# Supplementary material for: Metagenomic profiles of archaea and bacteria within thermal and geochemical gradients of the Guaymas Basin deep subsurface
Source: Nat Commun. 2023 Nov 27;14:7768. doi: 10.1038/s41467-023-43296-x (PMC10681998; doi:10.1038/s41467-023-43296-x)
Supplement: Supplementary file 5 — Supplementary Data 2 [file 41467_2023_43296_MOESM5_ESM.xlsx]

## Sheet: MetagenomeSeqDepth
Metagenomic sample	Temperature (°C)	Depth (mbsf)	Read count before QC (kb)	Read count after QC (kb)	ng DNA per gr of sediment
U1546B_1H2	2.8	0.8	142469	42984.8	900
U1545B_1H2*	5.3	1.7	70184.9	31293.1	1365
U1546B_3H2	6.2	16.4	101129	36950.9	100
U1545B_2H3*	6.4	6.8	58637.4	25839.2	851.4
U1549B_3H2	6.4	16.5	65542.9	25546.6	161
U1545B_4H2	10.4	24.3	119191	36991.7	185
U1545B_4H3*	10.7	25.8	63096.6	22228.3	109.5
U1548B_2H3	13.7	8.9	129925	40931	135
U1547B_1H2	14.2	2.2	159045	54746.6	300
U1547B_1H3*	15	3.6	27664.8	14833.5	1119
U1547B_2H2	17.5	8.7	119373	38642.3	250
U1547B_2H3*	17.8	9.9	22959.3	13556.6	339.6
U1545B_8H3*	19.3	63.8	22864.1	16600.2	5.8
U1547B_3H3*	23.7	19.3	41839	18105	69.6
U1545B_13H4*	30.2	112.5	22831.7	16767.3	0.4
U1547B_5H2	31.9	36.9	99353.9	37935.1	20
U1548B_4H7	33.5	33.5	80360.7	34244.3	10
U1547B_5H3*	34	38.1	24386.6	14935.7	2.75
U1545B_19F3*	39.8	154.2	26829.4	17034.4	0.22
U1547B_7H3*	42.3	57.4	13448.5	9289.52	0.09
U1547B_8H2	46.6	65.8	43526.7	16170.4	2
U1547B_9H2	51	74.3	110148	25357.2	0.91
U1547B_9H3*	51.8	76	27384.8	17285.2	0.1
U1545B_32F3*	52.4	211.1	34892	23311.6	0.06
U1545B_34F3	54.3	219.5	75549.9	16829.9	nq
U1548B_8H5	62.4	69.5	110547	34580.3	1
Extraction control No.2			129552	39188.4	nq
Drilling fluid control*			34053.5	20899	nq
Extraction Control No.1*			30074.1	20675.1	nq
asterisks: samples extracted at USC (Bojanova et al. 2023)
mbsf: meters below sea floor
QC: Quality Control
nq: not quantifiable DNA concentration using Qubit dsDNA High Sensitivity (HS) assay kit (Invitrogen)

## Sheet: MetatranscriptomeSeqDepth
SampleID	Depth (mbsf)	Pre_QC Reads	Pre_QC bases	Post_QC Reads	Post_QC bases	q20 rate	*Recovered total RNA (ng μl-1)
U1545B_1H2	1.7	37801826	5632472074	23827940	3407751351	94.53	14
U1545B_4H3	25.8	16416124	2446002476	5402218	663313923	94.54	5
U1545B_11H3	92.1	9739116	1451128284	1718132	187305105	92.78	ND
U1546B_1H2	0.8	32110104	4784405496	17598056	2338318275	94.69	23.4
U1546B_3H2	16.2	322200	48007800	37844	4426999	89.65	4.2
U1546B_12H2	101.9	41479982	6180517318	23368626	3282828348	94.38	ND
U1547B_1H2	2.1	40599448	6049317752	27925762	3781420061	94.87	13.5
U1547B_5H2	36.8	37126758	5531886942	18586010	2509357179	94.28	3
U1547B_9H2	74.2	46594482	6942577818	29452836	3015673072	94.67	ND
U1548B_1H2	2.1	64793712	9654263088	42444014	5889546798	94.94	11.8
U1548B_4H7	33.3	58196020	8671206980	23952006	3025985001	94.71	ND
U1549B_1H2	1.5	57937906	8632747994	41583498	5720374461	94.96	18.4
U1549B_3H2	16.5	36914798	5500304902	10343126	1264670127	92.83	ND
mbsf: meters below sea floor
QC: Quality Control
*Measured with Qubit RNA High Sensitivity (HS) assay kit at 1:200 dilution as suggested by the manufacture
