# Supplementary material for: Metagenomic profiles of archaea and bacteria within thermal and geochemical gradients of the Guaymas Basin deep subsurface
Source: Nat Commun. 2023 Nov 27;14:7768. doi: 10.1038/s41467-023-43296-x (PMC10681998; doi:10.1038/s41467-023-43296-x)
Supplement: Supplementary file 8 — Supplementary Data 5 [file 41467_2023_43296_MOESM8_ESM.xlsx]

## Sheet: Supplementary Data 5
mag_name	domain	phylum	class	order	family	genus	species	adaptive_threshold	gene_name	k_number	e_value	score	threshold	KO definition	score_type
Guaymas_MAG_P_087	Bacteria	Chloroflexota	Dehalococcoidia	E44-bin15	E44-bin15	Kmv38		*	k141_5562490_1	K01885	6.8e-166	550.1	300.33	glutamyl-tRNA synthetase [EC:6.1.1.17]	domain
Guaymas_MAG_P_087	Bacteria	Chloroflexota	Dehalococcoidia	E44-bin15	E44-bin15	Kmv38		*	k141_3637144_1	K01889	7.2e-109	361.2	103	phenylalanyl-tRNA synthetase alpha chain [EC:6.1.1.20]	full
Guaymas_MAG_P_087	Bacteria	Chloroflexota	Dehalococcoidia	E44-bin15	E44-bin15	Kmv38		*	k141_4172690_1	K11754	9.7e-136	449.8	355.5	dihydrofolate synthase / folylpolyglutamate synthase [EC:6.3.2.12 6.3.2.17]	domain
Guaymas_MAG_P_087	Bacteria	Chloroflexota	Dehalococcoidia	E44-bin15	E44-bin15	Kmv38			k141_4172690_2	K18331	0.0016	13.1	981.17	NADP-reducing hydrogenase subunit HndC [EC:1.12.1.3]	full
Guaymas_MAG_P_087	Bacteria	Chloroflexota	Dehalococcoidia	E44-bin15	E44-bin15	Kmv38			k141_4172690_4	K07725	0.0012	14.7	67.57	CRISPR-associated protein Csa3	domain
Guaymas_MAG_P_087	Bacteria	Chloroflexota	Dehalococcoidia	E44-bin15	E44-bin15	Kmv38			k141_4172690_5	K07689	1.2e-68	227.6	245.8	two-component system, NarL family, invasion response regulator UvrY	domain
Guaymas_MAG_P_087	Bacteria	Chloroflexota	Dehalococcoidia	E44-bin15	E44-bin15	Kmv38		*	k141_4172690_6	K02480	7.2e-73	242.5	242.33	two-component system, NarL family, sensor kinase [EC:2.7.13.3]	full
Guaymas_MAG_P_087	Bacteria	Chloroflexota	Dehalococcoidia	E44-bin15	E44-bin15	Kmv38			k141_4172690_7	K02337	9.4e-245	812	894.53	DNA polymerase III subunit alpha [EC:2.7.7.7]	full
Guaymas_MAG_P_087	Bacteria	Chloroflexota	Dehalococcoidia	E44-bin15	E44-bin15	Kmv38			k141_1284761_1	K15256	4e-18	61.8	108.07	tRNA (cmo5U34)-methyltransferase [EC:2.1.1.-]	domain
Guaymas_MAG_P_087	Bacteria	Chloroflexota	Dehalococcoidia	E44-bin15	E44-bin15	Kmv38		*	k141_1284761_2	K07460	7e-41	136.1	32.87	putative endonuclease	domain
Guaymas_MAG_P_087	Bacteria	Chloroflexota	Dehalococcoidia	E44-bin15	E44-bin15	Kmv38			k141_1284761_3	K04651	5.5e-05	18.8	40.27	hydrogenase nickel incorporation protein HypA/HybF	domain
Guaymas_MAG_P_087	Bacteria	Chloroflexota	Dehalococcoidia	E44-bin15	E44-bin15	Kmv38			k141_1284761_4	K04651	0.00014	17.5	40.27	hydrogenase nickel incorporation protein HypA/HybF	domain
Guaymas_MAG_P_087	Bacteria	Chloroflexota	Dehalococcoidia	E44-bin15	E44-bin15	Kmv38		*	k141_1284761_5	K00788	7.2e-94	311.3	167.5	thiamine-phosphate pyrophosphorylase [EC:2.5.1.3]	domain
Guaymas_MAG_P_087	Bacteria	Chloroflexota	Dehalococcoidia	E44-bin15	E44-bin15	Kmv38			k141_1284761_6	K07477	0.0015	14.1	129.7	translin	full
Guaymas_MAG_P_087	Bacteria	Chloroflexota	Dehalococcoidia	E44-bin15	E44-bin15	Kmv38		*	k141_8023928_2	K00278	2.3e-207	686.3	524.5	L-aspartate oxidase [EC:1.4.3.16]	full
Guaymas_MAG_P_087	Bacteria	Chloroflexota	Dehalococcoidia	E44-bin15	E44-bin15	Kmv38			k141_8023928_3	K07580	0.00024	17.2	45.7	Zn-ribbon RNA-binding protein	domain
Guaymas_MAG_P_087	Bacteria	Chloroflexota	Dehalococcoidia	E44-bin15	E44-bin15	Kmv38			k141_8023928_4	K00767	5e-25	84.2	319.5	nicotinate-nucleotide pyrophosphorylase (carboxylating) [EC:2.4.2.19]	full
Guaymas_MAG_P_087	Bacteria	Chloroflexota	Dehalococcoidia	E44-bin15	E44-bin15	Kmv38			k141_1926952_1	K03306	4.3e-112	371.6	388.63	inorganic phosphate transporter, PiT family	full
Guaymas_MAG_P_087	Bacteria	Chloroflexota	Dehalococcoidia	E44-bin15	E44-bin15	Kmv38			k141_1926952_2	K07544	2.8e-91	302.6	412.3	benzylsuccinate CoA-transferase BbsF subunit [EC:2.8.3.15]	full
Guaymas_MAG_P_087	Bacteria	Chloroflexota	Dehalococcoidia	E44-bin15	E44-bin15	Kmv38		*	k141_1926952_3	K07544	1.2e-127	422.3	412.3	benzylsuccinate CoA-transferase BbsF subunit [EC:2.8.3.15]	full
Guaymas_MAG_P_087	Bacteria	Chloroflexota	Dehalococcoidia	E44-bin15	E44-bin15	Kmv38		*	k141_1926952_5	K03798	7.9e-257	850.7	744.2	cell division protease FtsH [EC:3.4.24.-]	domain
Guaymas_MAG_P_087	Bacteria	Chloroflexota	Dehalococcoidia	E44-bin15	E44-bin15	Kmv38			k141_1926952_7	K00395	1.3e-10	37.6	65.2	adenylylsulfate reductase, subunit B [EC:1.8.99.2]	domain
Guaymas_MAG_P_087	Bacteria	Chloroflexota	Dehalococcoidia	E44-bin15	E44-bin15	Kmv38			k141_1926952_8	K00176	2e-11	39.8	68.37	2-oxoglutarate ferredoxin oxidoreductase subunit delta [EC:1.2.7.3]	domain
Guaymas_MAG_P_087	Bacteria	Chloroflexota	Dehalococcoidia	E44-bin15	E44-bin15	Kmv38			k141_1926952_10	K07053	3e-08	29.3	83.2	3',5'-nucleoside bisphosphate phosphatase [EC:3.1.3.97]	full
Guaymas_MAG_P_087	Bacteria	Chloroflexota	Dehalococcoidia	E44-bin15	E44-bin15	Kmv38			k141_429629_1	K03797	1.7e-11	39.8	130.73	carboxyl-terminal processing protease [EC:3.4.21.102]	domain
Guaymas_MAG_P_087	Bacteria	Chloroflexota	Dehalococcoidia	E44-bin15	E44-bin15	Kmv38		*	k141_429629_2	K03665	1.9e-160	531.5	168.93	GTPase	domain
Guaymas_MAG_P_087	Bacteria	Chloroflexota	Dehalococcoidia	E44-bin15	E44-bin15	Kmv38			k141_429629_3	K10206	1.7e-38	129	399.97	LL-diaminopimelate aminotransferase [EC:2.6.1.83]	full
Guaymas_MAG_P_087	Bacteria	Chloroflexota	Dehalococcoidia	E44-bin15	E44-bin15	Kmv38		*	k141_2996956_1	K01692	2.5e-76	253.6	231.03	enoyl-CoA hydratase [EC:4.2.1.17]	full
Guaymas_MAG_P_087	Bacteria	Chloroflexota	Dehalococcoidia	E44-bin15	E44-bin15	Kmv38			k141_2996956_2	K01652	2.6e-101	336.4	483.17	acetolactate synthase I/II/III large subunit [EC:2.2.1.6]	full
Guaymas_MAG_P_087	Bacteria	Chloroflexota	Dehalococcoidia	E44-bin15	E44-bin15	Kmv38			k141_5350360_1	K00974	3.6e-70	233.5	301.63	tRNA nucleotidyltransferase (CCA-adding enzyme) [EC:2.7.7.72 3.1.3.- 3.1.4.-]	domain
Guaymas_MAG_P_087	Bacteria	Chloroflexota	Dehalococcoidia	E44-bin15	E44-bin15	Kmv38		*	k141_5350360_2	K00459	7.5e-59	196.5	115.77	nitronate monooxygenase [EC:1.13.12.16]	domain
Guaymas_MAG_P_087	Bacteria	Chloroflexota	Dehalococcoidia	E44-bin15	E44-bin15	Kmv38			k141_5564362_1	K01649	3.5e-138	458	474.9	2-isopropylmalate synthase [EC:2.3.3.13]	full
Guaymas_MAG_P_087	Bacteria	Chloroflexota	Dehalococcoidia	E44-bin15	E44-bin15	Kmv38			k141_5564362_2	K06950	1.6e-09	34.1	57.53	uncharacterized protein	full
Guaymas_MAG_P_087	Bacteria	Chloroflexota	Dehalococcoidia	E44-bin15	E44-bin15	Kmv38			k141_5457655_1	K00395	1e-10	37.9	65.2	adenylylsulfate reductase, subunit B [EC:1.8.99.2]	domain
Guaymas_MAG_P_087	Bacteria	Chloroflexota	Dehalococcoidia	E44-bin15	E44-bin15	Kmv38		*	k141_5457655_2	K03522	2.7e-107	356.4	174.7	electron transfer flavoprotein alpha subunit	domain
Guaymas_MAG_P_087	Bacteria	Chloroflexota	Dehalococcoidia	E44-bin15	E44-bin15	Kmv38		*	k141_5457655_3	K03521	2.9e-66	220.1	53.43	electron transfer flavoprotein beta subunit	full
Guaymas_MAG_P_087	Bacteria	Chloroflexota	Dehalococcoidia	E44-bin15	E44-bin15	Kmv38			k141_5457655_4	K07543	1.7e-97	322.6	415.77	benzylsuccinate CoA-transferase BbsE subunit [EC:2.8.3.15]	full
Guaymas_MAG_P_087	Bacteria	Chloroflexota	Dehalococcoidia	E44-bin15	E44-bin15	Kmv38			k141_5457655_5	K07544	1e-89	297.5	412.3	benzylsuccinate CoA-transferase BbsF subunit [EC:2.8.3.15]	full
Guaymas_MAG_P_087	Bacteria	Chloroflexota	Dehalococcoidia	E44-bin15	E44-bin15	Kmv38		*	k141_4815948_1	K02006	5.6e-112	371.2	330.43	cobalt/nickel transport system ATP-binding protein	domain
Guaymas_MAG_P_087	Bacteria	Chloroflexota	Dehalococcoidia	E44-bin15	E44-bin15	Kmv38		*	k141_4815948_2	K02008	5.6e-67	223	138.57	cobalt/nickel transport system permease protein	full
Guaymas_MAG_P_087	Bacteria	Chloroflexota	Dehalococcoidia	E44-bin15	E44-bin15	Kmv38		*	k141_4815948_3	K02009	8.3e-08	29	22.03	cobalt/nickel transport protein	domain
Guaymas_MAG_P_087	Bacteria	Chloroflexota	Dehalococcoidia	E44-bin15	E44-bin15	Kmv38		*	k141_4815948_4	K02007	3.7e-61	203.3	54.33	cobalt/nickel transport system permease protein	full
Guaymas_MAG_P_087	Bacteria	Chloroflexota	Dehalococcoidia	E44-bin15	E44-bin15	Kmv38			k141_4174500_1	K01604	2.2e-168	557.2	762.97	methylmalonyl-CoA decarboxylase subunit alpha [EC:7.2.4.3]	domain
Guaymas_MAG_P_087	Bacteria	Chloroflexota	Dehalococcoidia	E44-bin15	E44-bin15	Kmv38		*	k141_4174500_2	K03685	1.2e-83	277.7	156.4	ribonuclease III [EC:3.1.26.3]	domain
Guaymas_MAG_P_087	Bacteria	Chloroflexota	Dehalococcoidia	E44-bin15	E44-bin15	Kmv38			k141_644780_2	K07263	2.4e-54	181.6	188.73	zinc protease [EC:3.4.24.-]	full
Guaymas_MAG_P_087	Bacteria	Chloroflexota	Dehalococcoidia	E44-bin15	E44-bin15	Kmv38		*	k141_644780_3	K16639	3.4e-72	239.9	204.9	endoribonuclease LACTB2 [EC:3.1.27.-]	full
Guaymas_MAG_P_087	Bacteria	Chloroflexota	Dehalococcoidia	E44-bin15	E44-bin15	Kmv38			k141_644780_4	K01586	1.2e-36	122.8	300.37	diaminopimelate decarboxylase [EC:4.1.1.20]	full
Guaymas_MAG_P_087	Bacteria	Chloroflexota	Dehalococcoidia	E44-bin15	E44-bin15	Kmv38			k141_7704887_1	K19244	3.5e-35	118.2	285.3	alanine dehydrogenase [EC:1.4.1.1]	full
Guaymas_MAG_P_087	Bacteria	Chloroflexota	Dehalococcoidia	E44-bin15	E44-bin15	Kmv38			k141_7704887_3	K01537	8.5e-288	954.1	964.23	P-type Ca2+ transporter type 2C [EC:7.2.2.10]	domain
Guaymas_MAG_P_087	Bacteria	Chloroflexota	Dehalococcoidia	E44-bin15	E44-bin15	Kmv38			k141_7704887_4	K01537	3.7e-05	17.7	964.23	P-type Ca2+ transporter type 2C [EC:7.2.2.10]	domain
Guaymas_MAG_P_087	Bacteria	Chloroflexota	Dehalococcoidia	E44-bin15	E44-bin15	Kmv38			k141_1608446_2	K07543	1.7e-107	355.5	415.77	benzylsuccinate CoA-transferase BbsE subunit [EC:2.8.3.15]	full
Guaymas_MAG_P_087	Bacteria	Chloroflexota	Dehalococcoidia	E44-bin15	E44-bin15	Kmv38		*	k141_1608446_3	K07544	1.9e-148	490.9	412.3	benzylsuccinate CoA-transferase BbsF subunit [EC:2.8.3.15]	full
Guaymas_MAG_P_087	Bacteria	Chloroflexota	Dehalococcoidia	E44-bin15	E44-bin15	Kmv38		*	k141_2250349_1	K23775	1.6e-35	120	95.27	MarR family transcriptional regulator, organic hydroperoxide resistance regulator	full
Guaymas_MAG_P_087	Bacteria	Chloroflexota	Dehalococcoidia	E44-bin15	E44-bin15	Kmv38			k141_2250349_2	K05337	0.00042	16.8	41.1	ferredoxin	domain
Guaymas_MAG_P_087	Bacteria	Chloroflexota	Dehalococcoidia	E44-bin15	E44-bin15	Kmv38			k141_4817689_1	K02469	3.3e-105	349.6	1046.3	DNA gyrase subunit A [EC:5.6.2.2]	full
Guaymas_MAG_P_087	Bacteria	Chloroflexota	Dehalococcoidia	E44-bin15	E44-bin15	Kmv38		*	k141_4817689_2	K05595	1.3e-38	128.8	64.77	multiple antibiotic resistance protein	full
Guaymas_MAG_P_087	Bacteria	Chloroflexota	Dehalococcoidia	E44-bin15	E44-bin15	Kmv38		*	k141_4817689_3	K00059	6.9e-91	301.4	274.47	3-oxoacyl-[acyl-carrier protein] reductase [EC:1.1.1.100]	full
Guaymas_MAG_P_087	Bacteria	Chloroflexota	Dehalococcoidia	E44-bin15	E44-bin15	Kmv38			k141_4817689_4	K01055	1.2e-30	103.5	200.27	3-oxoadipate enol-lactonase [EC:3.1.1.24]	domain
Guaymas_MAG_P_087	Bacteria	Chloroflexota	Dehalococcoidia	E44-bin15	E44-bin15	Kmv38		*	k141_5566663_1	K11031	3.6e-39	131.2	129.5	thiol-activated cytolysin	full
Guaymas_MAG_P_087	Bacteria	Chloroflexota	Dehalococcoidia	E44-bin15	E44-bin15	Kmv38			k141_5566663_2	K07497	0.0001	18.1	22.23	putative transposase	domain
Guaymas_MAG_P_087	Bacteria	Chloroflexota	Dehalococcoidia	E44-bin15	E44-bin15	Kmv38		*	k141_5566663_3	K22900	2e-43	145.5	85.13	tRNA (adenine37-N6)-methyltransferase [EC:2.1.1.-]	full
Guaymas_MAG_P_087	Bacteria	Chloroflexota	Dehalococcoidia	E44-bin15	E44-bin15	Kmv38		*	k141_5566663_4	K07457	4e-93	308.7	164.9	endonuclease III related protein	full
Guaymas_MAG_P_087	Bacteria	Chloroflexota	Dehalococcoidia	E44-bin15	E44-bin15	Kmv38		*	k141_5566663_5	K07027	2.3e-42	142	81.63	glycosyltransferase 2 family protein	domain
Guaymas_MAG_P_087	Bacteria	Chloroflexota	Dehalococcoidia	E44-bin15	E44-bin15	Kmv38		*	k141_5566663_6	K03501	3.4e-72	239.7	71.3	16S rRNA (guanine527-N7)-methyltransferase [EC:2.1.1.170]	full
Guaymas_MAG_P_087	Bacteria	Chloroflexota	Dehalococcoidia	E44-bin15	E44-bin15	Kmv38		*	k141_5566663_7	K07068	2.6e-17	59.8	34.5	uncharacterized protein	domain
Guaymas_MAG_P_087	Bacteria	Chloroflexota	Dehalococcoidia	E44-bin15	E44-bin15	Kmv38			k141_5566663_8	K07550	1.8e-75	250.7	542.3	benzoylsuccinyl-CoA thiolase BbsB subunit [EC:2.3.1.-]	full
Guaymas_MAG_P_087	Bacteria	Chloroflexota	Dehalococcoidia	E44-bin15	E44-bin15	Kmv38		*	k141_5566663_9	K07068	1.4e-13	47.5	34.5	uncharacterized protein	domain
Guaymas_MAG_P_087	Bacteria	Chloroflexota	Dehalococcoidia	E44-bin15	E44-bin15	Kmv38			k141_5566663_10	K07550	7.9e-74	245.3	542.3	benzoylsuccinyl-CoA thiolase BbsB subunit [EC:2.3.1.-]	full
Guaymas_MAG_P_087	Bacteria	Chloroflexota	Dehalococcoidia	E44-bin15	E44-bin15	Kmv38		*	k141_2785912_2	K08217	5e-69	229.4	204.77	MFS transporter, DHA3 family, macrolide efflux protein	domain
Guaymas_MAG_P_087	Bacteria	Chloroflexota	Dehalococcoidia	E44-bin15	E44-bin15	Kmv38			k141_2785912_4	K07745	1.5e-09	33.9	77.47	transcriptional regulator	full
Guaymas_MAG_P_087	Bacteria	Chloroflexota	Dehalococcoidia	E44-bin15	E44-bin15	Kmv38		*	k141_2572402_1	K00194	4.5e-78	259	235.37	acetyl-CoA decarbonylase/synthase, CODH/ACS complex subunit delta [EC:2.1.1.245]	full
Guaymas_MAG_P_087	Bacteria	Chloroflexota	Dehalococcoidia	E44-bin15	E44-bin15	Kmv38		*	k141_2572402_2	K00197	1.6e-176	583.7	359.6	acetyl-CoA decarbonylase/synthase, CODH/ACS complex subunit gamma [EC:2.1.1.245]	full
Guaymas_MAG_P_087	Bacteria	Chloroflexota	Dehalococcoidia	E44-bin15	E44-bin15	Kmv38			k141_2572402_3	K02639	6.6e-18	61.3	107.3	ferredoxin	domain
Guaymas_MAG_P_087	Bacteria	Chloroflexota	Dehalococcoidia	E44-bin15	E44-bin15	Kmv38			k141_2572402_4	K01905	2.8e-146	484.3	575.8	acetate---CoA ligase (ADP-forming) subunit alpha [EC:6.2.1.13]	domain
Guaymas_MAG_P_087	Bacteria	Chloroflexota	Dehalococcoidia	E44-bin15	E44-bin15	Kmv38		*	k141_2572402_5	K07321	1.3e-74	247.8	130.83	CO dehydrogenase maturation factor	domain
Guaymas_MAG_P_087	Bacteria	Chloroflexota	Dehalococcoidia	E44-bin15	E44-bin15	Kmv38		*	k141_2572402_6	K15023	9e-86	283.6	273.87	5-methyltetrahydrofolate corrinoid/iron sulfur protein methyltransferase [EC:2.1.1.258]	domain
Guaymas_MAG_P_087	Bacteria	Chloroflexota	Dehalococcoidia	E44-bin15	E44-bin15	Kmv38		*	k141_1823902_1	K01151	3.1e-59	197	119.93	deoxyribonuclease IV [EC:3.1.21.2]	domain
Guaymas_MAG_P_087	Bacteria	Chloroflexota	Dehalococcoidia	E44-bin15	E44-bin15	Kmv38			k141_1823902_2	K08217	1.1e-27	93.1	204.77	MFS transporter, DHA3 family, macrolide efflux protein	domain
Guaymas_MAG_P_087	Bacteria	Chloroflexota	Dehalococcoidia	E44-bin15	E44-bin15	Kmv38			k141_3535788_1	K03531	1.5e-21	72.8	146.63	cell division protein FtsZ	full
Guaymas_MAG_P_087	Bacteria	Chloroflexota	Dehalococcoidia	E44-bin15	E44-bin15	Kmv38		*	k141_3535788_2	K03590	7.8e-125	414	117.93	cell division protein FtsA	domain
Guaymas_MAG_P_087	Bacteria	Chloroflexota	Dehalococcoidia	E44-bin15	E44-bin15	Kmv38		*	k141_3535788_3	K03438	3.4e-130	431.3	139.53	16S rRNA (cytosine1402-N4)-methyltransferase [EC:2.1.1.199]	domain
Guaymas_MAG_P_087	Bacteria	Chloroflexota	Dehalococcoidia	E44-bin15	E44-bin15	Kmv38		*	k141_3535788_4	K03925	5.7e-46	152.9	36.37	MraZ protein	domain
Guaymas_MAG_P_087	Bacteria	Chloroflexota	Dehalococcoidia	E44-bin15	E44-bin15	Kmv38			k141_1182156_1	K00339	1.8e-27	92.6	103.93	NADH-quinone oxidoreductase subunit J [EC:7.1.1.2]	full
Guaymas_MAG_P_087	Bacteria	Chloroflexota	Dehalococcoidia	E44-bin15	E44-bin15	Kmv38		*	k141_1182156_2	K00337	8.3e-152	503.5	419.5	NADH-quinone oxidoreductase subunit H [EC:7.1.1.2]	full
Guaymas_MAG_P_087	Bacteria	Chloroflexota	Dehalococcoidia	E44-bin15	E44-bin15	Kmv38			k141_6103080_1	K06990	5.7e-38	127.2	189.37	MEMO1 family protein	full
Guaymas_MAG_P_087	Bacteria	Chloroflexota	Dehalococcoidia	E44-bin15	E44-bin15	Kmv38		*	k141_6103080_2	K04069	2.7e-65	217	114.97	pyruvate formate lyase activating enzyme [EC:1.97.1.4]	full
Guaymas_MAG_P_087	Bacteria	Chloroflexota	Dehalococcoidia	E44-bin15	E44-bin15	Kmv38			k141_3536119_1	K01916	7.7e-11	37.6	287.97	NAD+ synthase [EC:6.3.1.5]	domain
Guaymas_MAG_P_087	Bacteria	Chloroflexota	Dehalococcoidia	E44-bin15	E44-bin15	Kmv38		*	k141_3536119_2	K03553	2e-183	607	97.1	recombination protein RecA	full
Guaymas_MAG_P_087	Bacteria	Chloroflexota	Dehalococcoidia	E44-bin15	E44-bin15	Kmv38		*	k141_3536119_3	K03565	1.6e-35	119	44.83	regulatory protein	full
Guaymas_MAG_P_087	Bacteria	Chloroflexota	Dehalococcoidia	E44-bin15	E44-bin15	Kmv38		*	k141_3536119_4	K18682	1.7e-219	726.2	99.5	ribonucrease Y [EC:3.1.-.-]	full
Guaymas_MAG_P_087	Bacteria	Chloroflexota	Dehalococcoidia	E44-bin15	E44-bin15	Kmv38		*	k141_3536119_5	K09769	1.8e-112	371.6	140.6	uncharacterized protein	full
Guaymas_MAG_P_087	Bacteria	Chloroflexota	Dehalococcoidia	E44-bin15	E44-bin15	Kmv38		*	k141_3536119_6	K07053	1.7e-102	339.6	83.2	3',5'-nucleoside bisphosphate phosphatase [EC:3.1.3.97]	full
Guaymas_MAG_P_087	Bacteria	Chloroflexota	Dehalococcoidia	E44-bin15	E44-bin15	Kmv38		*	k141_3536119_7	K06889	3.5e-48	160.8	117.4	uncharacterized protein	domain
Guaymas_MAG_P_087	Bacteria	Chloroflexota	Dehalococcoidia	E44-bin15	E44-bin15	Kmv38			k141_7066457_1	K05521	3.3e-58	193.9	196.47	ADP-ribosyl-[dinitrogen reductase] hydrolase [EC:3.2.2.24]	domain
Guaymas_MAG_P_087	Bacteria	Chloroflexota	Dehalococcoidia	E44-bin15	E44-bin15	Kmv38			k141_7066457_2	K12941	3.8e-77	256.1	342.7	aminobenzoyl-glutamate utilization protein B	full
Guaymas_MAG_P_087	Bacteria	Chloroflexota	Dehalococcoidia	E44-bin15	E44-bin15	Kmv38			k141_7708139_1	K01897	1.6e-89	297.3	437.53	long-chain acyl-CoA synthetase [EC:6.2.1.3]	domain
Guaymas_MAG_P_087	Bacteria	Chloroflexota	Dehalococcoidia	E44-bin15	E44-bin15	Kmv38		*	k141_7708139_2	K01887	4.8e-77	256.3	69.3	arginyl-tRNA synthetase [EC:6.1.1.19]	full
Guaymas_MAG_P_087	Bacteria	Chloroflexota	Dehalococcoidia	E44-bin15	E44-bin15	Kmv38			k141_2894881_1	K01752	0.0015	13.7	54.47	L-serine dehydratase [EC:4.3.1.17]	full
Guaymas_MAG_P_087	Bacteria	Chloroflexota	Dehalococcoidia	E44-bin15	E44-bin15	Kmv38		*	k141_2894881_2	K01972	5.1e-115	381.7	106.13	DNA ligase (NAD+) [EC:6.5.1.2]	domain
Guaymas_MAG_P_087	Bacteria	Chloroflexota	Dehalococcoidia	E44-bin15	E44-bin15	Kmv38		*	k141_3536967_1	K02313	2.5e-169	561.2	137.43	chromosomal replication initiator protein	full
Guaymas_MAG_P_087	Bacteria	Chloroflexota	Dehalococcoidia	E44-bin15	E44-bin15	Kmv38		*	k141_3536967_2	K00604	3.7e-113	375.4	270.17	methionyl-tRNA formyltransferase [EC:2.1.2.9]	domain
Guaymas_MAG_P_087	Bacteria	Chloroflexota	Dehalococcoidia	E44-bin15	E44-bin15	Kmv38			k141_3536967_3	K06973	2.9e-06	23.2	75.57	uncharacterized protein	full
Guaymas_MAG_P_087	Bacteria	Chloroflexota	Dehalococcoidia	E44-bin15	E44-bin15	Kmv38		*	k141_3536967_4	K02897	1.6e-23	79.8	37.77	large subunit ribosomal protein L25	full
Guaymas_MAG_P_087	Bacteria	Chloroflexota	Dehalococcoidia	E44-bin15	E44-bin15	Kmv38			k141_2681400_1	K03688	1.9e-23	79	418.1	ubiquinone biosynthesis protein	domain
Guaymas_MAG_P_087	Bacteria	Chloroflexota	Dehalococcoidia	E44-bin15	E44-bin15	Kmv38		*	k141_2681400_2	K01506	2.2e-83	276.4	273.63	5-aminopentanamidase [EC:3.5.1.30]	full
Guaymas_MAG_P_087	Bacteria	Chloroflexota	Dehalococcoidia	E44-bin15	E44-bin15	Kmv38		*	k141_2681400_4	K00626	1e-126	420.4	343.4	acetyl-CoA C-acetyltransferase [EC:2.3.1.9]	domain
Guaymas_MAG_P_087	Bacteria	Chloroflexota	Dehalococcoidia	E44-bin15	E44-bin15	Kmv38			k141_8030218_1	K01599	3.4e-16	54.7	200.77	uroporphyrinogen decarboxylase [EC:4.1.1.37]	full
Guaymas_MAG_P_087	Bacteria	Chloroflexota	Dehalococcoidia	E44-bin15	E44-bin15	Kmv38			k141_8030218_2	K16179	1e-68	227.1	271.2	dimethylamine corrinoid protein	full
Guaymas_MAG_P_087	Bacteria	Chloroflexota	Dehalococcoidia	E44-bin15	E44-bin15	Kmv38			k141_8030218_3	K14080	1.6e-26	89.3	303	[methyl-Co(III) methanol-specific corrinoid protein]:coenzyme M methyltransferase [EC:2.1.1.246]	full
Guaymas_MAG_P_087	Bacteria	Chloroflexota	Dehalococcoidia	E44-bin15	E44-bin15	Kmv38			k141_8030218_4	K16183	2.1e-12	42.5	925.17	methylamine methyltransferase corrinoid activation protein	full
Guaymas_MAG_P_087	Bacteria	Chloroflexota	Dehalococcoidia	E44-bin15	E44-bin15	Kmv38			k141_8030218_5	K04755	1.7e-12	43.7	113.07	ferredoxin, 2Fe-2S	domain
Guaymas_MAG_P_087	Bacteria	Chloroflexota	Dehalococcoidia	E44-bin15	E44-bin15	Kmv38			k141_8030218_6	K09516	6.7e-62	206.2	364.2	all-trans-retinol 13,14-reductase [EC:1.3.99.23]	full
Guaymas_MAG_P_087	Bacteria	Chloroflexota	Dehalococcoidia	E44-bin15	E44-bin15	Kmv38			k141_3965046_1	K00772	0.0039	12.3	309.37	5'-methylthioadenosine phosphorylase [EC:2.4.2.28]	full
Guaymas_MAG_P_087	Bacteria	Chloroflexota	Dehalococcoidia	E44-bin15	E44-bin15	Kmv38			k141_3965046_2	K00549	2.3e-07	25.7	42.7	5-methyltetrahydropteroyltriglutamate--homocysteine methyltransferase [EC:2.1.1.14]	full
Guaymas_MAG_P_087	Bacteria	Chloroflexota	Dehalococcoidia	E44-bin15	E44-bin15	Kmv38		*	k141_3965046_5	K06928	3.1e-56	186.7	68.27	nucleoside-triphosphatase [EC:3.6.1.15]	domain
Guaymas_MAG_P_087	Bacteria	Chloroflexota	Dehalococcoidia	E44-bin15	E44-bin15	Kmv38			k141_3965046_6	K22026	5.7e-15	51.2	238.87	nucleoside kinase [EC:2.7.1.73 2.7.1.213 2.7.1.-]	full
Guaymas_MAG_P_087	Bacteria	Chloroflexota	Dehalococcoidia	E44-bin15	E44-bin15	Kmv38			k141_2575912_1	K00249	9.7e-71	235.4	349.43	acyl-CoA dehydrogenase [EC:1.3.8.7]	full
Guaymas_MAG_P_087	Bacteria	Chloroflexota	Dehalococcoidia	E44-bin15	E44-bin15	Kmv38			k141_2575912_2	K22819	5.3e-97	321.5	329.5	3-oxocholest-4-en-26-oyl-CoA dehydrogenase beta subunit [EC:1.3.99.-]	domain
Guaymas_MAG_P_087	Bacteria	Chloroflexota	Dehalococcoidia	E44-bin15	E44-bin15	Kmv38			k141_2575912_3	K22818	1.1e-20	70	522.57	3-oxocholest-4-en-26-oyl-CoA dehydrogenase alpha subunit [EC:1.3.99.-]	domain
Guaymas_MAG_P_087	Bacteria	Chloroflexota	Dehalococcoidia	E44-bin15	E44-bin15	Kmv38		*	k141_650288_1	K00286	2.2e-81	270.3	53.53	pyrroline-5-carboxylate reductase [EC:1.5.1.2]	full
Guaymas_MAG_P_087	Bacteria	Chloroflexota	Dehalococcoidia	E44-bin15	E44-bin15	Kmv38		*	k141_650288_2	K02221	1.9e-21	73.3	24.2	YggT family protein	full
Guaymas_MAG_P_087	Bacteria	Chloroflexota	Dehalococcoidia	E44-bin15	E44-bin15	Kmv38			k141_650288_3	K07053	1.6e-22	76.3	83.2	3',5'-nucleoside bisphosphate phosphatase [EC:3.1.3.97]	full
Guaymas_MAG_P_087	Bacteria	Chloroflexota	Dehalococcoidia	E44-bin15	E44-bin15	Kmv38			k141_650288_4	K07030	1.1e-25	86.4	133.03	uncharacterized protein	domain
Guaymas_MAG_P_087	Bacteria	Chloroflexota	Dehalococcoidia	E44-bin15	E44-bin15	Kmv38		*	k141_2041105_2	K03628	3.9e-157	520.3	212.4	transcription termination factor Rho	full
Guaymas_MAG_P_087	Bacteria	Chloroflexota	Dehalococcoidia	E44-bin15	E44-bin15	Kmv38			k141_4180995_1	K03546	6.2e-45	150.3	182.13	DNA repair protein SbcC/Rad50	domain
Guaymas_MAG_P_087	Bacteria	Chloroflexota	Dehalococcoidia	E44-bin15	E44-bin15	Kmv38		*	k141_4288307_1	K00013	1.4e-155	515.8	506.3	histidinol dehydrogenase [EC:1.1.1.23]	domain
Guaymas_MAG_P_087	Bacteria	Chloroflexota	Dehalococcoidia	E44-bin15	E44-bin15	Kmv38			k141_4288307_2	K00817	8.7e-58	192.7	289.57	histidinol-phosphate aminotransferase [EC:2.6.1.9]	full
Guaymas_MAG_P_087	Bacteria	Chloroflexota	Dehalococcoidia	E44-bin15	E44-bin15	Kmv38			k141_6534701_1	K23683	2.4e-65	217.6	261.3	glycosyltransferase AglD [EC:2.4.1.-]	full
Guaymas_MAG_P_087	Bacteria	Chloroflexota	Dehalococcoidia	E44-bin15	E44-bin15	Kmv38		*	k141_6534701_2	K08177	6.4e-85	281.5	212.03	MFS transporter, OFA family, oxalate/formate antiporter	domain
Guaymas_MAG_P_087	Bacteria	Chloroflexota	Dehalococcoidia	E44-bin15	E44-bin15	Kmv38			k141_6534701_3	K09020	0.014	11.1	230.5	ureidoacrylate peracid hydrolase [EC:3.5.1.110]	full
Guaymas_MAG_P_087	Bacteria	Chloroflexota	Dehalococcoidia	E44-bin15	E44-bin15	Kmv38			k141_4930347_1	K02112	9e-119	394	510.83	F-type H+/Na+-transporting ATPase subunit beta [EC:7.1.2.2 7.2.2.1]	domain
Guaymas_MAG_P_087	Bacteria	Chloroflexota	Dehalococcoidia	E44-bin15	E44-bin15	Kmv38		*	k141_4930347_2	K02114	9.8e-49	162	91.9	F-type H+-transporting ATPase subunit epsilon	domain
Guaymas_MAG_P_087	Bacteria	Chloroflexota	Dehalococcoidia	E44-bin15	E44-bin15	Kmv38			k141_6534794_1	K00004	8.4e-82	271.5	377.63	(R,R)-butanediol dehydrogenase / meso-butanediol dehydrogenase / diacetyl reductase [EC:1.1.1.4 1.1.1.- 1.1.1.303]	domain
Guaymas_MAG_P_087	Bacteria	Chloroflexota	Dehalococcoidia	E44-bin15	E44-bin15	Kmv38		*	k141_6534794_2	K01692	9.1e-80	264.9	231.03	enoyl-CoA hydratase [EC:4.2.1.17]	full
Guaymas_MAG_P_087	Bacteria	Chloroflexota	Dehalococcoidia	E44-bin15	E44-bin15	Kmv38			k141_6534794_3	K22818	1.5e-144	479	522.57	3-oxocholest-4-en-26-oyl-CoA dehydrogenase alpha subunit [EC:1.3.99.-]	domain
Guaymas_MAG_P_087	Bacteria	Chloroflexota	Dehalococcoidia	E44-bin15	E44-bin15	Kmv38		*	k141_6534794_4	K00626	1.3e-116	387	343.4	acetyl-CoA C-acetyltransferase [EC:2.3.1.9]	domain
Guaymas_MAG_P_087	Bacteria	Chloroflexota	Dehalococcoidia	E44-bin15	E44-bin15	Kmv38			k141_1828601_1	K03723	3.5e-145	482.1	542.5	transcription-repair coupling factor (superfamily II helicase) [EC:3.6.4.-]	full
Guaymas_MAG_P_087	Bacteria	Chloroflexota	Dehalococcoidia	E44-bin15	E44-bin15	Kmv38			k141_1721443_1	K01892	1.3e-19	66.3	277.9	histidyl-tRNA synthetase [EC:6.1.1.21]	full
Guaymas_MAG_P_087	Bacteria	Chloroflexota	Dehalococcoidia	E44-bin15	E44-bin15	Kmv38		*	k141_1721443_2	K02835	9.6e-157	518.8	340.57	peptide chain release factor 1	full
Guaymas_MAG_P_087	Bacteria	Chloroflexota	Dehalococcoidia	E44-bin15	E44-bin15	Kmv38		*	k141_1721443_3	K02493	2.4e-93	309.9	236.93	release factor glutamine methyltransferase [EC:2.1.1.297]	full
Guaymas_MAG_P_087	Bacteria	Chloroflexota	Dehalococcoidia	E44-bin15	E44-bin15	Kmv38		*	k141_7605439_1	K07544	3.1e-127	421	412.3	benzylsuccinate CoA-transferase BbsF subunit [EC:2.8.3.15]	full
Guaymas_MAG_P_087	Bacteria	Chloroflexota	Dehalococcoidia	E44-bin15	E44-bin15	Kmv38			k141_7605439_2	K07543	2.5e-122	404.3	415.77	benzylsuccinate CoA-transferase BbsE subunit [EC:2.8.3.15]	full
Guaymas_MAG_P_087	Bacteria	Chloroflexota	Dehalococcoidia	E44-bin15	E44-bin15	Kmv38			k141_6963938_1	K04654	1.1e-38	129.1	161.63	hydrogenase expression/formation protein HypD	full
Guaymas_MAG_P_087	Bacteria	Chloroflexota	Dehalococcoidia	E44-bin15	E44-bin15	Kmv38		*	k141_6963938_2	K04653	4.8e-27	91.3	38.4	hydrogenase expression/formation protein HypC	domain
Guaymas_MAG_P_087	Bacteria	Chloroflexota	Dehalococcoidia	E44-bin15	E44-bin15	Kmv38		*	k141_6963938_3	K04656	8e-284	939.9	156.8	hydrogenase maturation protein HypF	full
Guaymas_MAG_P_087	Bacteria	Chloroflexota	Dehalococcoidia	E44-bin15	E44-bin15	Kmv38			k141_1829381_1	K00796	1.8e-59	198.5	259.6	dihydropteroate synthase [EC:2.5.1.15]	full
Guaymas_MAG_P_087	Bacteria	Chloroflexota	Dehalococcoidia	E44-bin15	E44-bin15	Kmv38		*	k141_1829381_2	K01644	5e-65	216.8	158.47	citrate lyase subunit beta / citryl-CoA lyase [EC:4.1.3.34]	domain
Guaymas_MAG_P_087	Bacteria	Chloroflexota	Dehalococcoidia	E44-bin15	E44-bin15	Kmv38			k141_6322415_1	K03650	5.7e-20	67.7	168.97	tRNA modification GTPase [EC:3.6.-.-]	domain
Guaymas_MAG_P_087	Bacteria	Chloroflexota	Dehalococcoidia	E44-bin15	E44-bin15	Kmv38		*	k141_6322415_2	K03624	1.7e-51	171.3	161.53	transcription elongation factor GreA	full
Guaymas_MAG_P_087	Bacteria	Chloroflexota	Dehalococcoidia	E44-bin15	E44-bin15	Kmv38		*	k141_6322415_3	K04567	3.5e-135	448.8	300.2	lysyl-tRNA synthetase, class II [EC:6.1.1.6]	full
Guaymas_MAG_P_087	Bacteria	Chloroflexota	Dehalococcoidia	E44-bin15	E44-bin15	Kmv38		*	k141_2043649_1	K21929	9.6e-66	218.9	36.43	uracil-DNA glycosylase [EC:3.2.2.27]	full
Guaymas_MAG_P_087	Bacteria	Chloroflexota	Dehalococcoidia	E44-bin15	E44-bin15	Kmv38		*	k141_2043649_2	K03466	3.3e-73	243.4	62.47	DNA segregation ATPase FtsK/SpoIIIE, S-DNA-T family	full
Guaymas_MAG_P_087	Bacteria	Chloroflexota	Dehalococcoidia	E44-bin15	E44-bin15	Kmv38			k141_6857350_1	K02112	8.8e-138	456.8	510.83	F-type H+/Na+-transporting ATPase subunit beta [EC:7.1.2.2 7.2.2.1]	domain
Guaymas_MAG_P_087	Bacteria	Chloroflexota	Dehalococcoidia	E44-bin15	E44-bin15	Kmv38			k141_6857350_2	K02115	2.4e-55	184.3	244.73	F-type H+-transporting ATPase subunit gamma	full
Guaymas_MAG_P_087	Bacteria	Chloroflexota	Dehalococcoidia	E44-bin15	E44-bin15	Kmv38		*	k141_226954_1	K00645	1.8e-101	336.9	259.33	[acyl-carrier-protein] S-malonyltransferase [EC:2.3.1.39]	domain
Guaymas_MAG_P_087	Bacteria	Chloroflexota	Dehalococcoidia	E44-bin15	E44-bin15	Kmv38		*	k141_226954_2	K00459	2.4e-93	310.4	115.77	nitronate monooxygenase [EC:1.13.12.16]	domain
Guaymas_MAG_P_087	Bacteria	Chloroflexota	Dehalococcoidia	E44-bin15	E44-bin15	Kmv38		*	k141_226954_3	K02911	7e-20	67.9	22.5	large subunit ribosomal protein L32	domain
Guaymas_MAG_P_087	Bacteria	Chloroflexota	Dehalococcoidia	E44-bin15	E44-bin15	Kmv38		*	k141_226954_4	K07040	6.4e-34	114.1	33.8	uncharacterized protein	domain
Guaymas_MAG_P_087	Bacteria	Chloroflexota	Dehalococcoidia	E44-bin15	E44-bin15	Kmv38			k141_226954_5	K05942	1.4e-53	178.3	327.7	citrate (Re)-synthase [EC:2.3.3.3]	full
Guaymas_MAG_P_087	Bacteria	Chloroflexota	Dehalococcoidia	E44-bin15	E44-bin15	Kmv38		*	k141_7607981_1	K01462	3.3e-13	45.8	37.83	peptide deformylase [EC:3.5.1.88]	full
Guaymas_MAG_P_087	Bacteria	Chloroflexota	Dehalococcoidia	E44-bin15	E44-bin15	Kmv38		*	k141_7607981_2	K04066	2.4e-254	843	108.47	primosomal protein N' (replication factor Y) (superfamily II helicase) [EC:3.6.4.-]	domain
Guaymas_MAG_P_087	Bacteria	Chloroflexota	Dehalococcoidia	E44-bin15	E44-bin15	Kmv38			k141_3330601_1	K07192	2.4e-15	52.3	77.03	flotillin	domain
Guaymas_MAG_P_087	Bacteria	Chloroflexota	Dehalococcoidia	E44-bin15	E44-bin15	Kmv38		*	k141_3330601_2	K07403	4.5e-147	487.2	120.13	membrane-bound serine protease (ClpP class)	full
Guaymas_MAG_P_087	Bacteria	Chloroflexota	Dehalococcoidia	E44-bin15	E44-bin15	Kmv38		*	k141_3330601_3	K02502	2.5e-78	260.2	241.77	ATP phosphoribosyltransferase regulatory subunit	domain
Guaymas_MAG_P_087	Bacteria	Chloroflexota	Dehalococcoidia	E44-bin15	E44-bin15	Kmv38			k141_3330601_4	K00765	7.3e-30	100.3	152.13	ATP phosphoribosyltransferase [EC:2.4.2.17]	full
Guaymas_MAG_P_087	Bacteria	Chloroflexota	Dehalococcoidia	E44-bin15	E44-bin15	Kmv38			k141_2368441_1	K00974	3e-11	39	301.63	tRNA nucleotidyltransferase (CCA-adding enzyme) [EC:2.7.7.72 3.1.3.- 3.1.4.-]	domain
Guaymas_MAG_P_087	Bacteria	Chloroflexota	Dehalococcoidia	E44-bin15	E44-bin15	Kmv38			k141_2368441_2	K03072	1.7e-124	412.3	440.23	preprotein translocase subunit SecD	domain
Guaymas_MAG_P_087	Bacteria	Chloroflexota	Dehalococcoidia	E44-bin15	E44-bin15	Kmv38			k141_2368441_3	K03074	6.2e-97	321.1	328.8	preprotein translocase subunit SecF	domain
Guaymas_MAG_P_087	Bacteria	Chloroflexota	Dehalococcoidia	E44-bin15	E44-bin15	Kmv38		*	k141_2368441_4	K13283	1.3e-85	283.3	205.77	ferrous-iron efflux pump FieF	full
Guaymas_MAG_P_087	Bacteria	Chloroflexota	Dehalococcoidia	E44-bin15	E44-bin15	Kmv38		*	k141_2368441_5	K02495	1.2e-126	419.8	294.77	oxygen-independent coproporphyrinogen III oxidase [EC:1.3.98.3]	domain
Guaymas_MAG_P_087	Bacteria	Chloroflexota	Dehalococcoidia	E44-bin15	E44-bin15	Kmv38			k141_2368441_6	K04768	2e-76	253.9	346.37	acetoin utilization protein AcuC	domain
Guaymas_MAG_P_087	Bacteria	Chloroflexota	Dehalococcoidia	E44-bin15	E44-bin15	Kmv38			k141_3865072_1	K01770	1.2e-35	119.9	258.3	2-C-methyl-D-erythritol 2,4-cyclodiphosphate synthase [EC:4.6.1.12]	domain
Guaymas_MAG_P_087	Bacteria	Chloroflexota	Dehalococcoidia	E44-bin15	E44-bin15	Kmv38		*	k141_3865072_2	K00991	1.9e-89	296.6	259.67	2-C-methyl-D-erythritol 4-phosphate cytidylyltransferase [EC:2.7.7.60]	full
Guaymas_MAG_P_087	Bacteria	Chloroflexota	Dehalococcoidia	E44-bin15	E44-bin15	Kmv38			k141_3865072_3	K07158	6.5e-11	38.4	73.27	uncharacterized protein	domain
Guaymas_MAG_P_087	Bacteria	Chloroflexota	Dehalococcoidia	E44-bin15	E44-bin15	Kmv38			k141_3865072_4	K03975	1.6e-09	33.7	58.3	membrane-associated protein	full
Guaymas_MAG_P_087	Bacteria	Chloroflexota	Dehalococcoidia	E44-bin15	E44-bin15	Kmv38			k141_3865072_5	K03544	5.8e-11	38.3	160.5	ATP-dependent Clp protease ATP-binding subunit ClpX	domain
Guaymas_MAG_P_087	Bacteria	Chloroflexota	Dehalococcoidia	E44-bin15	E44-bin15	Kmv38			k141_6005016_1	K04112	8.4e-25	83.5	326.17	benzoyl-CoA reductase subunit C [EC:1.3.7.8]	full
Guaymas_MAG_P_087	Bacteria	Chloroflexota	Dehalococcoidia	E44-bin15	E44-bin15	Kmv38		*	k141_6005016_2	K04655	9.7e-156	515.5	188.47	hydrogenase expression/formation protein HypE	full
Guaymas_MAG_P_087	Bacteria	Chloroflexota	Dehalococcoidia	E44-bin15	E44-bin15	Kmv38		*	k141_6005016_3	K04654	7.2e-129	426.2	161.63	hydrogenase expression/formation protein HypD	full
Guaymas_MAG_P_087	Bacteria	Chloroflexota	Dehalococcoidia	E44-bin15	E44-bin15	Kmv38		*	k141_6219440_1	K15635	2.9e-109	361.8	112.6	2,3-bisphosphoglycerate-independent phosphoglycerate mutase [EC:5.4.2.12]	full
Guaymas_MAG_P_087	Bacteria	Chloroflexota	Dehalococcoidia	E44-bin15	E44-bin15	Kmv38		*	k141_6219440_2	K00927	7.8e-196	648.3	115.9	phosphoglycerate kinase [EC:2.7.2.3]	full
Guaymas_MAG_P_087	Bacteria	Chloroflexota	Dehalococcoidia	E44-bin15	E44-bin15	Kmv38		*	k141_6219440_3	K07321	8.6e-64	212.3	130.83	CO dehydrogenase maturation factor	domain
Guaymas_MAG_P_087	Bacteria	Chloroflexota	Dehalococcoidia	E44-bin15	E44-bin15	Kmv38		*	k141_1406000_1	K02078	1.6e-11	41	40.9	acyl carrier protein	domain
Guaymas_MAG_P_087	Bacteria	Chloroflexota	Dehalococcoidia	E44-bin15	E44-bin15	Kmv38			k141_3332767_1	K18122	3.4e-96	319	537.83	4-hydroxybutyrate CoA-transferase [EC:2.8.3.-]	full
Guaymas_MAG_P_087	Bacteria	Chloroflexota	Dehalococcoidia	E44-bin15	E44-bin15	Kmv38			k141_3332767_2	K00174	1.8e-73	244.2	343.33	2-oxoglutarate/2-oxoacid ferredoxin oxidoreductase subunit alpha [EC:1.2.7.3 1.2.7.11]	full
Guaymas_MAG_P_087	Bacteria	Chloroflexota	Dehalococcoidia	E44-bin15	E44-bin15	Kmv38		*	k141_4188756_1	K18682	4.4e-168	556.4	99.5	ribonucrease Y [EC:3.1.-.-]	full
Guaymas_MAG_P_087	Bacteria	Chloroflexota	Dehalococcoidia	E44-bin15	E44-bin15	Kmv38		*	k141_4188756_2	K03565	2.8e-33	111.7	44.83	regulatory protein	full
Guaymas_MAG_P_087	Bacteria	Chloroflexota	Dehalococcoidia	E44-bin15	E44-bin15	Kmv38			k141_765659_2	K00611	1.6e-92	307.1	321.77	ornithine carbamoyltransferase [EC:2.1.3.3]	full
Guaymas_MAG_P_087	Bacteria	Chloroflexota	Dehalococcoidia	E44-bin15	E44-bin15	Kmv38			k141_3440540_1	K01840	4e-34	114.5	467.37	phosphomannomutase [EC:5.4.2.8]	full
Guaymas_MAG_P_087	Bacteria	Chloroflexota	Dehalococcoidia	E44-bin15	E44-bin15	Kmv38		*	k141_3440540_2	K15916	2.5e-114	378.3	175.9	glucose/mannose-6-phosphate isomerase [EC:5.3.1.9 5.3.1.8]	full
Guaymas_MAG_P_087	Bacteria	Chloroflexota	Dehalococcoidia	E44-bin15	E44-bin15	Kmv38			k141_3440540_3	K00249	1.1e-92	308	349.43	acyl-CoA dehydrogenase [EC:1.3.8.7]	full
Guaymas_MAG_P_087	Bacteria	Chloroflexota	Dehalococcoidia	E44-bin15	E44-bin15	Kmv38		*	k141_3440540_4	K02996	2.6e-55	183.8	105.4	small subunit ribosomal protein S9	full
Guaymas_MAG_P_087	Bacteria	Chloroflexota	Dehalococcoidia	E44-bin15	E44-bin15	Kmv38		*	k141_3440540_5	K02871	1.4e-75	251	75.97	large subunit ribosomal protein L13	full
Guaymas_MAG_P_087	Bacteria	Chloroflexota	Dehalococcoidia	E44-bin15	E44-bin15	Kmv38		*	k141_3440540_6	K06173	1.4e-80	267.8	119.2	tRNA pseudouridine38-40 synthase [EC:5.4.99.12]	full
Guaymas_MAG_P_087	Bacteria	Chloroflexota	Dehalococcoidia	E44-bin15	E44-bin15	Kmv38		*	k141_3440540_7	K02879	4e-61	203.5	36.6	large subunit ribosomal protein L17	full
Guaymas_MAG_P_087	Bacteria	Chloroflexota	Dehalococcoidia	E44-bin15	E44-bin15	Kmv38		*	k141_3440540_8	K03040	1.1e-110	366.6	55.37	DNA-directed RNA polymerase subunit alpha [EC:2.7.7.6]	domain
Guaymas_MAG_P_087	Bacteria	Chloroflexota	Dehalococcoidia	E44-bin15	E44-bin15	Kmv38		*	k141_3440540_9	K02986	1e-68	228.4	72.93	small subunit ribosomal protein S4	full
Guaymas_MAG_P_087	Bacteria	Chloroflexota	Dehalococcoidia	E44-bin15	E44-bin15	Kmv38		*	k141_3440540_10	K02948	1.2e-56	188.2	102.03	small subunit ribosomal protein S11	domain
Guaymas_MAG_P_087	Bacteria	Chloroflexota	Dehalococcoidia	E44-bin15	E44-bin15	Kmv38		*	k141_3440540_11	K02952	1.3e-55	184.6	118.87	small subunit ribosomal protein S13	full
Guaymas_MAG_P_087	Bacteria	Chloroflexota	Dehalococcoidia	E44-bin15	E44-bin15	Kmv38		*	k141_3440540_12	K02518	3.2e-17	59.4	46.27	translation initiation factor IF-1	domain
Guaymas_MAG_P_087	Bacteria	Chloroflexota	Dehalococcoidia	E44-bin15	E44-bin15	Kmv38			k141_338609_1	K00610	7.3e-08	28.2	132.5	aspartate carbamoyltransferase regulatory subunit	full
Guaymas_MAG_P_087	Bacteria	Chloroflexota	Dehalococcoidia	E44-bin15	E44-bin15	Kmv38			k141_338609_2	K01465	4.5e-84	279.5	302.57	dihydroorotase [EC:3.5.2.3]	domain
Guaymas_MAG_P_087	Bacteria	Chloroflexota	Dehalococcoidia	E44-bin15	E44-bin15	Kmv38			k141_6970966_1	K15856	7.7e-18	61	295.73	GDP-4-dehydro-6-deoxy-D-mannose reductase [EC:1.1.1.281]	domain
Guaymas_MAG_P_087	Bacteria	Chloroflexota	Dehalococcoidia	E44-bin15	E44-bin15	Kmv38		*	k141_6970966_2	K00966	9.9e-105	347.1	337.57	mannose-1-phosphate guanylyltransferase [EC:2.7.7.13]	domain
Guaymas_MAG_P_087	Bacteria	Chloroflexota	Dehalococcoidia	E44-bin15	E44-bin15	Kmv38		*	k141_6970966_3	K15856	1.3e-120	399.1	295.73	GDP-4-dehydro-6-deoxy-D-mannose reductase [EC:1.1.1.281]	domain
Guaymas_MAG_P_087	Bacteria	Chloroflexota	Dehalococcoidia	E44-bin15	E44-bin15	Kmv38			k141_6970966_4	K01835	1.5e-33	112.7	366.03	phosphoglucomutase [EC:5.4.2.2]	domain
Guaymas_MAG_P_087	Bacteria	Chloroflexota	Dehalococcoidia	E44-bin15	E44-bin15	Kmv38		*	k141_2478816_1	K03177	4.5e-73	242.9	196.23	tRNA pseudouridine55 synthase [EC:5.4.99.25]	domain
Guaymas_MAG_P_087	Bacteria	Chloroflexota	Dehalococcoidia	E44-bin15	E44-bin15	Kmv38			k141_2478816_3	K07053	3.7e-21	71.8	83.2	3',5'-nucleoside bisphosphate phosphatase [EC:3.1.3.97]	full
Guaymas_MAG_P_087	Bacteria	Chloroflexota	Dehalococcoidia	E44-bin15	E44-bin15	Kmv38		*	k141_2478816_4	K01858	1.2e-77	258.2	126	myo-inositol-1-phosphate synthase [EC:5.5.1.4]	full
Guaymas_MAG_P_087	Bacteria	Chloroflexota	Dehalococcoidia	E44-bin15	E44-bin15	Kmv38		*	k141_2478816_5	K07053	2.5e-28	95.4	83.2	3',5'-nucleoside bisphosphate phosphatase [EC:3.1.3.97]	full
Guaymas_MAG_P_087	Bacteria	Chloroflexota	Dehalococcoidia	E44-bin15	E44-bin15	Kmv38		*	k141_2478816_6	K08256	1.2e-118	393	266.1	phosphatidyl-myo-inositol alpha-mannosyltransferase [EC:2.4.1.345]	full
Guaymas_MAG_P_087	Bacteria	Chloroflexota	Dehalococcoidia	E44-bin15	E44-bin15	Kmv38		*	k141_2478816_7	K17884	1.1e-56	188.5	164.93	archaetidylinositol phosphate synthase [EC:2.7.8.39]	domain
Guaymas_MAG_P_087	Bacteria	Chloroflexota	Dehalococcoidia	E44-bin15	E44-bin15	Kmv38			k141_2478816_8	K02030	0.0032	12.5	87.53	polar amino acid transport system substrate-binding protein	domain
Guaymas_MAG_P_087	Bacteria	Chloroflexota	Dehalococcoidia	E44-bin15	E44-bin15	Kmv38		*	k141_2478816_9	K02836	3.5e-154	510	362.43	peptide chain release factor 2	full
Guaymas_MAG_P_087	Bacteria	Chloroflexota	Dehalococcoidia	E44-bin15	E44-bin15	Kmv38		*	k141_5046550_1	K03701	3.2e-290	962.1	393.4	excinuclease ABC subunit A	full
Guaymas_MAG_P_087	Bacteria	Chloroflexota	Dehalococcoidia	E44-bin15	E44-bin15	Kmv38		*	k141_2158621_4	K15496	2.4e-95	315	243.4	molybdate/tungstate transport system permease protein	domain
Guaymas_MAG_P_087	Bacteria	Chloroflexota	Dehalococcoidia	E44-bin15	E44-bin15	Kmv38		*	k141_2158621_5	K15497	7.9e-127	419.7	379.13	molybdate/tungstate transport system ATP-binding protein [EC:7.3.2.5 7.3.2.6]	domain
Guaymas_MAG_P_087	Bacteria	Chloroflexota	Dehalococcoidia	E44-bin15	E44-bin15	Kmv38		*	k141_2158621_6	K15495	6.5e-77	255	158.1	molybdate/tungstate transport system substrate-binding protein	domain
Guaymas_MAG_P_087	Bacteria	Chloroflexota	Dehalococcoidia	E44-bin15	E44-bin15	Kmv38		*	k141_6330412_1	K02528	4.8e-87	288.8	256.07	16S rRNA (adenine1518-N6/adenine1519-N6)-dimethyltransferase [EC:2.1.1.182]	domain
Guaymas_MAG_P_087	Bacteria	Chloroflexota	Dehalococcoidia	E44-bin15	E44-bin15	Kmv38		*	k141_6330412_2	K00919	1.1e-78	261.1	105.33	4-diphosphocytidyl-2-C-methyl-D-erythritol kinase [EC:2.7.1.148]	full
Guaymas_MAG_P_087	Bacteria	Chloroflexota	Dehalococcoidia	E44-bin15	E44-bin15	Kmv38			k141_6330412_3	K03975	8.5e-15	51	58.3	membrane-associated protein	full
Guaymas_MAG_P_087	Bacteria	Chloroflexota	Dehalococcoidia	E44-bin15	E44-bin15	Kmv38			k141_6330412_4	K07053	3.8e-15	52	83.2	3',5'-nucleoside bisphosphate phosphatase [EC:3.1.3.97]	full
Guaymas_MAG_P_087	Bacteria	Chloroflexota	Dehalococcoidia	E44-bin15	E44-bin15	Kmv38		*	k141_6330412_5	K02342	1.7e-55	184.7	105.8	DNA polymerase III subunit epsilon [EC:2.7.7.7]	domain
Guaymas_MAG_P_087	Bacteria	Chloroflexota	Dehalococcoidia	E44-bin15	E44-bin15	Kmv38			k141_4619510_1	K00249	4.4e-65	216.7	349.43	acyl-CoA dehydrogenase [EC:1.3.8.7]	full
Guaymas_MAG_P_087	Bacteria	Chloroflexota	Dehalococcoidia	E44-bin15	E44-bin15	Kmv38		*	k141_4619510_2	K03390	8.9e-42	139.5	133.27	heterodisulfide reductase subunit C2 [EC:1.8.7.3 1.8.98.4 1.8.98.5 1.8.98.6]	full
Guaymas_MAG_P_087	Bacteria	Chloroflexota	Dehalococcoidia	E44-bin15	E44-bin15	Kmv38		*	k141_4619510_3	K03389	2.3e-113	375.7	319.67	heterodisulfide reductase subunit B2 [EC:1.8.7.3 1.8.98.4 1.8.98.5 1.8.98.6]	domain
Guaymas_MAG_P_087	Bacteria	Chloroflexota	Dehalococcoidia	E44-bin15	E44-bin15	Kmv38			k141_4619510_4	K03388	4.5e-152	504.4	878.83	heterodisulfide reductase subunit A2 [EC:1.8.7.3 1.8.98.4 1.8.98.5 1.8.98.6]	full
Guaymas_MAG_P_087	Bacteria	Chloroflexota	Dehalococcoidia	E44-bin15	E44-bin15	Kmv38			k141_6651867_1	K07033	1.3e-75	251.1	382.1	uncharacterized protein	full
Guaymas_MAG_P_087	Bacteria	Chloroflexota	Dehalococcoidia	E44-bin15	E44-bin15	Kmv38		*	k141_6651867_2	K09013	3.3e-78	258.9	162.77	Fe-S cluster assembly ATP-binding protein	domain
Guaymas_MAG_P_087	Bacteria	Chloroflexota	Dehalococcoidia	E44-bin15	E44-bin15	Kmv38		*	k141_6651867_3	K01738	9.8e-152	502.6	413.3	cysteine synthase [EC:2.5.1.47]	domain
Guaymas_MAG_P_087	Bacteria	Chloroflexota	Dehalococcoidia	E44-bin15	E44-bin15	Kmv38		*	k141_6651867_4	K00640	2e-97	322.9	111.1	serine O-acetyltransferase [EC:2.3.1.30]	domain
Guaymas_MAG_P_087	Bacteria	Chloroflexota	Dehalococcoidia	E44-bin15	E44-bin15	Kmv38		*	k141_6651867_5	K23975	8.3e-161	531.4	270	L-aspartate semialdehyde sulfurtransferase [EC:2.8.1.16]	full
Guaymas_MAG_P_087	Bacteria	Chloroflexota	Dehalococcoidia	E44-bin15	E44-bin15	Kmv38			k141_4192096_1	K03555	1.9e-28	95.5	674.87	DNA mismatch repair protein MutS	domain
Guaymas_MAG_P_087	Bacteria	Chloroflexota	Dehalococcoidia	E44-bin15	E44-bin15	Kmv38			k141_4192096_2	K00123	4.3e-134	444.7	850.6	formate dehydrogenase major subunit [EC:1.17.1.9]	domain
Guaymas_MAG_P_087	Bacteria	Chloroflexota	Dehalococcoidia	E44-bin15	E44-bin15	Kmv38			k141_4620448_1	K01873	2e-19	65.3	628.07	valyl-tRNA synthetase [EC:6.1.1.9]	full
Guaymas_MAG_P_087	Bacteria	Chloroflexota	Dehalococcoidia	E44-bin15	E44-bin15	Kmv38		*	k141_4620448_2	K07755	7.4e-93	308	136.5	arsenite methyltransferase [EC:2.1.1.137]	domain
Guaymas_MAG_P_087	Bacteria	Chloroflexota	Dehalococcoidia	E44-bin15	E44-bin15	Kmv38			k141_4192935_3	K20444	3.3e-38	127.7	145.13	O-antigen biosynthesis protein [EC:2.4.1.-]	full
Guaymas_MAG_P_087	Bacteria	Chloroflexota	Dehalococcoidia	E44-bin15	E44-bin15	Kmv38			k141_4192935_5	K00055	1.8e-98	326.3	375.77	aryl-alcohol dehydrogenase [EC:1.1.1.90]	domain
Guaymas_MAG_P_087	Bacteria	Chloroflexota	Dehalococcoidia	E44-bin15	E44-bin15	Kmv38			k141_2267654_1	K11175	1.2e-23	80.2	189.53	phosphoribosylglycinamide formyltransferase 1 [EC:2.1.2.2]	domain
Guaymas_MAG_P_087	Bacteria	Chloroflexota	Dehalococcoidia	E44-bin15	E44-bin15	Kmv38			k141_2267654_2	K14109	8.2e-36	120.2	315.77	energy-converting hydrogenase A subunit R	full
Guaymas_MAG_P_087	Bacteria	Chloroflexota	Dehalococcoidia	E44-bin15	E44-bin15	Kmv38			k141_449382_1	K01821	2.5e-07	27.1	32.17	4-oxalocrotonate tautomerase [EC:5.3.2.6]	full
Guaymas_MAG_P_087	Bacteria	Chloroflexota	Dehalococcoidia	E44-bin15	E44-bin15	Kmv38			k141_449382_2	K07778	0.078	7.8	176.37	two-component system, NarL family, sensor histidine kinase DesK [EC:2.7.13.3]	full
Guaymas_MAG_P_087	Bacteria	Chloroflexota	Dehalococcoidia	E44-bin15	E44-bin15	Kmv38		*	k141_449382_3	K08177	8.3e-73	241.5	212.03	MFS transporter, OFA family, oxalate/formate antiporter	domain
Guaymas_MAG_P_087	Bacteria	Chloroflexota	Dehalococcoidia	E44-bin15	E44-bin15	Kmv38		*	k141_449382_4	K03596	0	1014	939.53	GTP-binding protein LepA	domain
Guaymas_MAG_P_087	Bacteria	Chloroflexota	Dehalococcoidia	E44-bin15	E44-bin15	Kmv38		*	k141_449382_5	K00963	2.9e-49	164.8	77.33	UTP--glucose-1-phosphate uridylyltransferase [EC:2.7.7.9]	full
Guaymas_MAG_P_087	Bacteria	Chloroflexota	Dehalococcoidia	E44-bin15	E44-bin15	Kmv38			k141_4621409_1	K06142	0.015	11.3	45.33	outer membrane protein	full
Guaymas_MAG_P_087	Bacteria	Chloroflexota	Dehalococcoidia	E44-bin15	E44-bin15	Kmv38		*	k141_4621409_2	K01990	4.3e-87	289.8	251.17	ABC-2 type transport system ATP-binding protein	domain
Guaymas_MAG_P_087	Bacteria	Chloroflexota	Dehalococcoidia	E44-bin15	E44-bin15	Kmv38			k141_4621409_3	K06864	6.6e-11	37.9	83.2	pyridinium-3,5-biscarboxylic acid mononucleotide sulfurtransferase [EC:4.4.1.37]	full
Guaymas_MAG_P_087	Bacteria	Chloroflexota	Dehalococcoidia	E44-bin15	E44-bin15	Kmv38		*	k141_5156491_1	K00313	3.6e-132	437.8	302.87	electron transfer flavoprotein-quinone oxidoreductase [EC:1.5.5.-]	full
Guaymas_MAG_P_087	Bacteria	Chloroflexota	Dehalococcoidia	E44-bin15	E44-bin15	Kmv38			k141_5156491_2	K03522	2.6e-51	171.6	174.7	electron transfer flavoprotein alpha subunit	domain
Guaymas_MAG_P_087	Bacteria	Chloroflexota	Dehalococcoidia	E44-bin15	E44-bin15	Kmv38			k141_4727916_1	K03568	1e-52	175.9	296.2	TldD protein	full
Guaymas_MAG_P_087	Bacteria	Chloroflexota	Dehalococcoidia	E44-bin15	E44-bin15	Kmv38		*	k141_4727916_2	K22305	2.3e-67	224.3	199.5	phosphoserine phosphatase [EC:3.1.3.3]	domain
Guaymas_MAG_P_087	Bacteria	Chloroflexota	Dehalococcoidia	E44-bin15	E44-bin15	Kmv38			k141_4727916_3	K10773	2.2e-28	95.5	138.13	endonuclease III [EC:4.2.99.18]	domain
Guaymas_MAG_P_087	Bacteria	Chloroflexota	Dehalococcoidia	E44-bin15	E44-bin15	Kmv38		*	k141_557295_2	K00343	2e-155	514.8	329.47	NADH-quinone oxidoreductase subunit N [EC:7.1.1.2]	domain
Guaymas_MAG_P_087	Bacteria	Chloroflexota	Dehalococcoidia	E44-bin15	E44-bin15	Kmv38			k141_1412965_1	K00249	7.6e-86	285.4	349.43	acyl-CoA dehydrogenase [EC:1.3.8.7]	full
Guaymas_MAG_P_087	Bacteria	Chloroflexota	Dehalococcoidia	E44-bin15	E44-bin15	Kmv38			k141_1412965_2	K00249	6.7e-81	269	349.43	acyl-CoA dehydrogenase [EC:1.3.8.7]	full
Guaymas_MAG_P_087	Bacteria	Chloroflexota	Dehalococcoidia	E44-bin15	E44-bin15	Kmv38		*	k141_1412965_3	K00459	7.8e-67	222.8	115.77	nitronate monooxygenase [EC:1.13.12.16]	domain
Guaymas_MAG_P_087	Bacteria	Chloroflexota	Dehalococcoidia	E44-bin15	E44-bin15	Kmv38		*	k141_985433_1	K00930	3e-91	302.5	222.63	acetylglutamate kinase [EC:2.7.2.8]	full
Guaymas_MAG_P_087	Bacteria	Chloroflexota	Dehalococcoidia	E44-bin15	E44-bin15	Kmv38		*	k141_985433_2	K00821	6.2e-175	578.6	490.33	acetylornithine/N-succinyldiaminopimelate aminotransferase [EC:2.6.1.11 2.6.1.17]	domain
Guaymas_MAG_P_087	Bacteria	Chloroflexota	Dehalococcoidia	E44-bin15	E44-bin15	Kmv38		*	k141_985433_3	K01940	9.4e-119	393.8	126.8	argininosuccinate synthase [EC:6.3.4.5]	full
Guaymas_MAG_P_087	Bacteria	Chloroflexota	Dehalococcoidia	E44-bin15	E44-bin15	Kmv38			k141_7724266_1	K01905	1.8e-120	399.2	575.8	acetate---CoA ligase (ADP-forming) subunit alpha [EC:6.2.1.13]	domain
Guaymas_MAG_P_087	Bacteria	Chloroflexota	Dehalococcoidia	E44-bin15	E44-bin15	Kmv38			k141_7724266_2	K12410	9.9e-68	224.9	227.53	NAD-dependent deacetylase [EC:2.3.1.286]	domain
Guaymas_MAG_P_087	Bacteria	Chloroflexota	Dehalococcoidia	E44-bin15	E44-bin15	Kmv38			k141_7724266_3	K04768	8.1e-33	110.4	346.37	acetoin utilization protein AcuC	domain
Guaymas_MAG_P_087	Bacteria	Chloroflexota	Dehalococcoidia	E44-bin15	E44-bin15	Kmv38			k141_7724266_4	K06889	4.5e-31	104.5	117.4	uncharacterized protein	domain
Guaymas_MAG_P_087	Bacteria	Chloroflexota	Dehalococcoidia	E44-bin15	E44-bin15	Kmv38			k141_7724266_5	K07544	4.4e-88	292.1	412.3	benzylsuccinate CoA-transferase BbsF subunit [EC:2.8.3.15]	full
Guaymas_MAG_P_087	Bacteria	Chloroflexota	Dehalococcoidia	E44-bin15	E44-bin15	Kmv38			k141_237291_1	K09013	1.2e-40	135.5	162.77	Fe-S cluster assembly ATP-binding protein	domain
Guaymas_MAG_P_087	Bacteria	Chloroflexota	Dehalococcoidia	E44-bin15	E44-bin15	Kmv38		*	k141_237291_2	K07033	1.6e-131	435.1	382.1	uncharacterized protein	full
Guaymas_MAG_P_087	Bacteria	Chloroflexota	Dehalococcoidia	E44-bin15	E44-bin15	Kmv38		*	k141_237291_3	K00845	3.3e-92	306.2	239.73	glucokinase [EC:2.7.1.2]	full
Guaymas_MAG_P_087	Bacteria	Chloroflexota	Dehalococcoidia	E44-bin15	E44-bin15	Kmv38		*	k141_2591016_1	K18979	1.9e-31	105.7	62.97	epoxyqueuosine reductase [EC:1.17.99.6]	full
Guaymas_MAG_P_087	Bacteria	Chloroflexota	Dehalococcoidia	E44-bin15	E44-bin15	Kmv38			k141_2591016_2	K00395	4.2e-10	36	65.2	adenylylsulfate reductase, subunit B [EC:1.8.99.2]	domain
Guaymas_MAG_P_087	Bacteria	Chloroflexota	Dehalococcoidia	E44-bin15	E44-bin15	Kmv38			k141_2269897_1	K03086	1.5e-106	353.9	453.6	RNA polymerase primary sigma factor	full
Guaymas_MAG_P_087	Bacteria	Chloroflexota	Dehalococcoidia	E44-bin15	E44-bin15	Kmv38		*	k141_2269897_2	K02316	7.4e-161	533.4	70.77	DNA primase [EC:2.7.7.101]	domain
Guaymas_MAG_P_087	Bacteria	Chloroflexota	Dehalococcoidia	E44-bin15	E44-bin15	Kmv38		*	k141_2269897_3	K01129	3e-96	319.7	121.37	dGTPase [EC:3.1.5.1]	full
Guaymas_MAG_P_087	Bacteria	Chloroflexota	Dehalococcoidia	E44-bin15	E44-bin15	Kmv38			k141_2269897_4	K01006	2.2e-33	111.5	363.4	pyruvate, orthophosphate dikinase [EC:2.7.9.1]	domain
Guaymas_MAG_P_087	Bacteria	Chloroflexota	Dehalococcoidia	E44-bin15	E44-bin15	Kmv38			k141_2055902_1	K04034	3.3e-13	45.4	279.5	anaerobic magnesium-protoporphyrin IX monomethyl ester cyclase [EC:1.21.98.3]	full
Guaymas_MAG_P_087	Bacteria	Chloroflexota	Dehalococcoidia	E44-bin15	E44-bin15	Kmv38			k141_2055902_2	K00568	5.3e-22	75.2	178.57	2-polyprenyl-6-hydroxyphenyl methylase / 3-demethylubiquinone-9 3-methyltransferase [EC:2.1.1.222 2.1.1.64]	domain
Guaymas_MAG_P_087	Bacteria	Chloroflexota	Dehalococcoidia	E44-bin15	E44-bin15	Kmv38			k141_2055902_3	K16648	0.016	8.9	202.93	arabinofuranan 3-O-arabinosyltransferase [EC:2.4.2.-]	full
Guaymas_MAG_P_087	Bacteria	Chloroflexota	Dehalococcoidia	E44-bin15	E44-bin15	Kmv38		*	k141_665138_1	K01939	5.9e-146	483.3	94.83	adenylosuccinate synthase [EC:6.3.4.4]	domain
Guaymas_MAG_P_087	Bacteria	Chloroflexota	Dehalococcoidia	E44-bin15	E44-bin15	Kmv38		*	k141_665138_2	K13775	1.7e-78	260.2	222.87	citronellol/citronellal dehydrogenase	domain
Guaymas_MAG_P_087	Bacteria	Chloroflexota	Dehalococcoidia	E44-bin15	E44-bin15	Kmv38		*	k141_8367681_1	K02864	3.4e-48	161	53.4	large subunit ribosomal protein L10	domain
Guaymas_MAG_P_087	Bacteria	Chloroflexota	Dehalococcoidia	E44-bin15	E44-bin15	Kmv38		*	k141_8367681_2	K02863	1.2e-95	316.6	97.53	large subunit ribosomal protein L1	full
Guaymas_MAG_P_087	Bacteria	Chloroflexota	Dehalococcoidia	E44-bin15	E44-bin15	Kmv38		*	k141_8367681_3	K02867	4.4e-70	232.6	70.53	large subunit ribosomal protein L11	full
Guaymas_MAG_P_087	Bacteria	Chloroflexota	Dehalococcoidia	E44-bin15	E44-bin15	Kmv38			k141_8367681_4	K01055	7.1e-55	183.3	200.27	3-oxoadipate enol-lactonase [EC:3.1.1.24]	domain
Guaymas_MAG_P_087	Bacteria	Chloroflexota	Dehalococcoidia	E44-bin15	E44-bin15	Kmv38		*	k141_8367681_5	K02601	3.1e-75	249.5	99.03	transcription termination/antitermination protein NusG	full
Guaymas_MAG_P_087	Bacteria	Chloroflexota	Dehalococcoidia	E44-bin15	E44-bin15	Kmv38		*	k141_8367681_6	K03073	7.9e-18	61	21.4	preprotein translocase subunit SecE	domain
Guaymas_MAG_P_087	Bacteria	Chloroflexota	Dehalococcoidia	E44-bin15	E44-bin15	Kmv38		*	k141_8367681_7	K02913	2.7e-22	75.7	25.27	large subunit ribosomal protein L33	full
Guaymas_MAG_P_087	Bacteria	Chloroflexota	Dehalococcoidia	E44-bin15	E44-bin15	Kmv38		*	k141_7512047_1	K00606	2.2e-85	283.6	76.37	3-methyl-2-oxobutanoate hydroxymethyltransferase [EC:2.1.2.11]	full
Guaymas_MAG_P_087	Bacteria	Chloroflexota	Dehalococcoidia	E44-bin15	E44-bin15	Kmv38		*	k141_7512047_2	K01579	1.3e-62	207.4	58.03	aspartate 1-decarboxylase [EC:4.1.1.11]	full
Guaymas_MAG_P_087	Bacteria	Chloroflexota	Dehalococcoidia	E44-bin15	E44-bin15	Kmv38			k141_7512047_3	K00286	5.5e-07	25.1	53.53	pyrroline-5-carboxylate reductase [EC:1.5.1.2]	full
Guaymas_MAG_P_087	Bacteria	Chloroflexota	Dehalococcoidia	E44-bin15	E44-bin15	Kmv38			k141_7512047_4	K01266	6.9e-20	67.4	123	D-aminopeptidase [EC:3.4.11.19]	full
Guaymas_MAG_P_087	Bacteria	Chloroflexota	Dehalococcoidia	E44-bin15	E44-bin15	Kmv38			k141_6549350_1	K01735	1.5e-28	96.1	325.9	3-dehydroquinate synthase [EC:4.2.3.4]	domain
Guaymas_MAG_P_087	Bacteria	Chloroflexota	Dehalococcoidia	E44-bin15	E44-bin15	Kmv38			k141_6549350_2	K07168	3.8e-26	87.8	96.5	CBS domain-containing membrane protein	domain
Guaymas_MAG_P_087	Bacteria	Chloroflexota	Dehalococcoidia	E44-bin15	E44-bin15	Kmv38			k141_6549350_3	K01905	1e-149	495.7	575.8	acetate---CoA ligase (ADP-forming) subunit alpha [EC:6.2.1.13]	domain
Guaymas_MAG_P_087	Bacteria	Chloroflexota	Dehalococcoidia	E44-bin15	E44-bin15	Kmv38			k141_6549350_4	K01905	4e-130	431	575.8	acetate---CoA ligase (ADP-forming) subunit alpha [EC:6.2.1.13]	domain
Guaymas_MAG_P_087	Bacteria	Chloroflexota	Dehalococcoidia	E44-bin15	E44-bin15	Kmv38			k141_452278_1	K07095	1.2e-19	66.8	103.3	uncharacterized protein	full
Guaymas_MAG_P_087	Bacteria	Chloroflexota	Dehalococcoidia	E44-bin15	E44-bin15	Kmv38			k141_452278_2	K07114	2e-10	36.4	84.07	Ca-activated chloride channel homolog	domain
Guaymas_MAG_P_087	Bacteria	Chloroflexota	Dehalococcoidia	E44-bin15	E44-bin15	Kmv38			k141_452278_3	K03405	1.6e-27	92.9	308.57	magnesium chelatase subunit I [EC:6.6.1.1]	domain
Guaymas_MAG_P_087	Bacteria	Chloroflexota	Dehalococcoidia	E44-bin15	E44-bin15	Kmv38			k141_131467_1	K01822	4.4e-07	26	71.9	steroid Delta-isomerase [EC:5.3.3.1]	full
Guaymas_MAG_P_087	Bacteria	Chloroflexota	Dehalococcoidia	E44-bin15	E44-bin15	Kmv38			k141_131467_2	K01822	4.3e-06	22.8	71.9	steroid Delta-isomerase [EC:5.3.3.1]	full
Guaymas_MAG_P_087	Bacteria	Chloroflexota	Dehalococcoidia	E44-bin15	E44-bin15	Kmv38		*	k141_131467_3	K00059	3.4e-84	279.3	274.47	3-oxoacyl-[acyl-carrier protein] reductase [EC:1.1.1.100]	full
Guaymas_MAG_P_087	Bacteria	Chloroflexota	Dehalococcoidia	E44-bin15	E44-bin15	Kmv38			k141_131467_4	K00819	9.8e-08	27	493.9	ornithine--oxo-acid transaminase [EC:2.6.1.13]	full
Guaymas_MAG_P_087	Bacteria	Chloroflexota	Dehalococcoidia	E44-bin15	E44-bin15	Kmv38			k141_2485224_1	K12941	1.3e-50	168.5	342.7	aminobenzoyl-glutamate utilization protein B	full
Guaymas_MAG_P_087	Bacteria	Chloroflexota	Dehalococcoidia	E44-bin15	E44-bin15	Kmv38			k141_2485224_2	K23876	1.9e-67	223.6	252.13	(R)-2-hydroxyacyl-CoA dehydratese activating ATPase [EC:5.6.1.9]	full
Guaymas_MAG_P_087	Bacteria	Chloroflexota	Dehalococcoidia	E44-bin15	E44-bin15	Kmv38		*	k141_2485224_3	K03621	5.7e-139	460	101.1	phosphate acyltransferase [EC:2.3.1.274]	domain
Guaymas_MAG_P_087	Bacteria	Chloroflexota	Dehalococcoidia	E44-bin15	E44-bin15	Kmv38		*	k141_2485224_4	K03671	1.8e-43	145.5	111.7	thioredoxin 1	domain
Guaymas_MAG_P_087	Bacteria	Chloroflexota	Dehalococcoidia	E44-bin15	E44-bin15	Kmv38			k141_2485224_5	K06191	0.0055	12.9	75.67	glutaredoxin-like protein NrdH	domain
Guaymas_MAG_P_087	Bacteria	Chloroflexota	Dehalococcoidia	E44-bin15	E44-bin15	Kmv38		*	k141_2485224_6	K00384	1.1e-128	426.2	328.5	thioredoxin reductase (NADPH) [EC:1.8.1.9]	full
Guaymas_MAG_P_087	Bacteria	Chloroflexota	Dehalococcoidia	E44-bin15	E44-bin15	Kmv38		*	k141_2485224_7	K02078	1.2e-27	93.7	40.9	acyl carrier protein	domain
Guaymas_MAG_P_087	Bacteria	Chloroflexota	Dehalococcoidia	E44-bin15	E44-bin15	Kmv38		*	k141_2485224_8	K03625	6.5e-44	146.8	90.03	transcription antitermination protein NusB	full
Guaymas_MAG_P_087	Bacteria	Chloroflexota	Dehalococcoidia	E44-bin15	E44-bin15	Kmv38			k141_2485224_9	K04069	1.5e-31	105.7	114.97	pyruvate formate lyase activating enzyme [EC:1.97.1.4]	full
Guaymas_MAG_P_087	Bacteria	Chloroflexota	Dehalococcoidia	E44-bin15	E44-bin15	Kmv38			k141_452643_1	K01903	1.9e-70	233.8	495.73	succinyl-CoA synthetase beta subunit [EC:6.2.1.5]	domain
Guaymas_MAG_P_087	Bacteria	Chloroflexota	Dehalococcoidia	E44-bin15	E44-bin15	Kmv38		*	k141_452643_2	K01902	1e-144	478.4	339.57	succinyl-CoA synthetase alpha subunit [EC:6.2.1.5]	domain
Guaymas_MAG_P_087	Bacteria	Chloroflexota	Dehalococcoidia	E44-bin15	E44-bin15	Kmv38		*	k141_6121933_1	K04485	1.6e-194	643.8	94.9	DNA repair protein RadA/Sms	domain
Guaymas_MAG_P_087	Bacteria	Chloroflexota	Dehalococcoidia	E44-bin15	E44-bin15	Kmv38			k141_6121933_2	K03544	3.9e-09	32.3	160.5	ATP-dependent Clp protease ATP-binding subunit ClpX	domain
Guaymas_MAG_P_087	Bacteria	Chloroflexota	Dehalococcoidia	E44-bin15	E44-bin15	Kmv38		*	k141_6015582_1	K00640	5.9e-96	318	111.1	serine O-acetyltransferase [EC:2.3.1.30]	domain
Guaymas_MAG_P_087	Bacteria	Chloroflexota	Dehalococcoidia	E44-bin15	E44-bin15	Kmv38		*	k141_6015582_2	K23975	7.9e-93	307.6	270	L-aspartate semialdehyde sulfurtransferase [EC:2.8.1.16]	full
Guaymas_MAG_P_087	Bacteria	Chloroflexota	Dehalococcoidia	E44-bin15	E44-bin15	Kmv38			k141_4732018_2	K16785	0.059	8.7	108.7	energy-coupling factor transport system permease protein	full
Guaymas_MAG_P_087	Bacteria	Chloroflexota	Dehalococcoidia	E44-bin15	E44-bin15	Kmv38		*	k141_4732018_3	K04763	1.3e-62	208.6	186.53	integrase/recombinase XerD	full
Guaymas_MAG_P_087	Bacteria	Chloroflexota	Dehalococcoidia	E44-bin15	E44-bin15	Kmv38			k141_8262448_1	K07402	0.00011	17.5	51.2	xanthine dehydrogenase accessory factor	domain
Guaymas_MAG_P_087	Bacteria	Chloroflexota	Dehalococcoidia	E44-bin15	E44-bin15	Kmv38		*	k141_8262448_2	K03738	1.3e-113	377.3	298.07	aldehyde:ferredoxin oxidoreductase [EC:1.2.7.5]	full
Guaymas_MAG_P_087	Bacteria	Chloroflexota	Dehalococcoidia	E44-bin15	E44-bin15	Kmv38			k141_8262448_3	K00196	1.3e-38	129	152.1	anaerobic carbon-monoxide dehydrogenase iron sulfur subunit	domain
Guaymas_MAG_P_087	Bacteria	Chloroflexota	Dehalococcoidia	E44-bin15	E44-bin15	Kmv38			k141_667540_1	K00697	1.2e-89	297.6	582.43	trehalose 6-phosphate synthase [EC:2.4.1.15 2.4.1.347]	domain
Guaymas_MAG_P_087	Bacteria	Chloroflexota	Dehalococcoidia	E44-bin15	E44-bin15	Kmv38		*	k141_667540_2	K01872	8.3e-80	265.3	197.9	alanyl-tRNA synthetase [EC:6.1.1.7]	domain
Guaymas_MAG_P_087	Bacteria	Chloroflexota	Dehalococcoidia	E44-bin15	E44-bin15	Kmv38			k141_4625982_1	K03769	8.7e-23	77.8	194.27	peptidyl-prolyl cis-trans isomerase C [EC:5.2.1.8]	domain
Guaymas_MAG_P_087	Bacteria	Chloroflexota	Dehalococcoidia	E44-bin15	E44-bin15	Kmv38		*	k141_4625982_2	K02963	1.9e-31	105.8	71.67	small subunit ribosomal protein S18	domain
Guaymas_MAG_P_087	Bacteria	Chloroflexota	Dehalococcoidia	E44-bin15	E44-bin15	Kmv38			k141_6551641_1	K19058	0.0013	14.8	40.5	mercuric ion transport protein	full
Guaymas_MAG_P_087	Bacteria	Chloroflexota	Dehalococcoidia	E44-bin15	E44-bin15	Kmv38		*	k141_6551641_2	K00059	2e-90	299.8	274.47	3-oxoacyl-[acyl-carrier protein] reductase [EC:1.1.1.100]	full
Guaymas_MAG_P_087	Bacteria	Chloroflexota	Dehalococcoidia	E44-bin15	E44-bin15	Kmv38		*	k141_6551641_3	K02237	2.8e-35	118.6	78.67	competence protein ComEA	full
Guaymas_MAG_P_087	Bacteria	Chloroflexota	Dehalococcoidia	E44-bin15	E44-bin15	Kmv38			k141_4519704_1	K09892	0.0047	12.9	35.83	cell division protein ZapB	domain
Guaymas_MAG_P_087	Bacteria	Chloroflexota	Dehalococcoidia	E44-bin15	E44-bin15	Kmv38			k141_4519704_2	K00395	5.3e-11	38.9	65.2	adenylylsulfate reductase, subunit B [EC:1.8.99.2]	domain
Guaymas_MAG_P_087	Bacteria	Chloroflexota	Dehalococcoidia	E44-bin15	E44-bin15	Kmv38		*	k141_4519704_3	K07048	2.3e-96	319.4	264.5	phosphotriesterase-related protein	full
Guaymas_MAG_P_087	Bacteria	Chloroflexota	Dehalococcoidia	E44-bin15	E44-bin15	Kmv38			k141_4519704_4	K07543	2.3e-93	308.9	415.77	benzylsuccinate CoA-transferase BbsE subunit [EC:2.8.3.15]	full
Guaymas_MAG_P_087	Bacteria	Chloroflexota	Dehalococcoidia	E44-bin15	E44-bin15	Kmv38			k141_4519704_5	K07544	1.3e-123	409.1	412.3	benzylsuccinate CoA-transferase BbsF subunit [EC:2.8.3.15]	full
Guaymas_MAG_P_087	Bacteria	Chloroflexota	Dehalococcoidia	E44-bin15	E44-bin15	Kmv38		*	k141_4519704_6	K01069	6.9e-50	166.5	138.17	hydroxyacylglutathione hydrolase [EC:3.1.2.6]	full
Guaymas_MAG_P_087	Bacteria	Chloroflexota	Dehalococcoidia	E44-bin15	E44-bin15	Kmv38			k141_5267950_1	K00088	1e-50	169	276.43	IMP dehydrogenase [EC:1.1.1.205]	full
Guaymas_MAG_P_087	Bacteria	Chloroflexota	Dehalococcoidia	E44-bin15	E44-bin15	Kmv38		*	k141_5267950_2	K07056	5.6e-121	400.7	126.1	16S rRNA (cytidine1402-2'-O)-methyltransferase [EC:2.1.1.198]	full
Guaymas_MAG_P_087	Bacteria	Chloroflexota	Dehalococcoidia	E44-bin15	E44-bin15	Kmv38		*	k141_5267950_3	K01874	2.8e-72	240.5	197.7	methionyl-tRNA synthetase [EC:6.1.1.10]	domain
Guaymas_MAG_P_087	Bacteria	Chloroflexota	Dehalococcoidia	E44-bin15	E44-bin15	Kmv38		*	k141_3235818_1	K00058	2.7e-141	468.3	329.67	D-3-phosphoglycerate dehydrogenase / 2-oxoglutarate reductase [EC:1.1.1.95 1.1.1.399]	domain
Guaymas_MAG_P_087	Bacteria	Chloroflexota	Dehalococcoidia	E44-bin15	E44-bin15	Kmv38			k141_3235818_2	K13290	0.0067	11.5	400.97	serine---pyruvate transaminase [EC:2.6.1.51]	domain
Guaymas_MAG_P_087	Bacteria	Chloroflexota	Dehalococcoidia	E44-bin15	E44-bin15	Kmv38			k141_6231137_1	K00135	6.8e-144	477.2	574.43	succinate-semialdehyde dehydrogenase / glutarate-semialdehyde dehydrogenase [EC:1.2.1.16 1.2.1.79 1.2.1.20]	domain
Guaymas_MAG_P_087	Bacteria	Chloroflexota	Dehalococcoidia	E44-bin15	E44-bin15	Kmv38		*	k141_6231137_3	K06934	4.4e-24	81.4	44.4	uncharacterized protein	domain
Guaymas_MAG_P_087	Bacteria	Chloroflexota	Dehalococcoidia	E44-bin15	E44-bin15	Kmv38			k141_6231137_4	K03738	5.9e-65	216.3	298.07	aldehyde:ferredoxin oxidoreductase [EC:1.2.7.5]	full
Guaymas_MAG_P_087	Bacteria	Chloroflexota	Dehalococcoidia	E44-bin15	E44-bin15	Kmv38		*	k141_2166865_1	K03977	2e-183	607.3	267.7	GTPase	full
Guaymas_MAG_P_087	Bacteria	Chloroflexota	Dehalococcoidia	E44-bin15	E44-bin15	Kmv38		*	k141_2166865_2	K08591	5.1e-64	212.5	66.4	acyl phosphate:glycerol-3-phosphate acyltransferase [EC:2.3.1.275]	full
Guaymas_MAG_P_087	Bacteria	Chloroflexota	Dehalococcoidia	E44-bin15	E44-bin15	Kmv38		*	k141_3558148_1	K03523	4.8e-36	120.9	57.23	biotin transport system substrate-specific component	full
Guaymas_MAG_P_087	Bacteria	Chloroflexota	Dehalococcoidia	E44-bin15	E44-bin15	Kmv38		*	k141_3558148_2	K00648	1.2e-139	462.6	231.83	3-oxoacyl-[acyl-carrier-protein] synthase III [EC:2.3.1.180]	domain
Guaymas_MAG_P_087	Bacteria	Chloroflexota	Dehalococcoidia	E44-bin15	E44-bin15	Kmv38		*	k141_3558148_3	K03705	8.7e-98	324.3	67.1	heat-inducible transcriptional repressor	full
Guaymas_MAG_P_087	Bacteria	Chloroflexota	Dehalococcoidia	E44-bin15	E44-bin15	Kmv38		*	k141_3558148_4	K03687	6.7e-53	176.2	30.67	molecular chaperone GrpE	domain
Guaymas_MAG_P_087	Bacteria	Chloroflexota	Dehalococcoidia	E44-bin15	E44-bin15	Kmv38			k141_3558148_5	K04043	2.7e-210	696.8	769.63	molecular chaperone DnaK	domain
Guaymas_MAG_P_087	Bacteria	Chloroflexota	Dehalococcoidia	E44-bin15	E44-bin15	Kmv38		*	k141_2595332_1	K02113	6.4e-26	87.7	46.4	F-type H+-transporting ATPase subunit delta	full
Guaymas_MAG_P_087	Bacteria	Chloroflexota	Dehalococcoidia	E44-bin15	E44-bin15	Kmv38		*	k141_2595332_2	K02109	1.3e-38	130	66.23	F-type H+-transporting ATPase subunit b	domain
Guaymas_MAG_P_087	Bacteria	Chloroflexota	Dehalococcoidia	E44-bin15	E44-bin15	Kmv38			k141_1739274_1	K03723	3.3e-89	296.7	542.5	transcription-repair coupling factor (superfamily II helicase) [EC:3.6.4.-]	full
Guaymas_MAG_P_087	Bacteria	Chloroflexota	Dehalococcoidia	E44-bin15	E44-bin15	Kmv38			k141_5055717_1	K22819	0.00019	16.9	329.5	3-oxocholest-4-en-26-oyl-CoA dehydrogenase beta subunit [EC:1.3.99.-]	domain
Guaymas_MAG_P_087	Bacteria	Chloroflexota	Dehalococcoidia	E44-bin15	E44-bin15	Kmv38			k141_5055717_2	K00570	6.5e-32	107.7	115.1	phosphatidylethanolamine/phosphatidyl-N-methylethanolamine N-methyltransferase [EC:2.1.1.17 2.1.1.71]	domain
Guaymas_MAG_P_087	Bacteria	Chloroflexota	Dehalococcoidia	E44-bin15	E44-bin15	Kmv38		*	k141_5055717_3	K07306	5.5e-248	821.6	612.53	anaerobic dimethyl sulfoxide reductase subunit A [EC:1.8.5.3]	domain
Guaymas_MAG_P_087	Bacteria	Chloroflexota	Dehalococcoidia	E44-bin15	E44-bin15	Kmv38		*	k141_5055717_4	K07307	3.2e-68	225.6	201.73	anaerobic dimethyl sulfoxide reductase subunit B	full
Guaymas_MAG_P_087	Bacteria	Chloroflexota	Dehalococcoidia	E44-bin15	E44-bin15	Kmv38			k141_5055717_5	K23567	0.0089	12.3	51.17	ER membrane protein complex subunit 6	full
Guaymas_MAG_P_087	Bacteria	Chloroflexota	Dehalococcoidia	E44-bin15	E44-bin15	Kmv38		*	k141_1846983_1	K18682	6.2e-209	691.3	99.5	ribonucrease Y [EC:3.1.-.-]	full
Guaymas_MAG_P_087	Bacteria	Chloroflexota	Dehalococcoidia	E44-bin15	E44-bin15	Kmv38			k141_1846983_2	K09769	2.4e-12	42.5	140.6	uncharacterized protein	full
Guaymas_MAG_P_087	Bacteria	Chloroflexota	Dehalococcoidia	E44-bin15	E44-bin15	Kmv38			k141_7945027_1	K17879	6e-14	48.2	153.9	peroxisomal coenzyme A diphosphatase NUDT7 [EC:3.6.1.-]	full
Guaymas_MAG_P_087	Bacteria	Chloroflexota	Dehalococcoidia	E44-bin15	E44-bin15	Kmv38		*	k141_7945027_2	K02448	2.2e-165	548.4	126.93	nitric oxide reductase NorD protein	full
Guaymas_MAG_P_087	Bacteria	Chloroflexota	Dehalococcoidia	E44-bin15	E44-bin15	Kmv38			k141_6768998_2	K07546	2.4e-09	33.2	290.83	E-phenylitaconyl-CoA hydratase [EC:4.2.1.-]	domain
Guaymas_MAG_P_087	Bacteria	Chloroflexota	Dehalococcoidia	E44-bin15	E44-bin15	Kmv38			k141_6768998_3	K23976	6.4e-19	64.6	80.07	L-aspartate semialdehyde sulfurtransferase ferredoxin	domain
Guaymas_MAG_P_087	Bacteria	Chloroflexota	Dehalococcoidia	E44-bin15	E44-bin15	Kmv38			k141_6768998_4	K07543	9e-92	303.7	415.77	benzylsuccinate CoA-transferase BbsE subunit [EC:2.8.3.15]	full
Guaymas_MAG_P_087	Bacteria	Chloroflexota	Dehalococcoidia	E44-bin15	E44-bin15	Kmv38		*	k141_6768998_5	K07544	3.2e-127	421	412.3	benzylsuccinate CoA-transferase BbsF subunit [EC:2.8.3.15]	full
Guaymas_MAG_P_087	Bacteria	Chloroflexota	Dehalococcoidia	E44-bin15	E44-bin15	Kmv38		*	k141_6768998_6	K01692	2.7e-77	256.8	231.03	enoyl-CoA hydratase [EC:4.2.1.17]	full
Guaymas_MAG_P_087	Bacteria	Chloroflexota	Dehalococcoidia	E44-bin15	E44-bin15	Kmv38			k141_7730787_1	K00249	8.2e-13	43.7	349.43	acyl-CoA dehydrogenase [EC:1.3.8.7]	full
Guaymas_MAG_P_087	Bacteria	Chloroflexota	Dehalococcoidia	E44-bin15	E44-bin15	Kmv38		*	k141_7730787_2	K00797	9.6e-87	288.1	106.63	spermidine synthase [EC:2.5.1.16]	domain
Guaymas_MAG_P_087	Bacteria	Chloroflexota	Dehalococcoidia	E44-bin15	E44-bin15	Kmv38		*	k141_7730787_3	K01611	1.3e-18	63.9	24.33	S-adenosylmethionine decarboxylase [EC:4.1.1.50]	full
Guaymas_MAG_P_087	Bacteria	Chloroflexota	Dehalococcoidia	E44-bin15	E44-bin15	Kmv38		*	k141_30244_1	K00615	8.1e-92	305.1	246.57	transketolase [EC:2.2.1.1]	domain
Guaymas_MAG_P_087	Bacteria	Chloroflexota	Dehalococcoidia	E44-bin15	E44-bin15	Kmv38		*	k141_30244_2	K00615	8.8e-82	271.9	246.57	transketolase [EC:2.2.1.1]	domain
Guaymas_MAG_P_087	Bacteria	Chloroflexota	Dehalococcoidia	E44-bin15	E44-bin15	Kmv38			k141_30244_3	K00147	3.6e-27	91.5	571.23	glutamate-5-semialdehyde dehydrogenase [EC:1.2.1.41]	full
Guaymas_MAG_P_087	Bacteria	Chloroflexota	Dehalococcoidia	E44-bin15	E44-bin15	Kmv38			k141_7303803_1	K00974	2.9e-73	243.7	301.63	tRNA nucleotidyltransferase (CCA-adding enzyme) [EC:2.7.7.72 3.1.3.- 3.1.4.-]	domain
Guaymas_MAG_P_087	Bacteria	Chloroflexota	Dehalococcoidia	E44-bin15	E44-bin15	Kmv38			k141_4094931_1	K02488	4e-65	217	247.2	two-component system, cell cycle response regulator [EC:2.7.7.65]	full
Guaymas_MAG_P_087	Bacteria	Chloroflexota	Dehalococcoidia	E44-bin15	E44-bin15	Kmv38			k141_4094931_2	K04719	1.2e-11	40.9	215.2	5,6-dimethylbenzimidazole synthase [EC:1.13.11.79]	full
Guaymas_MAG_P_087	Bacteria	Chloroflexota	Dehalococcoidia	E44-bin15	E44-bin15	Kmv38		*	k141_4094931_3	K09121	2.4e-156	518.5	123.77	pyridinium-3,5-bisthiocarboxylic acid mononucleotide nickel chelatase [EC:4.99.1.12]	full
Guaymas_MAG_P_087	Bacteria	Chloroflexota	Dehalococcoidia	E44-bin15	E44-bin15	Kmv38			k141_4094931_4	K06864	4.8e-12	41.7	83.2	pyridinium-3,5-biscarboxylic acid mononucleotide sulfurtransferase [EC:4.4.1.37]	full
Guaymas_MAG_P_087	Bacteria	Chloroflexota	Dehalococcoidia	E44-bin15	E44-bin15	Kmv38			k141_6876163_1	K07008	0.011	11	215.73	gamma-glutamyl hercynylcysteine S-oxide hydrolase [EC:3.5.1.118]	full
Guaymas_MAG_P_087	Bacteria	Chloroflexota	Dehalococcoidia	E44-bin15	E44-bin15	Kmv38			k141_7304126_1	K00244	1.1e-70	235.2	381.53	fumarate reductase flavoprotein subunit [EC:1.3.5.4]	domain
Guaymas_MAG_P_087	Bacteria	Chloroflexota	Dehalococcoidia	E44-bin15	E44-bin15	Kmv38			k141_7304126_2	K00176	2.8e-09	32.9	68.37	2-oxoglutarate ferredoxin oxidoreductase subunit delta [EC:1.2.7.3]	domain
Guaymas_MAG_P_087	Bacteria	Chloroflexota	Dehalococcoidia	E44-bin15	E44-bin15	Kmv38		*	k141_7304126_3	K03389	2.6e-107	355.8	319.67	heterodisulfide reductase subunit B2 [EC:1.8.7.3 1.8.98.4 1.8.98.5 1.8.98.6]	domain
Guaymas_MAG_P_087	Bacteria	Chloroflexota	Dehalococcoidia	E44-bin15	E44-bin15	Kmv38		*	k141_7304126_4	K03390	8e-43	143	133.27	heterodisulfide reductase subunit C2 [EC:1.8.7.3 1.8.98.4 1.8.98.5 1.8.98.6]	full
Guaymas_MAG_P_087	Bacteria	Chloroflexota	Dehalococcoidia	E44-bin15	E44-bin15	Kmv38		*	k141_7304126_5	K00125	9.4e-99	327	202.1	formate dehydrogenase (coenzyme F420) beta subunit [EC:1.17.98.3 1.8.98.6]	full
Guaymas_MAG_P_087	Bacteria	Chloroflexota	Dehalococcoidia	E44-bin15	E44-bin15	Kmv38		*	k141_7304126_6	K14127	1e-71	236.7	177.4	F420-non-reducing hydrogenase iron-sulfur subunit [EC:1.12.99.- 1.8.98.5 1.8.98.6]	domain
Guaymas_MAG_P_087	Bacteria	Chloroflexota	Dehalococcoidia	E44-bin15	E44-bin15	Kmv38			k141_7304126_7	K00176	2e-14	49.6	68.37	2-oxoglutarate ferredoxin oxidoreductase subunit delta [EC:1.2.7.3]	domain
Guaymas_MAG_P_087	Bacteria	Chloroflexota	Dehalococcoidia	E44-bin15	E44-bin15	Kmv38			k141_6662292_1	K00728	1.7e-08	29.5	95.77	dolichyl-phosphate-mannose-protein mannosyltransferase [EC:2.4.1.109]	full
Guaymas_MAG_P_087	Bacteria	Chloroflexota	Dehalococcoidia	E44-bin15	E44-bin15	Kmv38			k141_6662292_2	K01992	0.011	11.3	17.13	ABC-2 type transport system permease protein	domain
Guaymas_MAG_P_087	Bacteria	Chloroflexota	Dehalococcoidia	E44-bin15	E44-bin15	Kmv38			k141_6126866_1	K07544	2.6e-38	128.2	412.3	benzylsuccinate CoA-transferase BbsF subunit [EC:2.8.3.15]	full
Guaymas_MAG_P_087	Bacteria	Chloroflexota	Dehalococcoidia	E44-bin15	E44-bin15	Kmv38			k141_6126866_2	K07543	5.3e-112	370.3	415.77	benzylsuccinate CoA-transferase BbsE subunit [EC:2.8.3.15]	full
Guaymas_MAG_P_087	Bacteria	Chloroflexota	Dehalococcoidia	E44-bin15	E44-bin15	Kmv38			k141_6126866_3	K01042	1.6e-51	172	256.73	L-seryl-tRNA(Ser) seleniumtransferase [EC:2.9.1.1]	domain
Guaymas_MAG_P_087	Bacteria	Chloroflexota	Dehalococcoidia	E44-bin15	E44-bin15	Kmv38			k141_4415932_1	K00943	7.1e-27	90.8	95.57	dTMP kinase [EC:2.7.4.9]	domain
Guaymas_MAG_P_087	Bacteria	Chloroflexota	Dehalococcoidia	E44-bin15	E44-bin15	Kmv38			k141_4415932_2	K02889	0.00043	16	56.73	large subunit ribosomal protein L21e	full
Guaymas_MAG_P_087	Bacteria	Chloroflexota	Dehalococcoidia	E44-bin15	E44-bin15	Kmv38		*	k141_4415932_3	K02825	8.7e-82	270.1	96.7	pyrimidine operon attenuation protein / uracil phosphoribosyltransferase [EC:2.4.2.9]	full
Guaymas_MAG_P_087	Bacteria	Chloroflexota	Dehalococcoidia	E44-bin15	E44-bin15	Kmv38			k141_4415932_4	K00609	3.1e-11	39	234.6	aspartate carbamoyltransferase catalytic subunit [EC:2.1.3.2]	domain
Guaymas_MAG_P_087	Bacteria	Chloroflexota	Dehalococcoidia	E44-bin15	E44-bin15	Kmv38			k141_6342189_1	K03546	9.1e-31	103.4	182.13	DNA repair protein SbcC/Rad50	domain
Guaymas_MAG_P_087	Bacteria	Chloroflexota	Dehalococcoidia	E44-bin15	E44-bin15	Kmv38		*	k141_6342189_2	K12574	1.6e-74	247.9	133.17	ribonuclease J [EC:3.1.-.-]	domain
Guaymas_MAG_P_087	Bacteria	Chloroflexota	Dehalococcoidia	E44-bin15	E44-bin15	Kmv38		*	k141_6342189_3	K03106	2.2e-207	687.2	337.73	signal recognition particle subunit SRP54 [EC:3.6.5.4]	full
Guaymas_MAG_P_087	Bacteria	Chloroflexota	Dehalococcoidia	E44-bin15	E44-bin15	Kmv38		*	k141_6342189_5	K03086	1.9e-159	528.4	453.6	RNA polymerase primary sigma factor	full
Guaymas_MAG_P_087	Bacteria	Chloroflexota	Dehalococcoidia	E44-bin15	E44-bin15	Kmv38		*	k141_6342189_6	K02316	7.7e-100	331.8	70.77	DNA primase [EC:2.7.7.101]	domain
Guaymas_MAG_P_087	Bacteria	Chloroflexota	Dehalococcoidia	E44-bin15	E44-bin15	Kmv38			k141_4095492_1	K03695	1e-245	814.9	1094.13	ATP-dependent Clp protease ATP-binding subunit ClpB	domain
Guaymas_MAG_P_087	Bacteria	Chloroflexota	Dehalococcoidia	E44-bin15	E44-bin15	Kmv38		*	k141_4095492_2	K13640	5.6e-40	133.4	92.43	MerR family transcriptional regulator, heat shock protein HspR	full
Guaymas_MAG_P_087	Bacteria	Chloroflexota	Dehalococcoidia	E44-bin15	E44-bin15	Kmv38			k141_4095492_3	K05516	2.8e-32	108.6	336.47	curved DNA-binding protein	domain
Guaymas_MAG_P_087	Bacteria	Chloroflexota	Dehalococcoidia	E44-bin15	E44-bin15	Kmv38		*	k141_244905_1	K18979	2.6e-38	128.4	62.97	epoxyqueuosine reductase [EC:1.17.99.6]	full
Guaymas_MAG_P_087	Bacteria	Chloroflexota	Dehalococcoidia	E44-bin15	E44-bin15	Kmv38			k141_244905_2	K17231	1.1e-14	50.5	134.73	iodotyrosine deiodinase [EC:1.21.1.1]	domain
Guaymas_MAG_P_087	Bacteria	Chloroflexota	Dehalococcoidia	E44-bin15	E44-bin15	Kmv38			k141_244905_3	K01905	6.5e-141	466.6	575.8	acetate---CoA ligase (ADP-forming) subunit alpha [EC:6.2.1.13]	domain
Guaymas_MAG_P_087	Bacteria	Chloroflexota	Dehalococcoidia	E44-bin15	E44-bin15	Kmv38		*	k141_8267900_1	K07220	1.2e-33	113	76.43	uncharacterized protein	full
Guaymas_MAG_P_087	Bacteria	Chloroflexota	Dehalococcoidia	E44-bin15	E44-bin15	Kmv38			k141_8267900_2	K03306	1.1e-108	360.4	388.63	inorganic phosphate transporter, PiT family	full
Guaymas_MAG_P_087	Bacteria	Chloroflexota	Dehalococcoidia	E44-bin15	E44-bin15	Kmv38			k141_8267900_3	K07544	2.4e-89	296.3	412.3	benzylsuccinate CoA-transferase BbsF subunit [EC:2.8.3.15]	full
Guaymas_MAG_P_087	Bacteria	Chloroflexota	Dehalococcoidia	E44-bin15	E44-bin15	Kmv38			k141_8267900_4	K07544	2e-52	174.7	412.3	benzylsuccinate CoA-transferase BbsF subunit [EC:2.8.3.15]	full
Guaymas_MAG_P_087	Bacteria	Chloroflexota	Dehalococcoidia	E44-bin15	E44-bin15	Kmv38			k141_5593552_1	K02315	6.4e-23	77.2	149.53	DNA replication protein DnaC	domain
Guaymas_MAG_P_087	Bacteria	Chloroflexota	Dehalococcoidia	E44-bin15	E44-bin15	Kmv38		*	k141_5593552_2	K02086	4.3e-22	74.9	61.33	DNA replication protein	full
Guaymas_MAG_P_087	Bacteria	Chloroflexota	Dehalococcoidia	E44-bin15	E44-bin15	Kmv38		*	k141_5593552_3	K02314	2.4e-160	531	110.43	replicative DNA helicase [EC:3.6.4.12]	domain
Guaymas_MAG_P_087	Bacteria	Chloroflexota	Dehalococcoidia	E44-bin15	E44-bin15	Kmv38			k141_6128535_1	K17724	2.2e-42	141.7	293.07	aconitate decarboxylase [EC:4.1.1.6]	full
Guaymas_MAG_P_087	Bacteria	Chloroflexota	Dehalococcoidia	E44-bin15	E44-bin15	Kmv38			k141_6128535_2	K18702	1.9e-128	425.5	454.57	CoA:oxalate CoA-transferase [EC:2.8.3.19]	full
Guaymas_MAG_P_087	Bacteria	Chloroflexota	Dehalococcoidia	E44-bin15	E44-bin15	Kmv38			k141_6128535_3	K01905	4e-142	470.6	575.8	acetate---CoA ligase (ADP-forming) subunit alpha [EC:6.2.1.13]	domain
Guaymas_MAG_P_087	Bacteria	Chloroflexota	Dehalococcoidia	E44-bin15	E44-bin15	Kmv38		*	k141_6128535_4	K22882	4.1e-69	229.1	126.57	thymidylate synthase [EC:2.1.1.-]	full
Guaymas_MAG_P_087	Bacteria	Chloroflexota	Dehalococcoidia	E44-bin15	E44-bin15	Kmv38		*	k141_4204135_1	K01933	2.7e-112	372.6	134.9	phosphoribosylformylglycinamidine cyclo-ligase [EC:6.3.3.1]	domain
Guaymas_MAG_P_087	Bacteria	Chloroflexota	Dehalococcoidia	E44-bin15	E44-bin15	Kmv38		*	k141_4204135_2	K00602	1.3e-158	525.5	132	phosphoribosylaminoimidazolecarboxamide formyltransferase / IMP cyclohydrolase [EC:2.1.2.3 3.5.4.10]	full
Guaymas_MAG_P_087	Bacteria	Chloroflexota	Dehalococcoidia	E44-bin15	E44-bin15	Kmv38		*	k141_2064598_1	K03738	7.5e-139	460.7	298.07	aldehyde:ferredoxin oxidoreductase [EC:1.2.7.5]	full
Guaymas_MAG_P_087	Bacteria	Chloroflexota	Dehalococcoidia	E44-bin15	E44-bin15	Kmv38		*	k141_2064598_2	K03524	2.7e-79	263.6	159.73	BirA family transcriptional regulator, biotin operon repressor / biotin---[acetyl-CoA-carboxylase] ligase [EC:6.3.4.15]	full
Guaymas_MAG_P_087	Bacteria	Chloroflexota	Dehalococcoidia	E44-bin15	E44-bin15	Kmv38			k141_2064598_3	K04113	4.6e-86	285.7	314.17	benzoyl-CoA reductase subunit B [EC:1.3.7.8]	full
Guaymas_MAG_P_087	Bacteria	Chloroflexota	Dehalococcoidia	E44-bin15	E44-bin15	Kmv38		*	k141_2064598_5	K09835	2.2e-148	491.2	404.47	prolycopene isomerase [EC:5.2.1.13]	full
Guaymas_MAG_P_087	Bacteria	Chloroflexota	Dehalococcoidia	E44-bin15	E44-bin15	Kmv38			k141_887538_1	K00333	2.1e-108	359.4	533.1	NADH-quinone oxidoreductase subunit D [EC:7.1.1.2]	domain
Guaymas_MAG_P_087	Bacteria	Chloroflexota	Dehalococcoidia	E44-bin15	E44-bin15	Kmv38			k141_887538_2	K00332	3.1e-56	187.2	201.67	NADH-quinone oxidoreductase subunit C [EC:7.1.1.2]	domain
Guaymas_MAG_P_087	Bacteria	Chloroflexota	Dehalococcoidia	E44-bin15	E44-bin15	Kmv38		*	k141_887538_3	K00331	1.8e-83	276.2	264.13	NADH-quinone oxidoreductase subunit B [EC:7.1.1.2]	domain
Guaymas_MAG_P_087	Bacteria	Chloroflexota	Dehalococcoidia	E44-bin15	E44-bin15	Kmv38		*	k141_887538_4	K00330	3.8e-51	170	121.9	NADH-quinone oxidoreductase subunit A [EC:7.1.1.2]	full
Guaymas_MAG_P_087	Bacteria	Chloroflexota	Dehalococcoidia	E44-bin15	E44-bin15	Kmv38			k141_887538_5	K04034	4.4e-49	164	279.5	anaerobic magnesium-protoporphyrin IX monomethyl ester cyclase [EC:1.21.98.3]	full
Guaymas_MAG_P_087	Bacteria	Chloroflexota	Dehalococcoidia	E44-bin15	E44-bin15	Kmv38			k141_887538_6	K00354	7.7e-57	189.6	444.13	NADPH2 dehydrogenase [EC:1.6.99.1]	domain
Guaymas_MAG_P_087	Bacteria	Chloroflexota	Dehalococcoidia	E44-bin15	E44-bin15	Kmv38		*	k141_8162063_2	K07220	7.4e-65	215.8	76.43	uncharacterized protein	full
Guaymas_MAG_P_087	Bacteria	Chloroflexota	Dehalococcoidia	E44-bin15	E44-bin15	Kmv38		*	k141_8162063_4	K14415	1.1e-173	575.6	249.73	tRNA-splicing ligase RtcB (3'-phosphate/5'-hydroxy nucleic acid ligase) [EC:6.5.1.8]	full
Guaymas_MAG_P_087	Bacteria	Chloroflexota	Dehalococcoidia	E44-bin15	E44-bin15	Kmv38			k141_8162063_5	K01848	1.4e-185	614.1	788.23	methylmalonyl-CoA mutase, N-terminal domain [EC:5.4.99.2]	domain
Guaymas_MAG_P_087	Bacteria	Chloroflexota	Dehalococcoidia	E44-bin15	E44-bin15	Kmv38		*	k141_8162063_6	K23352	3.9e-19	65.3	52.27	glutaconyl-CoA/methylmalonyl-CoA decarboxylase subunit delta	full
Guaymas_MAG_P_087	Bacteria	Chloroflexota	Dehalococcoidia	E44-bin15	E44-bin15	Kmv38			k141_8162063_7	K23351	2.7e-33	111.5	120.5	glutaconyl-CoA/methylmalonyl-CoA decarboxylase subunit gamma	domain
Guaymas_MAG_P_087	Bacteria	Chloroflexota	Dehalococcoidia	E44-bin15	E44-bin15	Kmv38		*	k141_8162063_8	K20509	3.7e-165	546.3	254.57	carboxybiotin decarboxylase [EC:7.2.4.1]	full
Guaymas_MAG_P_087	Bacteria	Chloroflexota	Dehalococcoidia	E44-bin15	E44-bin15	Kmv38		*	k141_8162063_9	K01692	2.1e-75	250.6	231.03	enoyl-CoA hydratase [EC:4.2.1.17]	full
Guaymas_MAG_P_087	Bacteria	Chloroflexota	Dehalococcoidia	E44-bin15	E44-bin15	Kmv38			k141_8162063_10	K06942	3.1e-97	322.9	397.13	ribosome-binding ATPase	domain
Guaymas_MAG_P_087	Bacteria	Chloroflexota	Dehalococcoidia	E44-bin15	E44-bin15	Kmv38			k141_8162063_11	K00598	0.00013	17.6	126.1	trans-aconitate 2-methyltransferase [EC:2.1.1.144]	domain
Guaymas_MAG_P_087	Bacteria	Chloroflexota	Dehalococcoidia	E44-bin15	E44-bin15	Kmv38		*	k141_3670413_1	K22044	2.9e-103	342.6	188.53	moderate conductance mechanosensitive channel	domain
Guaymas_MAG_P_087	Bacteria	Chloroflexota	Dehalococcoidia	E44-bin15	E44-bin15	Kmv38			k141_3670413_2	K01087	4.2e-19	65.1	176.57	trehalose 6-phosphate phosphatase [EC:3.1.3.12]	domain
Guaymas_MAG_P_087	Bacteria	Chloroflexota	Dehalococcoidia	E44-bin15	E44-bin15	Kmv38			k141_4312134_1	K00974	8.5e-64	212.4	301.63	tRNA nucleotidyltransferase (CCA-adding enzyme) [EC:2.7.7.72 3.1.3.- 3.1.4.-]	domain
Guaymas_MAG_P_087	Bacteria	Chloroflexota	Dehalococcoidia	E44-bin15	E44-bin15	Kmv38		*	k141_4312134_2	K01462	4.1e-66	219.5	37.83	peptide deformylase [EC:3.5.1.88]	full
Guaymas_MAG_P_087	Bacteria	Chloroflexota	Dehalococcoidia	E44-bin15	E44-bin15	Kmv38		*	k141_4847765_1	K01869	1.1e-210	698.7	395.83	leucyl-tRNA synthetase [EC:6.1.1.4]	full
Guaymas_MAG_P_087	Bacteria	Chloroflexota	Dehalococcoidia	E44-bin15	E44-bin15	Kmv38			k141_8270802_1	K00004	1.9e-60	201.1	377.63	(R,R)-butanediol dehydrogenase / meso-butanediol dehydrogenase / diacetyl reductase [EC:1.1.1.4 1.1.1.- 1.1.1.303]	domain
Guaymas_MAG_P_087	Bacteria	Chloroflexota	Dehalococcoidia	E44-bin15	E44-bin15	Kmv38			k141_8270802_2	K01652	3.6e-86	286.4	483.17	acetolactate synthase I/II/III large subunit [EC:2.2.1.6]	full
Guaymas_MAG_P_087	Bacteria	Chloroflexota	Dehalococcoidia	E44-bin15	E44-bin15	Kmv38			k141_355438_1	K04034	6.4e-12	41.1	279.5	anaerobic magnesium-protoporphyrin IX monomethyl ester cyclase [EC:1.21.98.3]	full
Guaymas_MAG_P_087	Bacteria	Chloroflexota	Dehalococcoidia	E44-bin15	E44-bin15	Kmv38		*	k141_355438_2	K07042	9.2e-46	152.9	62.03	probable rRNA maturation factor	domain
Guaymas_MAG_P_087	Bacteria	Chloroflexota	Dehalococcoidia	E44-bin15	E44-bin15	Kmv38		*	k141_355438_3	K01591	5.9e-78	259.5	125.77	orotidine-5'-phosphate decarboxylase [EC:4.1.1.23]	domain
Guaymas_MAG_P_087	Bacteria	Chloroflexota	Dehalococcoidia	E44-bin15	E44-bin15	Kmv38			k141_355438_4	K03059	0.0044	12.9	45.73	DNA-directed RNA polymerase subunit P [EC:2.7.7.6]	domain
Guaymas_MAG_P_087	Bacteria	Chloroflexota	Dehalococcoidia	E44-bin15	E44-bin15	Kmv38		*	k141_355438_5	K08999	4.9e-54	179.6	36.47	uncharacterized protein	domain
Guaymas_MAG_P_087	Bacteria	Chloroflexota	Dehalococcoidia	E44-bin15	E44-bin15	Kmv38			k141_355438_6	K04651	0.0071	11.9	40.27	hydrogenase nickel incorporation protein HypA/HybF	domain
Guaymas_MAG_P_087	Bacteria	Chloroflexota	Dehalococcoidia	E44-bin15	E44-bin15	Kmv38			k141_7736180_1	K00175	5e-22	74.8	221.47	2-oxoglutarate/2-oxoacid ferredoxin oxidoreductase subunit beta [EC:1.2.7.3 1.2.7.11]	domain
Guaymas_MAG_P_087	Bacteria	Chloroflexota	Dehalococcoidia	E44-bin15	E44-bin15	Kmv38		*	k141_7736180_2	K00177	8.4e-54	178.4	150.8	2-oxoglutarate ferredoxin oxidoreductase subunit gamma [EC:1.2.7.3]	full
Guaymas_MAG_P_087	Bacteria	Chloroflexota	Dehalococcoidia	E44-bin15	E44-bin15	Kmv38			k141_7736180_3	K07543	4.1e-47	156.6	415.77	benzylsuccinate CoA-transferase BbsE subunit [EC:2.8.3.15]	full
Guaymas_MAG_P_087	Bacteria	Chloroflexota	Dehalococcoidia	E44-bin15	E44-bin15	Kmv38			k141_4849248_1	K03206	1e-06	24.8	157.37	azobenzene reductase [EC:1.7.1.6]	full
Guaymas_MAG_P_087	Bacteria	Chloroflexota	Dehalococcoidia	E44-bin15	E44-bin15	Kmv38			k141_4849248_2	K03696	2.4e-115	382.9	1058	ATP-dependent Clp protease ATP-binding subunit ClpC	domain
Guaymas_MAG_P_087	Bacteria	Chloroflexota	Dehalococcoidia	E44-bin15	E44-bin15	Kmv38			k141_7417277_1	K00645	6.2e-78	259.1	259.33	[acyl-carrier-protein] S-malonyltransferase [EC:2.3.1.39]	domain
Guaymas_MAG_P_087	Bacteria	Chloroflexota	Dehalococcoidia	E44-bin15	E44-bin15	Kmv38		*	k141_7417277_2	K01055	1.1e-66	222.2	200.27	3-oxoadipate enol-lactonase [EC:3.1.1.24]	domain
Guaymas_MAG_P_087	Bacteria	Chloroflexota	Dehalococcoidia	E44-bin15	E44-bin15	Kmv38		*	k141_7417277_4	K01953	8.9e-102	338.2	103.2	asparagine synthase (glutamine-hydrolysing) [EC:6.3.5.4]	full
Guaymas_MAG_P_087	Bacteria	Chloroflexota	Dehalococcoidia	E44-bin15	E44-bin15	Kmv38			k141_7417277_5	K00548	6.9e-11	37	270.67	5-methyltetrahydrofolate--homocysteine methyltransferase [EC:2.1.1.13]	domain
Guaymas_MAG_P_087	Bacteria	Chloroflexota	Dehalococcoidia	E44-bin15	E44-bin15	Kmv38		*	k141_7417277_6	K14083	2e-67	223.8	94.53	trimethylamine---corrinoid protein Co-methyltransferase [EC:2.1.1.250]	full
Guaymas_MAG_P_087	Bacteria	Chloroflexota	Dehalococcoidia	E44-bin15	E44-bin15	Kmv38			k141_1106101_1	K01905	1.1e-122	406.5	575.8	acetate---CoA ligase (ADP-forming) subunit alpha [EC:6.2.1.13]	domain
Guaymas_MAG_P_087	Bacteria	Chloroflexota	Dehalococcoidia	E44-bin15	E44-bin15	Kmv38		*	k141_1106101_2	K03752	1.7e-56	188.2	93.3	molybdenum cofactor guanylyltransferase [EC:2.7.7.77]	full
Guaymas_MAG_P_087	Bacteria	Chloroflexota	Dehalococcoidia	E44-bin15	E44-bin15	Kmv38		*	k141_1106101_3	K05555	3e-69	230.4	138.93	cyclase [EC:4.-.-.-]	full
Guaymas_MAG_P_087	Bacteria	Chloroflexota	Dehalococcoidia	E44-bin15	E44-bin15	Kmv38			k141_6455113_1	K07126	6.8e-15	51.6	62.07	uncharacterized protein	domain
Guaymas_MAG_P_087	Bacteria	Chloroflexota	Dehalococcoidia	E44-bin15	E44-bin15	Kmv38			k141_6455113_2	K01486	3.3e-73	243.2	337.2	adenine deaminase [EC:3.5.4.2]	full
Guaymas_MAG_P_087	Bacteria	Chloroflexota	Dehalococcoidia	E44-bin15	E44-bin15	Kmv38			k141_1962496_1	K23876	4e-62	206.1	252.13	(R)-2-hydroxyacyl-CoA dehydratese activating ATPase [EC:5.6.1.9]	full
Guaymas_MAG_P_087	Bacteria	Chloroflexota	Dehalococcoidia	E44-bin15	E44-bin15	Kmv38		*	k141_1962496_2	K01867	6.1e-125	414	152.87	tryptophanyl-tRNA synthetase [EC:6.1.1.2]	domain
Guaymas_MAG_P_087	Bacteria	Chloroflexota	Dehalococcoidia	E44-bin15	E44-bin15	Kmv38		*	k141_359090_1	K02959	2.2e-46	155.1	28.73	small subunit ribosomal protein S16	full
Guaymas_MAG_P_087	Bacteria	Chloroflexota	Dehalococcoidia	E44-bin15	E44-bin15	Kmv38		*	k141_359090_2	K05982	5e-91	302	225.43	deoxyribonuclease V [EC:3.1.21.7]	full
Guaymas_MAG_P_087	Bacteria	Chloroflexota	Dehalococcoidia	E44-bin15	E44-bin15	Kmv38			k141_359090_3	K02836	1.3e-12	43.5	362.43	peptide chain release factor 2	full
Guaymas_MAG_P_087	Bacteria	Chloroflexota	Dehalococcoidia	E44-bin15	E44-bin15	Kmv38		*	k141_6242963_1	K01265	1.6e-45	152.3	135.93	methionyl aminopeptidase [EC:3.4.11.18]	full
Guaymas_MAG_P_087	Bacteria	Chloroflexota	Dehalococcoidia	E44-bin15	E44-bin15	Kmv38		*	k141_6242963_2	K00939	7.8e-73	242.3	206.6	adenylate kinase [EC:2.7.4.3]	full
Guaymas_MAG_P_087	Bacteria	Chloroflexota	Dehalococcoidia	E44-bin15	E44-bin15	Kmv38		*	k141_6242963_3	K03076	1.3e-134	445.8	219.03	preprotein translocase subunit SecY	domain
Guaymas_MAG_P_087	Bacteria	Chloroflexota	Dehalococcoidia	E44-bin15	E44-bin15	Kmv38		*	k141_6242963_4	K02876	1.3e-52	175.5	46.43	large subunit ribosomal protein L15	full
Guaymas_MAG_P_087	Bacteria	Chloroflexota	Dehalococcoidia	E44-bin15	E44-bin15	Kmv38		*	k141_4211831_1	K01868	3e-94	313.2	184.83	threonyl-tRNA synthetase [EC:6.1.1.3]	full
Guaymas_MAG_P_087	Bacteria	Chloroflexota	Dehalococcoidia	E44-bin15	E44-bin15	Kmv38			k141_4211831_2	K18354	0.0086	11		vancomycin resistance protein VanK	-
Guaymas_MAG_P_087	Bacteria	Chloroflexota	Dehalococcoidia	E44-bin15	E44-bin15	Kmv38			k141_5175859_2	K03809	3.6e-08	29.4	66.97	NAD(P)H dehydrogenase (quinone) [EC:1.6.5.2]	domain
Guaymas_MAG_P_087	Bacteria	Chloroflexota	Dehalococcoidia	E44-bin15	E44-bin15	Kmv38		*	k141_5175859_3	K03387	2.3e-113	375.8	354.2	NADH-dependent peroxiredoxin subunit F [EC:1.8.1.-]	domain
Guaymas_MAG_P_087	Bacteria	Chloroflexota	Dehalococcoidia	E44-bin15	E44-bin15	Kmv38			k141_5175859_4	K06191	1.1e-19	67	75.67	glutaredoxin-like protein NrdH	domain
Guaymas_MAG_P_087	Bacteria	Chloroflexota	Dehalococcoidia	E44-bin15	E44-bin15	Kmv38			k141_5175859_5	K03929	2.6e-30	102.2	460.53	para-nitrobenzyl esterase [EC:3.1.1.-]	domain
Guaymas_MAG_P_087	Bacteria	Chloroflexota	Dehalococcoidia	E44-bin15	E44-bin15	Kmv38		*	k141_5389646_1	K03703	8.4e-225	744.6	242.27	excinuclease ABC subunit C	full
Guaymas_MAG_P_087	Bacteria	Chloroflexota	Dehalococcoidia	E44-bin15	E44-bin15	Kmv38		*	k141_8385573_1	K01972	4.9e-43	143.7	106.13	DNA ligase (NAD+) [EC:6.5.1.2]	domain
Guaymas_MAG_P_087	Bacteria	Chloroflexota	Dehalococcoidia	E44-bin15	E44-bin15	Kmv38		*	k141_8385573_2	K01972	1.2e-182	605.4	106.13	DNA ligase (NAD+) [EC:6.5.1.2]	domain
Guaymas_MAG_P_087	Bacteria	Chloroflexota	Dehalococcoidia	E44-bin15	E44-bin15	Kmv38		*	k141_8385573_4	K01056	5.4e-76	252.2	57.83	peptidyl-tRNA hydrolase, PTH1 family [EC:3.1.1.29]	domain
Guaymas_MAG_P_087	Bacteria	Chloroflexota	Dehalococcoidia	E44-bin15	E44-bin15	Kmv38		*	k141_8385573_5	K04096	3.4e-11	39.1	28.43	DNA processing protein	domain
Guaymas_MAG_P_087	Bacteria	Chloroflexota	Dehalococcoidia	E44-bin15	E44-bin15	Kmv38			k141_6459216_1	K01905	2.3e-70	234	575.8	acetate---CoA ligase (ADP-forming) subunit alpha [EC:6.2.1.13]	domain
Guaymas_MAG_P_087	Bacteria	Chloroflexota	Dehalococcoidia	E44-bin15	E44-bin15	Kmv38		*	k141_6459216_2	K03750	9e-144	476	171.3	molybdopterin molybdotransferase [EC:2.10.1.1]	domain
Guaymas_MAG_P_087	Bacteria	Chloroflexota	Dehalococcoidia	E44-bin15	E44-bin15	Kmv38		*	k141_6459216_3	K03753	3.2e-61	203.6	48.2	molybdopterin-guanine dinucleotide biosynthesis adapter protein	full
Guaymas_MAG_P_087	Bacteria	Chloroflexota	Dehalococcoidia	E44-bin15	E44-bin15	Kmv38			k141_6459216_4	K22300	6.7e-16	55.1	67.73	HTH-type transcriptional regulator, cell division transcriptional repressor	domain
Guaymas_MAG_P_087	Bacteria	Chloroflexota	Dehalococcoidia	E44-bin15	E44-bin15	Kmv38		*	k141_6459216_6	K01512	4.7e-23	78.5	75.3	acylphosphatase [EC:3.6.1.7]	domain
Guaymas_MAG_P_087	Bacteria	Chloroflexota	Dehalococcoidia	E44-bin15	E44-bin15	Kmv38		*	k141_6459216_8	K04070	1.4e-127	422.4	113.87	putative pyruvate formate lyase activating enzyme [EC:1.97.1.4]	full
Guaymas_MAG_P_087	Bacteria	Chloroflexota	Dehalococcoidia	E44-bin15	E44-bin15	Kmv38			k141_3785973_1	K07030	1.1e-18	63.3	133.03	uncharacterized protein	domain
Guaymas_MAG_P_087	Bacteria	Chloroflexota	Dehalococcoidia	E44-bin15	E44-bin15	Kmv38			k141_3785973_2	K07028	2.3e-28	95.6	170.5	uncharacterized protein	full
Guaymas_MAG_P_087	Bacteria	Chloroflexota	Dehalococcoidia	E44-bin15	E44-bin15	Kmv38		*	k141_3785973_3	K01255	8.6e-174	576.1	416.77	leucyl aminopeptidase [EC:3.4.11.1]	domain
Guaymas_MAG_P_087	Bacteria	Chloroflexota	Dehalococcoidia	E44-bin15	E44-bin15	Kmv38			k141_3785973_4	K03476	1.3e-11	40.4	146.4	L-ascorbate 6-phosphate lactonase [EC:3.1.1.-]	full
Guaymas_MAG_P_087	Bacteria	Chloroflexota	Dehalococcoidia	E44-bin15	E44-bin15	Kmv38			k141_3785973_5	K03476	3e-11	39.2	146.4	L-ascorbate 6-phosphate lactonase [EC:3.1.1.-]	full
Guaymas_MAG_P_087	Bacteria	Chloroflexota	Dehalococcoidia	E44-bin15	E44-bin15	Kmv38		*	k141_3785973_6	K15866	8.8e-96	317.8	284.67	2-(1,2-epoxy-1,2-dihydrophenyl)acetyl-CoA isomerase [EC:5.3.3.18]	domain
Guaymas_MAG_P_087	Bacteria	Chloroflexota	Dehalococcoidia	E44-bin15	E44-bin15	Kmv38		*	k141_3785973_7	K00059	2.5e-94	312.7	274.47	3-oxoacyl-[acyl-carrier protein] reductase [EC:1.1.1.100]	full
Guaymas_MAG_P_087	Bacteria	Chloroflexota	Dehalococcoidia	E44-bin15	E44-bin15	Kmv38		*	k141_3785973_8	K07045	4e-57	190.7	141.1	uncharacterized protein	full
Guaymas_MAG_P_087	Bacteria	Chloroflexota	Dehalococcoidia	E44-bin15	E44-bin15	Kmv38			k141_3785973_9	K00249	1e-88	294.9	349.43	acyl-CoA dehydrogenase [EC:1.3.8.7]	full
Guaymas_MAG_P_087	Bacteria	Chloroflexota	Dehalococcoidia	E44-bin15	E44-bin15	Kmv38			k141_470595_1	K06927	2.3e-09	32.4	101.63	diphthine-ammonia ligase [EC:6.3.1.14]	domain
Guaymas_MAG_P_087	Bacteria	Chloroflexota	Dehalococcoidia	E44-bin15	E44-bin15	Kmv38			k141_470595_2	K07018	3.1e-19	65.6	105.67	uncharacterized protein	full
Guaymas_MAG_P_087	Bacteria	Chloroflexota	Dehalococcoidia	E44-bin15	E44-bin15	Kmv38			k141_470595_3	K10907	6.1e-56	186.1	513.27	aminotransferase [EC:2.6.1.-]	full
Guaymas_MAG_P_087	Bacteria	Chloroflexota	Dehalococcoidia	E44-bin15	E44-bin15	Kmv38			k141_4000219_1	K02116	0.021	11.5	21.33	ATP synthase protein I	domain
Guaymas_MAG_P_087	Bacteria	Chloroflexota	Dehalococcoidia	E44-bin15	E44-bin15	Kmv38			k141_4000219_2	K06080	0.0002	18	73.37	RcsF protein	full
Guaymas_MAG_P_087	Bacteria	Chloroflexota	Dehalococcoidia	E44-bin15	E44-bin15	Kmv38		*	k141_4000219_3	K02548	2.2e-74	246.9	210.9	1,4-dihydroxy-2-naphthoate polyprenyltransferase [EC:2.5.1.74]	domain
Guaymas_MAG_P_087	Bacteria	Chloroflexota	Dehalococcoidia	E44-bin15	E44-bin15	Kmv38		*	k141_4000219_4	K22205	1.5e-97	323.1	183.3	S-adenosyl-L-methionine hydrolase (adenosine-forming) [EC:3.13.1.8]	domain
Guaymas_MAG_P_087	Bacteria	Chloroflexota	Dehalococcoidia	E44-bin15	E44-bin15	Kmv38		*	k141_4000219_5	K03075	9.4e-13	44.9	25.43	preprotein translocase subunit SecG	domain
Guaymas_MAG_P_087	Bacteria	Chloroflexota	Dehalococcoidia	E44-bin15	E44-bin15	Kmv38			k141_4000219_6	K02434	1.2e-42	142.7	440.53	aspartyl-tRNA(Asn)/glutamyl-tRNA(Gln) amidotransferase subunit B [EC:6.3.5.6 6.3.5.7]	full
Guaymas_MAG_P_087	Bacteria	Chloroflexota	Dehalococcoidia	E44-bin15	E44-bin15	Kmv38			k141_6032830_1	K00626	5.2e-17	57.8	343.4	acetyl-CoA C-acetyltransferase [EC:2.3.1.9]	domain
Guaymas_MAG_P_087	Bacteria	Chloroflexota	Dehalococcoidia	E44-bin15	E44-bin15	Kmv38			k141_6032830_2	K09862	0.0062	12.9	35	uncharacterized protein	domain
Guaymas_MAG_P_087	Bacteria	Chloroflexota	Dehalococcoidia	E44-bin15	E44-bin15	Kmv38		*	k141_6032830_3	K00873	1.5e-141	469.3	92.17	pyruvate kinase [EC:2.7.1.40]	full
Guaymas_MAG_P_087	Bacteria	Chloroflexota	Dehalococcoidia	E44-bin15	E44-bin15	Kmv38		*	k141_256563_3	K23518	3.6e-51	171	166.13	O-acetyl-ADP-ribose deacetylase [EC:3.1.1.106]	domain
Guaymas_MAG_P_087	Bacteria	Chloroflexota	Dehalococcoidia	E44-bin15	E44-bin15	Kmv38		*	k141_256563_4	K07726	3.5e-15	52.5	46.07	putative transcriptional regulator	domain
Guaymas_MAG_P_087	Bacteria	Chloroflexota	Dehalococcoidia	E44-bin15	E44-bin15	Kmv38		*	k141_256563_5	K04078	1.3e-44	148.8	28.53	chaperonin GroES	domain
Guaymas_MAG_P_087	Bacteria	Chloroflexota	Dehalococcoidia	E44-bin15	E44-bin15	Kmv38		*	k141_1433558_1	K02600	2.6e-83	276.7	36.4	transcription termination/antitermination protein NusA	domain
Guaymas_MAG_P_087	Bacteria	Chloroflexota	Dehalococcoidia	E44-bin15	E44-bin15	Kmv38		*	k141_1433558_2	K01881	4.3e-68	226.4	154.5	prolyl-tRNA synthetase [EC:6.1.1.15]	full
Guaymas_MAG_P_087	Bacteria	Chloroflexota	Dehalococcoidia	E44-bin15	E44-bin15	Kmv38			k141_3038366_2	K08219	0.0013	13.7	234.17	MFS transporter, UMF2 family, putative MFS family transporter protein	full
Guaymas_MAG_P_087	Bacteria	Chloroflexota	Dehalococcoidia	E44-bin15	E44-bin15	Kmv38		*	k141_3038366_3	K04077	3.7e-193	639.5	144.97	chaperonin GroEL	domain
Guaymas_MAG_P_087	Bacteria	Chloroflexota	Dehalococcoidia	E44-bin15	E44-bin15	Kmv38		*	k141_7639711_1	K03629	6.6e-110	364.2	128.5	DNA replication and repair protein RecF	domain
Guaymas_MAG_P_087	Bacteria	Chloroflexota	Dehalococcoidia	E44-bin15	E44-bin15	Kmv38			k141_900231_1	K00803	5.1e-32	107.4	340.87	alkyldihydroxyacetonephosphate synthase [EC:2.5.1.26]	domain
Guaymas_MAG_P_087	Bacteria	Chloroflexota	Dehalococcoidia	E44-bin15	E44-bin15	Kmv38		*	k141_900231_2	K01692	2.3e-73	243.9	231.03	enoyl-CoA hydratase [EC:4.2.1.17]	full
Guaymas_MAG_P_087	Bacteria	Chloroflexota	Dehalococcoidia	E44-bin15	E44-bin15	Kmv38			k141_900231_3	K07544	1.4e-10	36.8	412.3	benzylsuccinate CoA-transferase BbsF subunit [EC:2.8.3.15]	full
Guaymas_MAG_P_087	Bacteria	Chloroflexota	Dehalococcoidia	E44-bin15	E44-bin15	Kmv38		*	k141_3254762_1	K00962	6.7e-110	364.7	289.6	polyribonucleotide nucleotidyltransferase [EC:2.7.7.8]	full
Guaymas_MAG_P_087	Bacteria	Chloroflexota	Dehalococcoidia	E44-bin15	E44-bin15	Kmv38		*	k141_3254762_2	K02956	3.8e-39	131.1	26.9	small subunit ribosomal protein S15	domain
Guaymas_MAG_P_087	Bacteria	Chloroflexota	Dehalococcoidia	E44-bin15	E44-bin15	Kmv38		*	k141_4966591_1	K00859	5.7e-76	251.9	57	dephospho-CoA kinase [EC:2.7.1.24]	full
Guaymas_MAG_P_087	Bacteria	Chloroflexota	Dehalococcoidia	E44-bin15	E44-bin15	Kmv38		*	k141_4966591_2	K04748	9.6e-114	376.9	182.43	nitric oxide reductase NorQ protein	domain
Guaymas_MAG_P_087	Bacteria	Chloroflexota	Dehalococcoidia	E44-bin15	E44-bin15	Kmv38			k141_4966591_3	K17879	6.9e-42	140.1	153.9	peroxisomal coenzyme A diphosphatase NUDT7 [EC:3.6.1.-]	full
Guaymas_MAG_P_087	Bacteria	Chloroflexota	Dehalococcoidia	E44-bin15	E44-bin15	Kmv38			k141_4966591_4	K02448	3.4e-21	71.9	126.93	nitric oxide reductase NorD protein	full
Guaymas_MAG_P_087	Bacteria	Chloroflexota	Dehalococcoidia	E44-bin15	E44-bin15	Kmv38			k141_2077674_1	K01738	5.9e-100	331.7	413.3	cysteine synthase [EC:2.5.1.47]	domain
Guaymas_MAG_P_087	Bacteria	Chloroflexota	Dehalococcoidia	E44-bin15	E44-bin15	Kmv38			k141_2077674_2	K23774	5.1e-14	48.5	85.3	DeoR family transcriptional regulator, catabolite repression regulator	domain
Guaymas_MAG_P_087	Bacteria	Chloroflexota	Dehalococcoidia	E44-bin15	E44-bin15	Kmv38		*	k141_2077674_3	K17472	4.5e-52	172.3	153.7	Rrf2 family transcriptional regulator, cysteine metabolism repressor	full
Guaymas_MAG_P_087	Bacteria	Chloroflexota	Dehalococcoidia	E44-bin15	E44-bin15	Kmv38			k141_2077674_4	K00297	6.6e-43	143.5	169.8	methylenetetrahydrofolate reductase (NADPH) [EC:1.5.1.20]	domain
Guaymas_MAG_P_087	Bacteria	Chloroflexota	Dehalococcoidia	E44-bin15	E44-bin15	Kmv38			k141_2077674_5	K02658	1.3e-39	131.7	158.83	twitching motility two-component system response regulator PilH	domain
Guaymas_MAG_P_087	Bacteria	Chloroflexota	Dehalococcoidia	E44-bin15	E44-bin15	Kmv38			k141_2077674_6	K03413	6.4e-36	120.4	133.47	two-component system, chemotaxis family, chemotaxis protein CheY	domain
Guaymas_MAG_P_087	Bacteria	Chloroflexota	Dehalococcoidia	E44-bin15	E44-bin15	Kmv38			k141_2077674_7	K07646	1.9e-24	82.1	250.2	two-component system, OmpR family, sensor histidine kinase KdpD [EC:2.7.13.3]	domain
Guaymas_MAG_P_087	Bacteria	Chloroflexota	Dehalococcoidia	E44-bin15	E44-bin15	Kmv38		*	k141_6892619_1	K00765	1.4e-55	185.2	152.13	ATP phosphoribosyltransferase [EC:2.4.2.17]	full
Guaymas_MAG_P_087	Bacteria	Chloroflexota	Dehalococcoidia	E44-bin15	E44-bin15	Kmv38			k141_6892619_2	K01434	0.0028	11.9	411.4	penicillin G amidase [EC:3.5.1.11]	full
Guaymas_MAG_P_087	Bacteria	Chloroflexota	Dehalococcoidia	E44-bin15	E44-bin15	Kmv38			k141_6892619_3	K00013	1.8e-85	284.2	506.3	histidinol dehydrogenase [EC:1.1.1.23]	domain
Guaymas_MAG_P_087	Bacteria	Chloroflexota	Dehalococcoidia	E44-bin15	E44-bin15	Kmv38			k141_2187717_2	K03231	1.9e-103	343.6	467.93	elongation factor 1-alpha	full
Guaymas_MAG_P_087	Bacteria	Chloroflexota	Dehalococcoidia	E44-bin15	E44-bin15	Kmv38		*	k141_2187717_3	K00957	6.4e-87	288.9	179.53	sulfate adenylyltransferase subunit 2 [EC:2.7.7.4]	full
Guaymas_MAG_P_087	Bacteria	Chloroflexota	Dehalococcoidia	E44-bin15	E44-bin15	Kmv38		*	k141_2187717_4	K07090	3.5e-25	85.1	35.83	uncharacterized protein	domain
Guaymas_MAG_P_087	Bacteria	Chloroflexota	Dehalococcoidia	E44-bin15	E44-bin15	Kmv38			k141_2187717_5	K07746	6.4e-05	19.7	34.17	antitoxin ParD1/3/4	domain
Guaymas_MAG_P_087	Bacteria	Chloroflexota	Dehalococcoidia	E44-bin15	E44-bin15	Kmv38			k141_7749684_1	K01703	8.3e-134	443.3	477.27	3-isopropylmalate/(R)-2-methylmalate dehydratase large subunit [EC:4.2.1.33 4.2.1.35]	full
Guaymas_MAG_P_087	Bacteria	Chloroflexota	Dehalococcoidia	E44-bin15	E44-bin15	Kmv38			k141_7749684_2	K23351	8e-32	106.8	120.5	glutaconyl-CoA/methylmalonyl-CoA decarboxylase subunit gamma	domain
Guaymas_MAG_P_087	Bacteria	Chloroflexota	Dehalococcoidia	E44-bin15	E44-bin15	Kmv38			k141_7749684_3	K01960	1.2e-17	59.3	743.97	pyruvate carboxylase subunit B [EC:6.4.1.1]	domain
Guaymas_MAG_P_087	Bacteria	Chloroflexota	Dehalococcoidia	E44-bin15	E44-bin15	Kmv38		*	k141_4754535_1	K01951	2.1e-109	362.8	107.83	GMP synthase (glutamine-hydrolysing) [EC:6.3.5.2]	full
Guaymas_MAG_P_087	Bacteria	Chloroflexota	Dehalococcoidia	E44-bin15	E44-bin15	Kmv38		*	k141_4754535_2	K09700	3e-19	65.4	54.2	uncharacterized protein	domain
Guaymas_MAG_P_087	Bacteria	Chloroflexota	Dehalococcoidia	E44-bin15	E44-bin15	Kmv38			k141_4754535_3	K01945	4.2e-22	74.4	167.87	phosphoribosylamine---glycine ligase [EC:6.3.4.13]	domain
Guaymas_MAG_P_087	Bacteria	Chloroflexota	Dehalococcoidia	E44-bin15	E44-bin15	Kmv38			k141_5932264_1	K00754	9.3e-70	232.2	239.33	L-malate glycosyltransferase [EC:2.4.1.-]	domain
Guaymas_MAG_P_087	Bacteria	Chloroflexota	Dehalococcoidia	E44-bin15	E44-bin15	Kmv38			k141_5932264_2	K00570	8e-16	54.8	115.1	phosphatidylethanolamine/phosphatidyl-N-methylethanolamine N-methyltransferase [EC:2.1.1.17 2.1.1.71]	domain
Guaymas_MAG_P_087	Bacteria	Chloroflexota	Dehalococcoidia	E44-bin15	E44-bin15	Kmv38			k141_5932264_3	K00754	1.4e-65	218.4	239.33	L-malate glycosyltransferase [EC:2.4.1.-]	domain
Guaymas_MAG_P_087	Bacteria	Chloroflexota	Dehalococcoidia	E44-bin15	E44-bin15	Kmv38			k141_5932264_4	K07755	2.1e-22	75.8	136.5	arsenite methyltransferase [EC:2.1.1.137]	domain
Guaymas_MAG_P_087	Bacteria	Chloroflexota	Dehalococcoidia	E44-bin15	E44-bin15	Kmv38		*	k141_5932264_5	K01678	4.2e-83	273.5	220.87	fumarate hydratase subunit beta [EC:4.2.1.2]	domain
Guaymas_MAG_P_087	Bacteria	Chloroflexota	Dehalococcoidia	E44-bin15	E44-bin15	Kmv38			k141_5932264_6	K00244	3e-24	81.8	381.53	fumarate reductase flavoprotein subunit [EC:1.3.5.4]	domain
Guaymas_MAG_P_087	Bacteria	Chloroflexota	Dehalococcoidia	E44-bin15	E44-bin15	Kmv38			k141_6788988_1	K01641	2.3e-18	62.3	216.73	hydroxymethylglutaryl-CoA synthase [EC:2.3.3.10]	full
Guaymas_MAG_P_087	Bacteria	Chloroflexota	Dehalococcoidia	E44-bin15	E44-bin15	Kmv38			k141_6788988_2	K01905	3.6e-124	411.4	575.8	acetate---CoA ligase (ADP-forming) subunit alpha [EC:6.2.1.13]	domain
Guaymas_MAG_P_087	Bacteria	Chloroflexota	Dehalococcoidia	E44-bin15	E44-bin15	Kmv38		*	k141_6788988_3	K22224	2.5e-95	314.3	310.33	acetate---CoA ligase (ADP-forming) subunit beta [EC:6.2.1.13]	domain
Guaymas_MAG_P_087	Bacteria	Chloroflexota	Dehalococcoidia	E44-bin15	E44-bin15	Kmv38		*	k141_6788988_5	K04070	1.3e-78	261	113.87	putative pyruvate formate lyase activating enzyme [EC:1.97.1.4]	full
Guaymas_MAG_P_087	Bacteria	Chloroflexota	Dehalococcoidia	E44-bin15	E44-bin15	Kmv38		*	k141_6789218_1	K09117	1.1e-52	175.7	49.13	uncharacterized protein	domain
Guaymas_MAG_P_087	Bacteria	Chloroflexota	Dehalococcoidia	E44-bin15	E44-bin15	Kmv38		*	k141_6789218_2	K02970	3.3e-18	62.9	26.83	small subunit ribosomal protein S21	full
Guaymas_MAG_P_087	Bacteria	Chloroflexota	Dehalococcoidia	E44-bin15	E44-bin15	Kmv38		*	k141_6789218_3	K09147	1.4e-34	115.3	67.4	uncharacterized protein	domain
Guaymas_MAG_P_087	Bacteria	Chloroflexota	Dehalococcoidia	E44-bin15	E44-bin15	Kmv38			k141_6789218_4	K14337	1.2e-56	188.6	337.53	alpha-1,6-mannosyltransferase [EC:2.4.1.-]	full
Guaymas_MAG_P_087	Bacteria	Chloroflexota	Dehalococcoidia	E44-bin15	E44-bin15	Kmv38			k141_6146139_1	K18243	0.00022	17.1	196.87	salicylate 5-hydroxylase small subunit [EC:1.14.13.172]	full
Guaymas_MAG_P_087	Bacteria	Chloroflexota	Dehalococcoidia	E44-bin15	E44-bin15	Kmv38			k141_6146139_2	K14059	6.6e-40	134.2	185.9	integrase	domain
Guaymas_MAG_P_087	Bacteria	Chloroflexota	Dehalococcoidia	E44-bin15	E44-bin15	Kmv38		*	k141_6146139_3	K06400	6.2e-117	388.1	146.93	site-specific DNA recombinase	full
Guaymas_MAG_P_087	Bacteria	Chloroflexota	Dehalococcoidia	E44-bin15	E44-bin15	Kmv38			k141_6146139_4	K20862	0.0006	15.7	188.57	FMN hydrolase / 5-amino-6-(5-phospho-D-ribitylamino)uracil phosphatase [EC:3.1.3.102 3.1.3.104]	domain
Guaymas_MAG_P_087	Bacteria	Chloroflexota	Dehalococcoidia	E44-bin15	E44-bin15	Kmv38			k141_5184079_1	K00112	1e-05	20.8	120.97	glycerol-3-phosphate dehydrogenase subunit B [EC:1.1.5.3]	full
Guaymas_MAG_P_087	Bacteria	Chloroflexota	Dehalococcoidia	E44-bin15	E44-bin15	Kmv38		*	k141_5184079_2	K00626	1.5e-120	400	343.4	acetyl-CoA C-acetyltransferase [EC:2.3.1.9]	domain
Guaymas_MAG_P_087	Bacteria	Chloroflexota	Dehalococcoidia	E44-bin15	E44-bin15	Kmv38			k141_5398248_1	K03799	1e-21	73.7	132.77	heat shock protein HtpX [EC:3.4.24.-]	domain
Guaymas_MAG_P_087	Bacteria	Chloroflexota	Dehalococcoidia	E44-bin15	E44-bin15	Kmv38			k141_5398248_2	K04651	0.00058	15.4	40.27	hydrogenase nickel incorporation protein HypA/HybF	domain
Guaymas_MAG_P_087	Bacteria	Chloroflexota	Dehalococcoidia	E44-bin15	E44-bin15	Kmv38			k141_5398248_3	K14954	7.8e-09	31.8	106.27	lipoprotein LprG	full
Guaymas_MAG_P_087	Bacteria	Chloroflexota	Dehalococcoidia	E44-bin15	E44-bin15	Kmv38			k141_7111011_1	K02118	3.8e-137	453.9	709	V/A-type H+/Na+-transporting ATPase subunit B	domain
Guaymas_MAG_P_087	Bacteria	Chloroflexota	Dehalococcoidia	E44-bin15	E44-bin15	Kmv38		*	k141_7111011_2	K02120	1.3e-49	165.1	156	V/A-type H+/Na+-transporting ATPase subunit D	domain
Guaymas_MAG_P_087	Bacteria	Chloroflexota	Dehalococcoidia	E44-bin15	E44-bin15	Kmv38		*	k141_7111011_3	K09737	2.6e-36	120.5	83.6	uncharacterized protein	full
Guaymas_MAG_P_087	Bacteria	Chloroflexota	Dehalococcoidia	E44-bin15	E44-bin15	Kmv38		*	k141_5292903_1	K01915	8.1e-111	367.6	43.5	glutamine synthetase [EC:6.3.1.2]	full
Guaymas_MAG_P_087	Bacteria	Chloroflexota	Dehalococcoidia	E44-bin15	E44-bin15	Kmv38			k141_5292903_2	K19225	1.3e-10	36.9	132.77	rhomboid protease GluP [EC:3.4.21.105]	domain
Guaymas_MAG_P_087	Bacteria	Chloroflexota	Dehalococcoidia	E44-bin15	E44-bin15	Kmv38			k141_5078989_1	K03070	1.3e-77	258	317.97	preprotein translocase subunit SecA [EC:7.4.2.8]	full
Guaymas_MAG_P_087	Bacteria	Chloroflexota	Dehalococcoidia	E44-bin15	E44-bin15	Kmv38		*	k141_5078989_3	K00948	9.3e-137	452.8	72.37	ribose-phosphate pyrophosphokinase [EC:2.7.6.1]	domain
Guaymas_MAG_P_087	Bacteria	Chloroflexota	Dehalococcoidia	E44-bin15	E44-bin15	Kmv38			k141_5078989_4	K15866	5.1e-46	153.7	284.67	2-(1,2-epoxy-1,2-dihydrophenyl)acetyl-CoA isomerase [EC:5.3.3.18]	domain
Guaymas_MAG_P_087	Bacteria	Chloroflexota	Dehalococcoidia	E44-bin15	E44-bin15	Kmv38			k141_7217412_1	K20480	9.2e-08	28	172.83	HTH-type transcriptional regulator, quorum sensing regulator NprR	domain
Guaymas_MAG_P_087	Bacteria	Chloroflexota	Dehalococcoidia	E44-bin15	E44-bin15	Kmv38			k141_7217412_2	K09667	1.4e-24	82.5	217.73	protein O-GlcNAc transferase [EC:2.4.1.255]	domain
Guaymas_MAG_P_087	Bacteria	Chloroflexota	Dehalococcoidia	E44-bin15	E44-bin15	Kmv38			k141_7217412_3	K03059	8.3e-09	31.2	45.73	DNA-directed RNA polymerase subunit P [EC:2.7.7.6]	domain
Guaymas_MAG_P_087	Bacteria	Chloroflexota	Dehalococcoidia	E44-bin15	E44-bin15	Kmv38		*	k141_7217412_4	K07018	1.4e-61	204.9	105.67	uncharacterized protein	full
Guaymas_MAG_P_087	Bacteria	Chloroflexota	Dehalococcoidia	E44-bin15	E44-bin15	Kmv38			k141_7325630_2	K02107	3.2e-07	27	39.87	V/A-type H+/Na+-transporting ATPase subunit G/H	domain
Guaymas_MAG_P_087	Bacteria	Chloroflexota	Dehalococcoidia	E44-bin15	E44-bin15	Kmv38		*	k141_7325630_3	K02123	1.1e-131	436.8	313.7	V/A-type H+/Na+-transporting ATPase subunit I	full
Guaymas_MAG_P_087	Bacteria	Chloroflexota	Dehalococcoidia	E44-bin15	E44-bin15	Kmv38			k141_7325630_4	K02124	3.5e-11	39.4	58.2	V/A-type H+/Na+-transporting ATPase subunit K	domain
Guaymas_MAG_P_087	Bacteria	Chloroflexota	Dehalococcoidia	E44-bin15	E44-bin15	Kmv38		*	k141_7325630_5	K02121	1.4e-32	109.4	96.77	V/A-type H+/Na+-transporting ATPase subunit E	domain
Guaymas_MAG_P_087	Bacteria	Chloroflexota	Dehalococcoidia	E44-bin15	E44-bin15	Kmv38		*	k141_7325630_6	K02119	1.4e-52	175.4	124.63	V/A-type H+/Na+-transporting ATPase subunit C	full
Guaymas_MAG_P_087	Bacteria	Chloroflexota	Dehalococcoidia	E44-bin15	E44-bin15	Kmv38		*	k141_7325630_7	K02122	3e-19	65.5	62.43	V/A-type H+/Na+-transporting ATPase subunit F	domain
Guaymas_MAG_P_087	Bacteria	Chloroflexota	Dehalococcoidia	E44-bin15	E44-bin15	Kmv38			k141_7325630_8	K02117	2e-185	613.7	809.8	V/A-type H+/Na+-transporting ATPase subunit A [EC:7.1.2.2 7.2.2.1]	full
Guaymas_MAG_P_087	Bacteria	Chloroflexota	Dehalococcoidia	E44-bin15	E44-bin15	Kmv38		*	k141_5721496_1	K01622	2.1e-138	458.6	218.8	fructose 1,6-bisphosphate aldolase/phosphatase [EC:4.1.2.13 3.1.3.11]	full
Guaymas_MAG_P_087	Bacteria	Chloroflexota	Dehalococcoidia	E44-bin15	E44-bin15	Kmv38		*	k141_5721496_2	K02428	1.3e-49	165.9	135	XTP/dITP diphosphohydrolase [EC:3.6.1.66]
Guaymas_MAG_P_087	Bacteria	Chloroflexota	Dehalococcoidia	E44-bin15	E44-bin15	Kmv38		*	k141_7005667_1	K00766	9.1e-142	469.2	102.33	anthranilate phosphoribosyltransferase [EC:2.4.2.18]	full
Guaymas_MAG_P_087	Bacteria	Chloroflexota	Dehalococcoidia	E44-bin15	E44-bin15	Kmv38			k141_7005667_2	K01609	2.3e-75	250.4	320.13	indole-3-glycerol phosphate synthase [EC:4.1.1.48]	domain
Guaymas_MAG_P_087	Bacteria	Chloroflexota	Dehalococcoidia	E44-bin15	E44-bin15	Kmv38		*	k141_4224712_1	K01778	2.6e-107	355.3	70.97	diaminopimelate epimerase [EC:5.1.1.7]	full
Guaymas_MAG_P_087	Bacteria	Chloroflexota	Dehalococcoidia	E44-bin15	E44-bin15	Kmv38			k141_4224712_2	K00791	1.4e-49	165.2	175.3	tRNA dimethylallyltransferase [EC:2.5.1.75]	domain
Guaymas_MAG_P_087	Bacteria	Chloroflexota	Dehalococcoidia	E44-bin15	E44-bin15	Kmv38		*	k141_588656_1	K06330	1.4e-62	208.6	132.53	spore coat protein H	full
Guaymas_MAG_P_087	Bacteria	Chloroflexota	Dehalococcoidia	E44-bin15	E44-bin15	Kmv38			k141_7435713_1	K01938	3.1e-72	239.9	611.63	formate--tetrahydrofolate ligase [EC:6.3.4.3]	domain
Guaymas_MAG_P_087	Bacteria	Chloroflexota	Dehalococcoidia	E44-bin15	E44-bin15	Kmv38			k141_7435713_2	K06929	4.4e-19	65.3	75.8	uncharacterized protein	domain
Guaymas_MAG_P_087	Bacteria	Chloroflexota	Dehalococcoidia	E44-bin15	E44-bin15	Kmv38			k141_7435713_3	K07568	2.1e-42	141.6	191.17	S-adenosylmethionine:tRNA ribosyltransferase-isomerase [EC:2.4.99.17]	full
Guaymas_MAG_P_087	Bacteria	Chloroflexota	Dehalococcoidia	E44-bin15	E44-bin15	Kmv38			k141_1016850_1	K08221	4.5e-57	189.8	256.5	MFS transporter, ACDE family, multidrug resistance protein	domain
Guaymas_MAG_P_087	Bacteria	Chloroflexota	Dehalococcoidia	E44-bin15	E44-bin15	Kmv38		*	k141_1016850_2	K02619	8.1e-59	195.8	173.07	4-amino-4-deoxychorismate lyase [EC:4.1.3.38]	full
Guaymas_MAG_P_087	Bacteria	Chloroflexota	Dehalococcoidia	E44-bin15	E44-bin15	Kmv38			k141_1016850_3	K01658	5.7e-64	211.9	245.6	anthranilate synthase component II [EC:4.1.3.27]	domain
Guaymas_MAG_P_087	Bacteria	Chloroflexota	Dehalococcoidia	E44-bin15	E44-bin15	Kmv38			k141_5188624_1	K00249	1.1e-82	274.9	349.43	acyl-CoA dehydrogenase [EC:1.3.8.7]	full
Guaymas_MAG_P_087	Bacteria	Chloroflexota	Dehalococcoidia	E44-bin15	E44-bin15	Kmv38			k141_5188624_2	K01032	8.6e-80	265.2	318.5	3-oxoadipate CoA-transferase, beta subunit [EC:2.8.3.6]	domain
Guaymas_MAG_P_087	Bacteria	Chloroflexota	Dehalococcoidia	E44-bin15	E44-bin15	Kmv38			k141_5188624_3	K01031	1.6e-53	177.7	321.4	3-oxoadipate CoA-transferase, alpha subunit [EC:2.8.3.6]	domain
Guaymas_MAG_P_087	Bacteria	Chloroflexota	Dehalococcoidia	E44-bin15	E44-bin15	Kmv38			k141_2194350_1	K01755	3e-44	148.1	183.8	argininosuccinate lyase [EC:4.3.2.1]	full
Guaymas_MAG_P_087	Bacteria	Chloroflexota	Dehalococcoidia	E44-bin15	E44-bin15	Kmv38		*	k141_2194350_2	K01783	1.7e-104	346.5	260.9	ribulose-phosphate 3-epimerase [EC:5.1.3.1]	full
Guaymas_MAG_P_087	Bacteria	Chloroflexota	Dehalococcoidia	E44-bin15	E44-bin15	Kmv38		*	k141_2194350_3	K02902	9.2e-17	57.5	20.47	large subunit ribosomal protein L28	domain
Guaymas_MAG_P_087	Bacteria	Chloroflexota	Dehalococcoidia	E44-bin15	E44-bin15	Kmv38		*	k141_2194350_4	K07030	5.6e-175	580.1	133.03	uncharacterized protein	domain
Guaymas_MAG_P_087	Bacteria	Chloroflexota	Dehalococcoidia	E44-bin15	E44-bin15	Kmv38			k141_2194350_5	K03655	4.4e-66	220.4	385	ATP-dependent DNA helicase RecG [EC:3.6.4.12]	full
Guaymas_MAG_P_087	Bacteria	Chloroflexota	Dehalococcoidia	E44-bin15	E44-bin15	Kmv38			k141_3693175_1	K00616	7.1e-36	120.9	148.8	transaldolase [EC:2.2.1.2]	domain
Guaymas_MAG_P_087	Bacteria	Chloroflexota	Dehalococcoidia	E44-bin15	E44-bin15	Kmv38		*	k141_3693175_2	K03628	3.1e-123	408.4	212.4	transcription termination factor Rho	full
Guaymas_MAG_P_087	Bacteria	Chloroflexota	Dehalococcoidia	E44-bin15	E44-bin15	Kmv38			k141_2517269_1	K01905	1.9e-44	148.6	575.8	acetate---CoA ligase (ADP-forming) subunit alpha [EC:6.2.1.13]	domain
Guaymas_MAG_P_087	Bacteria	Chloroflexota	Dehalococcoidia	E44-bin15	E44-bin15	Kmv38			k141_2517269_2	K00249	2.7e-15	52	349.43	acyl-CoA dehydrogenase [EC:1.3.8.7]	full
Guaymas_MAG_P_087	Bacteria	Chloroflexota	Dehalococcoidia	E44-bin15	E44-bin15	Kmv38		*	k141_2517269_3	K00773	7.9e-173	572	278	queuine tRNA-ribosyltransferase [EC:2.4.2.29]	full
Guaymas_MAG_P_087	Bacteria	Chloroflexota	Dehalococcoidia	E44-bin15	E44-bin15	Kmv38			k141_2517269_4	K23976	4.4e-15	52.1	80.07	L-aspartate semialdehyde sulfurtransferase ferredoxin	domain
Guaymas_MAG_P_087	Bacteria	Chloroflexota	Dehalococcoidia	E44-bin15	E44-bin15	Kmv38		*	k141_2517269_5	K15866	2.6e-93	309.6	284.67	2-(1,2-epoxy-1,2-dihydrophenyl)acetyl-CoA isomerase [EC:5.3.3.18]	domain
Guaymas_MAG_P_087	Bacteria	Chloroflexota	Dehalococcoidia	E44-bin15	E44-bin15	Kmv38		*	k141_2517269_6	K01849	8.9e-67	220.8	190.4	methylmalonyl-CoA mutase, C-terminal domain [EC:5.4.99.2]	domain
Guaymas_MAG_P_087	Bacteria	Chloroflexota	Dehalococcoidia	E44-bin15	E44-bin15	Kmv38		*	k141_2517269_7	K05606	1.3e-44	148.5	80.3	methylmalonyl-CoA/ethylmalonyl-CoA epimerase [EC:5.1.99.1]	domain
Guaymas_MAG_P_087	Bacteria	Chloroflexota	Dehalococcoidia	E44-bin15	E44-bin15	Kmv38		*	k141_2517269_8	K00249	2.4e-109	363.1	349.43	acyl-CoA dehydrogenase [EC:1.3.8.7]	full
Guaymas_MAG_P_087	Bacteria	Chloroflexota	Dehalococcoidia	E44-bin15	E44-bin15	Kmv38			k141_3051372_1	K02355	9e-08	26	522.83	elongation factor G	full
Guaymas_MAG_P_087	Bacteria	Chloroflexota	Dehalococcoidia	E44-bin15	E44-bin15	Kmv38		*	k141_3051372_2	K02946	2.2e-47	158.3	66.23	small subunit ribosomal protein S10	domain
Guaymas_MAG_P_087	Bacteria	Chloroflexota	Dehalococcoidia	E44-bin15	E44-bin15	Kmv38		*	k141_3051372_3	K02906	9.7e-95	314.7	118.83	large subunit ribosomal protein L3	full
Guaymas_MAG_P_087	Bacteria	Chloroflexota	Dehalococcoidia	E44-bin15	E44-bin15	Kmv38		*	k141_3051372_4	K02004	4.4e-26	87.5	39.93	putative ABC transport system permease protein	full
Guaymas_MAG_P_087	Bacteria	Chloroflexota	Dehalococcoidia	E44-bin15	E44-bin15	Kmv38			k141_3051372_5	K03753	0.00042	16.3	48.2	molybdopterin-guanine dinucleotide biosynthesis adapter protein	full
Guaymas_MAG_P_087	Bacteria	Chloroflexota	Dehalococcoidia	E44-bin15	E44-bin15	Kmv38			k141_377393_1	K01069	1.1e-19	67	138.17	hydroxyacylglutathione hydrolase [EC:3.1.2.6]	full
Guaymas_MAG_P_087	Bacteria	Chloroflexota	Dehalococcoidia	E44-bin15	E44-bin15	Kmv38		*	k141_377393_2	K01714	4.4e-107	355.1	259.6	4-hydroxy-tetrahydrodipicolinate synthase [EC:4.3.3.7]	domain
Guaymas_MAG_P_087	Bacteria	Chloroflexota	Dehalococcoidia	E44-bin15	E44-bin15	Kmv38			k141_377393_3	K00133	5.4e-62	206.6	225.33	aspartate-semialdehyde dehydrogenase [EC:1.2.1.11]	full
Guaymas_MAG_P_087	Bacteria	Chloroflexota	Dehalococcoidia	E44-bin15	E44-bin15	Kmv38			k141_4656598_1	K22026	7.8e-17	57.3	238.87	nucleoside kinase [EC:2.7.1.73 2.7.1.213 2.7.1.-]	full
Guaymas_MAG_P_087	Bacteria	Chloroflexota	Dehalococcoidia	E44-bin15	E44-bin15	Kmv38		*	k141_4656598_2	K06928	7e-56	185.5	68.27	nucleoside-triphosphatase [EC:3.6.1.15]	domain
Guaymas_MAG_P_087	Bacteria	Chloroflexota	Dehalococcoidia	E44-bin15	E44-bin15	Kmv38			k141_4656598_4	K00549	0.0024	12.4	42.7	5-methyltetrahydropteroyltriglutamate--homocysteine methyltransferase [EC:2.1.1.14]	full
Guaymas_MAG_P_087	Bacteria	Chloroflexota	Dehalococcoidia	E44-bin15	E44-bin15	Kmv38		*	k141_6476300_1	K04518	8.2e-90	297.8	173.47	prephenate dehydratase [EC:4.2.1.51]	full
Guaymas_MAG_P_087	Bacteria	Chloroflexota	Dehalococcoidia	E44-bin15	E44-bin15	Kmv38			k141_6476300_2	K07090	0.0017	13.7	35.83	uncharacterized protein	domain
Guaymas_MAG_P_087	Bacteria	Chloroflexota	Dehalococcoidia	E44-bin15	E44-bin15	Kmv38		*	k141_6476300_4	K03593	8.2e-114	377.6	121.77	ATP-binding protein involved in chromosome partitioning	domain
Guaymas_MAG_P_087	Bacteria	Chloroflexota	Dehalococcoidia	E44-bin15	E44-bin15	Kmv38		*	k141_6476300_5	K04034	1.6e-141	469.5	279.5	anaerobic magnesium-protoporphyrin IX monomethyl ester cyclase [EC:1.21.98.3]	full
Guaymas_MAG_P_087	Bacteria	Chloroflexota	Dehalococcoidia	E44-bin15	E44-bin15	Kmv38			k141_6476300_6	K16924	0.074	8.6	82.67	energy-coupling factor transport system substrate-specific component	full
Guaymas_MAG_P_087	Bacteria	Chloroflexota	Dehalococcoidia	E44-bin15	E44-bin15	Kmv38		*	k141_6476300_7	K00134	1.3e-151	501.8	71.37	glyceraldehyde 3-phosphate dehydrogenase [EC:1.2.1.12]	full
Guaymas_MAG_P_087	Bacteria	Chloroflexota	Dehalococcoidia	E44-bin15	E44-bin15	Kmv38			k141_6476300_8	K04112	1.8e-14	49.4	326.17	benzoyl-CoA reductase subunit C [EC:1.3.7.8]	full
Guaymas_MAG_P_087	Bacteria	Chloroflexota	Dehalococcoidia	E44-bin15	E44-bin15	Kmv38			k141_378869_1	K03390	5.5e-39	130.4	133.27	heterodisulfide reductase subunit C2 [EC:1.8.7.3 1.8.98.4 1.8.98.5 1.8.98.6]	full
Guaymas_MAG_P_087	Bacteria	Chloroflexota	Dehalococcoidia	E44-bin15	E44-bin15	Kmv38		*	k141_378869_2	K01677	1.6e-122	404.2	303.3	fumarate hydratase subunit alpha [EC:4.2.1.2]	domain
Guaymas_MAG_P_087	Bacteria	Chloroflexota	Dehalococcoidia	E44-bin15	E44-bin15	Kmv38		*	k141_378869_3	K00024	5.1e-118	391	352.2	malate dehydrogenase [EC:1.1.1.37]	domain
Guaymas_MAG_P_087	Bacteria	Chloroflexota	Dehalococcoidia	E44-bin15	E44-bin15	Kmv38		*	k141_6048653_1	K02982	9.6e-101	333.4	103.33	small subunit ribosomal protein S3	full
Guaymas_MAG_P_087	Bacteria	Chloroflexota	Dehalococcoidia	E44-bin15	E44-bin15	Kmv38		*	k141_6048653_2	K02890	2.5e-44	147.9	82.53	large subunit ribosomal protein L22	full
Guaymas_MAG_P_087	Bacteria	Chloroflexota	Dehalococcoidia	E44-bin15	E44-bin15	Kmv38		*	k141_6048653_3	K02965	5e-48	159.7	105.63	small subunit ribosomal protein S19	domain
Guaymas_MAG_P_087	Bacteria	Chloroflexota	Dehalococcoidia	E44-bin15	E44-bin15	Kmv38		*	k141_6048653_4	K02886	1.2e-112	373.1	178.2	large subunit ribosomal protein L2	full
Guaymas_MAG_P_087	Bacteria	Chloroflexota	Dehalococcoidia	E44-bin15	E44-bin15	Kmv38		*	k141_6048653_5	K02892	2e-20	70	55.57	large subunit ribosomal protein L23	domain
Guaymas_MAG_P_087	Bacteria	Chloroflexota	Dehalococcoidia	E44-bin15	E44-bin15	Kmv38		*	k141_6048653_6	K02926	1.6e-40	135.6	85.03	large subunit ribosomal protein L4	full
Guaymas_MAG_P_087	Bacteria	Chloroflexota	Dehalococcoidia	E44-bin15	E44-bin15	Kmv38			k141_7547279_1	K02823	2.4e-34	115	233	dihydroorotate dehydrogenase electron transfer subunit	full
Guaymas_MAG_P_087	Bacteria	Chloroflexota	Dehalococcoidia	E44-bin15	E44-bin15	Kmv38			k141_7547279_2	K14656	6.4e-08	28.4	118.8	FAD synthetase [EC:2.7.7.2]	domain
Guaymas_MAG_P_087	Bacteria	Chloroflexota	Dehalococcoidia	E44-bin15	E44-bin15	Kmv38			k141_7547279_3	K00297	5.1e-50	167	169.8	methylenetetrahydrofolate reductase (NADPH) [EC:1.5.1.20]	domain
Guaymas_MAG_P_087	Bacteria	Chloroflexota	Dehalococcoidia	E44-bin15	E44-bin15	Kmv38			k141_7547279_4	K10914	5e-21	71.8	129.3	CRP/FNR family transcriptional regulator, cyclic AMP receptor protein	domain
Guaymas_MAG_P_087	Bacteria	Chloroflexota	Dehalococcoidia	E44-bin15	E44-bin15	Kmv38			k141_7547279_5	K10914	1.1e-24	83.8	129.3	CRP/FNR family transcriptional regulator, cyclic AMP receptor protein	domain
Guaymas_MAG_P_087	Bacteria	Chloroflexota	Dehalococcoidia	E44-bin15	E44-bin15	Kmv38			k141_7547279_6	K03413	2.5e-33	111.9	133.47	two-component system, chemotaxis family, chemotaxis protein CheY	domain
Guaymas_MAG_P_087	Bacteria	Chloroflexota	Dehalococcoidia	E44-bin15	E44-bin15	Kmv38			k141_7547279_7	K15495	4e-47	157	158.1	molybdate/tungstate transport system substrate-binding protein	domain
Guaymas_MAG_P_087	Bacteria	Chloroflexota	Dehalococcoidia	E44-bin15	E44-bin15	Kmv38		*	k141_8082224_1	K21834	1.1e-145	482.7	317.37	dimethylglycine catabolism B	full
Guaymas_MAG_P_087	Bacteria	Chloroflexota	Dehalococcoidia	E44-bin15	E44-bin15	Kmv38			k141_8082224_2	K00219	3.3e-108	359	583.33	2,4-dienoyl-CoA reductase (NADPH2) [EC:1.3.1.34]	domain
Guaymas_MAG_P_087	Bacteria	Chloroflexota	Dehalococcoidia	E44-bin15	E44-bin15	Kmv38			k141_7441459_1	K03043	1.3e-06	22.6	683.87	DNA-directed RNA polymerase subunit beta [EC:2.7.7.6]	full
Guaymas_MAG_P_087	Bacteria	Chloroflexota	Dehalococcoidia	E44-bin15	E44-bin15	Kmv38		*	k141_7441459_2	K00177	3.8e-48	159.9	150.8	2-oxoglutarate ferredoxin oxidoreductase subunit gamma [EC:1.2.7.3]	full
Guaymas_MAG_P_087	Bacteria	Chloroflexota	Dehalococcoidia	E44-bin15	E44-bin15	Kmv38			k141_7441459_3	K00175	1.1e-53	179.3	221.47	2-oxoglutarate/2-oxoacid ferredoxin oxidoreductase subunit beta [EC:1.2.7.3 1.2.7.11]	domain
Guaymas_MAG_P_087	Bacteria	Chloroflexota	Dehalococcoidia	E44-bin15	E44-bin15	Kmv38		*	k141_7441459_4	K00174	1.1e-106	354	343.33	2-oxoglutarate/2-oxoacid ferredoxin oxidoreductase subunit alpha [EC:1.2.7.3 1.2.7.11]	full
Guaymas_MAG_P_087	Bacteria	Chloroflexota	Dehalococcoidia	E44-bin15	E44-bin15	Kmv38			k141_7441459_5	K18122	2.5e-127	421.9	537.83	4-hydroxybutyrate CoA-transferase [EC:2.8.3.-]	full
Guaymas_MAG_P_087	Bacteria	Chloroflexota	Dehalococcoidia	E44-bin15	E44-bin15	Kmv38			k141_7441459_7	K18815	5.2e-07	26.1	90.57	aminoglycoside 6'-N-acetyltransferase I [EC:2.3.1.82]	domain
Guaymas_MAG_P_087	Bacteria	Chloroflexota	Dehalococcoidia	E44-bin15	E44-bin15	Kmv38			k141_7441459_8	K21310	1e-19	67	81.13	methanethiol S-methyltransferase [EC:2.1.1.334]	full
Guaymas_MAG_P_087	Bacteria	Chloroflexota	Dehalococcoidia	E44-bin15	E44-bin15	Kmv38		*	k141_6156604_1	K01611	3.7e-10	36	24.33	S-adenosylmethionine decarboxylase [EC:4.1.1.50]	full
Guaymas_MAG_P_087	Bacteria	Chloroflexota	Dehalococcoidia	E44-bin15	E44-bin15	Kmv38		*	k141_6156604_2	K00797	6.3e-87	288.7	106.63	spermidine synthase [EC:2.5.1.16]	domain
Guaymas_MAG_P_087	Bacteria	Chloroflexota	Dehalococcoidia	E44-bin15	E44-bin15	Kmv38			k141_6156604_3	K00249	3.6e-65	217	349.43	acyl-CoA dehydrogenase [EC:1.3.8.7]	full
Guaymas_MAG_P_087	Bacteria	Chloroflexota	Dehalococcoidia	E44-bin15	E44-bin15	Kmv38			k141_6156604_4	K03657	6.7e-71	236.1	368.7	DNA helicase II / ATP-dependent DNA helicase PcrA [EC:3.6.4.12]	full
Guaymas_MAG_P_087	Bacteria	Chloroflexota	Dehalococcoidia	E44-bin15	E44-bin15	Kmv38		*	k141_7654246_1	K02343	1.4e-79	264.6	242.9	DNA polymerase III subunit gamma/tau [EC:2.7.7.7]	full
Guaymas_MAG_P_087	Bacteria	Chloroflexota	Dehalococcoidia	E44-bin15	E44-bin15	Kmv38			k141_7654246_2	K04034	7.9e-23	77.2	279.5	anaerobic magnesium-protoporphyrin IX monomethyl ester cyclase [EC:1.21.98.3]	full
Guaymas_MAG_P_087	Bacteria	Chloroflexota	Dehalococcoidia	E44-bin15	E44-bin15	Kmv38		*	k141_7654246_3	K07042	2e-45	151.8	62.03	probable rRNA maturation factor	domain
Guaymas_MAG_P_087	Bacteria	Chloroflexota	Dehalococcoidia	E44-bin15	E44-bin15	Kmv38		*	k141_7654246_4	K01591	1.1e-58	195.9	125.77	orotidine-5'-phosphate decarboxylase [EC:4.1.1.23]	domain
Guaymas_MAG_P_087	Bacteria	Chloroflexota	Dehalococcoidia	E44-bin15	E44-bin15	Kmv38		*	k141_4553128_1	K07034	4.1e-09	32.2	31.27	uncharacterized protein	full
Guaymas_MAG_P_087	Bacteria	Chloroflexota	Dehalococcoidia	E44-bin15	E44-bin15	Kmv38		*	k141_3269394_1	K00764	1e-201	667.7	186.83	amidophosphoribosyltransferase [EC:2.4.2.14]	full
Guaymas_MAG_P_087	Bacteria	Chloroflexota	Dehalococcoidia	E44-bin15	E44-bin15	Kmv38		*	k141_3269394_2	K01933	3e-75	250.1	134.9	phosphoribosylformylglycinamidine cyclo-ligase [EC:6.3.3.1]	domain
Guaymas_MAG_P_087	Bacteria	Chloroflexota	Dehalococcoidia	E44-bin15	E44-bin15	Kmv38			k141_2200932_1	K09720	2.6e-64	213.4	281.13	HTH-type transcriptional regulator, global nitrogen regulator NrpRI	full
Guaymas_MAG_P_087	Bacteria	Chloroflexota	Dehalococcoidia	E44-bin15	E44-bin15	Kmv38		*	k141_2200932_2	K02500	4.6e-127	421	273.13	imidazole glycerol-phosphate synthase subunit HisF [EC:4.3.2.10]	domain
Guaymas_MAG_P_087	Bacteria	Chloroflexota	Dehalococcoidia	E44-bin15	E44-bin15	Kmv38			k141_2200932_3	K00111	1.1e-31	106.2	146.43	glycerol-3-phosphate dehydrogenase [EC:1.1.5.3]	full
Guaymas_MAG_P_087	Bacteria	Chloroflexota	Dehalococcoidia	E44-bin15	E44-bin15	Kmv38			k141_2200932_4	K00261	8.6e-166	548.7	549.43	glutamate dehydrogenase (NAD(P)+) [EC:1.4.1.3]	full
Guaymas_MAG_P_087	Bacteria	Chloroflexota	Dehalococcoidia	E44-bin15	E44-bin15	Kmv38			k141_1237712_1	K00249	8.2e-37	123.1	349.43	acyl-CoA dehydrogenase [EC:1.3.8.7]	full
Guaymas_MAG_P_087	Bacteria	Chloroflexota	Dehalococcoidia	E44-bin15	E44-bin15	Kmv38		*	k141_1237712_2	K04487	9.1e-143	472.9	283.83	cysteine desulfurase [EC:2.8.1.7]	full
Guaymas_MAG_P_087	Bacteria	Chloroflexota	Dehalococcoidia	E44-bin15	E44-bin15	Kmv38			k141_3911932_1	K00286	3e-10	35.9	53.53	pyrroline-5-carboxylate reductase [EC:1.5.1.2]	full
Guaymas_MAG_P_087	Bacteria	Chloroflexota	Dehalococcoidia	E44-bin15	E44-bin15	Kmv38			k141_3911932_2	K01266	4.5e-21	71.3	123	D-aminopeptidase [EC:3.4.11.19]	full
Guaymas_MAG_P_087	Bacteria	Chloroflexota	Dehalococcoidia	E44-bin15	E44-bin15	Kmv38			k141_3911932_3	K18572	1.3e-37	125.6	589.4	putative pantetheine hydrolase [EC:3.5.1.-]	full
Guaymas_MAG_P_087	Bacteria	Chloroflexota	Dehalococcoidia	E44-bin15	E44-bin15	Kmv38		*	k141_6375021_1	K01874	1.3e-106	354	197.7	methionyl-tRNA synthetase [EC:6.1.1.10]	domain
Guaymas_MAG_P_087	Bacteria	Chloroflexota	Dehalococcoidia	E44-bin15	E44-bin15	Kmv38		*	k141_6375021_2	K03424	5.5e-94	312.1	86.4	TatD DNase family protein [EC:3.1.21.-]	full
Guaymas_MAG_P_087	Bacteria	Chloroflexota	Dehalococcoidia	E44-bin15	E44-bin15	Kmv38			k141_6375021_3	K02523	6.3e-99	328.3	345.03	octaprenyl-diphosphate synthase [EC:2.5.1.90]	domain
Guaymas_MAG_P_087	Bacteria	Chloroflexota	Dehalococcoidia	E44-bin15	E44-bin15	Kmv38		*	k141_6375021_5	K03584	6.1e-69	229.1	34.3	DNA repair protein RecO (recombination protein O)	domain
Guaymas_MAG_P_087	Bacteria	Chloroflexota	Dehalococcoidia	E44-bin15	E44-bin15	Kmv38			k141_6375021_6	K03775	1.3e-30	102.7	153.13	FKBP-type peptidyl-prolyl cis-trans isomerase SlyD [EC:5.2.1.8]	domain
Guaymas_MAG_P_087	Bacteria	Chloroflexota	Dehalococcoidia	E44-bin15	E44-bin15	Kmv38		*	k141_64036_1	K01426	1.3e-72	241.8	50.53	amidase [EC:3.5.1.4]	full
Guaymas_MAG_P_087	Bacteria	Chloroflexota	Dehalococcoidia	E44-bin15	E44-bin15	Kmv38		*	k141_5198300_1	K00052	5.4e-152	502.8	399.4	3-isopropylmalate dehydrogenase [EC:1.1.1.85]	full
Guaymas_MAG_P_087	Bacteria	Chloroflexota	Dehalococcoidia	E44-bin15	E44-bin15	Kmv38			k141_5198300_2	K01649	6.2e-42	140	474.9	2-isopropylmalate synthase [EC:2.3.3.13]	full
Guaymas_MAG_P_087	Bacteria	Chloroflexota	Dehalococcoidia	E44-bin15	E44-bin15	Kmv38			k141_6803647_1	K05947	2e-15	52.7	409.13	mannosyl-3-phosphoglycerate synthase [EC:2.4.1.217]	full
Guaymas_MAG_P_087	Bacteria	Chloroflexota	Dehalococcoidia	E44-bin15	E44-bin15	Kmv38			k141_6803647_2	K19168	0.02	11.4	24.93	toxin CptA	domain
Guaymas_MAG_P_087	Bacteria	Chloroflexota	Dehalococcoidia	E44-bin15	E44-bin15	Kmv38		*	k141_6803647_3	K04653	3.5e-29	98.2	38.4	hydrogenase expression/formation protein HypC	domain
Guaymas_MAG_P_087	Bacteria	Chloroflexota	Dehalococcoidia	E44-bin15	E44-bin15	Kmv38		*	k141_6803647_4	K04654	2.9e-52	173.9	161.63	hydrogenase expression/formation protein HypD	full
Guaymas_MAG_P_087	Bacteria	Chloroflexota	Dehalococcoidia	E44-bin15	E44-bin15	Kmv38			k141_4556976_1	K01873	3.3e-189	627.8	628.07	valyl-tRNA synthetase [EC:6.1.1.9]	full
Guaymas_MAG_P_087	Bacteria	Chloroflexota	Dehalococcoidia	E44-bin15	E44-bin15	Kmv38		*	k141_4878826_1	K19221	1.6e-48	161.7	114.23	cob(I)alamin adenosyltransferase [EC:2.5.1.17]	full
Guaymas_MAG_P_087	Bacteria	Chloroflexota	Dehalococcoidia	E44-bin15	E44-bin15	Kmv38		*	k141_4878826_2	K01848	1.7e-272	901	788.23	methylmalonyl-CoA mutase, N-terminal domain [EC:5.4.99.2]	domain
Guaymas_MAG_P_087	Bacteria	Chloroflexota	Dehalococcoidia	E44-bin15	E44-bin15	Kmv38			k141_4878826_3	K01622	2e-10	36.4	218.8	fructose 1,6-bisphosphate aldolase/phosphatase [EC:4.1.2.13 3.1.3.11]	full
Guaymas_MAG_P_087	Bacteria	Chloroflexota	Dehalococcoidia	E44-bin15	E44-bin15	Kmv38			k141_601011_1	K14084	6.7e-17	57.9	286.07	trimethylamine corrinoid protein	full
Guaymas_MAG_P_087	Bacteria	Chloroflexota	Dehalococcoidia	E44-bin15	E44-bin15	Kmv38		*	k141_601011_2	K14083	2.5e-45	150.5	94.53	trimethylamine---corrinoid protein Co-methyltransferase [EC:2.1.1.250]	full
Guaymas_MAG_P_087	Bacteria	Chloroflexota	Dehalococcoidia	E44-bin15	E44-bin15	Kmv38			k141_3381962_1	K00174	1.9e-33	112.1	343.33	2-oxoglutarate/2-oxoacid ferredoxin oxidoreductase subunit alpha [EC:1.2.7.3 1.2.7.11]	full
Guaymas_MAG_P_087	Bacteria	Chloroflexota	Dehalococcoidia	E44-bin15	E44-bin15	Kmv38			k141_3381962_2	K00175	7e-57	189.9	221.47	2-oxoglutarate/2-oxoacid ferredoxin oxidoreductase subunit beta [EC:1.2.7.3 1.2.7.11]	domain
Guaymas_MAG_P_087	Bacteria	Chloroflexota	Dehalococcoidia	E44-bin15	E44-bin15	Kmv38			k141_3381962_3	K00177	2.9e-42	140.8	150.8	2-oxoglutarate ferredoxin oxidoreductase subunit gamma [EC:1.2.7.3]	full
Guaymas_MAG_P_087	Bacteria	Chloroflexota	Dehalococcoidia	E44-bin15	E44-bin15	Kmv38		*	k141_3381962_4	K00104	4.8e-157	520	490.87	glycolate oxidase [EC:1.1.3.15]	full
Guaymas_MAG_P_087	Bacteria	Chloroflexota	Dehalococcoidia	E44-bin15	E44-bin15	Kmv38			k141_4987684_1	K04069	7.7e-30	100.1	114.97	pyruvate formate lyase activating enzyme [EC:1.97.1.4]	full
Guaymas_MAG_P_087	Bacteria	Chloroflexota	Dehalococcoidia	E44-bin15	E44-bin15	Kmv38		*	k141_4987684_2	K04768	3.9e-120	397.8	346.37	acetoin utilization protein AcuC	domain
Guaymas_MAG_P_087	Bacteria	Chloroflexota	Dehalococcoidia	E44-bin15	E44-bin15	Kmv38		*	k141_4987684_3	K09122	2.9e-51	170.9	61.4	uncharacterized protein	domain
Guaymas_MAG_P_087	Bacteria	Chloroflexota	Dehalococcoidia	E44-bin15	E44-bin15	Kmv38			k141_4987684_4	K00784	1.3e-17	59.9	89.43	ribonuclease Z [EC:3.1.26.11]	full
Guaymas_MAG_P_087	Bacteria	Chloroflexota	Dehalococcoidia	E44-bin15	E44-bin15	Kmv38			k141_4987684_5	K09125	0.0016	13.8	29.7	queuosine precursor transporter	full
Guaymas_MAG_P_087	Bacteria	Chloroflexota	Dehalococcoidia	E44-bin15	E44-bin15	Kmv38		*	k141_5629085_1	K03744	2e-39	132.2	33.77	LemA protein	full
Guaymas_MAG_P_087	Bacteria	Chloroflexota	Dehalococcoidia	E44-bin15	E44-bin15	Kmv38		*	k141_5629085_2	K09981	1.5e-16	56.8	32.87	uncharacterized protein	full
Guaymas_MAG_P_087	Bacteria	Chloroflexota	Dehalococcoidia	E44-bin15	E44-bin15	Kmv38		*	k141_4667478_1	K04096	9.4e-63	209	28.43	DNA processing protein	domain
Guaymas_MAG_P_087	Bacteria	Chloroflexota	Dehalococcoidia	E44-bin15	E44-bin15	Kmv38		*	k141_4667478_2	K04096	4.4e-11	38.8	28.43	DNA processing protein	domain
Guaymas_MAG_P_087	Bacteria	Chloroflexota	Dehalococcoidia	E44-bin15	E44-bin15	Kmv38		*	k141_4667478_3	K07396	1.4e-26	89.5	79.4	putative protein-disulfide isomerase	full
Guaymas_MAG_P_087	Bacteria	Chloroflexota	Dehalococcoidia	E44-bin15	E44-bin15	Kmv38		*	k141_4667478_4	K03168	1.1e-185	616	434.9	DNA topoisomerase I [EC:5.6.2.1]	full
Guaymas_MAG_P_087	Bacteria	Chloroflexota	Dehalococcoidia	E44-bin15	E44-bin15	Kmv38			k141_2634907_1	K19312	1.2e-12	43.2	909.7	acetyl-CoA/propionyl-CoA carboxylase carboxyl transferase subunit [EC:6.4.1.2 6.4.1.3 2.1.3.15]	full
Guaymas_MAG_P_087	Bacteria	Chloroflexota	Dehalococcoidia	E44-bin15	E44-bin15	Kmv38			k141_2634907_2	K23352	0.0005	16.2	52.27	glutaconyl-CoA/methylmalonyl-CoA decarboxylase subunit delta	full
Guaymas_MAG_P_087	Bacteria	Chloroflexota	Dehalococcoidia	E44-bin15	E44-bin15	Kmv38			k141_2634907_3	K01960	3.3e-177	587.3	743.97	pyruvate carboxylase subunit B [EC:6.4.1.1]	domain
Guaymas_MAG_P_087	Bacteria	Chloroflexota	Dehalococcoidia	E44-bin15	E44-bin15	Kmv38			k141_922779_1	K05797	2e-35	118.7	268.77	4-cresol dehydrogenase (hydroxylating) flavoprotein subunit [EC:1.17.9.1]	domain
Guaymas_MAG_P_087	Bacteria	Chloroflexota	Dehalococcoidia	E44-bin15	E44-bin15	Kmv38			k141_922779_2	K05797	4.3e-32	107.7	268.77	4-cresol dehydrogenase (hydroxylating) flavoprotein subunit [EC:1.17.9.1]	domain
Guaymas_MAG_P_087	Bacteria	Chloroflexota	Dehalococcoidia	E44-bin15	E44-bin15	Kmv38		*	k141_922779_3	K03521	2.5e-69	230.2	53.43	electron transfer flavoprotein beta subunit	full
Guaymas_MAG_P_087	Bacteria	Chloroflexota	Dehalococcoidia	E44-bin15	E44-bin15	Kmv38			k141_922779_4	K00548	0.00091	13.4	270.67	5-methyltetrahydrofolate--homocysteine methyltransferase [EC:2.1.1.13]	domain
Guaymas_MAG_P_087	Bacteria	Chloroflexota	Dehalococcoidia	E44-bin15	E44-bin15	Kmv38			k141_922779_5	K01599	2.4e-18	61.8	200.77	uroporphyrinogen decarboxylase [EC:4.1.1.37]	full
Guaymas_MAG_P_087	Bacteria	Chloroflexota	Dehalococcoidia	E44-bin15	E44-bin15	Kmv38			k141_922779_6	K16179	3.6e-72	238.4	271.2	dimethylamine corrinoid protein	full
Guaymas_MAG_P_087	Bacteria	Chloroflexota	Dehalococcoidia	E44-bin15	E44-bin15	Kmv38		*	k141_1565525_1	K00525	7.1e-131	434.1	202.07	ribonucleoside-diphosphate reductase alpha chain [EC:1.17.4.1]	domain
Guaymas_MAG_P_087	Bacteria	Chloroflexota	Dehalococcoidia	E44-bin15	E44-bin15	Kmv38			k141_1565525_2	K00425	0.002	12.9	67.03	cytochrome bd ubiquinol oxidase subunit I [EC:7.1.1.7]	full
Guaymas_MAG_P_087	Bacteria	Chloroflexota	Dehalococcoidia	E44-bin15	E44-bin15	Kmv38			k141_1565525_3	K05826	0.0045	13.1	39.17	alpha-aminoadipate/glutamate carrier protein LysW	domain
Guaymas_MAG_P_087	Bacteria	Chloroflexota	Dehalococcoidia	E44-bin15	E44-bin15	Kmv38		*	k141_1565525_4	K07079	2.9e-73	243.1	212.93	uncharacterized protein	full
Guaymas_MAG_P_087	Bacteria	Chloroflexota	Dehalococcoidia	E44-bin15	E44-bin15	Kmv38			k141_6809491_1	K02346	1.7e-22	76	373.33	DNA polymerase IV [EC:2.7.7.7]	domain
Guaymas_MAG_P_087	Bacteria	Chloroflexota	Dehalococcoidia	E44-bin15	E44-bin15	Kmv38			k141_6809491_2	K03833	0.00017	16.5	304.5	selenocysteine-specific elongation factor	domain
Guaymas_MAG_P_087	Bacteria	Chloroflexota	Dehalococcoidia	E44-bin15	E44-bin15	Kmv38		*	k141_6809491_3	K00794	4.7e-73	242	50.8	6,7-dimethyl-8-ribityllumazine synthase [EC:2.5.1.78]	full
Guaymas_MAG_P_087	Bacteria	Chloroflexota	Dehalococcoidia	E44-bin15	E44-bin15	Kmv38		*	k141_6809491_4	K14652	2.9e-221	732.4	367.6	3,4-dihydroxy 2-butanone 4-phosphate synthase / GTP cyclohydrolase II [EC:4.1.99.12 3.5.4.25]	full
Guaymas_MAG_P_087	Bacteria	Chloroflexota	Dehalococcoidia	E44-bin15	E44-bin15	Kmv38		*	k141_6809491_5	K00793	3.9e-96	318.7	51.17	riboflavin synthase [EC:2.5.1.9]	full
Guaymas_MAG_P_087	Bacteria	Chloroflexota	Dehalococcoidia	E44-bin15	E44-bin15	Kmv38		*	k141_6809491_6	K11752	6e-139	459.9	179.73	diaminohydroxyphosphoribosylaminopyrimidine deaminase / 5-amino-6-(5-phosphoribosylamino)uracil reductase [EC:3.5.4.26 1.1.1.193]	full
Guaymas_MAG_P_087	Bacteria	Chloroflexota	Dehalococcoidia	E44-bin15	E44-bin15	Kmv38			k141_6381874_1	K03704	8.3e-17	58.3	85.97	cold shock protein	full
Guaymas_MAG_P_087	Bacteria	Chloroflexota	Dehalococcoidia	E44-bin15	E44-bin15	Kmv38			k141_6381874_3	K02116	0.0015	15.3	21.33	ATP synthase protein I	domain
Guaymas_MAG_P_087	Bacteria	Chloroflexota	Dehalococcoidia	E44-bin15	E44-bin15	Kmv38			k141_6381874_4	K02195	1.2e-22	76.8	94.5	heme exporter protein C	full
Guaymas_MAG_P_087	Bacteria	Chloroflexota	Dehalococcoidia	E44-bin15	E44-bin15	Kmv38		*	k141_6381874_5	K07399	1.7e-83	277.3	115.03	cytochrome c biogenesis protein	full
Guaymas_MAG_P_087	Bacteria	Chloroflexota	Dehalococcoidia	E44-bin15	E44-bin15	Kmv38			k141_6381874_6	K03413	1.1e-24	83.7	133.47	two-component system, chemotaxis family, chemotaxis protein CheY	domain
Guaymas_MAG_P_087	Bacteria	Chloroflexota	Dehalococcoidia	E44-bin15	E44-bin15	Kmv38			k141_6381874_7	K02482	3.1e-43	144.2	266.17	two-component system, NtrC family, sensor kinase [EC:2.7.13.3]	domain
Guaymas_MAG_P_087	Bacteria	Chloroflexota	Dehalococcoidia	E44-bin15	E44-bin15	Kmv38		*	k141_4991726_1	K01873	5.8e-226	749.6	628.07	valyl-tRNA synthetase [EC:6.1.1.9]	full
Guaymas_MAG_P_087	Bacteria	Chloroflexota	Dehalococcoidia	E44-bin15	E44-bin15	Kmv38			k141_3815127_1	K02346	9.3e-63	208.8	373.33	DNA polymerase IV [EC:2.7.7.7]	domain
Guaymas_MAG_P_087	Bacteria	Chloroflexota	Dehalococcoidia	E44-bin15	E44-bin15	Kmv38		*	k141_3815127_2	K01849	1.1e-67	223.8	190.4	methylmalonyl-CoA mutase, C-terminal domain [EC:5.4.99.2]	domain
Guaymas_MAG_P_087	Bacteria	Chloroflexota	Dehalococcoidia	E44-bin15	E44-bin15	Kmv38		*	k141_3815127_3	K07588	6e-117	388.6	255.07	LAO/AO transport system kinase [EC:2.7.-.-]	full
Guaymas_MAG_P_087	Bacteria	Chloroflexota	Dehalococcoidia	E44-bin15	E44-bin15	Kmv38			k141_3815127_4	K17865	1.6e-11	40.3	158.93	3-hydroxybutyryl-CoA dehydratase [EC:4.2.1.55]	domain
Guaymas_MAG_P_087	Bacteria	Chloroflexota	Dehalococcoidia	E44-bin15	E44-bin15	Kmv38			k141_3815127_5	K17865	2.4e-21	72.5	158.93	3-hydroxybutyryl-CoA dehydratase [EC:4.2.1.55]	domain
Guaymas_MAG_P_087	Bacteria	Chloroflexota	Dehalococcoidia	E44-bin15	E44-bin15	Kmv38		*	k141_3815127_6	K01692	5.2e-80	265.7	231.03	enoyl-CoA hydratase [EC:4.2.1.17]	full
Guaymas_MAG_P_087	Bacteria	Chloroflexota	Dehalococcoidia	E44-bin15	E44-bin15	Kmv38			k141_3815127_7	K01796	3.2e-37	124.6	336.77	alpha-methylacyl-CoA racemase [EC:5.1.99.4]	full
Guaymas_MAG_P_087	Bacteria	Chloroflexota	Dehalococcoidia	E44-bin15	E44-bin15	Kmv38			k141_2210902_1	K03521	1.5e-05	20.6	53.43	electron transfer flavoprotein beta subunit	full
Guaymas_MAG_P_087	Bacteria	Chloroflexota	Dehalococcoidia	E44-bin15	E44-bin15	Kmv38		*	k141_2210902_2	K03521	3.2e-71	236.4	53.43	electron transfer flavoprotein beta subunit	full
Guaymas_MAG_P_087	Bacteria	Chloroflexota	Dehalococcoidia	E44-bin15	E44-bin15	Kmv38			k141_2210902_3	K22132	6.4e-36	120.4	159.2	tRNA threonylcarbamoyladenosine dehydratase	domain
Guaymas_MAG_P_087	Bacteria	Chloroflexota	Dehalococcoidia	E44-bin15	E44-bin15	Kmv38			k141_2210902_4	K02490	8.7e-34	112.4	144.37	two-component system, response regulator, stage 0 sporulation protein F	domain
Guaymas_MAG_P_087	Bacteria	Chloroflexota	Dehalococcoidia	E44-bin15	E44-bin15	Kmv38			k141_2210902_6	K01912	1.4e-10	36.7	130.13	phenylacetate-CoA ligase [EC:6.2.1.30]	domain
Guaymas_MAG_P_087	Bacteria	Chloroflexota	Dehalococcoidia	E44-bin15	E44-bin15	Kmv38		*	k141_2210902_7	K13587	3.7e-133	441	356.2	two-component system, cell cycle sensor histidine kinase and response regulator CckA [EC:2.7.13.3]	domain
Guaymas_MAG_P_087	Bacteria	Chloroflexota	Dehalococcoidia	E44-bin15	E44-bin15	Kmv38			k141_2210902_8	K03413	3e-35	118.2	133.47	two-component system, chemotaxis family, chemotaxis protein CheY	domain
Guaymas_MAG_P_087	Bacteria	Chloroflexota	Dehalococcoidia	E44-bin15	E44-bin15	Kmv38			k141_2210902_9	K00965	2e-25	86	158.53	UDPglucose--hexose-1-phosphate uridylyltransferase [EC:2.7.7.12]	full
Guaymas_MAG_P_087	Bacteria	Chloroflexota	Dehalococcoidia	E44-bin15	E44-bin15	Kmv38			k141_2210902_10	K23370	0.00068	15.1	96.17	L-serine kinase (ADP) [EC:2.7.1.226]	full
Guaymas_MAG_P_087	Bacteria	Chloroflexota	Dehalococcoidia	E44-bin15	E44-bin15	Kmv38		*	k141_2210902_11	K01695	1.1e-71	238.3	81.5	tryptophan synthase alpha chain [EC:4.2.1.20]	full
Guaymas_MAG_P_087	Bacteria	Chloroflexota	Dehalococcoidia	E44-bin15	E44-bin15	Kmv38			k141_2533546_1	K07544	1.9e-112	372.3	412.3	benzylsuccinate CoA-transferase BbsF subunit [EC:2.8.3.15]	full
Guaymas_MAG_P_087	Bacteria	Chloroflexota	Dehalococcoidia	E44-bin15	E44-bin15	Kmv38			k141_2533546_2	K07544	4.9e-11	38.3	412.3	benzylsuccinate CoA-transferase BbsF subunit [EC:2.8.3.15]	full
Guaymas_MAG_P_087	Bacteria	Chloroflexota	Dehalococcoidia	E44-bin15	E44-bin15	Kmv38			k141_4887047_1	K07156	0.00027	17.1	66.03	copper resistance protein C	domain
Guaymas_MAG_P_087	Bacteria	Chloroflexota	Dehalococcoidia	E44-bin15	E44-bin15	Kmv38		*	k141_4887047_2	K00945	6.9e-86	285.2	83.23	CMP/dCMP kinase [EC:2.7.4.25]	domain
Guaymas_MAG_P_087	Bacteria	Chloroflexota	Dehalococcoidia	E44-bin15	E44-bin15	Kmv38		*	k141_4887047_3	K00655	6.4e-52	172.8	120.23	1-acyl-sn-glycerol-3-phosphate acyltransferase [EC:2.3.1.51]	domain
Guaymas_MAG_P_087	Bacteria	Chloroflexota	Dehalococcoidia	E44-bin15	E44-bin15	Kmv38		*	k141_4887047_5	K01006	2.7e-216	717.2	363.4	pyruvate, orthophosphate dikinase [EC:2.7.9.1]	domain
Guaymas_MAG_P_087	Bacteria	Chloroflexota	Dehalococcoidia	E44-bin15	E44-bin15	Kmv38			k141_7882324_1	K01990	4.6e-44	147.8	251.17	ABC-2 type transport system ATP-binding protein	domain
Guaymas_MAG_P_087	Bacteria	Chloroflexota	Dehalococcoidia	E44-bin15	E44-bin15	Kmv38		*	k141_7882324_2	K01992	6.5e-07	25.3	17.13	ABC-2 type transport system permease protein	domain
Guaymas_MAG_P_087	Bacteria	Chloroflexota	Dehalococcoidia	E44-bin15	E44-bin15	Kmv38		*	k141_7882324_3	K08963	6.7e-156	516.3	321.2	methylthioribose-1-phosphate isomerase [EC:5.3.1.23]	full
Guaymas_MAG_P_087	Bacteria	Chloroflexota	Dehalococcoidia	E44-bin15	E44-bin15	Kmv38			k141_7026696_1	K06889	3.2e-25	85.3	117.4	uncharacterized protein	domain
Guaymas_MAG_P_087	Bacteria	Chloroflexota	Dehalococcoidia	E44-bin15	E44-bin15	Kmv38		*	k141_7026696_2	K06442	2.1e-109	362.6	72.6	23S rRNA (cytidine1920-2'-O)/16S rRNA (cytidine1409-2'-O)-methyltransferase [EC:2.1.1.226 2.1.1.227]	full
Guaymas_MAG_P_087	Bacteria	Chloroflexota	Dehalococcoidia	E44-bin15	E44-bin15	Kmv38		*	k141_7026696_3	K02950	1.3e-69	230.8	84.37	small subunit ribosomal protein S12	full
Guaymas_MAG_P_087	Bacteria	Chloroflexota	Dehalococcoidia	E44-bin15	E44-bin15	Kmv38		*	k141_7026696_4	K02992	7.2e-62	205.1	111.7	small subunit ribosomal protein S7	full
Guaymas_MAG_P_087	Bacteria	Chloroflexota	Dehalococcoidia	E44-bin15	E44-bin15	Kmv38		*	k141_7026696_5	K02355	7.5e-159	526.8	522.83	elongation factor G	full
Guaymas_MAG_P_087	Bacteria	Chloroflexota	Dehalococcoidia	E44-bin15	E44-bin15	Kmv38			k141_73591_1	K02038	0.0065	11.2	244.77	phosphate transport system permease protein	domain
Guaymas_MAG_P_087	Bacteria	Chloroflexota	Dehalococcoidia	E44-bin15	E44-bin15	Kmv38			k141_73591_2	K03592	1.1e-86	288.2	305.23	PmbA protein	domain
Guaymas_MAG_P_087	Bacteria	Chloroflexota	Dehalococcoidia	E44-bin15	E44-bin15	Kmv38			k141_5421961_1	K05803	2.5e-07	26.5	97.5	lipoprotein NlpI	domain
Guaymas_MAG_P_087	Bacteria	Chloroflexota	Dehalococcoidia	E44-bin15	E44-bin15	Kmv38			k141_5421961_2	K02470	3.1e-198	656.4	949.2	DNA gyrase subunit B [EC:5.6.2.2]	full
Guaymas_MAG_P_087	Bacteria	Chloroflexota	Dehalococcoidia	E44-bin15	E44-bin15	Kmv38		*	k141_5101020_1	K02340	1.2e-62	208.7	98.63	DNA polymerase III subunit delta [EC:2.7.7.7]	domain
Guaymas_MAG_P_087	Bacteria	Chloroflexota	Dehalococcoidia	E44-bin15	E44-bin15	Kmv38			k141_5101020_2	K17462	0.00063	15.9	126.57	putative AdoMet-dependent methyltransferase [EC:2.1.1.-]	domain
Guaymas_MAG_P_087	Bacteria	Chloroflexota	Dehalococcoidia	E44-bin15	E44-bin15	Kmv38			k141_5101020_3	K03753	0.0047	12.9	48.2	molybdopterin-guanine dinucleotide biosynthesis adapter protein	full
Guaymas_MAG_P_087	Bacteria	Chloroflexota	Dehalococcoidia	E44-bin15	E44-bin15	Kmv38		*	k141_7774854_1	K03547	5.9e-37	124.2	90.43	DNA repair protein SbcD/Mre11	domain
Guaymas_MAG_P_087	Bacteria	Chloroflexota	Dehalococcoidia	E44-bin15	E44-bin15	Kmv38			k141_7774854_2	K03629	1.5e-06	23.4	128.5	DNA replication and repair protein RecF	domain
Guaymas_MAG_P_087	Bacteria	Chloroflexota	Dehalococcoidia	E44-bin15	E44-bin15	Kmv38		*	k141_7562334_1	K07462	7.4e-42	139.9	59.27	single-stranded-DNA-specific exonuclease [EC:3.1.-.-]	full
Guaymas_MAG_P_087	Bacteria	Chloroflexota	Dehalococcoidia	E44-bin15	E44-bin15	Kmv38		*	k141_7562334_2	K09458	5e-179	593.2	482.43	3-oxoacyl-[acyl-carrier-protein] synthase II [EC:2.3.1.179]	domain
Guaymas_MAG_P_087	Bacteria	Chloroflexota	Dehalococcoidia	E44-bin15	E44-bin15	Kmv38			k141_7562334_3	K18707	2.7e-86	286.6	409.7	threonylcarbamoyladenosine tRNA methylthiotransferase MtaB [EC:2.8.4.5]	full
Guaymas_MAG_P_087	Bacteria	Chloroflexota	Dehalococcoidia	E44-bin15	E44-bin15	Kmv38			k141_502584_1	K02031	1.1e-109	364.7	419.4	peptide/nickel transport system ATP-binding protein	full
Guaymas_MAG_P_087	Bacteria	Chloroflexota	Dehalococcoidia	E44-bin15	E44-bin15	Kmv38		*	k141_502584_2	K02032	5.2e-133	441.2	418.57	peptide/nickel transport system ATP-binding protein	domain
Guaymas_MAG_P_087	Bacteria	Chloroflexota	Dehalococcoidia	E44-bin15	E44-bin15	Kmv38		*	k141_2535560_1	K01704	1.7e-54	181.6	138.3	3-isopropylmalate/(R)-2-methylmalate dehydratase small subunit [EC:4.2.1.33 4.2.1.35]	domain
Guaymas_MAG_P_087	Bacteria	Chloroflexota	Dehalococcoidia	E44-bin15	E44-bin15	Kmv38			k141_2535560_3	K24131	0.0064	11.9	50.5	protease PrsW [EC:3.4.-.-]	domain
Guaymas_MAG_P_087	Bacteria	Chloroflexota	Dehalococcoidia	E44-bin15	E44-bin15	Kmv38			k141_2535560_4	K01703	9.4e-73	241.7	477.27	3-isopropylmalate/(R)-2-methylmalate dehydratase large subunit [EC:4.2.1.33 4.2.1.35]	full
Guaymas_MAG_P_087	Bacteria	Chloroflexota	Dehalococcoidia	E44-bin15	E44-bin15	Kmv38		*	k141_1998694_2	K06915	8.2e-54	179.6	116.3	uncharacterized protein	domain
Guaymas_MAG_P_087	Bacteria	Chloroflexota	Dehalococcoidia	E44-bin15	E44-bin15	Kmv38		*	k141_1037949_1	K00864	1.9e-213	706.4	517.57	glycerol kinase [EC:2.7.1.30]	full
Guaymas_MAG_P_087	Bacteria	Chloroflexota	Dehalococcoidia	E44-bin15	E44-bin15	Kmv38		*	k141_1037949_2	K00057	2.9e-93	309.7	269.37	glycerol-3-phosphate dehydrogenase (NAD(P)+) [EC:1.1.1.94]	full
Guaymas_MAG_P_087	Bacteria	Chloroflexota	Dehalococcoidia	E44-bin15	E44-bin15	Kmv38			k141_7240835_1	K22419	0.0019	13.2	135.57	Delta4-3-oxosteroid 5beta-reductase [EC:1.3.1.3]	full
Guaymas_MAG_P_087	Bacteria	Chloroflexota	Dehalococcoidia	E44-bin15	E44-bin15	Kmv38		*	k141_7240835_2	K00789	2.3e-186	616.4	22.9	S-adenosylmethionine synthetase [EC:2.5.1.6]	full
Guaymas_MAG_P_087	Bacteria	Chloroflexota	Dehalococcoidia	E44-bin15	E44-bin15	Kmv38		*	k141_7240835_3	K01251	8.4e-157	518.8	76.6	adenosylhomocysteinase [EC:3.3.1.1]	full
Guaymas_MAG_P_087	Bacteria	Chloroflexota	Dehalococcoidia	E44-bin15	E44-bin15	Kmv38		*	k141_1678308_1	K03702	1.4e-111	370	316.47	excinuclease ABC subunit B	full
Guaymas_MAG_P_087	Bacteria	Chloroflexota	Dehalococcoidia	E44-bin15	E44-bin15	Kmv38			k141_1678308_2	K12994	2.9e-20	68.6	256.87	mannosyl-N-acetyl-alpha-D-glucosaminyl-diphospho-ditrans,octacis-undecaprenol 3-alpha-mannosyltransferase / alpha-1,3-rhamnosyltransferase [EC:2.4.1.349 2.4.1.-]	full
Guaymas_MAG_P_087	Bacteria	Chloroflexota	Dehalococcoidia	E44-bin15	E44-bin15	Kmv38			k141_3819300_1	K01652	7.3e-117	387.8	483.17	acetolactate synthase I/II/III large subunit [EC:2.2.1.6]	full
Guaymas_MAG_P_087	Bacteria	Chloroflexota	Dehalococcoidia	E44-bin15	E44-bin15	Kmv38		*	k141_3819300_2	K01653	1.6e-78	260.9	45.27	acetolactate synthase I/III small subunit [EC:2.2.1.6]	full
Guaymas_MAG_P_087	Bacteria	Chloroflexota	Dehalococcoidia	E44-bin15	E44-bin15	Kmv38		*	k141_3819300_3	K00053	1.1e-52	175.9	89.87	ketol-acid reductoisomerase [EC:1.1.1.86]	full
Guaymas_MAG_P_087	Bacteria	Chloroflexota	Dehalococcoidia	E44-bin15	E44-bin15	Kmv38			k141_5423774_1	K01055	6.7e-32	107.6	200.27	3-oxoadipate enol-lactonase [EC:3.1.1.24]	domain
Guaymas_MAG_P_087	Bacteria	Chloroflexota	Dehalococcoidia	E44-bin15	E44-bin15	Kmv38		*	k141_5423774_2	K03558	8.6e-29	97	39.23	membrane protein required for colicin V production	full
Guaymas_MAG_P_087	Bacteria	Chloroflexota	Dehalococcoidia	E44-bin15	E44-bin15	Kmv38			k141_5423774_3	K01338	3.4e-215	713.6	858.8	ATP-dependent Lon protease [EC:3.4.21.53]	full
Guaymas_MAG_P_087	Bacteria	Chloroflexota	Dehalococcoidia	E44-bin15	E44-bin15	Kmv38		*	k141_1572470_1	K02864	1e-49	166	53.4	large subunit ribosomal protein L10	domain
Guaymas_MAG_P_087	Bacteria	Chloroflexota	Dehalococcoidia	E44-bin15	E44-bin15	Kmv38		*	k141_1572470_2	K02935	9.2e-44	146.1	25.63	large subunit ribosomal protein L7/L12	domain
Guaymas_MAG_P_087	Bacteria	Chloroflexota	Dehalococcoidia	E44-bin15	E44-bin15	Kmv38			k141_1572470_3	K09932	2e-09	33.5	65	uncharacterized protein	full
Guaymas_MAG_P_087	Bacteria	Chloroflexota	Dehalococcoidia	E44-bin15	E44-bin15	Kmv38		*	k141_1572470_4	K03630	1.4e-83	277.8	45.13	DNA repair protein RadC	full
Guaymas_MAG_P_087	Bacteria	Chloroflexota	Dehalococcoidia	E44-bin15	E44-bin15	Kmv38		*	k141_1572470_5	K00459	2e-80	267.7	115.77	nitronate monooxygenase [EC:1.13.12.16]	domain
Guaymas_MAG_P_087	Bacteria	Chloroflexota	Dehalococcoidia	E44-bin15	E44-bin15	Kmv38		*	k141_1572470_6	K00459	7.3e-75	249.3	115.77	nitronate monooxygenase [EC:1.13.12.16]	domain
Guaymas_MAG_P_087	Bacteria	Chloroflexota	Dehalococcoidia	E44-bin15	E44-bin15	Kmv38			k141_1572470_7	K04112	7.7e-61	202.1	326.17	benzoyl-CoA reductase subunit C [EC:1.3.7.8]	full
Guaymas_MAG_P_087	Bacteria	Chloroflexota	Dehalococcoidia	E44-bin15	E44-bin15	Kmv38		*	k141_288705_1	K02343	1.4e-137	456.2	242.9	DNA polymerase III subunit gamma/tau [EC:2.7.7.7]	full
Guaymas_MAG_P_087	Bacteria	Chloroflexota	Dehalococcoidia	E44-bin15	E44-bin15	Kmv38			k141_4997316_1	K07794	0.00056	16.1	49.8	putative tricarboxylic transport membrane protein	full
Guaymas_MAG_P_087	Bacteria	Chloroflexota	Dehalococcoidia	E44-bin15	E44-bin15	Kmv38		*	k141_4997316_2	K07477	4.9e-76	251.2	129.7	translin	full
Guaymas_MAG_P_087	Bacteria	Chloroflexota	Dehalococcoidia	E44-bin15	E44-bin15	Kmv38		*	k141_4997316_3	K00788	3.2e-89	295.9	167.5	thiamine-phosphate pyrophosphorylase [EC:2.5.1.3]	domain
Guaymas_MAG_P_087	Bacteria	Chloroflexota	Dehalococcoidia	E44-bin15	E44-bin15	Kmv38			k141_4997316_4	K04651	0.00035	16.1	40.27	hydrogenase nickel incorporation protein HypA/HybF	domain
Guaymas_MAG_P_087	Bacteria	Chloroflexota	Dehalococcoidia	E44-bin15	E44-bin15	Kmv38		*	k141_2216267_1	K04069	8.4e-68	225.3	114.97	pyruvate formate lyase activating enzyme [EC:1.97.1.4]	full
Guaymas_MAG_P_087	Bacteria	Chloroflexota	Dehalococcoidia	E44-bin15	E44-bin15	Kmv38			k141_2216267_2	K01652	3.7e-100	332.6	483.17	acetolactate synthase I/II/III large subunit [EC:2.2.1.6]	full
Guaymas_MAG_P_087	Bacteria	Chloroflexota	Dehalococcoidia	E44-bin15	E44-bin15	Kmv38			k141_2216267_3	K00249	3.7e-63	210.3	349.43	acyl-CoA dehydrogenase [EC:1.3.8.7]	full
Guaymas_MAG_P_087	Bacteria	Chloroflexota	Dehalococcoidia	E44-bin15	E44-bin15	Kmv38		*	k141_5960260_1	K02939	3.8e-19	65.6	55.23	large subunit ribosomal protein L9	full
Guaymas_MAG_P_087	Bacteria	Chloroflexota	Dehalococcoidia	E44-bin15	E44-bin15	Kmv38			k141_5960260_2	K23269	9.7e-95	314.4	717.6	phosphoribosylformylglycinamidine synthase subunit PurL [EC:6.3.5.3]	full
Guaymas_MAG_P_087	Bacteria	Chloroflexota	Dehalococcoidia	E44-bin15	E44-bin15	Kmv38			k141_5000304_1	K07306	1.2e-58	195.4	612.53	anaerobic dimethyl sulfoxide reductase subunit A [EC:1.8.5.3]	domain
Guaymas_MAG_P_087	Bacteria	Chloroflexota	Dehalococcoidia	E44-bin15	E44-bin15	Kmv38			k141_5000304_2	K07544	2.2e-122	405.1	412.3	benzylsuccinate CoA-transferase BbsF subunit [EC:2.8.3.15]	full
Guaymas_MAG_P_087	Bacteria	Chloroflexota	Dehalococcoidia	E44-bin15	E44-bin15	Kmv38			k141_5000304_3	K07544	1.3e-92	307	412.3	benzylsuccinate CoA-transferase BbsF subunit [EC:2.8.3.15]	full
Guaymas_MAG_P_087	Bacteria	Chloroflexota	Dehalococcoidia	E44-bin15	E44-bin15	Kmv38		*	k141_5000304_4	K10794	2.6e-50	167.7	145.23	D-proline reductase (dithiol) PrdB [EC:1.21.4.1]	domain
Guaymas_MAG_P_087	Bacteria	Chloroflexota	Dehalococcoidia	E44-bin15	E44-bin15	Kmv38			k141_5000304_5	K10794	8.5e-27	90.5	145.23	D-proline reductase (dithiol) PrdB [EC:1.21.4.1]	domain
Guaymas_MAG_P_087	Bacteria	Chloroflexota	Dehalococcoidia	E44-bin15	E44-bin15	Kmv38			k141_5000304_6	K21307	4.2e-53	176.6	400.6	sulfite dehydrogenase (quinone) subunit SoeA [EC:1.8.5.6]	domain
Guaymas_MAG_P_087	Bacteria	Chloroflexota	Dehalococcoidia	E44-bin15	E44-bin15	Kmv38			k141_5427714_2	K17362	0.011	11.6	79.4	acyl-coenzyme A thioesterase 13 [EC:3.1.2.-]	full
Guaymas_MAG_P_087	Bacteria	Chloroflexota	Dehalococcoidia	E44-bin15	E44-bin15	Kmv38		*	k141_5427714_3	K06897	5e-89	295.4	89.8	7,8-dihydropterin-6-yl-methyl-4-(beta-D-ribofuranosyl)aminobenzene 5'-phosphate synthase [EC:2.5.1.105]	full
Guaymas_MAG_P_087	Bacteria	Chloroflexota	Dehalococcoidia	E44-bin15	E44-bin15	Kmv38			k141_5427714_5	K02596	3.9e-11	39.3	89.03	nitrogen fixation protein NifX	domain
Guaymas_MAG_P_087	Bacteria	Chloroflexota	Dehalococcoidia	E44-bin15	E44-bin15	Kmv38		*	k141_5427714_6	K06929	7.7e-25	84.2	75.8	uncharacterized protein	domain
Guaymas_MAG_P_087	Bacteria	Chloroflexota	Dehalococcoidia	E44-bin15	E44-bin15	Kmv38			k141_5427714_7	K05826	1.4e-05	21.2	39.17	alpha-aminoadipate/glutamate carrier protein LysW	domain
Guaymas_MAG_P_087	Bacteria	Chloroflexota	Dehalococcoidia	E44-bin15	E44-bin15	Kmv38			k141_5427714_8	K23976	2.9e-12	42.9	80.07	L-aspartate semialdehyde sulfurtransferase ferredoxin	domain
Guaymas_MAG_P_087	Bacteria	Chloroflexota	Dehalococcoidia	E44-bin15	E44-bin15	Kmv38			k141_5855507_1	K22819	2.7e-43	144.7	329.5	3-oxocholest-4-en-26-oyl-CoA dehydrogenase beta subunit [EC:1.3.99.-]	domain
Guaymas_MAG_P_087	Bacteria	Chloroflexota	Dehalococcoidia	E44-bin15	E44-bin15	Kmv38			k141_5855507_2	K00249	1.5e-98	327.4	349.43	acyl-CoA dehydrogenase [EC:1.3.8.7]	full
Guaymas_MAG_P_087	Bacteria	Chloroflexota	Dehalococcoidia	E44-bin15	E44-bin15	Kmv38		*	k141_5855507_3	K22819	4.2e-105	348.1	329.5	3-oxocholest-4-en-26-oyl-CoA dehydrogenase beta subunit [EC:1.3.99.-]	domain
Guaymas_MAG_P_087	Bacteria	Chloroflexota	Dehalococcoidia	E44-bin15	E44-bin15	Kmv38		*	k141_5855507_4	K02503	3e-34	115.3	91.33	histidine triad (HIT) family protein	domain
Guaymas_MAG_P_087	Bacteria	Chloroflexota	Dehalococcoidia	E44-bin15	E44-bin15	Kmv38			k141_1149539_1	K06925	0.0011	15	60.57	tRNA threonylcarbamoyladenosine biosynthesis protein TsaE	domain
Guaymas_MAG_P_087	Bacteria	Chloroflexota	Dehalococcoidia	E44-bin15	E44-bin15	Kmv38		*	k141_1149539_3	K08681	6.7e-87	287.6	87.33	5'-phosphate synthase pdxT subunit [EC:4.3.3.6]	full
Guaymas_MAG_P_087	Bacteria	Chloroflexota	Dehalococcoidia	E44-bin15	E44-bin15	Kmv38		*	k141_1149539_4	K06215	4.9e-164	541.8	181	pyridoxal 5'-phosphate synthase pdxS subunit [EC:4.3.3.6]	full
Guaymas_MAG_P_087	Bacteria	Chloroflexota	Dehalococcoidia	E44-bin15	E44-bin15	Kmv38			k141_1149539_5	K10716	3.1e-15	52.2	111.17	voltage-gated potassium channel	domain
Guaymas_MAG_P_087	Bacteria	Chloroflexota	Dehalococcoidia	E44-bin15	E44-bin15	Kmv38			k141_1149539_6	K06149	5.2e-17	58.4	121.13	universal stress protein A	domain
Guaymas_MAG_P_087	Bacteria	Chloroflexota	Dehalococcoidia	E44-bin15	E44-bin15	Kmv38			k141_1149539_7	K03499	2.6e-13	46.1	131.67	trk system potassium uptake protein	domain
Guaymas_MAG_P_087	Bacteria	Chloroflexota	Dehalococcoidia	E44-bin15	E44-bin15	Kmv38		*	k141_4895871_1	K14083	8.4e-78	258.1	94.53	trimethylamine---corrinoid protein Co-methyltransferase [EC:2.1.1.250]	full
Guaymas_MAG_P_087	Bacteria	Chloroflexota	Dehalococcoidia	E44-bin15	E44-bin15	Kmv38			k141_829168_1	K03831	1.8e-21	72.9	211.73	molybdopterin adenylyltransferase [EC:2.7.7.75]	domain
Guaymas_MAG_P_087	Bacteria	Chloroflexota	Dehalococcoidia	E44-bin15	E44-bin15	Kmv38		*	k141_829168_2	K02379	3e-82	272.7	59.6	FdhD protein	full
Guaymas_MAG_P_087	Bacteria	Chloroflexota	Dehalococcoidia	E44-bin15	E44-bin15	Kmv38		*	k141_829168_3	K03517	1.3e-118	392.7	100.9	quinolinate synthase [EC:2.5.1.72]	full
Guaymas_MAG_P_087	Bacteria	Chloroflexota	Dehalococcoidia	E44-bin15	E44-bin15	Kmv38		*	k141_829168_4	K06864	2.3e-124	411.9	83.2	pyridinium-3,5-biscarboxylic acid mononucleotide sulfurtransferase [EC:4.4.1.37]	full
Guaymas_MAG_P_087	Bacteria	Chloroflexota	Dehalococcoidia	E44-bin15	E44-bin15	Kmv38		*	k141_829168_5	K01463	1.9e-56	187.9	157.03	N-acetylglucosamine malate deacetylase 1 [EC:3.5.1.-]	full
Guaymas_MAG_P_087	Bacteria	Chloroflexota	Dehalococcoidia	E44-bin15	E44-bin15	Kmv38		*	k141_829168_6	K15520	1.2e-55	185.7	92.07	mycothiol synthase [EC:2.3.1.189]	domain
Guaymas_MAG_P_087	Bacteria	Chloroflexota	Dehalococcoidia	E44-bin15	E44-bin15	Kmv38		*	k141_829168_7	K15521	4.2e-136	451.5	317.37	D-inositol-3-phosphate glycosyltransferase [EC:2.4.1.250]	full
Guaymas_MAG_P_087	Bacteria	Chloroflexota	Dehalococcoidia	E44-bin15	E44-bin15	Kmv38			k141_829168_8	K09919	3.4e-10	35.5	68.73	uncharacterized protein	full
Guaymas_MAG_P_087	Bacteria	Chloroflexota	Dehalococcoidia	E44-bin15	E44-bin15	Kmv38		*	k141_2005728_1	K09740	2.1e-60	200.7	144.87	uncharacterized protein	full
Guaymas_MAG_P_087	Bacteria	Chloroflexota	Dehalococcoidia	E44-bin15	E44-bin15	Kmv38		*	k141_2005728_2	K23976	9.9e-50	165.1	80.07	L-aspartate semialdehyde sulfurtransferase ferredoxin	domain
Guaymas_MAG_P_087	Bacteria	Chloroflexota	Dehalococcoidia	E44-bin15	E44-bin15	Kmv38			k141_2005728_3	K23975	1.1e-59	198.5	270	L-aspartate semialdehyde sulfurtransferase [EC:2.8.1.16]	full
Guaymas_MAG_P_087	Bacteria	Chloroflexota	Dehalococcoidia	E44-bin15	E44-bin15	Kmv38			k141_6072629_1	K01848	3.8e-26	87.8	788.23	methylmalonyl-CoA mutase, N-terminal domain [EC:5.4.99.2]	domain
Guaymas_MAG_P_087	Bacteria	Chloroflexota	Dehalococcoidia	E44-bin15	E44-bin15	Kmv38		*	k141_6072629_2	K19221	1.2e-69	231	114.23	cob(I)alamin adenosyltransferase [EC:2.5.1.17]	full
Guaymas_MAG_P_087	Bacteria	Chloroflexota	Dehalococcoidia	E44-bin15	E44-bin15	Kmv38			k141_6072629_3	K00249	1.4e-43	145.6	349.43	acyl-CoA dehydrogenase [EC:1.3.8.7]	full
Guaymas_MAG_P_087	Bacteria	Chloroflexota	Dehalococcoidia	E44-bin15	E44-bin15	Kmv38			k141_7570573_1	K00219	1e-114	380.5	583.33	2,4-dienoyl-CoA reductase (NADPH2) [EC:1.3.1.34]	domain
Guaymas_MAG_P_087	Bacteria	Chloroflexota	Dehalococcoidia	E44-bin15	E44-bin15	Kmv38			k141_7570573_3	K01885	2.8e-16	55.9	300.33	glutamyl-tRNA synthetase [EC:6.1.1.17]	domain
Guaymas_MAG_P_087	Bacteria	Chloroflexota	Dehalococcoidia	E44-bin15	E44-bin15	Kmv38			k141_4146650_1	K04034	4.3e-34	114.4	279.5	anaerobic magnesium-protoporphyrin IX monomethyl ester cyclase [EC:1.21.98.3]	full
Guaymas_MAG_P_087	Bacteria	Chloroflexota	Dehalococcoidia	E44-bin15	E44-bin15	Kmv38			k141_2755870_1	K18122	8.1e-82	271.5	537.83	4-hydroxybutyrate CoA-transferase [EC:2.8.3.-]	full
Guaymas_MAG_P_087	Bacteria	Chloroflexota	Dehalococcoidia	E44-bin15	E44-bin15	Kmv38		*	k141_2755870_2	K00219	4.8e-187	619.8	583.33	2,4-dienoyl-CoA reductase (NADPH2) [EC:1.3.1.34]	domain
Guaymas_MAG_P_087	Bacteria	Chloroflexota	Dehalococcoidia	E44-bin15	E44-bin15	Kmv38		*	k141_1045928_1	K22721	2.1e-74	247.1	118.93	inositol phosphorylceramide mannosyltransferase catalytic subunit [EC:2.4.1.370]	full
Guaymas_MAG_P_087	Bacteria	Chloroflexota	Dehalococcoidia	E44-bin15	E44-bin15	Kmv38			k141_1045928_3	K00750	4.6e-24	81.1	186.37	glycogenin [EC:2.4.1.186]	full
Guaymas_MAG_P_087	Bacteria	Chloroflexota	Dehalococcoidia	E44-bin15	E44-bin15	Kmv38		*	k141_1045928_4	K22278	4e-60	200.3	83.93	peptidoglycan-N-acetylglucosamine deacetylase [EC:3.5.1.104]	domain
Guaymas_MAG_P_087	Bacteria	Chloroflexota	Dehalococcoidia	E44-bin15	E44-bin15	Kmv38		*	k141_1045928_5	K06138	1.4e-15	53.4	50.1	pyrroloquinoline quinone biosynthesis protein D	domain
Guaymas_MAG_P_087	Bacteria	Chloroflexota	Dehalococcoidia	E44-bin15	E44-bin15	Kmv38			k141_1045928_6	K06023	2.1e-07	26.7	67.57	HPr kinase/phosphorylase [EC:2.7.11.- 2.7.4.-]	full
Guaymas_MAG_P_087	Bacteria	Chloroflexota	Dehalococcoidia	E44-bin15	E44-bin15	Kmv38			k141_1045928_7	K21700	1.7e-10	37.2	46.27	beta-alanine degradation protein BauB	domain
Guaymas_MAG_P_087	Bacteria	Chloroflexota	Dehalococcoidia	E44-bin15	E44-bin15	Kmv38			k141_1045928_8	K06928	4.7e-10	35.4	68.27	nucleoside-triphosphatase [EC:3.6.1.15]	domain
Guaymas_MAG_P_087	Bacteria	Chloroflexota	Dehalococcoidia	E44-bin15	E44-bin15	Kmv38			k141_1473334_1	K01652	4.1e-72	239.9	483.17	acetolactate synthase I/II/III large subunit [EC:2.2.1.6]	full
Guaymas_MAG_P_087	Bacteria	Chloroflexota	Dehalococcoidia	E44-bin15	E44-bin15	Kmv38			k141_1473334_2	K09862	0.0057	13	35	uncharacterized protein	domain
Guaymas_MAG_P_087	Bacteria	Chloroflexota	Dehalococcoidia	E44-bin15	E44-bin15	Kmv38		*	k141_1473334_5	K07138	3.5e-117	388.2	98.37	uncharacterized protein	domain
Guaymas_MAG_P_087	Bacteria	Chloroflexota	Dehalococcoidia	E44-bin15	E44-bin15	Kmv38		*	k141_5325233_1	K01866	6.5e-80	266	92.2	tyrosyl-tRNA synthetase [EC:6.1.1.1]	full
Guaymas_MAG_P_087	Bacteria	Chloroflexota	Dehalococcoidia	E44-bin15	E44-bin15	Kmv38		*	k141_5325233_2	K11753	3.1e-115	381.9	130.13	riboflavin kinase / FMN adenylyltransferase [EC:2.7.1.26 2.7.7.2]	domain
Guaymas_MAG_P_087	Bacteria	Chloroflexota	Dehalococcoidia	E44-bin15	E44-bin15	Kmv38			k141_5325233_3	K07814	2.4e-22	75.8	256.43	putative two-component system response regulator	full
Guaymas_MAG_P_087	Bacteria	Chloroflexota	Dehalococcoidia	E44-bin15	E44-bin15	Kmv38			k141_5325233_4	K13533	3.2e-14	48.5	387.6	two-component system, sporulation sensor kinase E [EC:2.7.13.3]	domain
Guaymas_MAG_P_087	Bacteria	Chloroflexota	Dehalococcoidia	E44-bin15	E44-bin15	Kmv38			k141_5325233_5	K03856	4.7e-24	81.1	461.37	3-deoxy-7-phosphoheptulonate synthase [EC:2.5.1.54]	domain
Guaymas_MAG_P_087	Bacteria	Chloroflexota	Dehalococcoidia	E44-bin15	E44-bin15	Kmv38			k141_2437340_3	K03825	1.3e-14	50.4	120.37	L-phenylalanine/L-methionine N-acetyltransferase [EC:2.3.1.53 2.3.1.-]	full
Guaymas_MAG_P_087	Bacteria	Chloroflexota	Dehalococcoidia	E44-bin15	E44-bin15	Kmv38		*	k141_2437340_4	K04766	7.8e-62	204.3	140.87	acetoin utilization protein AcuA [EC:2.3.1.-]	full
Guaymas_MAG_P_087	Bacteria	Chloroflexota	Dehalococcoidia	E44-bin15	E44-bin15	Kmv38		*	k141_2437340_5	K01409	3.2e-121	402	107.3	N6-L-threonylcarbamoyladenine synthase [EC:2.3.1.234]	full
Guaymas_MAG_P_087	Bacteria	Chloroflexota	Dehalococcoidia	E44-bin15	E44-bin15	Kmv38		*	k141_5859696_1	K01887	5.9e-48	160.1	69.3	arginyl-tRNA synthetase [EC:6.1.1.19]	full
Guaymas_MAG_P_087	Bacteria	Chloroflexota	Dehalococcoidia	E44-bin15	E44-bin15	Kmv38		*	k141_5859696_2	K03655	2.6e-125	416.2	385	ATP-dependent DNA helicase RecG [EC:3.6.4.12]	full
Guaymas_MAG_P_087	Bacteria	Chloroflexota	Dehalococcoidia	E44-bin15	E44-bin15	Kmv38		*	k141_7143798_1	K00626	2.5e-119	396	343.4	acetyl-CoA C-acetyltransferase [EC:2.3.1.9]	domain
Guaymas_MAG_P_087	Bacteria	Chloroflexota	Dehalococcoidia	E44-bin15	E44-bin15	Kmv38		*	k141_7143798_2	K00459	5.4e-67	223.3	115.77	nitronate monooxygenase [EC:1.13.12.16]	domain
Guaymas_MAG_P_087	Bacteria	Chloroflexota	Dehalococcoidia	E44-bin15	E44-bin15	Kmv38			k141_7143798_3	K00782	6e-05	18.9	119.2	L-lactate dehydrogenase complex protein LldG	domain
Guaymas_MAG_P_087	Bacteria	Chloroflexota	Dehalococcoidia	E44-bin15	E44-bin15	Kmv38			k141_2437710_1	K00249	1.4e-12	43	349.43	acyl-CoA dehydrogenase [EC:1.3.8.7]	full
Guaymas_MAG_P_087	Bacteria	Chloroflexota	Dehalococcoidia	E44-bin15	E44-bin15	Kmv38			k141_2437710_2	K00249	1.4e-91	304.4	349.43	acyl-CoA dehydrogenase [EC:1.3.8.7]	full
Guaymas_MAG_P_087	Bacteria	Chloroflexota	Dehalococcoidia	E44-bin15	E44-bin15	Kmv38			k141_2437710_3	K18707	2e-65	217.6	409.7	threonylcarbamoyladenosine tRNA methylthiotransferase MtaB [EC:2.8.4.5]	full
Guaymas_MAG_P_087	Bacteria	Chloroflexota	Dehalococcoidia	E44-bin15	E44-bin15	Kmv38		*	k141_2115808_2	K00809	2.1e-92	307.2	139.23	deoxyhypusine synthase [EC:2.5.1.46]	full
Guaymas_MAG_P_087	Bacteria	Chloroflexota	Dehalococcoidia	E44-bin15	E44-bin15	Kmv38		*	k141_2115808_3	K01480	5.9e-76	252.2	193.67	agmatinase [EC:3.5.3.11]	full
Guaymas_MAG_P_087	Bacteria	Chloroflexota	Dehalococcoidia	E44-bin15	E44-bin15	Kmv38		*	k141_2115808_4	K06402	1.1e-40	136.2	109.27	stage IV sporulation protein FB [EC:3.4.24.-]	domain
Guaymas_MAG_P_087	Bacteria	Chloroflexota	Dehalococcoidia	E44-bin15	E44-bin15	Kmv38			k141_726811_2	K14094	0.0017	14.5	84.77	energy-converting hydrogenase A subunit C	full
Guaymas_MAG_P_087	Bacteria	Chloroflexota	Dehalococcoidia	E44-bin15	E44-bin15	Kmv38		*	k141_726811_3	K01657	3.6e-170	564.4	470.1	anthranilate synthase component I [EC:4.1.3.27]	full
Guaymas_MAG_P_087	Bacteria	Chloroflexota	Dehalococcoidia	E44-bin15	E44-bin15	Kmv38		*	k141_726811_4	K01658	1.5e-91	302.4	245.6	anthranilate synthase component II [EC:4.1.3.27]	domain
Guaymas_MAG_P_087	Bacteria	Chloroflexota	Dehalococcoidia	E44-bin15	E44-bin15	Kmv38			k141_726811_5	K02619	9e-14	47.9	173.07	4-amino-4-deoxychorismate lyase [EC:4.1.3.38]	full
Guaymas_MAG_P_087	Bacteria	Chloroflexota	Dehalococcoidia	E44-bin15	E44-bin15	Kmv38			k141_2868328_1	K00946	1.2e-14	50.2	133.57	thiamine-monophosphate kinase [EC:2.7.4.16]	full
Guaymas_MAG_P_087	Bacteria	Chloroflexota	Dehalococcoidia	E44-bin15	E44-bin15	Kmv38		*	k141_2868328_2	K06925	1.6e-48	161.7	60.57	tRNA threonylcarbamoyladenosine biosynthesis protein TsaE	domain
Guaymas_MAG_P_087	Bacteria	Chloroflexota	Dehalococcoidia	E44-bin15	E44-bin15	Kmv38		*	k141_2868328_3	K14742	4.3e-56	187	84.7	tRNA threonylcarbamoyladenosine biosynthesis protein TsaB	domain
Guaymas_MAG_P_087	Bacteria	Chloroflexota	Dehalococcoidia	E44-bin15	E44-bin15	Kmv38			k141_2868328_4	K02614	2.2e-12	43.7	95.63	acyl-CoA thioesterase [EC:3.1.2.-]	domain
Guaymas_MAG_P_087	Bacteria	Chloroflexota	Dehalococcoidia	E44-bin15	E44-bin15	Kmv38			k141_2868328_5	K00940	5.2e-26	88.2	148.17	nucleoside-diphosphate kinase [EC:2.7.4.6]	domain
Guaymas_MAG_P_087	Bacteria	Chloroflexota	Dehalococcoidia	E44-bin15	E44-bin15	Kmv38			k141_1476477_1	K09903	2.7e-05	19.6	88.67	uridylate kinase [EC:2.7.4.22]	full
Guaymas_MAG_P_087	Bacteria	Chloroflexota	Dehalococcoidia	E44-bin15	E44-bin15	Kmv38		*	k141_1476477_2	K02838	1.7e-69	230.8	27.1	ribosome recycling factor	domain
Guaymas_MAG_P_087	Bacteria	Chloroflexota	Dehalococcoidia	E44-bin15	E44-bin15	Kmv38		*	k141_1476477_3	K00806	2.2e-115	381.8	345.67	undecaprenyl diphosphate synthase [EC:2.5.1.31]	domain
Guaymas_MAG_P_087	Bacteria	Chloroflexota	Dehalococcoidia	E44-bin15	E44-bin15	Kmv38		*	k141_1476477_4	K00981	7.4e-62	205.9	63.5	phosphatidate cytidylyltransferase [EC:2.7.7.41]	full
Guaymas_MAG_P_087	Bacteria	Chloroflexota	Dehalococcoidia	E44-bin15	E44-bin15	Kmv38			k141_1476477_5	K00099	3e-58	194.1	222	1-deoxy-D-xylulose-5-phosphate reductoisomerase [EC:1.1.1.267]	full
Guaymas_MAG_P_087	Bacteria	Chloroflexota	Dehalococcoidia	E44-bin15	E44-bin15	Kmv38			k141_2548457_1	K01069	6.4e-10	34.9	138.17	hydroxyacylglutathione hydrolase [EC:3.1.2.6]	full
Guaymas_MAG_P_087	Bacteria	Chloroflexota	Dehalococcoidia	E44-bin15	E44-bin15	Kmv38			k141_2548457_2	K03743	3.2e-55	183.4	202.1	nicotinamide-nucleotide amidase [EC:3.5.1.42]	domain
Guaymas_MAG_P_087	Bacteria	Chloroflexota	Dehalococcoidia	E44-bin15	E44-bin15	Kmv38			k141_2548457_3	K00784	1.3e-18	63.2	89.43	ribonuclease Z [EC:3.1.26.11]	full
Guaymas_MAG_P_087	Bacteria	Chloroflexota	Dehalococcoidia	E44-bin15	E44-bin15	Kmv38		*	k141_2548457_4	K07159	1.5e-74	247	168.47	uncharacterized protein	full
Guaymas_MAG_P_087	Bacteria	Chloroflexota	Dehalococcoidia	E44-bin15	E44-bin15	Kmv38		*	k141_2548457_5	K00249	1.4e-111	370.5	349.43	acyl-CoA dehydrogenase [EC:1.3.8.7]	full
Guaymas_MAG_P_087	Bacteria	Chloroflexota	Dehalococcoidia	E44-bin15	E44-bin15	Kmv38		*	k141_2548457_6	K00459	2.8e-64	214.4	115.77	nitronate monooxygenase [EC:1.13.12.16]	domain
Guaymas_MAG_P_087	Bacteria	Chloroflexota	Dehalococcoidia	E44-bin15	E44-bin15	Kmv38			k141_2548457_7	K00656	6.3e-194	642.6	746.2	formate C-acetyltransferase [EC:2.3.1.54]	full
Guaymas_MAG_P_087	Bacteria	Chloroflexota	Dehalococcoidia	E44-bin15	E44-bin15	Kmv38			k141_2548457_8	K18702	6.3e-72	239.1	454.57	CoA:oxalate CoA-transferase [EC:2.8.3.19]	full
Guaymas_MAG_P_087	Bacteria	Chloroflexota	Dehalococcoidia	E44-bin15	E44-bin15	Kmv38			k141_8323928_1	K07095	3e-15	52.4	103.3	uncharacterized protein	full
Guaymas_MAG_P_087	Bacteria	Chloroflexota	Dehalococcoidia	E44-bin15	E44-bin15	Kmv38		*	k141_8323928_2	K00946	8.8e-84	278	133.57	thiamine-monophosphate kinase [EC:2.7.4.16]	full
Guaymas_MAG_P_087	Bacteria	Chloroflexota	Dehalococcoidia	E44-bin15	E44-bin15	Kmv38		*	k141_516808_1	K00215	9.5e-75	248.1	121.47	4-hydroxy-tetrahydrodipicolinate reductase [EC:1.17.1.8]	full
Guaymas_MAG_P_087	Bacteria	Chloroflexota	Dehalococcoidia	E44-bin15	E44-bin15	Kmv38		*	k141_516808_2	K00133	1.7e-121	402.8	225.33	aspartate-semialdehyde dehydrogenase [EC:1.2.1.11]	full
Guaymas_MAG_P_087	Bacteria	Chloroflexota	Dehalococcoidia	E44-bin15	E44-bin15	Kmv38		*	k141_6507002_1	K07090	1.1e-23	80.1	35.83	uncharacterized protein	domain
Guaymas_MAG_P_087	Bacteria	Chloroflexota	Dehalococcoidia	E44-bin15	E44-bin15	Kmv38			k141_6507002_2	K24131	0.071	8.4	50.5	protease PrsW [EC:3.4.-.-]	domain
Guaymas_MAG_P_087	Bacteria	Chloroflexota	Dehalococcoidia	E44-bin15	E44-bin15	Kmv38			k141_3297547_1	K00249	1.3e-68	228.3	349.43	acyl-CoA dehydrogenase [EC:1.3.8.7]	full
Guaymas_MAG_P_087	Bacteria	Chloroflexota	Dehalococcoidia	E44-bin15	E44-bin15	Kmv38			k141_3297547_2	K22819	1.9e-60	201.2	329.5	3-oxocholest-4-en-26-oyl-CoA dehydrogenase beta subunit [EC:1.3.99.-]	domain
Guaymas_MAG_P_087	Bacteria	Chloroflexota	Dehalococcoidia	E44-bin15	E44-bin15	Kmv38		*	k141_8004849_2	K12410	3e-81	269.3	227.53	NAD-dependent deacetylase [EC:2.3.1.286]	domain
Guaymas_MAG_P_087	Bacteria	Chloroflexota	Dehalococcoidia	E44-bin15	E44-bin15	Kmv38		*	k141_8004849_3	K01796	3.5e-133	441.5	336.77	alpha-methylacyl-CoA racemase [EC:5.1.99.4]	full
Guaymas_MAG_P_087	Bacteria	Chloroflexota	Dehalococcoidia	E44-bin15	E44-bin15	Kmv38			k141_8004980_1	K00803	1.6e-74	247.8	340.87	alkyldihydroxyacetonephosphate synthase [EC:2.5.1.26]	domain
Guaymas_MAG_P_087	Bacteria	Chloroflexota	Dehalococcoidia	E44-bin15	E44-bin15	Kmv38			k141_8004980_2	K08264	3.1e-67	223.4	319.6	heterodisulfide reductase subunit D [EC:1.8.98.1]	full
Guaymas_MAG_P_087	Bacteria	Chloroflexota	Dehalococcoidia	E44-bin15	E44-bin15	Kmv38		*	k141_8004980_3	K00111	2.3e-53	177.9	146.43	glycerol-3-phosphate dehydrogenase [EC:1.1.5.3]	full
Guaymas_MAG_P_087	Bacteria	Chloroflexota	Dehalococcoidia	E44-bin15	E44-bin15	Kmv38			k141_8004980_4	K00854	1e-84	281.8	383.43	xylulokinase [EC:2.7.1.17]	full
Guaymas_MAG_P_087	Bacteria	Chloroflexota	Dehalococcoidia	E44-bin15	E44-bin15	Kmv38			k141_8004980_5	K01854	1.2e-09	33.5	99.7	UDP-galactopyranose mutase [EC:5.4.99.9]	full
Guaymas_MAG_P_087	Bacteria	Chloroflexota	Dehalococcoidia	E44-bin15	E44-bin15	Kmv38			k141_3299083_1	K03110	2.2e-56	187.8	302.6	fused signal recognition particle receptor	full
Guaymas_MAG_P_087	Bacteria	Chloroflexota	Dehalococcoidia	E44-bin15	E44-bin15	Kmv38			k141_3299083_2	K14988	0.048	8.5	175.67	two-component system, NarL family, secretion system sensor histidine kinase SalK	full
Guaymas_MAG_P_087	Bacteria	Chloroflexota	Dehalococcoidia	E44-bin15	E44-bin15	Kmv38			k141_3299083_3	K00728	7e-14	47.3	95.77	dolichyl-phosphate-mannose-protein mannosyltransferase [EC:2.4.1.109]	full
Guaymas_MAG_P_087	Bacteria	Chloroflexota	Dehalococcoidia	E44-bin15	E44-bin15	Kmv38		*	k141_2444308_1	K07090	6.2e-28	94.1	35.83	uncharacterized protein	domain
Guaymas_MAG_P_087	Bacteria	Chloroflexota	Dehalococcoidia	E44-bin15	E44-bin15	Kmv38		*	k141_2444308_2	K03147	4e-197	652.7	413.9	phosphomethylpyrimidine synthase [EC:4.1.99.17]	full
Guaymas_MAG_P_087	Bacteria	Chloroflexota	Dehalococcoidia	E44-bin15	E44-bin15	Kmv38			k141_2444308_3	K22699	2.4e-75	249.5	251.5	sulfide-dependent adenosine diphosphate thiazole synthase [EC:2.4.2.59]	domain
Guaymas_MAG_P_087	Bacteria	Chloroflexota	Dehalococcoidia	E44-bin15	E44-bin15	Kmv38		*	k141_5012225_1	K02619	1.2e-55	185.4	173.07	4-amino-4-deoxychorismate lyase [EC:4.1.3.38]	full
Guaymas_MAG_P_087	Bacteria	Chloroflexota	Dehalococcoidia	E44-bin15	E44-bin15	Kmv38		*	k141_5012225_2	K00943	1.1e-72	241.7	95.57	dTMP kinase [EC:2.7.4.9]	domain
Guaymas_MAG_P_087	Bacteria	Chloroflexota	Dehalococcoidia	E44-bin15	E44-bin15	Kmv38			k141_7900199_1	K03696	5.4e-252	835.1	1058	ATP-dependent Clp protease ATP-binding subunit ClpC	domain
Guaymas_MAG_P_087	Bacteria	Chloroflexota	Dehalococcoidia	E44-bin15	E44-bin15	Kmv38		*	k141_2553493_1	K00943	9.3e-79	261.7	95.57	dTMP kinase [EC:2.7.4.9]	domain
Guaymas_MAG_P_087	Bacteria	Chloroflexota	Dehalococcoidia	E44-bin15	E44-bin15	Kmv38			k141_2553493_2	K00570	1.7e-13	47.2	115.1	phosphatidylethanolamine/phosphatidyl-N-methylethanolamine N-methyltransferase [EC:2.1.1.17 2.1.1.71]	domain
Guaymas_MAG_P_087	Bacteria	Chloroflexota	Dehalococcoidia	E44-bin15	E44-bin15	Kmv38			k141_627136_1	K00343	3.2e-09	32.2	329.47	NADH-quinone oxidoreductase subunit N [EC:7.1.1.2]	domain
Guaymas_MAG_P_087	Bacteria	Chloroflexota	Dehalococcoidia	E44-bin15	E44-bin15	Kmv38		*	k141_627136_2	K00858	2.7e-65	217.5	41.4	NAD+ kinase [EC:2.7.1.23]	full
Guaymas_MAG_P_087	Bacteria	Chloroflexota	Dehalococcoidia	E44-bin15	E44-bin15	Kmv38			k141_627136_3	K00619	1.2e-29	99.5	159.63	amino-acid N-acetyltransferase [EC:2.3.1.1]	domain
Guaymas_MAG_P_087	Bacteria	Chloroflexota	Dehalococcoidia	E44-bin15	E44-bin15	Kmv38		*	k141_7901569_1	K07068	2.4e-11	40.2	34.5	uncharacterized protein	domain
Guaymas_MAG_P_087	Bacteria	Chloroflexota	Dehalococcoidia	E44-bin15	E44-bin15	Kmv38			k141_7901569_2	K07550	2e-67	224.2	542.3	benzoylsuccinyl-CoA thiolase BbsB subunit [EC:2.3.1.-]	full
Guaymas_MAG_P_087	Bacteria	Chloroflexota	Dehalococcoidia	E44-bin15	E44-bin15	Kmv38			k141_3301501_1	K23976	1.6e-13	46.9	80.07	L-aspartate semialdehyde sulfurtransferase ferredoxin	domain
Guaymas_MAG_P_087	Bacteria	Chloroflexota	Dehalococcoidia	E44-bin15	E44-bin15	Kmv38			k141_3301501_3	K23976	6e-12	41.8	80.07	L-aspartate semialdehyde sulfurtransferase ferredoxin	domain
Guaymas_MAG_P_087	Bacteria	Chloroflexota	Dehalococcoidia	E44-bin15	E44-bin15	Kmv38			k141_3941519_1	K11619	3e-05	20.2	48.6	lia operon protein LiaI	full
Guaymas_MAG_P_087	Bacteria	Chloroflexota	Dehalococcoidia	E44-bin15	E44-bin15	Kmv38			k141_3941519_2	K00046	0.001	13.8	324.97	gluconate 5-dehydrogenase [EC:1.1.1.69]	domain
Guaymas_MAG_P_087	Bacteria	Chloroflexota	Dehalococcoidia	E44-bin15	E44-bin15	Kmv38		*	k141_3941519_3	K14138	8.7e-299	988.9	896.23	acetyl-CoA synthase [EC:2.3.1.169]	full
Guaymas_MAG_P_087	Bacteria	Chloroflexota	Dehalococcoidia	E44-bin15	E44-bin15	Kmv38			k141_3941519_4	K00194	1.1e-28	96.4	235.37	acetyl-CoA decarbonylase/synthase, CODH/ACS complex subunit delta [EC:2.1.1.245]	full
Guaymas_MAG_P_087	Bacteria	Chloroflexota	Dehalococcoidia	E44-bin15	E44-bin15	Kmv38		*	k141_5549936_1	K01426	1e-59	199.2	50.53	amidase [EC:3.5.1.4]	full
Guaymas_MAG_P_087	Bacteria	Chloroflexota	Dehalococcoidia	E44-bin15	E44-bin15	Kmv38			k141_5549936_2	K02456	7e-05	19.1	81.1	general secretion pathway protein G	domain
Guaymas_MAG_P_087	Bacteria	Chloroflexota	Dehalococcoidia	E44-bin15	E44-bin15	Kmv38			k141_5549936_3	K19702	0.0067	11.6	295.23	aminopeptidase S [EC:3.4.11.24]	domain
Guaymas_MAG_P_087	Bacteria	Chloroflexota	Dehalococcoidia	E44-bin15	E44-bin15	Kmv38		*	k141_7475921_2	K01883	4.1e-190	629.9	394.5	cysteinyl-tRNA synthetase [EC:6.1.1.16]	full
Guaymas_MAG_P_087	Bacteria	Chloroflexota	Dehalococcoidia	E44-bin15	E44-bin15	Kmv38		*	k141_7475921_3	K01770	7.8e-79	262	258.3	2-C-methyl-D-erythritol 2,4-cyclodiphosphate synthase [EC:4.6.1.12]	domain
Guaymas_MAG_P_087	Bacteria	Chloroflexota	Dehalococcoidia	E44-bin15	E44-bin15	Kmv38		*	k141_7475921_4	K00991	1.4e-89	297.1	259.67	2-C-methyl-D-erythritol 4-phosphate cytidylyltransferase [EC:2.7.7.60]	full
Guaymas_MAG_P_087	Bacteria	Chloroflexota	Dehalococcoidia	E44-bin15	E44-bin15	Kmv38			k141_7475921_5	K07158	3.1e-12	42.7	73.27	uncharacterized protein	domain
Guaymas_MAG_P_087	Bacteria	Chloroflexota	Dehalococcoidia	E44-bin15	E44-bin15	Kmv38			k141_4266210_1	K07138	1.2e-07	27.4	98.37	uncharacterized protein	domain
Guaymas_MAG_P_087	Bacteria	Chloroflexota	Dehalococcoidia	E44-bin15	E44-bin15	Kmv38		*	k141_4266210_2	K00014	4.7e-97	321.8	195.3	shikimate dehydrogenase [EC:1.1.1.25]	domain
Guaymas_MAG_P_087	Bacteria	Chloroflexota	Dehalococcoidia	E44-bin15	E44-bin15	Kmv38		*	k141_1376298_2	K01055	1.2e-75	251.8	200.27	3-oxoadipate enol-lactonase [EC:3.1.1.24]	domain
Guaymas_MAG_P_087	Bacteria	Chloroflexota	Dehalococcoidia	E44-bin15	E44-bin15	Kmv38		*	k141_1376298_3	K03469	7.2e-25	84.1	57.43	ribonuclease HI [EC:3.1.26.4]	domain
Guaymas_MAG_P_087	Bacteria	Chloroflexota	Dehalococcoidia	E44-bin15	E44-bin15	Kmv38		*	k141_1376298_4	K06400	3.7e-79	263.3	146.93	site-specific DNA recombinase	full
Guaymas_MAG_P_087	Bacteria	Chloroflexota	Dehalococcoidia	E44-bin15	E44-bin15	Kmv38		*	k141_1376298_5	K07164	8.7e-47	156	81.63	uncharacterized protein	domain
Guaymas_MAG_P_087	Bacteria	Chloroflexota	Dehalococcoidia	E44-bin15	E44-bin15	Kmv38			k141_1376298_6	K00395	4e-10	36	65.2	adenylylsulfate reductase, subunit B [EC:1.8.99.2]	domain
Guaymas_MAG_P_087	Bacteria	Chloroflexota	Dehalococcoidia	E44-bin15	E44-bin15	Kmv38		*	k141_4800092_1	K23997	3.3e-152	504.4	298.3	ADP-dependent NAD(P)H-hydrate dehydratase / NAD(P)H-hydrate epimerase [EC:4.2.1.136 5.1.99.6]	full
Guaymas_MAG_P_087	Bacteria	Chloroflexota	Dehalococcoidia	E44-bin15	E44-bin15	Kmv38		*	k141_4800092_2	K03525	3.9e-77	255.9	67.1	type III pantothenate kinase [EC:2.7.1.33]	full
Guaymas_MAG_P_087	Bacteria	Chloroflexota	Dehalococcoidia	E44-bin15	E44-bin15	Kmv38		*	k141_4800092_3	K13038	7.5e-171	565.2	297.03	phosphopantothenoylcysteine decarboxylase / phosphopantothenate---cysteine ligase [EC:4.1.1.36 6.3.2.5]	domain
Guaymas_MAG_P_087	Bacteria	Chloroflexota	Dehalococcoidia	E44-bin15	E44-bin15	Kmv38			k141_4800092_5	K01873	4e-26	87.5	628.07	valyl-tRNA synthetase [EC:6.1.1.9]	full
Guaymas_MAG_P_087	Bacteria	Chloroflexota	Dehalococcoidia	E44-bin15	E44-bin15	Kmv38		*	k141_7153924_2	K04085	8.2e-28	93.3	46	tRNA 2-thiouridine synthesizing protein A [EC:2.8.1.-]	domain
Guaymas_MAG_P_087	Bacteria	Chloroflexota	Dehalococcoidia	E44-bin15	E44-bin15	Kmv38			k141_7153924_3	K19824	1.1e-14	51.1	81.93	rubrerythrin	full
Guaymas_MAG_P_087	Bacteria	Chloroflexota	Dehalococcoidia	E44-bin15	E44-bin15	Kmv38			k141_7153924_4	K18915	5.1e-22	74.7	295.63	ferric-chelate reductase [NAD(P)H] [EC:1.16.1.10]	full
Guaymas_MAG_P_087	Bacteria	Chloroflexota	Dehalococcoidia	E44-bin15	E44-bin15	Kmv38			k141_2767363_1	K03657	3.6e-55	184.1	368.7	DNA helicase II / ATP-dependent DNA helicase PcrA [EC:3.6.4.12]	full
Guaymas_MAG_P_087	Bacteria	Chloroflexota	Dehalococcoidia	E44-bin15	E44-bin15	Kmv38			k141_2767363_2	K17865	4.3e-15	51.9	158.93	3-hydroxybutyryl-CoA dehydratase [EC:4.2.1.55]	domain
Guaymas_MAG_P_087	Bacteria	Chloroflexota	Dehalococcoidia	E44-bin15	E44-bin15	Kmv38			k141_2767363_3	K17865	8.7e-22	73.9	158.93	3-hydroxybutyryl-CoA dehydratase [EC:4.2.1.55]	domain
Guaymas_MAG_P_087	Bacteria	Chloroflexota	Dehalococcoidia	E44-bin15	E44-bin15	Kmv38			k141_7047830_1	K00123	7.5e-14	46.9	850.6	formate dehydrogenase major subunit [EC:1.17.1.9]	domain
Guaymas_MAG_P_087	Bacteria	Chloroflexota	Dehalococcoidia	E44-bin15	E44-bin15	Kmv38		*	k141_7047830_2	K00124	8.4e-83	275	165.4	formate dehydrogenase iron-sulfur subunit	domain
Guaymas_MAG_P_087	Bacteria	Chloroflexota	Dehalococcoidia	E44-bin15	E44-bin15	Kmv38			k141_7047830_3	K04015	2.7e-56	187.3	279.07	protein NrfD	full
Guaymas_MAG_P_087	Bacteria	Chloroflexota	Dehalococcoidia	E44-bin15	E44-bin15	Kmv38		*	k141_7047830_4	K02380	6.8e-55	183.4	46.23	FdhE protein	full
Guaymas_MAG_P_087	Bacteria	Chloroflexota	Dehalococcoidia	E44-bin15	E44-bin15	Kmv38		*	k141_7047830_5	K03116	2.5e-20	69.5	56.17	sec-independent protein translocase protein TatA	domain
Guaymas_MAG_P_087	Bacteria	Chloroflexota	Dehalococcoidia	E44-bin15	E44-bin15	Kmv38		*	k141_7047830_6	K03116	1.4e-19	67.1	56.17	sec-independent protein translocase protein TatA	domain
Guaymas_MAG_P_087	Bacteria	Chloroflexota	Dehalococcoidia	E44-bin15	E44-bin15	Kmv38			k141_7476657_1	K01880	3.3e-51	171	171.17	glycyl-tRNA synthetase [EC:6.1.1.14]	full
Guaymas_MAG_P_087	Bacteria	Chloroflexota	Dehalococcoidia	E44-bin15	E44-bin15	Kmv38		*	k141_7476657_2	K01069	2.2e-57	191.1	138.17	hydroxyacylglutathione hydrolase [EC:3.1.2.6]	full
Guaymas_MAG_P_087	Bacteria	Chloroflexota	Dehalococcoidia	E44-bin15	E44-bin15	Kmv38			k141_7476657_3	K15987	2.5e-176	584.1	865.27	K(+)-stimulated pyrophosphate-energized sodium pump	full
Guaymas_MAG_P_087	Bacteria	Chloroflexota	Dehalococcoidia	E44-bin15	E44-bin15	Kmv38		*	k141_4587394_1	K01151	6.6e-59	196	119.93	deoxyribonuclease IV [EC:3.1.21.2]	domain
Guaymas_MAG_P_087	Bacteria	Chloroflexota	Dehalococcoidia	E44-bin15	E44-bin15	Kmv38			k141_4587394_2	K01992	0.0043	12.7	17.13	ABC-2 type transport system permease protein	domain
Guaymas_MAG_P_087	Bacteria	Chloroflexota	Dehalococcoidia	E44-bin15	E44-bin15	Kmv38			k141_6833750_1	K09825	5.6e-06	22	156.6	Fur family transcriptional regulator, peroxide stress response regulator	full
Guaymas_MAG_P_087	Bacteria	Chloroflexota	Dehalococcoidia	E44-bin15	E44-bin15	Kmv38		*	k141_6833750_2	K04758	4.6e-14	49	38.97	ferrous iron transport protein A	domain
Guaymas_MAG_P_087	Bacteria	Chloroflexota	Dehalococcoidia	E44-bin15	E44-bin15	Kmv38		*	k141_6833750_3	K04759	1.6e-79	264.2	97.9	ferrous iron transport protein B	domain
Guaymas_MAG_P_087	Bacteria	Chloroflexota	Dehalococcoidia	E44-bin15	E44-bin15	Kmv38		*	k141_4373139_1	K01880	3.4e-52	174.2	171.17	glycyl-tRNA synthetase [EC:6.1.1.14]	full
Guaymas_MAG_P_087	Bacteria	Chloroflexota	Dehalococcoidia	E44-bin15	E44-bin15	Kmv38			k141_4373139_2	K10944	0.0065	12	152	methane/ammonia monooxygenase subunit A [EC:1.14.18.3 1.14.99.39]	full
Guaymas_MAG_P_087	Bacteria	Chloroflexota	Dehalococcoidia	E44-bin15	E44-bin15	Kmv38			k141_4373139_3	K07037	0.094	7.2	230.3	cyclic-di-AMP phosphodiesterase PgpH [EC:3.1.4.-]	full
Guaymas_MAG_P_087	Bacteria	Chloroflexota	Dehalococcoidia	E44-bin15	E44-bin15	Kmv38		*	k141_5978116_1	K04112	1.2e-99	329.8	326.17	benzoyl-CoA reductase subunit C [EC:1.3.7.8]	full
Guaymas_MAG_P_087	Bacteria	Chloroflexota	Dehalococcoidia	E44-bin15	E44-bin15	Kmv38			k141_5978116_2	K04113	1e-84	281.2	314.17	benzoyl-CoA reductase subunit B [EC:1.3.7.8]	full
Guaymas_MAG_P_087	Bacteria	Chloroflexota	Dehalococcoidia	E44-bin15	E44-bin15	Kmv38			k141_5978116_3	K04113	2.6e-86	286.5	314.17	benzoyl-CoA reductase subunit B [EC:1.3.7.8]	full
Guaymas_MAG_P_087	Bacteria	Chloroflexota	Dehalococcoidia	E44-bin15	E44-bin15	Kmv38		*	k141_5978116_4	K23876	3.6e-103	340.8	252.13	(R)-2-hydroxyacyl-CoA dehydratese activating ATPase [EC:5.6.1.9]	full
Guaymas_MAG_P_087	Bacteria	Chloroflexota	Dehalococcoidia	E44-bin15	E44-bin15	Kmv38		*	k141_5978116_5	K23876	1.4e-83	276.5	252.13	(R)-2-hydroxyacyl-CoA dehydratese activating ATPase [EC:5.6.1.9]	full
Guaymas_MAG_P_087	Bacteria	Chloroflexota	Dehalococcoidia	E44-bin15	E44-bin15	Kmv38			k141_5551756_1	K01990	9.9e-45	150	251.17	ABC-2 type transport system ATP-binding protein	domain
Guaymas_MAG_P_087	Bacteria	Chloroflexota	Dehalococcoidia	E44-bin15	E44-bin15	Kmv38		*	k141_5551756_2	K19302	2.8e-33	111.7	105.77	undecaprenyl-diphosphatase [EC:3.6.1.27]	domain
Guaymas_MAG_P_087	Bacteria	Chloroflexota	Dehalococcoidia	E44-bin15	E44-bin15	Kmv38			k141_5551756_3	K08996	0.0028	13.3	63.07	putative membrane protein	full
Guaymas_MAG_P_087	Bacteria	Chloroflexota	Dehalococcoidia	E44-bin15	E44-bin15	Kmv38		*	k141_5551756_4	K00826	8.6e-71	235.5	195.23	branched-chain amino acid aminotransferase [EC:2.6.1.42]	domain
Guaymas_MAG_P_087	Bacteria	Chloroflexota	Dehalococcoidia	E44-bin15	E44-bin15	Kmv38		*	k141_7796732_1	K02340	5.7e-49	163.6	98.63	DNA polymerase III subunit delta [EC:2.7.7.7]	domain
Guaymas_MAG_P_087	Bacteria	Chloroflexota	Dehalococcoidia	E44-bin15	E44-bin15	Kmv38		*	k141_7796732_2	K07053	2.1e-25	85.8	83.2	3',5'-nucleoside bisphosphate phosphatase [EC:3.1.3.97]	full
Guaymas_MAG_P_087	Bacteria	Chloroflexota	Dehalococcoidia	E44-bin15	E44-bin15	Kmv38			k141_7796732_3	K22745	4.3e-13	45.1	209.5	apoptosis-inducing factor 2	domain
Guaymas_MAG_P_087	Bacteria	Chloroflexota	Dehalococcoidia	E44-bin15	E44-bin15	Kmv38			k141_5337824_1	K03043	1.9e-195	648.1	683.87	DNA-directed RNA polymerase subunit beta [EC:2.7.7.6]	full
Guaymas_MAG_P_087	Bacteria	Chloroflexota	Dehalococcoidia	E44-bin15	E44-bin15	Kmv38			k141_5337824_2	K01286	2.8e-08	29.6	175.77	D-alanyl-D-alanine carboxypeptidase [EC:3.4.16.4]	full
Guaymas_MAG_P_087	Bacteria	Chloroflexota	Dehalococcoidia	E44-bin15	E44-bin15	Kmv38			k141_2769474_1	K07333	0.00022	15.7	103.3	archaeal flagellar protein FlaJ	domain
Guaymas_MAG_P_087	Bacteria	Chloroflexota	Dehalococcoidia	E44-bin15	E44-bin15	Kmv38		*	k141_2769474_2	K01990	1.5e-99	330.9	251.17	ABC-2 type transport system ATP-binding protein	domain
Guaymas_MAG_P_087	Bacteria	Chloroflexota	Dehalococcoidia	E44-bin15	E44-bin15	Kmv38			k141_2769474_3	K09779	0.043	9.6	36.8	uncharacterized protein	full
Guaymas_MAG_P_087	Bacteria	Chloroflexota	Dehalococcoidia	E44-bin15	E44-bin15	Kmv38		*	k141_2769474_4	K00942	1.4e-72	240.9	188.57	guanylate kinase [EC:2.7.4.8]	domain
Guaymas_MAG_P_087	Bacteria	Chloroflexota	Dehalococcoidia	E44-bin15	E44-bin15	Kmv38		*	k141_2769474_5	K09777	9.4e-34	112.1	48.87	uncharacterized protein	full
Guaymas_MAG_P_087	Bacteria	Chloroflexota	Dehalococcoidia	E44-bin15	E44-bin15	Kmv38		*	k141_2769474_6	K00800	5.5e-127	421	139.7	3-phosphoshikimate 1-carboxyvinyltransferase [EC:2.5.1.19]	domain
Guaymas_MAG_P_087	Bacteria	Chloroflexota	Dehalococcoidia	E44-bin15	E44-bin15	Kmv38		*	k141_2769474_7	K04517	6.9e-85	282	223.4	prephenate dehydrogenase [EC:1.3.1.12]	domain
Guaymas_MAG_P_087	Bacteria	Chloroflexota	Dehalococcoidia	E44-bin15	E44-bin15	Kmv38		*	k141_2769474_8	K01937	5.5e-114	377.9	101.57	CTP synthase [EC:6.3.4.2]	full
Guaymas_MAG_P_087	Bacteria	Chloroflexota	Dehalococcoidia	E44-bin15	E44-bin15	Kmv38		*	k141_5338743_1	K08316	5.3e-53	176.5	87.23	16S rRNA (guanine966-N2)-methyltransferase [EC:2.1.1.171]	full
Guaymas_MAG_P_087	Bacteria	Chloroflexota	Dehalococcoidia	E44-bin15	E44-bin15	Kmv38		*	k141_5338743_2	K00954	1e-63	211	64.93	pantetheine-phosphate adenylyltransferase [EC:2.7.7.3]	full
Guaymas_MAG_P_087	Bacteria	Chloroflexota	Dehalococcoidia	E44-bin15	E44-bin15	Kmv38			k141_5338743_3	K07544	3.9e-88	292.3	412.3	benzylsuccinate CoA-transferase BbsF subunit [EC:2.8.3.15]	full
Guaymas_MAG_P_087	Bacteria	Chloroflexota	Dehalococcoidia	E44-bin15	E44-bin15	Kmv38			k141_5338743_4	K07544	1.2e-100	333.5	412.3	benzylsuccinate CoA-transferase BbsF subunit [EC:2.8.3.15]	full
Guaymas_MAG_P_087	Bacteria	Chloroflexota	Dehalococcoidia	E44-bin15	E44-bin15	Kmv38			k141_5338743_5	K23976	3.6e-07	26.2	80.07	L-aspartate semialdehyde sulfurtransferase ferredoxin	domain
Guaymas_MAG_P_087	Bacteria	Chloroflexota	Dehalococcoidia	E44-bin15	E44-bin15	Kmv38			k141_5338743_6	K00570	1.4e-12	44.2	115.1	phosphatidylethanolamine/phosphatidyl-N-methylethanolamine N-methyltransferase [EC:2.1.1.17 2.1.1.71]	domain
Guaymas_MAG_P_087	Bacteria	Chloroflexota	Dehalococcoidia	E44-bin15	E44-bin15	Kmv38			k141_5124903_1	K03931	1.2e-26	89.8	279.77	putative isomerase	full
Guaymas_MAG_P_087	Bacteria	Chloroflexota	Dehalococcoidia	E44-bin15	E44-bin15	Kmv38			k141_5124903_2	K07263	2.4e-31	105.5	188.73	zinc protease [EC:3.4.24.-]	full
Guaymas_MAG_P_087	Bacteria	Chloroflexota	Dehalococcoidia	E44-bin15	E44-bin15	Kmv38			k141_738167_2	K03325	0.0028	12.6	126.4	arsenite transporter	full
Guaymas_MAG_P_087	Bacteria	Chloroflexota	Dehalococcoidia	E44-bin15	E44-bin15	Kmv38			k141_738167_3	K02700	0.0036	13.1	37.3	photosystem I subunit XII	full
Guaymas_MAG_P_087	Bacteria	Chloroflexota	Dehalococcoidia	E44-bin15	E44-bin15	Kmv38			k141_738167_5	K18122	1.3e-143	475.7	537.83	4-hydroxybutyrate CoA-transferase [EC:2.8.3.-]	full
Guaymas_MAG_P_087	Bacteria	Chloroflexota	Dehalococcoidia	E44-bin15	E44-bin15	Kmv38			k141_738167_6	K07053	2.7e-21	72.2	83.2	3',5'-nucleoside bisphosphate phosphatase [EC:3.1.3.97]	full
Guaymas_MAG_P_087	Bacteria	Chloroflexota	Dehalococcoidia	E44-bin15	E44-bin15	Kmv38		*	k141_3945669_2	K07566	9.9e-85	281.9	85.2	L-threonylcarbamoyladenylate synthase [EC:2.7.7.87]	full
Guaymas_MAG_P_087	Bacteria	Chloroflexota	Dehalococcoidia	E44-bin15	E44-bin15	Kmv38		*	k141_3945669_3	K01808	2e-76	253.7	182.63	ribose 5-phosphate isomerase B [EC:5.3.1.6]	domain
Guaymas_MAG_P_087	Bacteria	Chloroflexota	Dehalococcoidia	E44-bin15	E44-bin15	Kmv38		*	k141_3945669_4	K21310	4.6e-26	87.9	81.13	methanethiol S-methyltransferase [EC:2.1.1.334]	full
Guaymas_MAG_P_087	Bacteria	Chloroflexota	Dehalococcoidia	E44-bin15	E44-bin15	Kmv38			k141_3945669_5	K21310	0.00015	17.3	81.13	methanethiol S-methyltransferase [EC:2.1.1.334]	full
Guaymas_MAG_P_087	Bacteria	Chloroflexota	Dehalococcoidia	E44-bin15	E44-bin15	Kmv38			k141_2021402_1	K00342	7e-68	225.9	573.33	NADH-quinone oxidoreductase subunit M [EC:7.1.1.2]	full
Guaymas_MAG_P_087	Bacteria	Chloroflexota	Dehalococcoidia	E44-bin15	E44-bin15	Kmv38		*	k141_2021402_2	K00341	7.8e-233	771.6	537.73	NADH-quinone oxidoreductase subunit L [EC:7.1.1.2]	domain
Guaymas_MAG_P_087	Bacteria	Chloroflexota	Dehalococcoidia	E44-bin15	E44-bin15	Kmv38		*	k141_2021402_3	K00340	2.9e-43	143.5	100.47	NADH-quinone oxidoreductase subunit K [EC:7.1.1.2]	domain
Guaymas_MAG_P_087	Bacteria	Chloroflexota	Dehalococcoidia	E44-bin15	E44-bin15	Kmv38		*	k141_2021402_4	K00339	4.6e-44	147	103.93	NADH-quinone oxidoreductase subunit J [EC:7.1.1.2]	full
Guaymas_MAG_P_087	Bacteria	Chloroflexota	Dehalococcoidia	E44-bin15	E44-bin15	Kmv38		*	k141_738615_1	K04651	1.2e-18	63.3	40.27	hydrogenase nickel incorporation protein HypA/HybF	domain
Guaymas_MAG_P_087	Bacteria	Chloroflexota	Dehalococcoidia	E44-bin15	E44-bin15	Kmv38			k141_738615_2	K18843	1.1e-06	25.1	32.57	antitoxin HicB	domain
Guaymas_MAG_P_087	Bacteria	Chloroflexota	Dehalococcoidia	E44-bin15	E44-bin15	Kmv38		*	k141_738615_4	K22108	1.2e-52	175.9	137.73	TetR/AcrR family transcriptional regulator, cholesterol catabolism regulator	domain
Guaymas_MAG_P_087	Bacteria	Chloroflexota	Dehalococcoidia	E44-bin15	E44-bin15	Kmv38			k141_738615_5	K00249	3.9e-92	306.2	349.43	acyl-CoA dehydrogenase [EC:1.3.8.7]	full
Guaymas_MAG_P_087	Bacteria	Chloroflexota	Dehalococcoidia	E44-bin15	E44-bin15	Kmv38			k141_738615_6	K17865	1.1e-05	21.1	158.93	3-hydroxybutyryl-CoA dehydratase [EC:4.2.1.55]	domain
Guaymas_MAG_P_087	Bacteria	Chloroflexota	Dehalococcoidia	E44-bin15	E44-bin15	Kmv38			k141_738669_1	K03050	0.0084	12.1	64.63	DNA-directed RNA polymerase subunit E" [EC:2.7.7.6]	full
Guaymas_MAG_P_087	Bacteria	Chloroflexota	Dehalococcoidia	E44-bin15	E44-bin15	Kmv38		*	k141_3735722_1	K03495	5e-175	580.3	239.6	tRNA uridine 5-carboxymethylaminomethyl modification enzyme	full
Guaymas_MAG_P_087	Bacteria	Chloroflexota	Dehalococcoidia	E44-bin15	E44-bin15	Kmv38		*	k141_3735722_2	K01551	3.5e-61	203.7	77.9	arsenite/tail-anchored protein-transporting ATPase [EC:7.3.2.7 7.3.-.-]	full
Guaymas_MAG_P_087	Bacteria	Chloroflexota	Dehalococcoidia	E44-bin15	E44-bin15	Kmv38			k141_3735722_3	K01443	9.6e-11	37.3	139.57	N-acetylglucosamine-6-phosphate deacetylase [EC:3.5.1.25]	full
Guaymas_MAG_P_087	Bacteria	Chloroflexota	Dehalococcoidia	E44-bin15	E44-bin15	Kmv38		*	k141_2452392_1	K16849	1.2e-37	124.3	102.2	altronate dehydratase small subunit [EC:4.2.1.7]	domain
Guaymas_MAG_P_087	Bacteria	Chloroflexota	Dehalococcoidia	E44-bin15	E44-bin15	Kmv38		*	k141_2452392_2	K16850	2.9e-159	526.2	446	altronate dehydratase large subunit [EC:4.2.1.7]	full
Guaymas_MAG_P_087	Bacteria	Chloroflexota	Dehalococcoidia	E44-bin15	E44-bin15	Kmv38		*	k141_2452392_3	K06013	2.4e-52	174.8	125.3	STE24 endopeptidase [EC:3.4.24.84]	full
Guaymas_MAG_P_087	Bacteria	Chloroflexota	Dehalococcoidia	E44-bin15	E44-bin15	Kmv38		*	k141_3309226_1	K03531	2.5e-135	447.6	146.63	cell division protein FtsZ	full
Guaymas_MAG_P_087	Bacteria	Chloroflexota	Dehalococcoidia	E44-bin15	E44-bin15	Kmv38		*	k141_3309226_2	K07738	8.9e-72	237.8	42.4	transcriptional repressor NrdR	domain
Guaymas_MAG_P_087	Bacteria	Chloroflexota	Dehalococcoidia	E44-bin15	E44-bin15	Kmv38		*	k141_3309226_3	K00525	3.7e-152	504.5	202.07	ribonucleoside-diphosphate reductase alpha chain [EC:1.17.4.1]	domain
Guaymas_MAG_P_087	Bacteria	Chloroflexota	Dehalococcoidia	E44-bin15	E44-bin15	Kmv38		*	k141_8123235_1	K01872	3.2e-226	750.1	197.9	alanyl-tRNA synthetase [EC:6.1.1.7]	domain
Guaymas_MAG_P_087	Bacteria	Chloroflexota	Dehalococcoidia	E44-bin15	E44-bin15	Kmv38		*	k141_7265642_1	K06898	4.5e-90	299.3	193.9	pyridinium-3,5-biscarboxylic acid mononucleotide synthase [EC:2.5.1.143]	full
Guaymas_MAG_P_087	Bacteria	Chloroflexota	Dehalococcoidia	E44-bin15	E44-bin15	Kmv38		*	k141_7265642_2	K03046	0	1616.2	486.6	DNA-directed RNA polymerase subunit beta' [EC:2.7.7.6]	full
Guaymas_MAG_P_087	Bacteria	Chloroflexota	Dehalococcoidia	E44-bin15	E44-bin15	Kmv38			k141_7265642_3	K03043	2.6e-111	369.4	683.87	DNA-directed RNA polymerase subunit beta [EC:2.7.7.6]	full
Guaymas_MAG_P_087	Bacteria	Chloroflexota	Dehalococcoidia	E44-bin15	E44-bin15	Kmv38		*	k141_4701448_1	K02500	1.6e-135	448.9	273.13	imidazole glycerol-phosphate synthase subunit HisF [EC:4.3.2.10]	domain
Guaymas_MAG_P_087	Bacteria	Chloroflexota	Dehalococcoidia	E44-bin15	E44-bin15	Kmv38			k141_4701448_2	K05337	9.2e-08	28.7	41.1	ferredoxin	domain
Guaymas_MAG_P_087	Bacteria	Chloroflexota	Dehalococcoidia	E44-bin15	E44-bin15	Kmv38			k141_2348189_1	K01687	1.9e-134	446	656.17	dihydroxy-acid dehydratase [EC:4.2.1.9]	full
Guaymas_MAG_P_087	Bacteria	Chloroflexota	Dehalococcoidia	E44-bin15	E44-bin15	Kmv38			k141_2348189_2	K01652	2.1e-55	184.7	483.17	acetolactate synthase I/II/III large subunit [EC:2.2.1.6]	full
Guaymas_MAG_P_087	Bacteria	Chloroflexota	Dehalococcoidia	E44-bin15	E44-bin15	Kmv38		*	k141_5985092_1	K03637	2.5e-75	250	59.03	cyclic pyranopterin monophosphate synthase [EC:4.6.1.17]	full
Guaymas_MAG_P_087	Bacteria	Chloroflexota	Dehalococcoidia	E44-bin15	E44-bin15	Kmv38		*	k141_5985092_4	K08264	8.7e-112	370.2	319.6	heterodisulfide reductase subunit D [EC:1.8.98.1]	full
Guaymas_MAG_P_087	Bacteria	Chloroflexota	Dehalococcoidia	E44-bin15	E44-bin15	Kmv38		*	k141_5985092_5	K00666	6.8e-182	603.2	575.03	fatty-acyl-CoA synthase [EC:6.2.1.-]	domain
Guaymas_MAG_P_087	Bacteria	Chloroflexota	Dehalococcoidia	E44-bin15	E44-bin15	Kmv38		*	k141_5985092_6	K12410	5.6e-87	288.2	227.53	NAD-dependent deacetylase [EC:2.3.1.286]	domain
Guaymas_MAG_P_087	Bacteria	Chloroflexota	Dehalococcoidia	E44-bin15	E44-bin15	Kmv38			k141_5985092_7	K01692	2.3e-69	230.8	231.03	enoyl-CoA hydratase [EC:4.2.1.17]	full
Guaymas_MAG_P_087	Bacteria	Chloroflexota	Dehalococcoidia	E44-bin15	E44-bin15	Kmv38		*	k141_4917605_1	K02016	4.8e-45	150.4	93.37	iron complex transport system substrate-binding protein	full
Guaymas_MAG_P_087	Bacteria	Chloroflexota	Dehalococcoidia	E44-bin15	E44-bin15	Kmv38		*	k141_4917605_2	K01692	8.6e-78	258.5	231.03	enoyl-CoA hydratase [EC:4.2.1.17]	full
Guaymas_MAG_P_087	Bacteria	Chloroflexota	Dehalococcoidia	E44-bin15	E44-bin15	Kmv38			k141_3419541_1	K01032	4.4e-67	223.3	318.5	3-oxoadipate CoA-transferase, beta subunit [EC:2.8.3.6]	domain
Guaymas_MAG_P_087	Bacteria	Chloroflexota	Dehalococcoidia	E44-bin15	E44-bin15	Kmv38			k141_3419541_2	K01034	8.2e-63	208	300.3	acetate CoA/acetoacetate CoA-transferase alpha subunit [EC:2.8.3.8 2.8.3.9]	domain
Guaymas_MAG_P_087	Bacteria	Chloroflexota	Dehalococcoidia	E44-bin15	E44-bin15	Kmv38			k141_3419541_3	K16161	0.032	9.2	470.93	methane monooxygenase component C [EC:1.14.13.25]	full
Guaymas_MAG_P_087	Bacteria	Chloroflexota	Dehalococcoidia	E44-bin15	E44-bin15	Kmv38			k141_6949589_1	K23051	0.0032	13.4	265.17	NAD(P)H-quinone oxidoreductase subunit T, chloroplastic [EC:1.6.5.-]	full
Guaymas_MAG_P_087	Bacteria	Chloroflexota	Dehalococcoidia	E44-bin15	E44-bin15	Kmv38		*	k141_6949589_2	K10914	3.4e-52	174.5	129.3	CRP/FNR family transcriptional regulator, cyclic AMP receptor protein	domain
Guaymas_MAG_P_087	Bacteria	Chloroflexota	Dehalococcoidia	E44-bin15	E44-bin15	Kmv38			k141_6949589_3	K05337	1.1e-05	22	41.1	ferredoxin	domain
Guaymas_MAG_P_087	Bacteria	Chloroflexota	Dehalococcoidia	E44-bin15	E44-bin15	Kmv38		*	k141_6949589_5	K01692	4.5e-75	249.5	231.03	enoyl-CoA hydratase [EC:4.2.1.17]	full
Guaymas_MAG_P_087	Bacteria	Chloroflexota	Dehalococcoidia	E44-bin15	E44-bin15	Kmv38		*	k141_6093475_1	K02343	6.9e-152	503.5	242.9	DNA polymerase III subunit gamma/tau [EC:2.7.7.7]	full
Guaymas_MAG_P_087	Bacteria	Chloroflexota	Dehalococcoidia	E44-bin15	E44-bin15	Kmv38		*	k141_6093475_2	K07042	5.3e-35	117.6	62.03	probable rRNA maturation factor	domain
Guaymas_MAG_P_087	Bacteria	Chloroflexota	Dehalococcoidia	E44-bin15	E44-bin15	Kmv38			k141_5131858_1	K00175	1.3e-45	152.7	221.47	2-oxoglutarate/2-oxoacid ferredoxin oxidoreductase subunit beta [EC:1.2.7.3 1.2.7.11]	domain
Guaymas_MAG_P_087	Bacteria	Chloroflexota	Dehalococcoidia	E44-bin15	E44-bin15	Kmv38			k141_5131858_2	K00174	7.9e-93	308.2	343.33	2-oxoglutarate/2-oxoacid ferredoxin oxidoreductase subunit alpha [EC:1.2.7.3 1.2.7.11]	full
Guaymas_MAG_P_087	Bacteria	Chloroflexota	Dehalococcoidia	E44-bin15	E44-bin15	Kmv38			k141_5131858_3	K00176	2.3e-18	62.3	68.37	2-oxoglutarate ferredoxin oxidoreductase subunit delta [EC:1.2.7.3]	domain
Guaymas_MAG_P_087	Bacteria	Chloroflexota	Dehalococcoidia	E44-bin15	E44-bin15	Kmv38		*	k141_5131858_4	K17686	7e-298	987.3	825.43	P-type Cu+ transporter [EC:7.2.2.8]	full
Guaymas_MAG_P_087	Bacteria	Chloroflexota	Dehalococcoidia	E44-bin15	E44-bin15	Kmv38			k141_4488929_1	K01733	8.8e-60	199.4	213.6	threonine synthase [EC:4.2.3.1]	full
Guaymas_MAG_P_087	Bacteria	Chloroflexota	Dehalococcoidia	E44-bin15	E44-bin15	Kmv38			k141_4488929_2	K21185	1.3e-19	66.6	178.27	flavin reductase	full
Guaymas_MAG_P_087	Bacteria	Chloroflexota	Dehalococcoidia	E44-bin15	E44-bin15	Kmv38		*	k141_4488929_3	K01495	4.2e-89	294.6	60.23	GTP cyclohydrolase IA [EC:3.5.4.16]	full
Guaymas_MAG_P_087	Bacteria	Chloroflexota	Dehalococcoidia	E44-bin15	E44-bin15	Kmv38			k141_4488929_4	K01992	0.00026	16.8	17.13	ABC-2 type transport system permease protein	domain
Guaymas_MAG_P_087	Bacteria	Chloroflexota	Dehalococcoidia	E44-bin15	E44-bin15	Kmv38		*	k141_4488929_5	K01990	1.3e-103	344.3	251.17	ABC-2 type transport system ATP-binding protein	domain
Guaymas_MAG_P_087	Bacteria	Chloroflexota	Dehalococcoidia	E44-bin15	E44-bin15	Kmv38			k141_3953446_1	K17713	2.9e-15	52.5	154.93	outer membrane protein assembly factor BamB	domain
Guaymas_MAG_P_087	Bacteria	Chloroflexota	Dehalococcoidia	E44-bin15	E44-bin15	Kmv38		*	k141_3953446_2	K03536	1.1e-36	122.8	21.23	ribonuclease P protein component [EC:3.1.26.5]	domain
Guaymas_MAG_P_087	Bacteria	Chloroflexota	Dehalococcoidia	E44-bin15	E44-bin15	Kmv38		*	k141_3953446_3	K01692	2.4e-83	276.7	231.03	enoyl-CoA hydratase [EC:4.2.1.17]	full
Guaymas_MAG_P_087	Bacteria	Chloroflexota	Dehalococcoidia	E44-bin15	E44-bin15	Kmv38		*	k141_3953446_4	K02897	1.1e-34	116.4	37.77	large subunit ribosomal protein L25	full
Guaymas_MAG_P_087	Bacteria	Chloroflexota	Dehalococcoidia	E44-bin15	E44-bin15	Kmv38		*	k141_5987826_2	K07095	6.8e-42	139.9	103.3	uncharacterized protein	full
Guaymas_MAG_P_087	Bacteria	Chloroflexota	Dehalococcoidia	E44-bin15	E44-bin15	Kmv38			k141_5987826_3	K07456	2.4e-22	75	357.1	DNA mismatch repair protein MutS2	domain
Guaymas_MAG_P_087	Bacteria	Chloroflexota	Dehalococcoidia	E44-bin15	E44-bin15	Kmv38		*	k141_5987826_4	K00989	1.2e-124	412.7	245.2	ribonuclease PH [EC:2.7.7.56]	full
Guaymas_MAG_P_087	Bacteria	Chloroflexota	Dehalococcoidia	E44-bin15	E44-bin15	Kmv38			k141_5987826_5	K18702	2.6e-102	339.3	454.57	CoA:oxalate CoA-transferase [EC:2.8.3.19]	full
Guaymas_MAG_P_087	Bacteria	Chloroflexota	Dehalococcoidia	E44-bin15	E44-bin15	Kmv38		*	k141_853512_1	K01784	3e-90	300.3	271.2	UDP-glucose 4-epimerase [EC:5.1.3.2]	domain
Guaymas_MAG_P_087	Bacteria	Chloroflexota	Dehalococcoidia	E44-bin15	E44-bin15	Kmv38		*	k141_853512_2	K17830	2.4e-93	309.6	250	digeranylgeranylglycerophospholipid reductase [EC:1.3.1.101 1.3.7.11]	full
Guaymas_MAG_P_087	Bacteria	Chloroflexota	Dehalococcoidia	E44-bin15	E44-bin15	Kmv38			k141_6417033_1	K10822	4.3e-10	35.6	138.23	nonpolar-amino-acid-transporting ATPase [EC:7.4.2.2]	domain
Guaymas_MAG_P_087	Bacteria	Chloroflexota	Dehalococcoidia	E44-bin15	E44-bin15	Kmv38			k141_6417033_2	K17231	4.2e-20	68.2	134.73	iodotyrosine deiodinase [EC:1.21.1.1]	domain
Guaymas_MAG_P_087	Bacteria	Chloroflexota	Dehalococcoidia	E44-bin15	E44-bin15	Kmv38		*	k141_6417033_3	K02669	6.1e-160	529.4	483.27	twitching motility protein PilT	domain
Guaymas_MAG_P_087	Bacteria	Chloroflexota	Dehalococcoidia	E44-bin15	E44-bin15	Kmv38			k141_641026_1	K07550	1e-80	268	542.3	benzoylsuccinyl-CoA thiolase BbsB subunit [EC:2.3.1.-]	full
Guaymas_MAG_P_087	Bacteria	Chloroflexota	Dehalococcoidia	E44-bin15	E44-bin15	Kmv38			k141_641026_2	K07550	7.3e-90	298.1	542.3	benzoylsuccinyl-CoA thiolase BbsB subunit [EC:2.3.1.-]	full
Guaymas_MAG_P_087	Bacteria	Chloroflexota	Dehalococcoidia	E44-bin15	E44-bin15	Kmv38		*	k141_641026_4	K00459	4.4e-52	174.1	115.77	nitronate monooxygenase [EC:1.13.12.16]	domain
Guaymas_MAG_P_087	Bacteria	Chloroflexota	Dehalococcoidia	E44-bin15	E44-bin15	Kmv38			k141_3850072_1	K02488	1.4e-65	218.5	247.2	two-component system, cell cycle response regulator [EC:2.7.7.65]	full
Guaymas_MAG_P_087	Bacteria	Chloroflexota	Dehalococcoidia	E44-bin15	E44-bin15	Kmv38			k141_5667674_1	K00088	7.2e-16	53.9	276.43	IMP dehydrogenase [EC:1.1.1.205]	full
Guaymas_MAG_P_087	Bacteria	Chloroflexota	Dehalococcoidia	E44-bin15	E44-bin15	Kmv38		*	k141_5667674_2	K01692	3.2e-82	273	231.03	enoyl-CoA hydratase [EC:4.2.1.17]	full
Guaymas_MAG_P_087	Bacteria	Chloroflexota	Dehalococcoidia	E44-bin15	E44-bin15	Kmv38			k141_5667674_3	K01657	2.9e-137	455.6	470.1	anthranilate synthase component I [EC:4.1.3.27]	full
Guaymas_MAG_P_087	Bacteria	Chloroflexota	Dehalococcoidia	E44-bin15	E44-bin15	Kmv38			k141_641412_1	K02238	0.00056	15	54.93	competence protein ComEC	full
Guaymas_MAG_P_087	Bacteria	Chloroflexota	Dehalococcoidia	E44-bin15	E44-bin15	Kmv38		*	k141_641412_2	K09125	2.8e-70	233.3	29.7	queuosine precursor transporter	full
Guaymas_MAG_P_087	Bacteria	Chloroflexota	Dehalococcoidia	E44-bin15	E44-bin15	Kmv38		*	k141_641412_3	K03284	1.5e-77	257.9	163.93	magnesium transporter	domain
Guaymas_MAG_P_087	Bacteria	Chloroflexota	Dehalococcoidia	E44-bin15	E44-bin15	Kmv38		*	k141_641412_4	K06877	0	1033.3	294.93	DEAD/DEAH box helicase domain-containing protein	full
Guaymas_MAG_P_087	Bacteria	Chloroflexota	Dehalococcoidia	E44-bin15	E44-bin15	Kmv38		*	k141_641412_5	K09764	4.2e-36	121.2	43.93	uncharacterized protein	full
Guaymas_MAG_P_087	Bacteria	Chloroflexota	Dehalococcoidia	E44-bin15	E44-bin15	Kmv38			k141_641412_6	K05826	0.00036	16.6	39.17	alpha-aminoadipate/glutamate carrier protein LysW	domain
Guaymas_MAG_P_087	Bacteria	Chloroflexota	Dehalococcoidia	E44-bin15	E44-bin15	Kmv38			k141_641412_7	K03701	6.7e-114	378	393.4	excinuclease ABC subunit A	full
Guaymas_MAG_P_087	Bacteria	Chloroflexota	Dehalococcoidia	E44-bin15	E44-bin15	Kmv38			k141_5988988_1	K00648	0.00033	15.9	231.83	3-oxoacyl-[acyl-carrier-protein] synthase III [EC:2.3.1.180]	domain
Guaymas_MAG_P_087	Bacteria	Chloroflexota	Dehalococcoidia	E44-bin15	E44-bin15	Kmv38			k141_5988988_2	K18702	1.9e-23	79.2	454.57	CoA:oxalate CoA-transferase [EC:2.8.3.19]	full
Guaymas_MAG_P_087	Bacteria	Chloroflexota	Dehalococcoidia	E44-bin15	E44-bin15	Kmv38		*	k141_5988988_3	K01736	2.5e-146	485	198.13	chorismate synthase [EC:4.2.3.5]	full
Guaymas_MAG_P_087	Bacteria	Chloroflexota	Dehalococcoidia	E44-bin15	E44-bin15	Kmv38		*	k141_5988988_4	K00891	9.4e-53	176.6	132.03	shikimate kinase [EC:2.7.1.71]	domain
Guaymas_MAG_P_087	Bacteria	Chloroflexota	Dehalococcoidia	E44-bin15	E44-bin15	Kmv38		*	k141_3101505_2	K01892	9.1e-109	360.8	277.9	histidyl-tRNA synthetase [EC:6.1.1.21]	full
Guaymas_MAG_P_087	Bacteria	Chloroflexota	Dehalococcoidia	E44-bin15	E44-bin15	Kmv38			k141_3101505_3	K01139	4e-239	792.2	812.7	GTP diphosphokinase / guanosine-3',5'-bis(diphosphate) 3'-diphosphatase [EC:2.7.6.5 3.1.7.2]	full
Guaymas_MAG_P_087	Bacteria	Chloroflexota	Dehalococcoidia	E44-bin15	E44-bin15	Kmv38			k141_3101505_4	K11258	0.0037	13.3	59.6	acetolactate synthase II small subunit [EC:2.2.1.6]	domain
Guaymas_MAG_P_087	Bacteria	Chloroflexota	Dehalococcoidia	E44-bin15	E44-bin15	Kmv38		*	k141_3101505_5	K02968	3.4e-28	95.3	26.5	small subunit ribosomal protein S20	full
Guaymas_MAG_P_087	Bacteria	Chloroflexota	Dehalococcoidia	E44-bin15	E44-bin15	Kmv38		*	k141_3101505_6	K01356	2.3e-61	204.4	129.2	repressor LexA [EC:3.4.21.88]	domain
Guaymas_MAG_P_087	Bacteria	Chloroflexota	Dehalococcoidia	E44-bin15	E44-bin15	Kmv38			k141_3101505_7	K00008	7.1e-13	44.2	394.33	L-iditol 2-dehydrogenase [EC:1.1.1.14]	full
Guaymas_MAG_P_087	Bacteria	Chloroflexota	Dehalococcoidia	E44-bin15	E44-bin15	Kmv38			k141_7700271_1	K01921	7.4e-16	53.9	106.77	D-alanine-D-alanine ligase [EC:6.3.2.4]	domain
Guaymas_MAG_P_087	Bacteria	Chloroflexota	Dehalococcoidia	E44-bin15	E44-bin15	Kmv38			k141_7700271_2	K08177	1.2e-27	92.5	212.03	MFS transporter, OFA family, oxalate/formate antiporter	domain
Guaymas_MAG_P_087	Bacteria	Chloroflexota	Dehalococcoidia	E44-bin15	E44-bin15	Kmv38		*	k141_7700271_3	K07566	1.1e-127	423.8	85.2	L-threonylcarbamoyladenylate synthase [EC:2.7.7.87]	full
Guaymas_MAG_P_087	Bacteria	Chloroflexota	Dehalococcoidia	E44-bin15	E44-bin15	Kmv38		*	k141_7700271_5	K01588	2.7e-40	134.9	109.47	5-(carboxyamino)imidazole ribonucleotide mutase [EC:5.4.99.18]	full
Guaymas_MAG_P_087	Bacteria	Chloroflexota	Dehalococcoidia	E44-bin15	E44-bin15	Kmv38			k141_7380035_1	K01604	2.6e-39	131.4	762.97	methylmalonyl-CoA decarboxylase subunit alpha [EC:7.2.4.3]	domain
Guaymas_MAG_P_087	Bacteria	Chloroflexota	Dehalococcoidia	E44-bin15	E44-bin15	Kmv38			k141_7380035_2	K01966	6.6e-139	460.4	845.9	propionyl-CoA carboxylase beta chain [EC:6.4.1.3 2.1.3.15]	full
Guaymas_MAG_P_087	Bacteria	Chloroflexota	Dehalococcoidia	E44-bin15	E44-bin15	Kmv38		*	k141_7380035_3	K01644	4.2e-63	210.4	158.47	citrate lyase subunit beta / citryl-CoA lyase [EC:4.1.3.34]	domain
Guaymas_MAG_P_011	Bacteria	Aerophobota	Aerophobia	Aerophobales	B47-G16	B47-G16			k141_2246360_1	K07076	2.9e-10	37.9	41.97	uncharacterized protein	full
Guaymas_MAG_P_011	Bacteria	Aerophobota	Aerophobia	Aerophobales	B47-G16	B47-G16			k141_2246360_3	K06921	7.3e-11	39.5	76.87	uncharacterized protein	domain
Guaymas_MAG_P_011	Bacteria	Aerophobota	Aerophobia	Aerophobales	B47-G16	B47-G16			k141_2246360_5	K19085	8.8e-23	78.4	134.67	CRISPR-associated protein Csa1	full
Guaymas_MAG_P_011	Bacteria	Aerophobota	Aerophobia	Aerophobales	B47-G16	B47-G16			k141_2246360_6	K07445	6e-08	28.6	154.37	putative DNA methylase	full
Guaymas_MAG_P_011	Bacteria	Aerophobota	Aerophobia	Aerophobales	B47-G16	B47-G16			k141_2246360_7	K00800	3.7e-35	118.7	139.7	3-phosphoshikimate 1-carboxyvinyltransferase [EC:2.5.1.19]	domain
Guaymas_MAG_P_011	Bacteria	Aerophobota	Aerophobia	Aerophobales	B47-G16	B47-G16		*	k141_1925670_1	K07277	8.1e-138	458.8	296.87	outer membrane protein insertion porin family	full
Guaymas_MAG_P_011	Bacteria	Aerophobota	Aerophobia	Aerophobales	B47-G16	B47-G16		*	k141_2674848_2	K01206	3.9e-90	300.4	51.77	alpha-L-fucosidase [EC:3.2.1.51]	full
Guaymas_MAG_P_011	Bacteria	Aerophobota	Aerophobia	Aerophobales	B47-G16	B47-G16			k141_4065470_1	K00261	3.3e-121	402.9	549.43	glutamate dehydrogenase (NAD(P)+) [EC:1.4.1.3]	full
Guaymas_MAG_P_011	Bacteria	Aerophobota	Aerophobia	Aerophobales	B47-G16	B47-G16		*	k141_4065470_2	K01951	6e-223	739.1	107.83	GMP synthase (glutamine-hydrolysing) [EC:6.3.5.2]	full
Guaymas_MAG_P_011	Bacteria	Aerophobota	Aerophobia	Aerophobales	B47-G16	B47-G16			k141_4065470_5	K06076	7.9e-14	48.8	72.67	long-chain fatty acid transport protein	full
Guaymas_MAG_P_011	Bacteria	Aerophobota	Aerophobia	Aerophobales	B47-G16	B47-G16			k141_6311833_2	K01154	4.3e-07	26.5	45.43	type I restriction enzyme, S subunit [EC:3.1.21.3]	full
Guaymas_MAG_P_011	Bacteria	Aerophobota	Aerophobia	Aerophobales	B47-G16	B47-G16		*	k141_6311833_3	K03427	1e-40	137.8	112.77	type I restriction enzyme M protein [EC:2.1.1.72]	full
Guaymas_MAG_P_011	Bacteria	Aerophobota	Aerophobia	Aerophobales	B47-G16	B47-G16			k141_6311833_4	K03580	7.3e-78	260.4	297.63	ATP-dependent helicase HepA [EC:3.6.4.-]	full
Guaymas_MAG_P_011	Bacteria	Aerophobota	Aerophobia	Aerophobales	B47-G16	B47-G16			k141_6311833_5	K07729	1.1e-13	48.9	63.17	putative transcriptional regulator	domain
Guaymas_MAG_P_011	Bacteria	Aerophobota	Aerophobia	Aerophobales	B47-G16	B47-G16			k141_6311833_6	K18237	2e-63	211.8	301.77	ribose 1,5-bisphosphate isomerase [EC:5.3.1.29]	full
Guaymas_MAG_P_011	Bacteria	Aerophobota	Aerophobia	Aerophobales	B47-G16	B47-G16			k141_6311833_7	K03574	5.4e-11	39.8	66.87	8-oxo-dGTP diphosphatase [EC:3.6.1.55]	full
Guaymas_MAG_P_011	Bacteria	Aerophobota	Aerophobia	Aerophobales	B47-G16	B47-G16		*	k141_6311833_8	K03743	1.9e-61	205	202.1	nicotinamide-nucleotide amidase [EC:3.5.1.42]	domain
Guaymas_MAG_P_011	Bacteria	Aerophobota	Aerophobia	Aerophobales	B47-G16	B47-G16		*	k141_2995762_1	K02027	1e-57	193.9	183.43	multiple sugar transport system substrate-binding protein	full
Guaymas_MAG_P_011	Bacteria	Aerophobota	Aerophobia	Aerophobales	B47-G16	B47-G16			k141_2995762_3	K02086	0.0057	13.3	61.33	DNA replication protein	full
Guaymas_MAG_P_011	Bacteria	Aerophobota	Aerophobia	Aerophobales	B47-G16	B47-G16			k141_2995762_4	K04763	1.3e-54	183.4	186.53	integrase/recombinase XerD	full
Guaymas_MAG_P_011	Bacteria	Aerophobota	Aerophobia	Aerophobales	B47-G16	B47-G16			k141_2995762_5	K07450	2.2e-05	20.8	89.63	putative resolvase	domain
Guaymas_MAG_P_011	Bacteria	Aerophobota	Aerophobia	Aerophobales	B47-G16	B47-G16			k141_1284662_1	K07133	2.2e-13	47	98.53	uncharacterized protein	full
Guaymas_MAG_P_011	Bacteria	Aerophobota	Aerophobia	Aerophobales	B47-G16	B47-G16			k141_1284662_2	K07066	3.4e-07	27.8	99.23	uncharacterized protein	full
Guaymas_MAG_P_011	Bacteria	Aerophobota	Aerophobia	Aerophobales	B47-G16	B47-G16			k141_1284662_3	K07746	1.4e-05	23	34.17	antitoxin ParD1/3/4	domain
Guaymas_MAG_P_011	Bacteria	Aerophobota	Aerophobia	Aerophobales	B47-G16	B47-G16			k141_1284662_4	K15912	0.0015	14.5	683.13	UDP-N-acetylglucosamine 4,6-dehydratase [EC:4.2.1.135]	full
Guaymas_MAG_P_011	Bacteria	Aerophobota	Aerophobia	Aerophobales	B47-G16	B47-G16			k141_3851973_1	K02033	4.7e-42	142	213.83	peptide/nickel transport system permease protein	domain
Guaymas_MAG_P_011	Bacteria	Aerophobota	Aerophobia	Aerophobales	B47-G16	B47-G16		*	k141_3851973_2	K02034	2.6e-99	330.8	234.6	peptide/nickel transport system permease protein	domain
Guaymas_MAG_P_011	Bacteria	Aerophobota	Aerophobia	Aerophobales	B47-G16	B47-G16		*	k141_3851973_3	K05989	4.1e-124	413.5	165.2	alpha-L-rhamnosidase [EC:3.2.1.40]	domain
Guaymas_MAG_P_011	Bacteria	Aerophobota	Aerophobia	Aerophobales	B47-G16	B47-G16			k141_3851973_4	K00008	0.002	14.3	394.33	L-iditol 2-dehydrogenase [EC:1.1.1.14]	full
Guaymas_MAG_P_011	Bacteria	Aerophobota	Aerophobia	Aerophobales	B47-G16	B47-G16			k141_1712784_1	K10440	8.7e-27	91.3	326.43	ribose transport system permease protein	full
Guaymas_MAG_P_011	Bacteria	Aerophobota	Aerophobia	Aerophobales	B47-G16	B47-G16			k141_1712784_2	K07341	9.6e-09	32.8	41.77	death on curing protein	full
Guaymas_MAG_P_011	Bacteria	Aerophobota	Aerophobia	Aerophobales	B47-G16	B47-G16			k141_1712784_3	K01156	2.1e-19	66.7	152.77	type III restriction enzyme [EC:3.1.21.5]	full
Guaymas_MAG_P_011	Bacteria	Aerophobota	Aerophobia	Aerophobales	B47-G16	B47-G16		*	k141_3852318_1	K06915	8.4e-48	160.9	116.3	uncharacterized protein	domain
Guaymas_MAG_P_011	Bacteria	Aerophobota	Aerophobia	Aerophobales	B47-G16	B47-G16		*	k141_3852318_3	K07318	4.6e-60	201.2	131.07	adenine-specific DNA-methyltransferase [EC:2.1.1.72]	domain
Guaymas_MAG_P_011	Bacteria	Aerophobota	Aerophobia	Aerophobales	B47-G16	B47-G16			k141_3852318_6	K01342	5.1e-26	88.9	356.5	subtilisin [EC:3.4.21.62]	domain
Guaymas_MAG_P_011	Bacteria	Aerophobota	Aerophobia	Aerophobales	B47-G16	B47-G16			k141_3852318_7	K00059	3.8e-75	250.7	274.47	3-oxoacyl-[acyl-carrier protein] reductase [EC:1.1.1.100]	full
Guaymas_MAG_P_011	Bacteria	Aerophobota	Aerophobia	Aerophobales	B47-G16	B47-G16			k141_3852318_8	K16868	3.7e-05	20.6	95.5	tellurite methyltransferase [EC:2.1.1.265]	domain
Guaymas_MAG_P_011	Bacteria	Aerophobota	Aerophobia	Aerophobales	B47-G16	B47-G16			k141_3852318_9	K00568	0.0011	16.2	178.57	2-polyprenyl-6-hydroxyphenyl methylase / 3-demethylubiquinone-9 3-methyltransferase [EC:2.1.1.222 2.1.1.64]	domain
Guaymas_MAG_P_011	Bacteria	Aerophobota	Aerophobia	Aerophobales	B47-G16	B47-G16			k141_3852318_10	K05386	1.8e-07	28.4	181.8	bilin biosynthesis protein	full
Guaymas_MAG_P_011	Bacteria	Aerophobota	Aerophobia	Aerophobales	B47-G16	B47-G16		*	k141_4066341_1	K02027	8.2e-59	197.5	183.43	multiple sugar transport system substrate-binding protein	full
Guaymas_MAG_P_011	Bacteria	Aerophobota	Aerophobia	Aerophobales	B47-G16	B47-G16		*	k141_4066341_2	K02529	5.5e-113	376	269.57	LacI family transcriptional regulator	domain
Guaymas_MAG_P_011	Bacteria	Aerophobota	Aerophobia	Aerophobales	B47-G16	B47-G16			k141_215599_1	K06076	0.0017	14.8	72.67	long-chain fatty acid transport protein	full
Guaymas_MAG_P_011	Bacteria	Aerophobota	Aerophobia	Aerophobales	B47-G16	B47-G16		*	k141_215599_2	K00946	3.8e-111	369.4	133.57	thiamine-monophosphate kinase [EC:2.7.4.16]	full
Guaymas_MAG_P_011	Bacteria	Aerophobota	Aerophobia	Aerophobales	B47-G16	B47-G16		*	k141_215599_3	K00134	6.6e-154	510.6	71.37	glyceraldehyde 3-phosphate dehydrogenase [EC:1.2.1.12]	full
Guaymas_MAG_P_011	Bacteria	Aerophobota	Aerophobia	Aerophobales	B47-G16	B47-G16		*	k141_215599_4	K00927	9.2e-199	659.2	115.9	phosphoglycerate kinase [EC:2.7.2.3]	full
Guaymas_MAG_P_011	Bacteria	Aerophobota	Aerophobia	Aerophobales	B47-G16	B47-G16		*	k141_215599_5	K01803	9.8e-122	404.8	315.8	triosephosphate isomerase (TIM) [EC:5.3.1.1]	domain
Guaymas_MAG_P_011	Bacteria	Aerophobota	Aerophobia	Aerophobales	B47-G16	B47-G16		*	k141_215599_6	K03075	1.7e-21	74.8	25.43	preprotein translocase subunit SecG	domain
Guaymas_MAG_P_011	Bacteria	Aerophobota	Aerophobia	Aerophobales	B47-G16	B47-G16			k141_215599_7	K08097	0.0034	14.2	122.23	phosphosulfolactate synthase [EC:4.4.1.19]	full
Guaymas_MAG_P_011	Bacteria	Aerophobota	Aerophobia	Aerophobales	B47-G16	B47-G16		*	k141_7383040_1	K22187	9.3e-198	655	557.17	alpha-ketoglutaric semialdehyde dehydrogenase [EC:1.2.1.-]	domain
Guaymas_MAG_P_011	Bacteria	Aerophobota	Aerophobia	Aerophobales	B47-G16	B47-G16			k141_3211512_1	K16079	6.3e-05	19.9	85.17	outer membrane immunogenic protein	domain
Guaymas_MAG_P_011	Bacteria	Aerophobota	Aerophobia	Aerophobales	B47-G16	B47-G16			k141_3211512_4	K07485	4e-09	33.1	97.8	transposase	full
Guaymas_MAG_P_011	Bacteria	Aerophobota	Aerophobia	Aerophobales	B47-G16	B47-G16		*	k141_3211512_5	K01190	1.8e-172	573.2	379.43	beta-galactosidase [EC:3.2.1.23]	full
Guaymas_MAG_P_011	Bacteria	Aerophobota	Aerophobia	Aerophobales	B47-G16	B47-G16			k141_3211512_6	K02035	3.9e-69	231.2	239.4	peptide/nickel transport system substrate-binding protein	full
Guaymas_MAG_P_011	Bacteria	Aerophobota	Aerophobia	Aerophobales	B47-G16	B47-G16		*	k141_3211512_7	K02033	1.5e-90	302	213.83	peptide/nickel transport system permease protein	domain
Guaymas_MAG_P_011	Bacteria	Aerophobota	Aerophobia	Aerophobales	B47-G16	B47-G16		*	k141_3211512_8	K02034	1.9e-97	324.7	234.6	peptide/nickel transport system permease protein	domain
Guaymas_MAG_P_011	Bacteria	Aerophobota	Aerophobia	Aerophobales	B47-G16	B47-G16			k141_6848466_1	K02033	3.5e-18	63.3	213.83	peptide/nickel transport system permease protein	domain
Guaymas_MAG_P_011	Bacteria	Aerophobota	Aerophobia	Aerophobales	B47-G16	B47-G16			k141_6848466_2	K01599	8.3e-23	77.8	200.77	uroporphyrinogen decarboxylase [EC:4.1.1.37]	full
Guaymas_MAG_P_011	Bacteria	Aerophobota	Aerophobia	Aerophobales	B47-G16	B47-G16			k141_6848466_3	K01599	4.8e-06	22.3	200.77	uroporphyrinogen decarboxylase [EC:4.1.1.37]	full
Guaymas_MAG_P_011	Bacteria	Aerophobota	Aerophobia	Aerophobales	B47-G16	B47-G16			k141_6848466_4	K01599	1.1e-09	34.4	200.77	uroporphyrinogen decarboxylase [EC:4.1.1.37]	full
Guaymas_MAG_P_011	Bacteria	Aerophobota	Aerophobia	Aerophobales	B47-G16	B47-G16			k141_6848466_5	K14080	0.00048	16.6	303	[methyl-Co(III) methanol-specific corrinoid protein]:coenzyme M methyltransferase [EC:2.1.1.246]	full
Guaymas_MAG_P_011	Bacteria	Aerophobota	Aerophobia	Aerophobales	B47-G16	B47-G16			k141_7811393_2	K04763	3.7e-08	30.2	186.53	integrase/recombinase XerD	full
Guaymas_MAG_P_011	Bacteria	Aerophobota	Aerophobia	Aerophobales	B47-G16	B47-G16			k141_7811393_3	K19165	1.8e-07	29.1	54.9	antitoxin Phd	domain
Guaymas_MAG_P_011	Bacteria	Aerophobota	Aerophobia	Aerophobales	B47-G16	B47-G16		*	k141_7811393_4	K19092	9.3e-15	52.6	33.77	toxin ParE1/3/4	domain
Guaymas_MAG_P_011	Bacteria	Aerophobota	Aerophobia	Aerophobales	B47-G16	B47-G16			k141_7811393_7	K19804	1.8e-08	31.5	83.33	lipopolysaccharide assembly protein B	domain
Guaymas_MAG_P_011	Bacteria	Aerophobota	Aerophobia	Aerophobales	B47-G16	B47-G16			k141_751596_1	K23976	2.2e-15	54.2	80.07	L-aspartate semialdehyde sulfurtransferase ferredoxin	domain
Guaymas_MAG_P_011	Bacteria	Aerophobota	Aerophobia	Aerophobales	B47-G16	B47-G16		*	k141_751596_2	K03593	5.8e-109	362.8	121.77	ATP-binding protein involved in chromosome partitioning	domain
Guaymas_MAG_P_011	Bacteria	Aerophobota	Aerophobia	Aerophobales	B47-G16	B47-G16		*	k141_751596_3	K01462	4.2e-58	194.4	37.83	peptide deformylase [EC:3.5.1.88]	full
Guaymas_MAG_P_011	Bacteria	Aerophobota	Aerophobia	Aerophobales	B47-G16	B47-G16			k141_751596_4	K04755	1.7e-14	51.3	113.07	ferredoxin, 2Fe-2S	domain
Guaymas_MAG_P_011	Bacteria	Aerophobota	Aerophobia	Aerophobales	B47-G16	B47-G16			k141_751596_5	K23976	2.3e-16	57.4	80.07	L-aspartate semialdehyde sulfurtransferase ferredoxin	domain
Guaymas_MAG_P_011	Bacteria	Aerophobota	Aerophobia	Aerophobales	B47-G16	B47-G16		*	k141_751596_6	K09116	1.2e-106	353.7	109.53	uncharacterized protein	full
Guaymas_MAG_P_011	Bacteria	Aerophobota	Aerophobia	Aerophobales	B47-G16	B47-G16		*	k141_751596_7	K06897	1.8e-72	242	89.8	7,8-dihydropterin-6-yl-methyl-4-(beta-D-ribofuranosyl)aminobenzene 5'-phosphate synthase [EC:2.5.1.105]	full
Guaymas_MAG_P_011	Bacteria	Aerophobota	Aerophobia	Aerophobales	B47-G16	B47-G16			k141_751596_8	K03449	4.8e-09	32.6	142.67	MFS transporter, CP family, cyanate transporter	domain
Guaymas_MAG_P_011	Bacteria	Aerophobota	Aerophobia	Aerophobales	B47-G16	B47-G16			k141_751596_9	K08177	3.9e-12	42.5	212.03	MFS transporter, OFA family, oxalate/formate antiporter	domain
Guaymas_MAG_P_011	Bacteria	Aerophobota	Aerophobia	Aerophobales	B47-G16	B47-G16			k141_751596_10	K01804	1.4e-14	51	180.33	L-arabinose isomerase [EC:5.3.1.4]	full
Guaymas_MAG_P_011	Bacteria	Aerophobota	Aerophobia	Aerophobales	B47-G16	B47-G16			k141_751596_11	K03291	1.5e-14	50.6	162.47	MFS transporter, SET family, sugar efflux transporter	full
Guaymas_MAG_P_011	Bacteria	Aerophobota	Aerophobia	Aerophobales	B47-G16	B47-G16			k141_751596_12	K04063	2.2e-10	38.2	55.4	lipoyl-dependent peroxiredoxin [EC:1.11.1.28]	full
Guaymas_MAG_P_011	Bacteria	Aerophobota	Aerophobia	Aerophobales	B47-G16	B47-G16			k141_751596_13	K02596	3e-08	31	89.03	nitrogen fixation protein NifX	domain
Guaymas_MAG_P_011	Bacteria	Aerophobota	Aerophobia	Aerophobales	B47-G16	B47-G16		*	k141_4495548_1	K02050	3.7e-47	158.6	137.37	NitT/TauT family transport system permease protein	full
Guaymas_MAG_P_011	Bacteria	Aerophobota	Aerophobia	Aerophobales	B47-G16	B47-G16		*	k141_4495548_2	K02049	2.2e-109	364.3	344.07	NitT/TauT family transport system ATP-binding protein	domain
Guaymas_MAG_P_011	Bacteria	Aerophobota	Aerophobia	Aerophobales	B47-G16	B47-G16			k141_4495548_3	K18918	0.00047	18	40.47	RHH-type transcriptional regulator, rel operon repressor / antitoxin RelB	full
Guaymas_MAG_P_011	Bacteria	Aerophobota	Aerophobia	Aerophobales	B47-G16	B47-G16			k141_1500559_1	K18889	4.3e-08	29.4	667.53	ATP-binding cassette, subfamily B, multidrug efflux pump	domain
Guaymas_MAG_P_011	Bacteria	Aerophobota	Aerophobia	Aerophobales	B47-G16	B47-G16			k141_1500559_2	K00754	1.1e-52	177	239.33	L-malate glycosyltransferase [EC:2.4.1.-]	domain
Guaymas_MAG_P_011	Bacteria	Aerophobota	Aerophobia	Aerophobales	B47-G16	B47-G16		*	k141_1500559_3	K18814	1.2e-56	190.2	134.63	putative inorganic carbon (hco3(-)) transporter	full
Guaymas_MAG_P_011	Bacteria	Aerophobota	Aerophobia	Aerophobales	B47-G16	B47-G16			k141_1500559_4	K00748	7.6e-17	58.3	109.37	lipid-A-disaccharide synthase [EC:2.4.1.182]	domain
Guaymas_MAG_P_011	Bacteria	Aerophobota	Aerophobia	Aerophobales	B47-G16	B47-G16			k141_858849_1	K07123	1.6e-15	54.2	154.6	uncharacterized protein	domain
Guaymas_MAG_P_011	Bacteria	Aerophobota	Aerophobia	Aerophobales	B47-G16	B47-G16			k141_858849_4	K01669	3.5e-19	66.2	393.17	deoxyribodipyrimidine photo-lyase [EC:4.1.99.3]	domain
Guaymas_MAG_P_011	Bacteria	Aerophobota	Aerophobia	Aerophobales	B47-G16	B47-G16			k141_858849_5	K09144	7.3e-21	72.4	81.57	uncharacterized protein	full
Guaymas_MAG_P_011	Bacteria	Aerophobota	Aerophobia	Aerophobales	B47-G16	B47-G16		*	k141_858849_7	K22684	4.4e-78	261.2	79.97	metacaspase-1 [EC:3.4.22.-]	full
Guaymas_MAG_P_011	Bacteria	Aerophobota	Aerophobia	Aerophobales	B47-G16	B47-G16			k141_858849_10	K07752	0.024	9.6	640.27	carboxypeptidase D [EC:3.4.17.22]	full
Guaymas_MAG_P_011	Bacteria	Aerophobota	Aerophobia	Aerophobales	B47-G16	B47-G16			k141_8132552_2	K07159	3.9e-29	99.3	168.47	uncharacterized protein	full
Guaymas_MAG_P_011	Bacteria	Aerophobota	Aerophobia	Aerophobales	B47-G16	B47-G16		*	k141_8132552_3	K01873	0	1335.1	628.07	valyl-tRNA synthetase [EC:6.1.1.9]	full
Guaymas_MAG_P_011	Bacteria	Aerophobota	Aerophobia	Aerophobales	B47-G16	B47-G16		*	k141_8132552_4	K05568	2.2e-120	400.7	346.2	multicomponent Na+:H+ antiporter subunit D	domain
Guaymas_MAG_P_011	Bacteria	Aerophobota	Aerophobia	Aerophobales	B47-G16	B47-G16		*	k141_8132552_5	K05568	1.3e-114	381.6	346.2	multicomponent Na+:H+ antiporter subunit D	domain
Guaymas_MAG_P_011	Bacteria	Aerophobota	Aerophobia	Aerophobales	B47-G16	B47-G16		*	k141_5993703_1	K05989	0	1113.4	165.2	alpha-L-rhamnosidase [EC:3.2.1.40]	domain
Guaymas_MAG_P_011	Bacteria	Aerophobota	Aerophobia	Aerophobales	B47-G16	B47-G16			k141_5993703_2	K05521	1.1e-17	61.5	196.47	ADP-ribosyl-[dinitrogen reductase] hydrolase [EC:3.2.2.24]	domain
Guaymas_MAG_P_011	Bacteria	Aerophobota	Aerophobia	Aerophobales	B47-G16	B47-G16			k141_5993703_3	K19575	0.0015	15.8	112.93	MerR family transcriptional regulator, activator of bmr gene	full
Guaymas_MAG_P_011	Bacteria	Aerophobota	Aerophobia	Aerophobales	B47-G16	B47-G16			k141_2677999_1	K02035	2.7e-40	135.8	239.4	peptide/nickel transport system substrate-binding protein	full
Guaymas_MAG_P_011	Bacteria	Aerophobota	Aerophobia	Aerophobales	B47-G16	B47-G16		*	k141_2677999_2	K02034	5.6e-99	329.7	234.6	peptide/nickel transport system permease protein	domain
Guaymas_MAG_P_011	Bacteria	Aerophobota	Aerophobia	Aerophobales	B47-G16	B47-G16		*	k141_2677999_3	K02033	5.2e-90	300.2	213.83	peptide/nickel transport system permease protein	domain
Guaymas_MAG_P_011	Bacteria	Aerophobota	Aerophobia	Aerophobales	B47-G16	B47-G16			k141_324613_1	K05801	1.3e-14	51.9	91.9	DnaJ like chaperone protein	domain
Guaymas_MAG_P_011	Bacteria	Aerophobota	Aerophobia	Aerophobales	B47-G16	B47-G16		*	k141_324613_3	K06997	9.8e-76	253	74.77	PLP dependent protein	full
Guaymas_MAG_P_011	Bacteria	Aerophobota	Aerophobia	Aerophobales	B47-G16	B47-G16			k141_324613_4	K01788	0.0022	14.4	109.67	N-acylglucosamine-6-phosphate 2-epimerase [EC:5.1.3.9]	full
Guaymas_MAG_P_011	Bacteria	Aerophobota	Aerophobia	Aerophobales	B47-G16	B47-G16		*	k141_324613_5	K07095	1.9e-33	113.4	103.3	uncharacterized protein	full
Guaymas_MAG_P_011	Bacteria	Aerophobota	Aerophobia	Aerophobales	B47-G16	B47-G16		*	k141_324613_6	K07339	3.7e-17	59.7	24.47	mRNA interferase HicA [EC:3.1.-.-]	domain
Guaymas_MAG_P_011	Bacteria	Aerophobota	Aerophobia	Aerophobales	B47-G16	B47-G16			k141_324613_7	K18843	6.3e-06	23.8	32.57	antitoxin HicB	domain
Guaymas_MAG_P_011	Bacteria	Aerophobota	Aerophobia	Aerophobales	B47-G16	B47-G16		*	k141_324613_8	K01972	4e-300	995.1	106.13	DNA ligase (NAD+) [EC:6.5.1.2]	domain
Guaymas_MAG_P_011	Bacteria	Aerophobota	Aerophobia	Aerophobales	B47-G16	B47-G16		*	k141_324613_9	K01866	5.5e-107	356.5	92.2	tyrosyl-tRNA synthetase [EC:6.1.1.1]	full
Guaymas_MAG_P_011	Bacteria	Aerophobota	Aerophobia	Aerophobales	B47-G16	B47-G16			k141_324613_10	K01695	2.1e-14	50.7	81.5	tryptophan synthase alpha chain [EC:4.2.1.20]	full
Guaymas_MAG_P_011	Bacteria	Aerophobota	Aerophobia	Aerophobales	B47-G16	B47-G16		*	k141_324613_11	K00791	3.5e-107	356.3	175.3	tRNA dimethylallyltransferase [EC:2.5.1.75]	domain
Guaymas_MAG_P_011	Bacteria	Aerophobota	Aerophobia	Aerophobales	B47-G16	B47-G16		*	k141_324613_12	K06168	4.6e-192	636.9	450.77	tRNA-2-methylthio-N6-dimethylallyladenosine synthase [EC:2.8.4.3]	full
Guaymas_MAG_P_011	Bacteria	Aerophobota	Aerophobia	Aerophobales	B47-G16	B47-G16		*	k141_324613_13	K07053	2.5e-103	343.6	83.2	3',5'-nucleoside bisphosphate phosphatase [EC:3.1.3.97]	full
Guaymas_MAG_P_011	Bacteria	Aerophobota	Aerophobia	Aerophobales	B47-G16	B47-G16		*	k141_324613_14	K00767	1e-118	395.3	319.5	nicotinate-nucleotide pyrophosphorylase (carboxylating) [EC:2.4.2.19]	full
Guaymas_MAG_P_011	Bacteria	Aerophobota	Aerophobia	Aerophobales	B47-G16	B47-G16		*	k141_324613_15	K06989	3.3e-56	188.6	99.3	aspartate dehydrogenase [EC:1.4.1.21]	full
Guaymas_MAG_P_011	Bacteria	Aerophobota	Aerophobia	Aerophobales	B47-G16	B47-G16			k141_324613_16	K00387	8.8e-10	35	443.7	sulfite oxidase [EC:1.8.3.1]	domain
Guaymas_MAG_P_011	Bacteria	Aerophobota	Aerophobia	Aerophobales	B47-G16	B47-G16		*	k141_324613_18	K03752	4.7e-59	197.8	93.3	molybdenum cofactor guanylyltransferase [EC:2.7.7.77]	full
Guaymas_MAG_P_011	Bacteria	Aerophobota	Aerophobia	Aerophobales	B47-G16	B47-G16		*	k141_324613_19	K21993	1.7e-107	357	290.07	formate transporter	full
Guaymas_MAG_P_011	Bacteria	Aerophobota	Aerophobia	Aerophobales	B47-G16	B47-G16		*	k141_8347788_2	K05847	9.9e-141	467.2	352.77	osmoprotectant transport system ATP-binding protein [EC:7.6.2.9]	domain
Guaymas_MAG_P_011	Bacteria	Aerophobota	Aerophobia	Aerophobales	B47-G16	B47-G16		*	k141_8347788_3	K05846	3.8e-83	277.7	172.8	osmoprotectant transport system permease protein	domain
Guaymas_MAG_P_011	Bacteria	Aerophobota	Aerophobia	Aerophobales	B47-G16	B47-G16		*	k141_8347788_4	K01305	8.8e-155	512.6	256.47	beta-aspartyl-dipeptidase (metallo-type) [EC:3.4.19.-]	full
Guaymas_MAG_P_011	Bacteria	Aerophobota	Aerophobia	Aerophobales	B47-G16	B47-G16		*	k141_8347788_5	K02034	5.1e-87	290.2	234.6	peptide/nickel transport system permease protein	domain
Guaymas_MAG_P_011	Bacteria	Aerophobota	Aerophobia	Aerophobales	B47-G16	B47-G16		*	k141_8347788_7	K09703	3.6e-104	346.4	161.23	uncharacterized protein	full
Guaymas_MAG_P_011	Bacteria	Aerophobota	Aerophobia	Aerophobales	B47-G16	B47-G16		*	k141_8347788_8	K16841	2.8e-72	241.2	78.47	allantoin racemase [EC:5.1.99.3]	domain
Guaymas_MAG_P_011	Bacteria	Aerophobota	Aerophobia	Aerophobales	B47-G16	B47-G16		*	k141_8347788_9	K02035	2.2e-105	351.1	239.4	peptide/nickel transport system substrate-binding protein	full
Guaymas_MAG_P_011	Bacteria	Aerophobota	Aerophobia	Aerophobales	B47-G16	B47-G16		*	k141_8347788_10	K02033	8.4e-110	365.5	213.83	peptide/nickel transport system permease protein	domain
Guaymas_MAG_P_011	Bacteria	Aerophobota	Aerophobia	Aerophobales	B47-G16	B47-G16		*	k141_8347788_11	K02034	3e-121	403.3	234.6	peptide/nickel transport system permease protein	domain
Guaymas_MAG_P_011	Bacteria	Aerophobota	Aerophobia	Aerophobales	B47-G16	B47-G16		*	k141_8347788_12	K09703	3.9e-120	399	161.23	uncharacterized protein	full
Guaymas_MAG_P_011	Bacteria	Aerophobota	Aerophobia	Aerophobales	B47-G16	B47-G16		*	k141_8347788_13	K18979	2e-50	169.6	62.97	epoxyqueuosine reductase [EC:1.17.99.6]	full
Guaymas_MAG_P_011	Bacteria	Aerophobota	Aerophobia	Aerophobales	B47-G16	B47-G16			k141_8347788_14	K02034	5.5e-41	138.2	234.6	peptide/nickel transport system permease protein	domain
Guaymas_MAG_P_011	Bacteria	Aerophobota	Aerophobia	Aerophobales	B47-G16	B47-G16		*	k141_5566275_1	K10439	3.7e-63	211.7	200.03	ribose transport system substrate-binding protein	domain
Guaymas_MAG_P_011	Bacteria	Aerophobota	Aerophobia	Aerophobales	B47-G16	B47-G16			k141_5566275_2	K10440	7.6e-84	279.8	326.43	ribose transport system permease protein	full
Guaymas_MAG_P_011	Bacteria	Aerophobota	Aerophobia	Aerophobales	B47-G16	B47-G16			k141_5566275_3	K10440	6.9e-86	286.5	326.43	ribose transport system permease protein	full
Guaymas_MAG_P_011	Bacteria	Aerophobota	Aerophobia	Aerophobales	B47-G16	B47-G16		*	k141_5566275_4	K10545	2.3e-103	343.2	336.23	D-xylose transport system ATP-binding protein [EC:7.5.2.10]	domain
Guaymas_MAG_P_011	Bacteria	Aerophobota	Aerophobia	Aerophobales	B47-G16	B47-G16		*	k141_5566275_5	K00008	5.5e-135	448.1	394.33	L-iditol 2-dehydrogenase [EC:1.1.1.14]	full
Guaymas_MAG_P_011	Bacteria	Aerophobota	Aerophobia	Aerophobales	B47-G16	B47-G16			k141_5566275_6	K01599	4.2e-45	151.6	200.77	uroporphyrinogen decarboxylase [EC:4.1.1.37]	full
Guaymas_MAG_P_011	Bacteria	Aerophobota	Aerophobia	Aerophobales	B47-G16	B47-G16		*	k141_5566275_7	K02027	2.1e-71	239	183.43	multiple sugar transport system substrate-binding protein	full
Guaymas_MAG_P_011	Bacteria	Aerophobota	Aerophobia	Aerophobales	B47-G16	B47-G16		*	k141_5566275_8	K02025	9.4e-101	334.9	273.37	multiple sugar transport system permease protein	full
Guaymas_MAG_P_011	Bacteria	Aerophobota	Aerophobia	Aerophobales	B47-G16	B47-G16		*	k141_5566275_9	K02026	1.4e-98	327.9	257.83	multiple sugar transport system permease protein	domain
Guaymas_MAG_P_011	Bacteria	Aerophobota	Aerophobia	Aerophobales	B47-G16	B47-G16			k141_5566275_10	K18481	0.045	11.2	38.83	Mce-associated membrane protein	full
Guaymas_MAG_P_011	Bacteria	Aerophobota	Aerophobia	Aerophobales	B47-G16	B47-G16			k141_5566275_11	K03337	3.2e-39	132.4	144.07	5-deoxy-glucuronate isomerase [EC:5.3.1.30]	full
Guaymas_MAG_P_011	Bacteria	Aerophobota	Aerophobia	Aerophobales	B47-G16	B47-G16			k141_5566275_12	K00065	1.1e-98	327.6	330.6	2-dehydro-3-deoxy-D-gluconate 5-dehydrogenase [EC:1.1.1.127]	domain
Guaymas_MAG_P_011	Bacteria	Aerophobota	Aerophobia	Aerophobales	B47-G16	B47-G16			k141_6422405_1	K01133	2.2e-26	90.2	424.5	choline-sulfatase [EC:3.1.6.6]	domain
Guaymas_MAG_P_011	Bacteria	Aerophobota	Aerophobia	Aerophobales	B47-G16	B47-G16			k141_6422405_2	K01599	1.4e-29	100.3	200.77	uroporphyrinogen decarboxylase [EC:4.1.1.37]	full
Guaymas_MAG_P_011	Bacteria	Aerophobota	Aerophobia	Aerophobales	B47-G16	B47-G16		*	k141_6422405_3	K05989	7.5e-144	478.9	165.2	alpha-L-rhamnosidase [EC:3.2.1.40]	domain
Guaymas_MAG_P_011	Bacteria	Aerophobota	Aerophobia	Aerophobales	B47-G16	B47-G16		*	k141_6422405_4	K03436	6e-87	289.1	279.47	DeoR family transcriptional regulator, fructose operon transcriptional repressor	full
Guaymas_MAG_P_011	Bacteria	Aerophobota	Aerophobia	Aerophobales	B47-G16	B47-G16			k141_6422405_5	K02035	1.2e-31	107.2	239.4	peptide/nickel transport system substrate-binding protein	full
Guaymas_MAG_P_011	Bacteria	Aerophobota	Aerophobia	Aerophobales	B47-G16	B47-G16		*	k141_3534599_1	K01875	2.7e-42	142.5	75.83	seryl-tRNA synthetase [EC:6.1.1.11]	domain
Guaymas_MAG_P_011	Bacteria	Aerophobota	Aerophobia	Aerophobales	B47-G16	B47-G16		*	k141_3534599_2	K12308	2e-113	377.8	358.5	beta-galactosidase [EC:3.2.1.23]	domain
Guaymas_MAG_P_011	Bacteria	Aerophobota	Aerophobia	Aerophobales	B47-G16	B47-G16			k141_3535110_1	K01599	4.7e-44	148.1	200.77	uroporphyrinogen decarboxylase [EC:4.1.1.37]	full
Guaymas_MAG_P_011	Bacteria	Aerophobota	Aerophobia	Aerophobales	B47-G16	B47-G16			k141_4818857_1	K18557	0.00062	16.5	372.83	NADH-dependent fumarate reductase subunit B [EC:1.3.1.6]	full
Guaymas_MAG_P_011	Bacteria	Aerophobota	Aerophobia	Aerophobales	B47-G16	B47-G16			k141_4818857_2	K07481	9.3e-15	52.4	80.1	transposase, IS5 family	domain
Guaymas_MAG_P_011	Bacteria	Aerophobota	Aerophobia	Aerophobales	B47-G16	B47-G16			k141_7813950_1	K07316	1.3e-15	54.7	199.83	adenine-specific DNA-methyltransferase [EC:2.1.1.72]	domain
Guaymas_MAG_P_011	Bacteria	Aerophobota	Aerophobia	Aerophobales	B47-G16	B47-G16			k141_7813950_2	K01156	7.8e-37	124.4	152.77	type III restriction enzyme [EC:3.1.21.5]	full
Guaymas_MAG_P_011	Bacteria	Aerophobota	Aerophobia	Aerophobales	B47-G16	B47-G16		*	k141_7171910_2	K06921	3.5e-118	393.6	76.87	uncharacterized protein	domain
Guaymas_MAG_P_011	Bacteria	Aerophobota	Aerophobia	Aerophobales	B47-G16	B47-G16			k141_7171910_3	K02003	3.9e-85	283.8	287.07	putative ABC transport system ATP-binding protein	domain
Guaymas_MAG_P_011	Bacteria	Aerophobota	Aerophobia	Aerophobales	B47-G16	B47-G16		*	k141_6744999_1	K10112	2.9e-170	564.7	517.6	multiple sugar transport system ATP-binding protein	domain
Guaymas_MAG_P_011	Bacteria	Aerophobota	Aerophobia	Aerophobales	B47-G16	B47-G16		*	k141_6744999_2	K06962	2.3e-31	106.6	97.07	uncharacterized protein	full
Guaymas_MAG_P_011	Bacteria	Aerophobota	Aerophobia	Aerophobales	B47-G16	B47-G16			k141_3000840_1	K02453	1e-06	25.1	315.47	general secretion pathway protein D	full
Guaymas_MAG_P_011	Bacteria	Aerophobota	Aerophobia	Aerophobales	B47-G16	B47-G16			k141_3000840_2	K02453	6.4e-88	293.4	315.47	general secretion pathway protein D	full
Guaymas_MAG_P_011	Bacteria	Aerophobota	Aerophobia	Aerophobales	B47-G16	B47-G16		*	k141_3000840_3	K00765	2.3e-73	245.1	152.13	ATP phosphoribosyltransferase [EC:2.4.2.17]	full
Guaymas_MAG_P_011	Bacteria	Aerophobota	Aerophobia	Aerophobales	B47-G16	B47-G16		*	k141_3000840_5	K01689	1.7e-214	711.4	62.03	enolase [EC:4.2.1.11]	full
Guaymas_MAG_P_011	Bacteria	Aerophobota	Aerophobia	Aerophobales	B47-G16	B47-G16		*	k141_3000840_6	K00031	2.1e-74	249	218.27	isocitrate dehydrogenase [EC:1.1.1.42]	full
Guaymas_MAG_P_011	Bacteria	Aerophobota	Aerophobia	Aerophobales	B47-G16	B47-G16		*	k141_3000840_7	K03798	3.5e-257	853.1	744.2	cell division protease FtsH [EC:3.4.24.-]	domain
Guaymas_MAG_P_011	Bacteria	Aerophobota	Aerophobia	Aerophobales	B47-G16	B47-G16		*	k141_3000840_8	K00796	2.3e-134	446.8	259.6	dihydropteroate synthase [EC:2.5.1.15]	full
Guaymas_MAG_P_011	Bacteria	Aerophobota	Aerophobia	Aerophobales	B47-G16	B47-G16		*	k141_3000840_9	K01159	1.1e-68	228.6	34.8	crossover junction endodeoxyribonuclease RuvC [EC:3.1.22.4]	domain
Guaymas_MAG_P_011	Bacteria	Aerophobota	Aerophobia	Aerophobales	B47-G16	B47-G16		*	k141_3000840_10	K00249	1.2e-120	401.7	349.43	acyl-CoA dehydrogenase [EC:1.3.8.7]	full
Guaymas_MAG_P_011	Bacteria	Aerophobota	Aerophobia	Aerophobales	B47-G16	B47-G16		*	k141_3000840_11	K03521	3.6e-91	303.1	53.43	electron transfer flavoprotein beta subunit	full
Guaymas_MAG_P_011	Bacteria	Aerophobota	Aerophobia	Aerophobales	B47-G16	B47-G16			k141_1289484_1	K11621	0.00045	16.6	70.03	lia operon protein LiaG	domain
Guaymas_MAG_P_011	Bacteria	Aerophobota	Aerophobia	Aerophobales	B47-G16	B47-G16			k141_1289484_2	K07333	0.00026	16.7	103.3	archaeal flagellar protein FlaJ	domain
Guaymas_MAG_P_011	Bacteria	Aerophobota	Aerophobia	Aerophobales	B47-G16	B47-G16			k141_1289484_3	K01992	0.021	11.6	17.13	ABC-2 type transport system permease protein	domain
Guaymas_MAG_P_011	Bacteria	Aerophobota	Aerophobia	Aerophobales	B47-G16	B47-G16			k141_1289484_4	K01992	0.062	10.1	17.13	ABC-2 type transport system permease protein	domain
Guaymas_MAG_P_011	Bacteria	Aerophobota	Aerophobia	Aerophobales	B47-G16	B47-G16			k141_1289484_5	K01990	3e-69	232.1	251.17	ABC-2 type transport system ATP-binding protein	domain
Guaymas_MAG_P_011	Bacteria	Aerophobota	Aerophobia	Aerophobales	B47-G16	B47-G16			k141_1076003_1	K03824	2.7e-07	27.7	70.6	putative acetyltransferase [EC:2.3.1.-]	domain
Guaymas_MAG_P_011	Bacteria	Aerophobota	Aerophobia	Aerophobales	B47-G16	B47-G16		*	k141_1076003_2	K01443	3.5e-124	413.1	139.57	N-acetylglucosamine-6-phosphate deacetylase [EC:3.5.1.25]	full
Guaymas_MAG_P_011	Bacteria	Aerophobota	Aerophobia	Aerophobales	B47-G16	B47-G16			k141_3108601_1	K02034	4.2e-35	118.8	234.6	peptide/nickel transport system permease protein	domain
Guaymas_MAG_P_011	Bacteria	Aerophobota	Aerophobia	Aerophobales	B47-G16	B47-G16			k141_3108601_2	K00344	2e-29	100	284.1	NADPH:quinone reductase [EC:1.6.5.5]	domain
Guaymas_MAG_P_011	Bacteria	Aerophobota	Aerophobia	Aerophobales	B47-G16	B47-G16		*	k141_3108601_3	K02120	1.4e-55	185.8	156	V/A-type H+/Na+-transporting ATPase subunit D	domain
Guaymas_MAG_P_011	Bacteria	Aerophobota	Aerophobia	Aerophobales	B47-G16	B47-G16			k141_3108601_4	K00748	8.7e-08	28.4	109.37	lipid-A-disaccharide synthase [EC:2.4.1.182]	domain
Guaymas_MAG_P_011	Bacteria	Aerophobota	Aerophobia	Aerophobales	B47-G16	B47-G16			k141_3536664_1	K05349	2.5e-41	139.2	315.13	beta-glucosidase [EC:3.2.1.21]	full
Guaymas_MAG_P_011	Bacteria	Aerophobota	Aerophobia	Aerophobales	B47-G16	B47-G16		*	k141_3536664_2	K00950	3.4e-52	175.1	46.13	2-amino-4-hydroxy-6-hydroxymethyldihydropteridine diphosphokinase [EC:2.7.6.3]	domain
Guaymas_MAG_P_011	Bacteria	Aerophobota	Aerophobia	Aerophobales	B47-G16	B47-G16		*	k141_3536664_3	K01990	1.4e-84	282.7	251.17	ABC-2 type transport system ATP-binding protein	domain
Guaymas_MAG_P_011	Bacteria	Aerophobota	Aerophobia	Aerophobales	B47-G16	B47-G16			k141_3536664_4	K05594	0.022	13.1	48.3	ElaB protein	domain
Guaymas_MAG_P_011	Bacteria	Aerophobota	Aerophobia	Aerophobales	B47-G16	B47-G16		*	k141_3536664_5	K00942	4e-79	263.6	188.57	guanylate kinase [EC:2.7.4.8]	domain
Guaymas_MAG_P_011	Bacteria	Aerophobota	Aerophobia	Aerophobales	B47-G16	B47-G16		*	k141_3536664_6	K03060	2e-12	45.2	24.83	DNA-directed RNA polymerase subunit omega [EC:2.7.7.6]	full
Guaymas_MAG_P_011	Bacteria	Aerophobota	Aerophobia	Aerophobales	B47-G16	B47-G16		*	k141_3536664_7	K02313	3.4e-190	631.3	137.43	chromosomal replication initiator protein	full
Guaymas_MAG_P_011	Bacteria	Aerophobota	Aerophobia	Aerophobales	B47-G16	B47-G16		*	k141_3536664_8	K19710	3.5e-67	224.6	135.63	ATP adenylyltransferase [EC:2.7.7.53]	full
Guaymas_MAG_P_011	Bacteria	Aerophobota	Aerophobia	Aerophobales	B47-G16	B47-G16			k141_3536664_9	K01916	2.2e-08	30.7	287.97	NAD+ synthase [EC:6.3.1.5]	domain
Guaymas_MAG_P_011	Bacteria	Aerophobota	Aerophobia	Aerophobales	B47-G16	B47-G16		*	k141_5247935_1	K13990	1.2e-221	734.4	464.1	glutamate formiminotransferase / formiminotetrahydrofolate cyclodeaminase [EC:2.1.2.5 4.3.1.4]	full
Guaymas_MAG_P_011	Bacteria	Aerophobota	Aerophobia	Aerophobales	B47-G16	B47-G16			k141_755276_1	K03824	7.9e-09	32.7	70.6	putative acetyltransferase [EC:2.3.1.-]	domain
Guaymas_MAG_P_011	Bacteria	Aerophobota	Aerophobia	Aerophobales	B47-G16	B47-G16		*	k141_755276_3	K03701	5.7e-304	1008.9	393.4	excinuclease ABC subunit A	full
Guaymas_MAG_P_011	Bacteria	Aerophobota	Aerophobia	Aerophobales	B47-G16	B47-G16			k141_3001926_1	K00261	1.5e-74	248.9	549.43	glutamate dehydrogenase (NAD(P)+) [EC:1.4.1.3]	full
Guaymas_MAG_P_011	Bacteria	Aerophobota	Aerophobia	Aerophobales	B47-G16	B47-G16		*	k141_3001926_2	K04751	1.6e-43	146.1	119.1	nitrogen regulatory protein P-II 1	domain
Guaymas_MAG_P_011	Bacteria	Aerophobota	Aerophobia	Aerophobales	B47-G16	B47-G16			k141_3001926_3	K16179	9.6e-78	257.8	271.2	dimethylamine corrinoid protein	full
Guaymas_MAG_P_011	Bacteria	Aerophobota	Aerophobia	Aerophobales	B47-G16	B47-G16			k141_3001926_4	K04751	3.4e-15	53.7	119.1	nitrogen regulatory protein P-II 1	domain
Guaymas_MAG_P_011	Bacteria	Aerophobota	Aerophobia	Aerophobales	B47-G16	B47-G16			k141_3001926_5	K01599	3.8e-25	85.5	200.77	uroporphyrinogen decarboxylase [EC:4.1.1.37]	full
Guaymas_MAG_P_011	Bacteria	Aerophobota	Aerophobia	Aerophobales	B47-G16	B47-G16			k141_3001926_6	K01804	5.1e-51	171.1	180.33	L-arabinose isomerase [EC:5.3.1.4]	full
Guaymas_MAG_P_011	Bacteria	Aerophobota	Aerophobia	Aerophobales	B47-G16	B47-G16			k141_3001926_7	K01599	1.1e-25	87.3	200.77	uroporphyrinogen decarboxylase [EC:4.1.1.37]	full
Guaymas_MAG_P_011	Bacteria	Aerophobota	Aerophobia	Aerophobales	B47-G16	B47-G16			k141_3001926_8	K10117	1.5e-62	209.7	224.07	raffinose/stachyose/melibiose transport system substrate-binding protein	full
Guaymas_MAG_P_011	Bacteria	Aerophobota	Aerophobia	Aerophobales	B47-G16	B47-G16		*	k141_3001926_9	K02026	2.7e-79	264.4	257.83	multiple sugar transport system permease protein	domain
Guaymas_MAG_P_011	Bacteria	Aerophobota	Aerophobia	Aerophobales	B47-G16	B47-G16			k141_3001926_10	K02025	7.5e-78	259.5	273.37	multiple sugar transport system permease protein	full
Guaymas_MAG_P_011	Bacteria	Aerophobota	Aerophobia	Aerophobales	B47-G16	B47-G16			k141_3001926_11	K01599	1.1e-30	103.9	200.77	uroporphyrinogen decarboxylase [EC:4.1.1.37]	full
Guaymas_MAG_P_011	Bacteria	Aerophobota	Aerophobia	Aerophobales	B47-G16	B47-G16			k141_3001926_13	K19715	4.7e-117	388.9	393.43	8-amino-3,8-dideoxy-alpha-D-manno-octulosonate transaminase [EC:2.6.1.109]	full
Guaymas_MAG_P_011	Bacteria	Aerophobota	Aerophobia	Aerophobales	B47-G16	B47-G16		*	k141_3001926_14	K10119	3.7e-95	316.5	280.73	raffinose/stachyose/melibiose transport system permease protein	domain
Guaymas_MAG_P_011	Bacteria	Aerophobota	Aerophobia	Aerophobales	B47-G16	B47-G16		*	k141_3001926_15	K02025	1.2e-92	308.2	273.37	multiple sugar transport system permease protein	full
Guaymas_MAG_P_011	Bacteria	Aerophobota	Aerophobia	Aerophobales	B47-G16	B47-G16		*	k141_3001926_16	K10117	9.8e-72	240.1	224.07	raffinose/stachyose/melibiose transport system substrate-binding protein	full
Guaymas_MAG_P_011	Bacteria	Aerophobota	Aerophobia	Aerophobales	B47-G16	B47-G16			k141_3001926_18	K18918	3.1e-06	25	40.47	RHH-type transcriptional regulator, rel operon repressor / antitoxin RelB	full
Guaymas_MAG_P_011	Bacteria	Aerophobota	Aerophobia	Aerophobales	B47-G16	B47-G16		*	k141_3857566_1	K08591	2.4e-36	122.8	66.4	acyl phosphate:glycerol-3-phosphate acyltransferase [EC:2.3.1.275]	full
Guaymas_MAG_P_011	Bacteria	Aerophobota	Aerophobia	Aerophobales	B47-G16	B47-G16		*	k141_3857566_2	K00820	9.8e-175	579.9	181.23	glutamine---fructose-6-phosphate transaminase (isomerizing) [EC:2.6.1.16]	full
Guaymas_MAG_P_011	Bacteria	Aerophobota	Aerophobia	Aerophobales	B47-G16	B47-G16			k141_542466_1	K02388	3.5e-07	27	55.8	flagellar basal-body rod protein FlgC	domain
Guaymas_MAG_P_011	Bacteria	Aerophobota	Aerophobia	Aerophobales	B47-G16	B47-G16		*	k141_542466_2	K02392	3.8e-102	339.6	252.67	flagellar basal-body rod protein FlgG	full
Guaymas_MAG_P_011	Bacteria	Aerophobota	Aerophobia	Aerophobales	B47-G16	B47-G16		*	k141_542466_3	K02386	2.8e-34	116.4	50	flagella basal body P-ring formation protein FlgA	full
Guaymas_MAG_P_011	Bacteria	Aerophobota	Aerophobia	Aerophobales	B47-G16	B47-G16			k141_3109779_2	K18909	0.00019	18.6	105.97	MarR family transcriptional regulator, repressor for mepA	domain
Guaymas_MAG_P_011	Bacteria	Aerophobota	Aerophobia	Aerophobales	B47-G16	B47-G16		*	k141_3109779_3	K07012	5.1e-82	273.7	142.33	CRISPR-associated endonuclease/helicase Cas3 [EC:3.1.-.- 3.6.4.-]	domain
Guaymas_MAG_P_011	Bacteria	Aerophobota	Aerophobia	Aerophobales	B47-G16	B47-G16		*	k141_3109779_5	K19075	8.7e-44	147.5	122.63	CRISPR-associated protein Cst2	full
Guaymas_MAG_P_011	Bacteria	Aerophobota	Aerophobia	Aerophobales	B47-G16	B47-G16		*	k141_3109779_7	K07464	7.6e-24	81.8	69.23	CRISPR-associated exonuclease Cas4 [EC:3.1.12.1]	domain
Guaymas_MAG_P_011	Bacteria	Aerophobota	Aerophobia	Aerophobales	B47-G16	B47-G16		*	k141_3109779_8	K15342	3.9e-89	297.4	85.2	CRISP-associated protein Cas1	full
Guaymas_MAG_P_011	Bacteria	Aerophobota	Aerophobia	Aerophobales	B47-G16	B47-G16		*	k141_3109779_10	K09951	1.6e-18	64.4	23.33	CRISPR-associated protein Cas2	domain
Guaymas_MAG_P_011	Bacteria	Aerophobota	Aerophobia	Aerophobales	B47-G16	B47-G16			k141_1077268_1	K22694	0.0031	13.8	609.67	tryptophan 6-halogenase [EC:1.14.19.59]	full
Guaymas_MAG_P_011	Bacteria	Aerophobota	Aerophobia	Aerophobales	B47-G16	B47-G16			k141_1077268_2	K03546	8.4e-47	157.7	182.13	DNA repair protein SbcC/Rad50	domain
Guaymas_MAG_P_011	Bacteria	Aerophobota	Aerophobia	Aerophobales	B47-G16	B47-G16			k141_1077268_3	K03575	0.029	10.7	151.1	A/G-specific adenine glycosylase [EC:3.2.2.31]	full
Guaymas_MAG_P_011	Bacteria	Aerophobota	Aerophobia	Aerophobales	B47-G16	B47-G16		*	k141_1077268_4	K07016	4.1e-170	565.6	130.03	CRISPR-associated protein Csm1	full
Guaymas_MAG_P_011	Bacteria	Aerophobota	Aerophobia	Aerophobales	B47-G16	B47-G16		*	k141_1077268_6	K19138	1.3e-26	91.5	42.1	CRISPR-associated protein Csm2	full
Guaymas_MAG_P_011	Bacteria	Aerophobota	Aerophobia	Aerophobales	B47-G16	B47-G16		*	k141_1077268_7	K09002	1.2e-79	265.1	79.73	CRISPR-associated protein Csm3	domain
Guaymas_MAG_P_011	Bacteria	Aerophobota	Aerophobia	Aerophobales	B47-G16	B47-G16		*	k141_1077268_8	K19139	5e-55	184.4	43.17	CRISPR-associated protein Csm4	domain
Guaymas_MAG_P_011	Bacteria	Aerophobota	Aerophobia	Aerophobales	B47-G16	B47-G16		*	k141_1077268_9	K19140	1e-64	217.1	81.43	CRISPR-associated protein Csm5	full
Guaymas_MAG_P_011	Bacteria	Aerophobota	Aerophobia	Aerophobales	B47-G16	B47-G16		*	k141_1077268_11	K09131	4.4e-30	102.7	31.23	uncharacterized protein	full
Guaymas_MAG_P_011	Bacteria	Aerophobota	Aerophobia	Aerophobales	B47-G16	B47-G16		*	k141_1077268_13	K00286	3.4e-87	290.6	53.53	pyrroline-5-carboxylate reductase [EC:1.5.1.2]	full
Guaymas_MAG_P_011	Bacteria	Aerophobota	Aerophobia	Aerophobales	B47-G16	B47-G16			k141_3751791_4	K18554	2e-07	28.2	67.9	chloramphenicol 3-O phosphotransferase [EC:2.7.1.-]	domain
Guaymas_MAG_P_011	Bacteria	Aerophobota	Aerophobia	Aerophobales	B47-G16	B47-G16			k141_3751791_6	K00390	1.8e-42	143.4	153	phosphoadenosine phosphosulfate reductase [EC:1.8.4.8 1.8.4.10]	full
Guaymas_MAG_P_011	Bacteria	Aerophobota	Aerophobia	Aerophobales	B47-G16	B47-G16			k141_3751791_8	K11814	0.0035	15	141.97	multidrug resistance protein EbrA	full
Guaymas_MAG_P_011	Bacteria	Aerophobota	Aerophobia	Aerophobales	B47-G16	B47-G16		*	k141_3751791_10	K07095	1.9e-31	106.8	103.3	uncharacterized protein	full
Guaymas_MAG_P_011	Bacteria	Aerophobota	Aerophobia	Aerophobales	B47-G16	B47-G16		*	k141_3751791_11	K05873	1.3e-52	176.2	77.2	adenylate cyclase, class 2 [EC:4.6.1.1]	domain
Guaymas_MAG_P_011	Bacteria	Aerophobota	Aerophobia	Aerophobales	B47-G16	B47-G16			k141_8060_1	K07725	5.2e-09	33.4	67.57	CRISPR-associated protein Csa3	domain
Guaymas_MAG_P_011	Bacteria	Aerophobota	Aerophobia	Aerophobales	B47-G16	B47-G16			k141_8060_2	K01191	8.9e-83	276.3	472.93	alpha-mannosidase [EC:3.2.1.24]	full
Guaymas_MAG_P_011	Bacteria	Aerophobota	Aerophobia	Aerophobales	B47-G16	B47-G16			k141_8060_3	K01130	2e-115	383.6	413.6	arylsulfatase [EC:3.1.6.1]	domain
Guaymas_MAG_P_011	Bacteria	Aerophobota	Aerophobia	Aerophobales	B47-G16	B47-G16		*	k141_8060_4	K01206	3.6e-77	257.6	51.77	alpha-L-fucosidase [EC:3.2.1.51]	full
Guaymas_MAG_P_011	Bacteria	Aerophobota	Aerophobia	Aerophobales	B47-G16	B47-G16		*	k141_6640124_2	K02035	6.3e-77	257	239.4	peptide/nickel transport system substrate-binding protein	full
Guaymas_MAG_P_011	Bacteria	Aerophobota	Aerophobia	Aerophobales	B47-G16	B47-G16		*	k141_6640124_3	K02033	4.4e-96	320.3	213.83	peptide/nickel transport system permease protein	domain
Guaymas_MAG_P_011	Bacteria	Aerophobota	Aerophobia	Aerophobales	B47-G16	B47-G16		*	k141_6640124_4	K02034	1.7e-94	314.9	234.6	peptide/nickel transport system permease protein	domain
Guaymas_MAG_P_011	Bacteria	Aerophobota	Aerophobia	Aerophobales	B47-G16	B47-G16			k141_2361758_1	K01206	0.0093	12	51.77	alpha-L-fucosidase [EC:3.2.1.51]	full
Guaymas_MAG_P_011	Bacteria	Aerophobota	Aerophobia	Aerophobales	B47-G16	B47-G16			k141_2361758_2	K12308	3.1e-07	26.7	358.5	beta-galactosidase [EC:3.2.1.23]	domain
Guaymas_MAG_P_011	Bacteria	Aerophobota	Aerophobia	Aerophobales	B47-G16	B47-G16		*	k141_2361758_3	K18910	1.3e-73	245.5	196.97	D-psicose/D-tagatose/L-ribulose 3-epimerase [EC:5.1.3.30 5.1.3.31]	full
Guaymas_MAG_P_011	Bacteria	Aerophobota	Aerophobia	Aerophobales	B47-G16	B47-G16			k141_5142952_2	K07275	1.5e-07	28.8	64.8	outer membrane protein	full
Guaymas_MAG_P_011	Bacteria	Aerophobota	Aerophobia	Aerophobales	B47-G16	B47-G16			k141_5142952_3	K12976	0.0013	16.3	44.03	lipid A 3-O-deacylase [EC:3.1.1.-]	full
Guaymas_MAG_P_011	Bacteria	Aerophobota	Aerophobia	Aerophobales	B47-G16	B47-G16		*	k141_5357305_2	K02026	1.6e-103	344.2	257.83	multiple sugar transport system permease protein	domain
Guaymas_MAG_P_011	Bacteria	Aerophobota	Aerophobia	Aerophobales	B47-G16	B47-G16		*	k141_5357305_3	K02025	1.2e-104	347.8	273.37	multiple sugar transport system permease protein	full
Guaymas_MAG_P_011	Bacteria	Aerophobota	Aerophobia	Aerophobales	B47-G16	B47-G16		*	k141_5357305_4	K02027	1.3e-61	206.7	183.43	multiple sugar transport system substrate-binding protein	full
Guaymas_MAG_P_011	Bacteria	Aerophobota	Aerophobia	Aerophobales	B47-G16	B47-G16			k141_5357305_6	K18790	0.02	11.6	639.93	beta-lactamase class D OXA-1 [EC:3.5.2.6]	full
Guaymas_MAG_P_011	Bacteria	Aerophobota	Aerophobia	Aerophobales	B47-G16	B47-G16		*	k141_5357305_9	K03666	7.3e-13	45.9	21.6	host factor-I protein	domain
Guaymas_MAG_P_011	Bacteria	Aerophobota	Aerophobia	Aerophobales	B47-G16	B47-G16		*	k141_4180551_2	K04069	3.9e-77	257.2	114.97	pyruvate formate lyase activating enzyme [EC:1.97.1.4]	full
Guaymas_MAG_P_011	Bacteria	Aerophobota	Aerophobia	Aerophobales	B47-G16	B47-G16			k141_4715568_1	K02392	5.1e-52	174.6	252.67	flagellar basal-body rod protein FlgG	full
Guaymas_MAG_P_011	Bacteria	Aerophobota	Aerophobia	Aerophobales	B47-G16	B47-G16			k141_4715568_2	K02398	1.6e-06	25.7	28.7	negative regulator of flagellin synthesis FlgM	domain
Guaymas_MAG_P_011	Bacteria	Aerophobota	Aerophobia	Aerophobales	B47-G16	B47-G16			k141_4715568_3	K04034	1e-62	210.3	279.5	anaerobic magnesium-protoporphyrin IX monomethyl ester cyclase [EC:1.21.98.3]	full
Guaymas_MAG_P_011	Bacteria	Aerophobota	Aerophobia	Aerophobales	B47-G16	B47-G16			k141_4715568_4	K02664	0.013	12.8	59.83	type IV pilus assembly protein PilO	full
Guaymas_MAG_P_011	Bacteria	Aerophobota	Aerophobia	Aerophobales	B47-G16	B47-G16			k141_4073545_1	K00170	1.1e-25	87.8	312.5	pyruvate ferredoxin oxidoreductase beta subunit [EC:1.2.7.1]	full
Guaymas_MAG_P_011	Bacteria	Aerophobota	Aerophobia	Aerophobales	B47-G16	B47-G16		*	k141_4073545_2	K00169	1.9e-153	508.5	299.33	pyruvate ferredoxin oxidoreductase alpha subunit [EC:1.2.7.1]	full
Guaymas_MAG_P_011	Bacteria	Aerophobota	Aerophobia	Aerophobales	B47-G16	B47-G16		*	k141_4073545_3	K00171	2.3e-32	109.2	98.87	pyruvate ferredoxin oxidoreductase delta subunit [EC:1.2.7.1]	domain
Guaymas_MAG_P_011	Bacteria	Aerophobota	Aerophobia	Aerophobales	B47-G16	B47-G16		*	k141_4073545_4	K00172	2.2e-68	227.8	140.47	pyruvate ferredoxin oxidoreductase gamma subunit [EC:1.2.7.1]	domain
Guaymas_MAG_P_011	Bacteria	Aerophobota	Aerophobia	Aerophobales	B47-G16	B47-G16			k141_4073545_5	K17717	5.5e-31	105.5	148.87	phospholipase D [EC:3.1.4.4]	full
Guaymas_MAG_P_011	Bacteria	Aerophobota	Aerophobia	Aerophobales	B47-G16	B47-G16			k141_4073545_6	K11749	6.6e-12	42.9	73.37	regulator of sigma E protease [EC:3.4.24.-]	domain
Guaymas_MAG_P_011	Bacteria	Aerophobota	Aerophobia	Aerophobales	B47-G16	B47-G16			k141_864329_1	K19710	8.1e-17	59	135.63	ATP adenylyltransferase [EC:2.7.7.53]	full
Guaymas_MAG_P_011	Bacteria	Aerophobota	Aerophobia	Aerophobales	B47-G16	B47-G16		*	k141_864329_2	K01916	1.1e-87	292.5	287.97	NAD+ synthase [EC:6.3.1.5]	domain
Guaymas_MAG_P_011	Bacteria	Aerophobota	Aerophobia	Aerophobales	B47-G16	B47-G16			k141_864329_3	K00260	6.8e-82	272.9	633.63	glutamate dehydrogenase [EC:1.4.1.2]	domain
Guaymas_MAG_P_011	Bacteria	Aerophobota	Aerophobia	Aerophobales	B47-G16	B47-G16			k141_5036361_1	K00639	1e-68	229.9	500.9	glycine C-acetyltransferase [EC:2.3.1.29]	domain
Guaymas_MAG_P_011	Bacteria	Aerophobota	Aerophobia	Aerophobales	B47-G16	B47-G16			k141_5036361_2	K00060	4.5e-33	111.8	325.03	threonine 3-dehydrogenase [EC:1.1.1.103]	domain
Guaymas_MAG_P_011	Bacteria	Aerophobota	Aerophobia	Aerophobales	B47-G16	B47-G16			k141_5036361_3	K16869	1.2e-36	124.1	129.4	octanoyl-[GcvH]:protein N-octanoyltransferase [EC:2.3.1.204]	full
Guaymas_MAG_P_011	Bacteria	Aerophobota	Aerophobia	Aerophobales	B47-G16	B47-G16			k141_5036361_4	K01760	2.8e-146	485.5	489.67	cysteine-S-conjugate beta-lyase [EC:4.4.1.13]	domain
Guaymas_MAG_P_011	Bacteria	Aerophobota	Aerophobia	Aerophobales	B47-G16	B47-G16		*	k141_5036361_5	K02033	5.4e-99	329.9	213.83	peptide/nickel transport system permease protein	domain
Guaymas_MAG_P_011	Bacteria	Aerophobota	Aerophobia	Aerophobales	B47-G16	B47-G16		*	k141_5036361_6	K02034	1.1e-109	365.1	234.6	peptide/nickel transport system permease protein	domain
Guaymas_MAG_P_011	Bacteria	Aerophobota	Aerophobia	Aerophobales	B47-G16	B47-G16		*	k141_5036361_7	K02035	7.5e-87	289.8	239.4	peptide/nickel transport system substrate-binding protein	full
Guaymas_MAG_P_011	Bacteria	Aerophobota	Aerophobia	Aerophobales	B47-G16	B47-G16			k141_5036361_8	K02031	2.6e-48	162.9	419.4	peptide/nickel transport system ATP-binding protein	full
Guaymas_MAG_P_011	Bacteria	Aerophobota	Aerophobia	Aerophobales	B47-G16	B47-G16			k141_8138413_1	K03079	2e-36	123.3	182.07	L-ribulose-5-phosphate 3-epimerase [EC:5.1.3.22]	domain
Guaymas_MAG_P_011	Bacteria	Aerophobota	Aerophobia	Aerophobales	B47-G16	B47-G16			k141_8138413_2	K02380	0.025	11.6	46.23	FdhE protein	full
Guaymas_MAG_P_011	Bacteria	Aerophobota	Aerophobia	Aerophobales	B47-G16	B47-G16			k141_8138413_3	K18843	0.00014	19.4	32.57	antitoxin HicB	domain
Guaymas_MAG_P_011	Bacteria	Aerophobota	Aerophobia	Aerophobales	B47-G16	B47-G16			k141_8138413_4	K08153	4.5e-40	135.2	309.63	MFS transporter, DHA1 family, multidrug resistance protein	full
Guaymas_MAG_P_011	Bacteria	Aerophobota	Aerophobia	Aerophobales	B47-G16	B47-G16		*	k141_5786071_1	K06416	2.5e-43	143.9	68.1	stage V sporulation protein S	full
Guaymas_MAG_P_011	Bacteria	Aerophobota	Aerophobia	Aerophobales	B47-G16	B47-G16		*	k141_5786071_2	K09765	2e-63	212.3	104.17	epoxyqueuosine reductase [EC:1.17.99.6]	full
Guaymas_MAG_P_011	Bacteria	Aerophobota	Aerophobia	Aerophobales	B47-G16	B47-G16		*	k141_5786071_3	K03499	2.1e-49	166	131.67	trk system potassium uptake protein	domain
Guaymas_MAG_P_011	Bacteria	Aerophobota	Aerophobia	Aerophobales	B47-G16	B47-G16		*	k141_5786071_4	K03498	1.4e-122	407.3	123.77	trk system potassium uptake protein	domain
Guaymas_MAG_P_011	Bacteria	Aerophobota	Aerophobia	Aerophobales	B47-G16	B47-G16		*	k141_5786071_5	K04070	8.6e-135	447.4	113.87	putative pyruvate formate lyase activating enzyme [EC:1.97.1.4]	full
Guaymas_MAG_P_011	Bacteria	Aerophobota	Aerophobia	Aerophobales	B47-G16	B47-G16		*	k141_5786071_6	K18682	3.2e-214	710	99.5	ribonucrease Y [EC:3.1.-.-]	full
Guaymas_MAG_P_011	Bacteria	Aerophobota	Aerophobia	Aerophobales	B47-G16	B47-G16		*	k141_5786071_7	K00969	9.3e-78	259.3	114.87	nicotinate-nucleotide adenylyltransferase [EC:2.7.7.18]	domain
Guaymas_MAG_P_011	Bacteria	Aerophobota	Aerophobia	Aerophobales	B47-G16	B47-G16		*	k141_5786071_8	K09710	2.3e-40	136.4	47	ribosome-associated protein	full
Guaymas_MAG_P_011	Bacteria	Aerophobota	Aerophobia	Aerophobales	B47-G16	B47-G16		*	k141_5786071_9	K01687	4.3e-251	833.1	656.17	dihydroxy-acid dehydratase [EC:4.2.1.9]	full
Guaymas_MAG_P_011	Bacteria	Aerophobota	Aerophobia	Aerophobales	B47-G16	B47-G16		*	k141_5786071_10	K00817	3.2e-122	406.5	289.57	histidinol-phosphate aminotransferase [EC:2.6.1.9]	full
Guaymas_MAG_P_011	Bacteria	Aerophobota	Aerophobia	Aerophobales	B47-G16	B47-G16		*	k141_5786071_11	K00945	3.2e-88	294.1	83.23	CMP/dCMP kinase [EC:2.7.4.25]	domain
Guaymas_MAG_P_011	Bacteria	Aerophobota	Aerophobia	Aerophobales	B47-G16	B47-G16		*	k141_5786071_12	K00655	1.1e-60	202.8	120.23	1-acyl-sn-glycerol-3-phosphate acyltransferase [EC:2.3.1.51]	domain
Guaymas_MAG_P_011	Bacteria	Aerophobota	Aerophobia	Aerophobales	B47-G16	B47-G16		*	k141_5786071_13	K03527	4.7e-81	270.5	37.07	4-hydroxy-3-methylbut-2-en-1-yl diphosphate reductase [EC:1.17.7.4]	full
Guaymas_MAG_P_011	Bacteria	Aerophobota	Aerophobia	Aerophobales	B47-G16	B47-G16		*	k141_7925411_1	K07133	1.8e-91	305.2	98.53	uncharacterized protein	full
Guaymas_MAG_P_011	Bacteria	Aerophobota	Aerophobia	Aerophobales	B47-G16	B47-G16			k141_7925411_2	K17818	1.1e-12	44.9	339.9	D-arabinitol dehydrogenase (NADP+) [EC:1.1.1.287]	domain
Guaymas_MAG_P_011	Bacteria	Aerophobota	Aerophobia	Aerophobales	B47-G16	B47-G16			k141_7283704_1	K07220	4.1e-21	72.9	76.43	uncharacterized protein	full
Guaymas_MAG_P_011	Bacteria	Aerophobota	Aerophobia	Aerophobales	B47-G16	B47-G16			k141_7283704_2	K18209	2.3e-146	485.7	646.07	fumarate reductase (CoM/CoB) subunit A [EC:1.3.4.1]	full
Guaymas_MAG_P_011	Bacteria	Aerophobota	Aerophobia	Aerophobales	B47-G16	B47-G16			k141_7283704_3	K11337	0.00075	16.3	183.5	bacteriochlorophyllide a dehydrogenase [EC:1.1.1.396]	full
Guaymas_MAG_P_011	Bacteria	Aerophobota	Aerophobia	Aerophobales	B47-G16	B47-G16			k141_545325_1	K01091	1.1e-29	101	119.07	phosphoglycolate phosphatase [EC:3.1.3.18]	domain
Guaymas_MAG_P_011	Bacteria	Aerophobota	Aerophobia	Aerophobales	B47-G16	B47-G16		*	k141_545325_2	K01483	7.3e-15	52.4	34.3	ureidoglycolate lyase [EC:4.3.2.3]	full
Guaymas_MAG_P_011	Bacteria	Aerophobota	Aerophobia	Aerophobales	B47-G16	B47-G16		*	k141_545325_3	K03424	2.8e-90	301.1	86.4	TatD DNase family protein [EC:3.1.21.-]	full
Guaymas_MAG_P_011	Bacteria	Aerophobota	Aerophobia	Aerophobales	B47-G16	B47-G16		*	k141_545325_4	K22205	1.5e-93	311.1	183.3	S-adenosyl-L-methionine hydrolase (adenosine-forming) [EC:3.13.1.8]	domain
Guaymas_MAG_P_011	Bacteria	Aerophobota	Aerophobia	Aerophobales	B47-G16	B47-G16		*	k141_545325_5	K05365	1.3e-251	834.6	654.27	penicillin-binding protein 1B [EC:2.4.1.129 3.4.16.4]	full
Guaymas_MAG_P_011	Bacteria	Aerophobota	Aerophobia	Aerophobales	B47-G16	B47-G16			k141_545325_6	K07070	0.0049	14.2	47.3	uncharacterized protein	domain
Guaymas_MAG_P_011	Bacteria	Aerophobota	Aerophobia	Aerophobales	B47-G16	B47-G16		*	k141_545325_7	K01858	1.2e-79	266	126	myo-inositol-1-phosphate synthase [EC:5.5.1.4]	full
Guaymas_MAG_P_011	Bacteria	Aerophobota	Aerophobia	Aerophobales	B47-G16	B47-G16			k141_545325_8	K07281	3.3e-60	200.8	235.87	1L-myo-inositol 1-phosphate cytidylyltransferase [EC:2.7.7.74]	full
Guaymas_MAG_P_011	Bacteria	Aerophobota	Aerophobia	Aerophobales	B47-G16	B47-G16			k141_545325_9	K23992	8.8e-60	200.3	219.1	1L-myo-inositol 1-phosphate cytidylyltransferase / CDP-L-myo-inositol myo-inositolphosphotransferase [EC:2.7.7.74 2.7.8.34]	full
Guaymas_MAG_P_011	Bacteria	Aerophobota	Aerophobia	Aerophobales	B47-G16	B47-G16		*	k141_545325_10	K01990	2.5e-104	347.9	251.17	ABC-2 type transport system ATP-binding protein	domain
Guaymas_MAG_P_011	Bacteria	Aerophobota	Aerophobia	Aerophobales	B47-G16	B47-G16			k141_545325_11	K07752	0.0028	12.7	640.27	carboxypeptidase D [EC:3.4.17.22]	full
Guaymas_MAG_P_011	Bacteria	Aerophobota	Aerophobia	Aerophobales	B47-G16	B47-G16		*	k141_545325_12	K01992	0.00021	18.3	17.13	ABC-2 type transport system permease protein	domain
Guaymas_MAG_P_011	Bacteria	Aerophobota	Aerophobia	Aerophobales	B47-G16	B47-G16			k141_545325_13	K19140	0.0018	15.2	81.43	CRISPR-associated protein Csm5	full
Guaymas_MAG_P_011	Bacteria	Aerophobota	Aerophobia	Aerophobales	B47-G16	B47-G16		*	k141_545325_14	K01635	9.7e-101	334.5	218.3	tagatose 1,6-diphosphate aldolase [EC:4.1.2.40]	domain
Guaymas_MAG_P_011	Bacteria	Aerophobota	Aerophobia	Aerophobales	B47-G16	B47-G16			k141_7177023_2	K17818	4.3e-07	26.5	339.9	D-arabinitol dehydrogenase (NADP+) [EC:1.1.1.287]	domain
Guaymas_MAG_P_011	Bacteria	Aerophobota	Aerophobia	Aerophobales	B47-G16	B47-G16		*	k141_7177023_3	K02026	1.8e-80	268.3	257.83	multiple sugar transport system permease protein	domain
Guaymas_MAG_P_011	Bacteria	Aerophobota	Aerophobia	Aerophobales	B47-G16	B47-G16		*	k141_7177023_4	K02025	1.2e-93	311.6	273.37	multiple sugar transport system permease protein	full
Guaymas_MAG_P_011	Bacteria	Aerophobota	Aerophobia	Aerophobales	B47-G16	B47-G16			k141_6963821_2	K07407	6e-17	59.1	80.67	alpha-galactosidase [EC:3.2.1.22]	domain
Guaymas_MAG_P_011	Bacteria	Aerophobota	Aerophobia	Aerophobales	B47-G16	B47-G16			k141_6963821_4	K07079	7.2e-47	157.4	212.93	uncharacterized protein	full
Guaymas_MAG_P_011	Bacteria	Aerophobota	Aerophobia	Aerophobales	B47-G16	B47-G16			k141_5359435_1	K02033	1e-09	35.3	213.83	peptide/nickel transport system permease protein	domain
Guaymas_MAG_P_011	Bacteria	Aerophobota	Aerophobia	Aerophobales	B47-G16	B47-G16		*	k141_5359435_2	K02034	2.5e-96	321	234.6	peptide/nickel transport system permease protein	domain
Guaymas_MAG_P_011	Bacteria	Aerophobota	Aerophobia	Aerophobales	B47-G16	B47-G16			k141_5359435_6	K03079	4.9e-10	36.5	182.07	L-ribulose-5-phosphate 3-epimerase [EC:5.1.3.22]	domain
Guaymas_MAG_P_011	Bacteria	Aerophobota	Aerophobia	Aerophobales	B47-G16	B47-G16			k141_5359435_8	K06139	1.4e-21	74.2	261.63	PqqA peptide cyclase [EC:1.21.98.4]	full
Guaymas_MAG_P_011	Bacteria	Aerophobota	Aerophobia	Aerophobales	B47-G16	B47-G16		*	k141_8247338_1	K02118	1.8e-220	729.7	709	V/A-type H+/Na+-transporting ATPase subunit B	domain
Guaymas_MAG_P_011	Bacteria	Aerophobota	Aerophobia	Aerophobales	B47-G16	B47-G16		*	k141_8247338_2	K02117	5.4e-276	914	809.8	V/A-type H+/Na+-transporting ATPase subunit A [EC:7.1.2.2 7.2.2.1]	full
Guaymas_MAG_P_011	Bacteria	Aerophobota	Aerophobia	Aerophobales	B47-G16	B47-G16		*	k141_8247338_3	K01358	7e-105	348.5	51.73	ATP-dependent Clp protease, protease subunit [EC:3.4.21.92]	domain
Guaymas_MAG_P_011	Bacteria	Aerophobota	Aerophobia	Aerophobales	B47-G16	B47-G16		*	k141_8247338_4	K03545	8.4e-103	342.5	72.5	trigger factor	domain
Guaymas_MAG_P_011	Bacteria	Aerophobota	Aerophobia	Aerophobales	B47-G16	B47-G16		*	k141_8247338_5	K03809	3.2e-45	152.5	66.97	NAD(P)H dehydrogenase (quinone) [EC:1.6.5.2]	domain
Guaymas_MAG_P_011	Bacteria	Aerophobota	Aerophobia	Aerophobales	B47-G16	B47-G16		*	k141_8247338_6	K00303	8.9e-127	421.3	310.47	sarcosine oxidase, subunit beta [EC:1.5.3.1]	full
Guaymas_MAG_P_011	Bacteria	Aerophobota	Aerophobia	Aerophobales	B47-G16	B47-G16			k141_8247338_7	K01998	1.1e-44	150.1	242	branched-chain amino acid transport system permease protein	domain
Guaymas_MAG_P_011	Bacteria	Aerophobota	Aerophobia	Aerophobales	B47-G16	B47-G16			k141_4932096_3	K08566	5.7e-32	108.4	369.93	plasminogen activator [EC:3.4.23.48]	full
Guaymas_MAG_P_011	Bacteria	Aerophobota	Aerophobia	Aerophobales	B47-G16	B47-G16			k141_4932096_5	K11549	0.026	11.4	52.27	kinetochore protein Spc24, animal type	full
Guaymas_MAG_P_011	Bacteria	Aerophobota	Aerophobia	Aerophobales	B47-G16	B47-G16			k141_2043511_2	K07064	3.9e-12	44.4	50.33	uncharacterized protein	full
Guaymas_MAG_P_011	Bacteria	Aerophobota	Aerophobia	Aerophobales	B47-G16	B47-G16		*	k141_2043511_4	K07171	1.3e-16	58.7	21.43	mRNA interferase MazF [EC:3.1.-.-]	domain
Guaymas_MAG_P_011	Bacteria	Aerophobota	Aerophobia	Aerophobales	B47-G16	B47-G16			k141_2043511_5	K13655	3e-09	34.3	60.37	HTH-type transcriptional regulator / antitoxin MqsA	domain
Guaymas_MAG_P_011	Bacteria	Aerophobota	Aerophobia	Aerophobales	B47-G16	B47-G16			k141_973927_2	K07499	7.4e-10	36.4	67.5	putative transposase	domain
Guaymas_MAG_P_011	Bacteria	Aerophobota	Aerophobia	Aerophobales	B47-G16	B47-G16			k141_973927_4	K07495	5.3e-08	29.5	38.4	putative transposase	full
Guaymas_MAG_P_011	Bacteria	Aerophobota	Aerophobia	Aerophobales	B47-G16	B47-G16			k141_973927_5	K05799	1.3e-25	88.1	138.83	GntR family transcriptional regulator, transcriptional repressor for pyruvate dehydrogenase complex	full
Guaymas_MAG_P_011	Bacteria	Aerophobota	Aerophobia	Aerophobales	B47-G16	B47-G16		*	k141_8140619_1	K01174	4.6e-28	95.7	70.67	micrococcal nuclease [EC:3.1.31.1]	domain
Guaymas_MAG_P_011	Bacteria	Aerophobota	Aerophobia	Aerophobales	B47-G16	B47-G16		*	k141_6536958_1	K00057	3.7e-83	277.6	269.37	glycerol-3-phosphate dehydrogenase (NAD(P)+) [EC:1.1.1.94]	full
Guaymas_MAG_P_011	Bacteria	Aerophobota	Aerophobia	Aerophobales	B47-G16	B47-G16			k141_6536958_2	K00854	5.6e-110	366.4	383.43	xylulokinase [EC:2.7.1.17]	full
Guaymas_MAG_P_011	Bacteria	Aerophobota	Aerophobia	Aerophobales	B47-G16	B47-G16			k141_6536958_3	K00008	1.9e-108	360.6	394.33	L-iditol 2-dehydrogenase [EC:1.1.1.14]	full
Guaymas_MAG_P_011	Bacteria	Aerophobota	Aerophobia	Aerophobales	B47-G16	B47-G16			k141_6536958_4	K00008	2.4e-109	363.6	394.33	L-iditol 2-dehydrogenase [EC:1.1.1.14]	full
Guaymas_MAG_P_011	Bacteria	Aerophobota	Aerophobia	Aerophobales	B47-G16	B47-G16		*	k141_6536958_5	K05833	8.9e-116	383.1	170.33	putative ABC transport system ATP-binding protein	domain
Guaymas_MAG_P_011	Bacteria	Aerophobota	Aerophobia	Aerophobales	B47-G16	B47-G16		*	k141_6536958_6	K05832	9.1e-122	405.1	228.93	putative ABC transport system permease protein	full
Guaymas_MAG_P_011	Bacteria	Aerophobota	Aerophobia	Aerophobales	B47-G16	B47-G16		*	k141_6536958_7	K01989	8.8e-108	359	217.53	putative ABC transport system substrate-binding protein	full
Guaymas_MAG_P_011	Bacteria	Aerophobota	Aerophobia	Aerophobales	B47-G16	B47-G16		*	k141_6536958_8	K03742	5e-172	570	214.9	nicotinamide-nucleotide amidase [EC:3.5.1.42]	full
Guaymas_MAG_P_011	Bacteria	Aerophobota	Aerophobia	Aerophobales	B47-G16	B47-G16		*	k141_6536958_9	K00845	1.5e-96	321.7	239.73	glucokinase [EC:2.7.1.2]	full
Guaymas_MAG_P_011	Bacteria	Aerophobota	Aerophobia	Aerophobales	B47-G16	B47-G16			k141_5681331_1	K03931	8.6e-60	200.6	279.77	putative isomerase	full
Guaymas_MAG_P_011	Bacteria	Aerophobota	Aerophobia	Aerophobales	B47-G16	B47-G16			k141_5681331_2	K02035	8.1e-70	233.5	239.4	peptide/nickel transport system substrate-binding protein	full
Guaymas_MAG_P_011	Bacteria	Aerophobota	Aerophobia	Aerophobales	B47-G16	B47-G16		*	k141_5681331_3	K02033	1e-90	302.6	213.83	peptide/nickel transport system permease protein	domain
Guaymas_MAG_P_011	Bacteria	Aerophobota	Aerophobia	Aerophobales	B47-G16	B47-G16		*	k141_5681331_4	K02034	5.5e-97	323.1	234.6	peptide/nickel transport system permease protein	domain
Guaymas_MAG_P_011	Bacteria	Aerophobota	Aerophobia	Aerophobales	B47-G16	B47-G16			k141_5681331_5	K02529	1.9e-25	87	269.57	LacI family transcriptional regulator	domain
Guaymas_MAG_P_011	Bacteria	Aerophobota	Aerophobia	Aerophobales	B47-G16	B47-G16			k141_5681331_6	K05349	2.4e-08	30.1	315.13	beta-glucosidase [EC:3.2.1.21]	full
Guaymas_MAG_P_011	Bacteria	Aerophobota	Aerophobia	Aerophobales	B47-G16	B47-G16			k141_7607014_2	K02653	0.015	11.4	431.83	type IV pilus assembly protein PilC	full
Guaymas_MAG_P_011	Bacteria	Aerophobota	Aerophobia	Aerophobales	B47-G16	B47-G16		*	k141_7607014_3	K03307	1.3e-126	421.2	307.93	solute:Na+ symporter, SSS family	domain
Guaymas_MAG_P_011	Bacteria	Aerophobota	Aerophobia	Aerophobales	B47-G16	B47-G16			k141_7607014_5	K01804	8.3e-18	61.6	180.33	L-arabinose isomerase [EC:5.3.1.4]	full
Guaymas_MAG_P_011	Bacteria	Aerophobota	Aerophobia	Aerophobales	B47-G16	B47-G16		*	k141_7607014_6	K07486	1.2e-35	121	30.97	transposase	domain
Guaymas_MAG_P_011	Bacteria	Aerophobota	Aerophobia	Aerophobales	B47-G16	B47-G16			k141_6644224_1	K07448	0.0091	12.4	39.57	restriction system protein	domain
Guaymas_MAG_P_011	Bacteria	Aerophobota	Aerophobia	Aerophobales	B47-G16	B47-G16		*	k141_6644224_2	K03427	6.5e-34	115.3	112.77	type I restriction enzyme M protein [EC:2.1.1.72]	full
Guaymas_MAG_P_011	Bacteria	Aerophobota	Aerophobia	Aerophobales	B47-G16	B47-G16			k141_6644224_4	K01154	4.9e-05	19.7	45.43	type I restriction enzyme, S subunit [EC:3.1.21.3]	full
Guaymas_MAG_P_011	Bacteria	Aerophobota	Aerophobia	Aerophobales	B47-G16	B47-G16			k141_2900870_1	K00008	6.4e-108	358.9	394.33	L-iditol 2-dehydrogenase [EC:1.1.1.14]	full
Guaymas_MAG_P_011	Bacteria	Aerophobota	Aerophobia	Aerophobales	B47-G16	B47-G16		*	k141_2900870_2	K00068	1e-105	350.6	262.77	sorbitol-6-phosphate 2-dehydrogenase [EC:1.1.1.140]	domain
Guaymas_MAG_P_011	Bacteria	Aerophobota	Aerophobia	Aerophobales	B47-G16	B47-G16		*	k141_2900870_3	K21909	8.6e-106	350.9	251.43	D-erythrulose 1-phosphate 3-epimerase [EC:5.1.3.38]	full
Guaymas_MAG_P_011	Bacteria	Aerophobota	Aerophobia	Aerophobales	B47-G16	B47-G16			k141_2900870_4	K00854	3.3e-103	344.1	383.43	xylulokinase [EC:2.7.1.17]	full
Guaymas_MAG_P_011	Bacteria	Aerophobota	Aerophobia	Aerophobales	B47-G16	B47-G16		*	k141_2900870_5	K01426	9.6e-123	408.5	50.53	amidase [EC:3.5.1.4]	full
Guaymas_MAG_P_011	Bacteria	Aerophobota	Aerophobia	Aerophobales	B47-G16	B47-G16		*	k141_2900870_6	K00560	9e-31	104.8	75.63	thymidylate synthase [EC:2.1.1.45]	full
Guaymas_MAG_P_011	Bacteria	Aerophobota	Aerophobia	Aerophobales	B47-G16	B47-G16		*	k141_2900870_7	K01784	8.3e-92	306.6	271.2	UDP-glucose 4-epimerase [EC:5.1.3.2]	domain
Guaymas_MAG_P_011	Bacteria	Aerophobota	Aerophobia	Aerophobales	B47-G16	B47-G16			k141_2900870_8	K07053	8.1e-21	71.9	83.2	3',5'-nucleoside bisphosphate phosphatase [EC:3.1.3.97]	full
Guaymas_MAG_P_011	Bacteria	Aerophobota	Aerophobia	Aerophobales	B47-G16	B47-G16		*	k141_2900870_9	K00615	2e-111	371.1	246.57	transketolase [EC:2.2.1.1]	domain
Guaymas_MAG_P_011	Bacteria	Aerophobota	Aerophobia	Aerophobales	B47-G16	B47-G16		*	k141_2900870_10	K00615	2.7e-86	288	246.57	transketolase [EC:2.2.1.1]	domain
Guaymas_MAG_P_011	Bacteria	Aerophobota	Aerophobia	Aerophobales	B47-G16	B47-G16		*	k141_2900870_11	K03797	2.3e-128	426.7	130.73	carboxyl-terminal processing protease [EC:3.4.21.102]	domain
Guaymas_MAG_P_011	Bacteria	Aerophobota	Aerophobia	Aerophobales	B47-G16	B47-G16		*	k141_2900870_12	K09798	1.6e-47	159.8	79.63	uncharacterized protein	full
Guaymas_MAG_P_011	Bacteria	Aerophobota	Aerophobia	Aerophobales	B47-G16	B47-G16			k141_4184492_3	K07461	1.4e-07	28.8	57.43	putative endonuclease	domain
Guaymas_MAG_P_011	Bacteria	Aerophobota	Aerophobia	Aerophobales	B47-G16	B47-G16			k141_4184492_4	K03660	0.0095	12.3	119.2	N-glycosylase/DNA lyase [EC:3.2.2.- 4.2.99.18]	full
Guaymas_MAG_P_011	Bacteria	Aerophobota	Aerophobia	Aerophobales	B47-G16	B47-G16			k141_4184492_6	K18989	0.005	12.1	1021.47	multidrug efflux pump	full
Guaymas_MAG_P_011	Bacteria	Aerophobota	Aerophobia	Aerophobales	B47-G16	B47-G16		*	k141_654216_1	K00259	5.5e-130	431.2	302.53	alanine dehydrogenase [EC:1.4.1.1]	full
Guaymas_MAG_P_011	Bacteria	Aerophobota	Aerophobia	Aerophobales	B47-G16	B47-G16			k141_654216_2	K15372	5.8e-115	381.9	437.23	taurine---2-oxoglutarate transaminase [EC:2.6.1.55]	domain
Guaymas_MAG_P_011	Bacteria	Aerophobota	Aerophobia	Aerophobales	B47-G16	B47-G16			k141_654216_3	K07250	0.004	13.1	595.03	4-aminobutyrate aminotransferase / (S)-3-amino-2-methylpropionate transaminase / 5-aminovalerate transaminase [EC:2.6.1.19 2.6.1.22 2.6.1.48]	domain
Guaymas_MAG_P_011	Bacteria	Aerophobota	Aerophobia	Aerophobales	B47-G16	B47-G16		*	k141_654216_4	K02026	1.5e-78	262	257.83	multiple sugar transport system permease protein	domain
Guaymas_MAG_P_011	Bacteria	Aerophobota	Aerophobia	Aerophobales	B47-G16	B47-G16		*	k141_654216_5	K02025	1e-86	288.7	273.37	multiple sugar transport system permease protein	full
Guaymas_MAG_P_011	Bacteria	Aerophobota	Aerophobia	Aerophobales	B47-G16	B47-G16			k141_654216_6	K07487	2.2e-08	30.9	167.53	transposase	domain
Guaymas_MAG_P_011	Bacteria	Aerophobota	Aerophobia	Aerophobales	B47-G16	B47-G16		*	k141_654216_9	K02027	5e-66	221.3	183.43	multiple sugar transport system substrate-binding protein	full
Guaymas_MAG_P_011	Bacteria	Aerophobota	Aerophobia	Aerophobales	B47-G16	B47-G16			k141_654216_10	K15372	3.3e-93	310.2	437.23	taurine---2-oxoglutarate transaminase [EC:2.6.1.55]	domain
Guaymas_MAG_P_011	Bacteria	Aerophobota	Aerophobia	Aerophobales	B47-G16	B47-G16		*	k141_654216_11	K02529	5.8e-94	313.2	269.57	LacI family transcriptional regulator	domain
Guaymas_MAG_P_011	Bacteria	Aerophobota	Aerophobia	Aerophobales	B47-G16	B47-G16			k141_5574997_1	K07263	3.7e-53	178.8	188.73	zinc protease [EC:3.4.24.-]	full
Guaymas_MAG_P_011	Bacteria	Aerophobota	Aerophobia	Aerophobales	B47-G16	B47-G16			k141_5574997_2	K09862	0.0034	14.9	35	uncharacterized protein	domain
Guaymas_MAG_P_011	Bacteria	Aerophobota	Aerophobia	Aerophobales	B47-G16	B47-G16		*	k141_5574997_3	K09133	5.5e-118	391.8	193.43	uncharacterized protein	full
Guaymas_MAG_P_011	Bacteria	Aerophobota	Aerophobia	Aerophobales	B47-G16	B47-G16		*	k141_5574997_4	K08161	1.5e-122	406.9	301.6	MFS transporter, DHA1 family, multidrug resistance protein	full
Guaymas_MAG_P_011	Bacteria	Aerophobota	Aerophobia	Aerophobales	B47-G16	B47-G16		*	k141_5574997_5	K19954	2.7e-129	428.8	420.97	alcohol dehydrogenase [EC:1.1.1.-]	full
Guaymas_MAG_P_011	Bacteria	Aerophobota	Aerophobia	Aerophobales	B47-G16	B47-G16			k141_548025_1	K06024	0.0006	16.4	46.2	segregation and condensation protein B	full
Guaymas_MAG_P_011	Bacteria	Aerophobota	Aerophobia	Aerophobales	B47-G16	B47-G16			k141_548025_4	K07066	2.5e-08	31.5	99.23	uncharacterized protein	full
Guaymas_MAG_P_011	Bacteria	Aerophobota	Aerophobia	Aerophobales	B47-G16	B47-G16			k141_548025_5	K00791	0.017	11.3	175.3	tRNA dimethylallyltransferase [EC:2.5.1.75]	domain
Guaymas_MAG_P_011	Bacteria	Aerophobota	Aerophobia	Aerophobales	B47-G16	B47-G16		*	k141_548025_6	K07066	5.1e-39	131.2	99.23	uncharacterized protein	full
Guaymas_MAG_P_011	Bacteria	Aerophobota	Aerophobia	Aerophobales	B47-G16	B47-G16		*	k141_548025_9	K07339	1.1e-09	35.7	24.47	mRNA interferase HicA [EC:3.1.-.-]	domain
Guaymas_MAG_P_011	Bacteria	Aerophobota	Aerophobia	Aerophobales	B47-G16	B47-G16		*	k141_548025_10	K18843	8.9e-09	33.1	32.57	antitoxin HicB	domain
Guaymas_MAG_P_011	Bacteria	Aerophobota	Aerophobia	Aerophobales	B47-G16	B47-G16		*	k141_548025_11	K07133	1.9e-86	288.6	98.53	uncharacterized protein	full
Guaymas_MAG_P_011	Bacteria	Aerophobota	Aerophobia	Aerophobales	B47-G16	B47-G16			k141_548025_12	K01174	0.0011	15.8	70.67	micrococcal nuclease [EC:3.1.31.1]	domain
Guaymas_MAG_P_011	Bacteria	Aerophobota	Aerophobia	Aerophobales	B47-G16	B47-G16			k141_548025_13	K12078	0.016	13.2	163.97	type IV secretion system protein PtlA	full
Guaymas_MAG_P_011	Bacteria	Aerophobota	Aerophobia	Aerophobales	B47-G16	B47-G16		*	k141_548025_15	K09791	8.3e-26	88.4	37.47	uncharacterized protein	domain
Guaymas_MAG_P_011	Bacteria	Aerophobota	Aerophobia	Aerophobales	B47-G16	B47-G16			k141_5789298_1	K22390	2.2e-11	40.6	151.2	acid phosphatase type 7	full
Guaymas_MAG_P_011	Bacteria	Aerophobota	Aerophobia	Aerophobales	B47-G16	B47-G16		*	k141_5789298_2	K12574	3.6e-87	290.9	133.17	ribonuclease J [EC:3.1.-.-]	domain
Guaymas_MAG_P_011	Bacteria	Aerophobota	Aerophobia	Aerophobales	B47-G16	B47-G16			k141_5789298_3	K09778	1.5e-46	156.2	174.77	Kdo2-lipid IVA 3' secondary acyltransferase [EC:2.3.1.-]	full
Guaymas_MAG_P_011	Bacteria	Aerophobota	Aerophobia	Aerophobales	B47-G16	B47-G16		*	k141_5789298_4	K06287	1.1e-69	232.8	100	septum formation protein	full
Guaymas_MAG_P_011	Bacteria	Aerophobota	Aerophobia	Aerophobales	B47-G16	B47-G16			k141_4398826_1	K00936	4.9e-29	98.7	114.87	two-component system, sensor histidine kinase PdtaS [EC:2.7.13.3]	domain
Guaymas_MAG_P_011	Bacteria	Aerophobota	Aerophobia	Aerophobales	B47-G16	B47-G16		*	k141_4398826_2	K22010	1.7e-54	183.2	142.3	two-component system, response regulator PdtaR	domain
Guaymas_MAG_P_011	Bacteria	Aerophobota	Aerophobia	Aerophobales	B47-G16	B47-G16		*	k141_4398826_3	K07714	4.4e-186	617.4	566.9	two-component system, NtrC family, response regulator AtoC	domain
Guaymas_MAG_P_011	Bacteria	Aerophobota	Aerophobia	Aerophobales	B47-G16	B47-G16		*	k141_4398826_4	K03092	3.8e-19	66.3	60.5	RNA polymerase sigma-54 factor	full
Guaymas_MAG_P_011	Bacteria	Aerophobota	Aerophobia	Aerophobales	B47-G16	B47-G16			k141_4398826_8	K06985	0.0022	14.8	49	aspartyl protease family protein	domain
Guaymas_MAG_P_011	Bacteria	Aerophobota	Aerophobia	Aerophobales	B47-G16	B47-G16		*	k141_4398826_11	K07076	1.8e-17	61.5	41.97	uncharacterized protein	full
Guaymas_MAG_P_011	Bacteria	Aerophobota	Aerophobia	Aerophobales	B47-G16	B47-G16		*	k141_4398826_12	K09132	6.6e-41	137	97.1	uncharacterized protein	full
Guaymas_MAG_P_011	Bacteria	Aerophobota	Aerophobia	Aerophobales	B47-G16	B47-G16		*	k141_4398826_14	K07496	2e-91	305.1	35.13	putative transposase	domain
Guaymas_MAG_P_011	Bacteria	Aerophobota	Aerophobia	Aerophobales	B47-G16	B47-G16			k141_6217464_2	K11261	0.0067	13.1	55.17	formylmethanofuran dehydrogenase subunit E [EC:1.2.7.12]	domain
Guaymas_MAG_P_011	Bacteria	Aerophobota	Aerophobia	Aerophobales	B47-G16	B47-G16			k141_6217464_3	K10026	1.2e-05	22.4	84.83	7-carboxy-7-deazaguanine synthase [EC:4.3.99.3]	full
Guaymas_MAG_P_011	Bacteria	Aerophobota	Aerophobia	Aerophobales	B47-G16	B47-G16			k141_6217464_4	K02026	2.9e-57	191.8	257.83	multiple sugar transport system permease protein	domain
Guaymas_MAG_P_011	Bacteria	Aerophobota	Aerophobia	Aerophobales	B47-G16	B47-G16		*	k141_6217464_5	K07406	2.7e-129	429.2	377.13	alpha-galactosidase [EC:3.2.1.22]	full
Guaymas_MAG_P_011	Bacteria	Aerophobota	Aerophobia	Aerophobales	B47-G16	B47-G16		*	k141_6217464_6	K02564	8.6e-71	236.7	172.4	glucosamine-6-phosphate deaminase [EC:3.5.99.6]	full
Guaymas_MAG_P_011	Bacteria	Aerophobota	Aerophobia	Aerophobales	B47-G16	B47-G16			k141_6217464_8	K09992	4.3e-19	66.1	81.17	uncharacterized protein	domain
Guaymas_MAG_P_011	Bacteria	Aerophobota	Aerophobia	Aerophobales	B47-G16	B47-G16			k141_7822206_1	K00748	4.7e-24	82.2	109.37	lipid-A-disaccharide synthase [EC:2.4.1.182]	domain
Guaymas_MAG_P_011	Bacteria	Aerophobota	Aerophobia	Aerophobales	B47-G16	B47-G16		*	k141_7822206_2	K00748	2e-132	440.3	109.37	lipid-A-disaccharide synthase [EC:2.4.1.182]	domain
Guaymas_MAG_P_011	Bacteria	Aerophobota	Aerophobia	Aerophobales	B47-G16	B47-G16			k141_2581168_4	K23306	0.099	10.3	48.93	bacteriorhodopsin-regulating zinc finger protein	domain
Guaymas_MAG_P_011	Bacteria	Aerophobota	Aerophobia	Aerophobales	B47-G16	B47-G16		*	k141_2581168_6	K07316	1.9e-76	255.5	199.83	adenine-specific DNA-methyltransferase [EC:2.1.1.72]	domain
Guaymas_MAG_P_011	Bacteria	Aerophobota	Aerophobia	Aerophobales	B47-G16	B47-G16			k141_2581168_7	K01883	1.3e-06	24.8	394.5	cysteinyl-tRNA synthetase [EC:6.1.1.16]	full
Guaymas_MAG_P_011	Bacteria	Aerophobota	Aerophobia	Aerophobales	B47-G16	B47-G16			k141_2581168_8	K13655	2e-09	34.9	60.37	HTH-type transcriptional regulator / antitoxin MqsA	domain
Guaymas_MAG_P_011	Bacteria	Aerophobota	Aerophobia	Aerophobales	B47-G16	B47-G16		*	k141_2581168_10	K02460	3.3e-24	83.4	52.43	general secretion pathway protein K	domain
Guaymas_MAG_P_011	Bacteria	Aerophobota	Aerophobia	Aerophobales	B47-G16	B47-G16			k141_2581168_11	K03655	1e-22	78.1	385	ATP-dependent DNA helicase RecG [EC:3.6.4.12]	full
Guaymas_MAG_P_011	Bacteria	Aerophobota	Aerophobia	Aerophobales	B47-G16	B47-G16		*	k141_4613041_1	K01866	2e-35	120.3	92.2	tyrosyl-tRNA synthetase [EC:6.1.1.1]	full
Guaymas_MAG_P_011	Bacteria	Aerophobota	Aerophobia	Aerophobales	B47-G16	B47-G16		*	k141_4613041_2	K01095	1.2e-45	153.6	42.17	phosphatidylglycerophosphatase A [EC:3.1.3.27]	full
Guaymas_MAG_P_011	Bacteria	Aerophobota	Aerophobia	Aerophobales	B47-G16	B47-G16			k141_4613041_3	K05384	1.1e-08	31.9	195.03	bilin biosynthesis protein	full
Guaymas_MAG_P_011	Bacteria	Aerophobota	Aerophobia	Aerophobales	B47-G16	B47-G16			k141_8250525_1	K00010	1.5e-46	156.7	266.5	myo-inositol 2-dehydrogenase / D-chiro-inositol 1-dehydrogenase [EC:1.1.1.18 1.1.1.369]	domain
Guaymas_MAG_P_011	Bacteria	Aerophobota	Aerophobia	Aerophobales	B47-G16	B47-G16			k141_8250525_2	K01061	6.3e-21	72	91.4	carboxymethylenebutenolidase [EC:3.1.1.45]	domain
Guaymas_MAG_P_011	Bacteria	Aerophobota	Aerophobia	Aerophobales	B47-G16	B47-G16			k141_8250525_3	K19802	9.7e-11	38.8	294.97	L-Ala-D/L-Glu epimerase [EC:5.1.1.20]	full
Guaymas_MAG_P_011	Bacteria	Aerophobota	Aerophobia	Aerophobales	B47-G16	B47-G16			k141_8250525_4	K14082	4.4e-15	52.9	392.97	[methyl-Co(III) methylamine-specific corrinoid protein]:coenzyme M methyltransferase [EC:2.1.1.247]	full
Guaymas_MAG_P_011	Bacteria	Aerophobota	Aerophobia	Aerophobales	B47-G16	B47-G16			k141_4186332_1	K19002	8.2e-18	62	296.47	1,2-diacylglycerol 3-alpha-glucosyltransferase [EC:2.4.1.337]	domain
Guaymas_MAG_P_011	Bacteria	Aerophobota	Aerophobia	Aerophobales	B47-G16	B47-G16			k141_4186332_2	K20999	2.4e-24	83.2	251.23	polysaccharide biosynthesis protein PslF	domain
Guaymas_MAG_P_011	Bacteria	Aerophobota	Aerophobia	Aerophobales	B47-G16	B47-G16		*	k141_4186332_3	K18707	1.1e-162	540.5	409.7	threonylcarbamoyladenosine tRNA methylthiotransferase MtaB [EC:2.8.4.5]	full
Guaymas_MAG_P_011	Bacteria	Aerophobota	Aerophobia	Aerophobales	B47-G16	B47-G16			k141_4186332_4	K00013	4.7e-130	432.7	506.3	histidinol dehydrogenase [EC:1.1.1.23]	domain
Guaymas_MAG_P_011	Bacteria	Aerophobota	Aerophobia	Aerophobales	B47-G16	B47-G16			k141_8143667_1	K06142	0.092	9.9	45.33	outer membrane protein	full
Guaymas_MAG_P_011	Bacteria	Aerophobota	Aerophobia	Aerophobales	B47-G16	B47-G16			k141_8143667_2	K07729	1.9e-12	44.9	63.17	putative transcriptional regulator	domain
Guaymas_MAG_P_011	Bacteria	Aerophobota	Aerophobia	Aerophobales	B47-G16	B47-G16			k141_8143667_3	K08980	0.0043	14.5	116.6	putative membrane protein	full
Guaymas_MAG_P_011	Bacteria	Aerophobota	Aerophobia	Aerophobales	B47-G16	B47-G16			k141_8143667_4	K02316	1.3e-11	41.5	70.77	DNA primase [EC:2.7.7.101]	domain
Guaymas_MAG_P_011	Bacteria	Aerophobota	Aerophobia	Aerophobales	B47-G16	B47-G16		*	k141_8143667_7	K03666	6.2e-07	26.7	21.6	host factor-I protein	domain
Guaymas_MAG_P_011	Bacteria	Aerophobota	Aerophobia	Aerophobales	B47-G16	B47-G16			k141_8143667_8	K07483	0.00014	19.4	44.5	transposase	full
Guaymas_MAG_P_011	Bacteria	Aerophobota	Aerophobia	Aerophobales	B47-G16	B47-G16			k141_7396597_1	K07277	0.00068	15.8	296.87	outer membrane protein insertion porin family	full
Guaymas_MAG_P_011	Bacteria	Aerophobota	Aerophobia	Aerophobales	B47-G16	B47-G16			k141_7396597_2	K07045	1.4e-27	94.6	141.1	uncharacterized protein	full
Guaymas_MAG_P_011	Bacteria	Aerophobota	Aerophobia	Aerophobales	B47-G16	B47-G16			k141_7396597_3	K02027	1.7e-24	84.2	183.43	multiple sugar transport system substrate-binding protein	full
Guaymas_MAG_P_011	Bacteria	Aerophobota	Aerophobia	Aerophobales	B47-G16	B47-G16			k141_4829185_1	K07317	7.2e-29	98	144.53	adenine-specific DNA-methyltransferase [EC:2.1.1.72]	full
Guaymas_MAG_P_011	Bacteria	Aerophobota	Aerophobia	Aerophobales	B47-G16	B47-G16			k141_4829185_3	K07448	3.1e-08	30.4	39.57	restriction system protein	domain
Guaymas_MAG_P_011	Bacteria	Aerophobota	Aerophobia	Aerophobales	B47-G16	B47-G16			k141_4829185_5	K07503	1.7e-11	41	80.27	endonuclease [EC:3.1.-.-]	full
Guaymas_MAG_P_011	Bacteria	Aerophobota	Aerophobia	Aerophobales	B47-G16	B47-G16			k141_4829185_6	K00859	0.0067	13.1	57	dephospho-CoA kinase [EC:2.7.1.24]	full
Guaymas_MAG_P_011	Bacteria	Aerophobota	Aerophobia	Aerophobales	B47-G16	B47-G16			k141_5577632_1	K03079	1.1e-43	147.2	182.07	L-ribulose-5-phosphate 3-epimerase [EC:5.1.3.22]	domain
Guaymas_MAG_P_011	Bacteria	Aerophobota	Aerophobia	Aerophobales	B47-G16	B47-G16			k141_5577632_2	K18855	3.3e-66	221.3	279.03	UDP-N-acetylglucosamine 3-dehydrogenase [EC:1.1.1.374]	domain
Guaymas_MAG_P_011	Bacteria	Aerophobota	Aerophobia	Aerophobales	B47-G16	B47-G16			k141_5577632_3	K18855	4.5e-54	181.4	279.03	UDP-N-acetylglucosamine 3-dehydrogenase [EC:1.1.1.374]	domain
Guaymas_MAG_P_011	Bacteria	Aerophobota	Aerophobia	Aerophobales	B47-G16	B47-G16			k141_3011081_2	K00020	4.6e-83	277	293.1	3-hydroxyisobutyrate dehydrogenase [EC:1.1.1.31]	full
Guaymas_MAG_P_011	Bacteria	Aerophobota	Aerophobia	Aerophobales	B47-G16	B47-G16			k141_3011081_3	K03079	1.2e-32	110.9	182.07	L-ribulose-5-phosphate 3-epimerase [EC:5.1.3.22]	domain
Guaymas_MAG_P_011	Bacteria	Aerophobota	Aerophobia	Aerophobales	B47-G16	B47-G16		*	k141_3011081_5	K02027	2.9e-74	248.5	183.43	multiple sugar transport system substrate-binding protein	full
Guaymas_MAG_P_011	Bacteria	Aerophobota	Aerophobia	Aerophobales	B47-G16	B47-G16		*	k141_3011081_6	K02025	5.6e-101	335.7	273.37	multiple sugar transport system permease protein	full
Guaymas_MAG_P_011	Bacteria	Aerophobota	Aerophobia	Aerophobales	B47-G16	B47-G16		*	k141_3011081_7	K02026	1.5e-96	321.3	257.83	multiple sugar transport system permease protein	domain
Guaymas_MAG_P_011	Bacteria	Aerophobota	Aerophobia	Aerophobales	B47-G16	B47-G16		*	k141_3011081_8	K22231	2.5e-217	718.4	608.57	scyllo-inosose 3-dehydrogenase [EC:1.1.1.-]	full
Guaymas_MAG_P_011	Bacteria	Aerophobota	Aerophobia	Aerophobales	B47-G16	B47-G16		*	k141_3011081_9	K00010	4.4e-112	373.2	266.5	myo-inositol 2-dehydrogenase / D-chiro-inositol 1-dehydrogenase [EC:1.1.1.18 1.1.1.369]	domain
Guaymas_MAG_P_011	Bacteria	Aerophobota	Aerophobia	Aerophobales	B47-G16	B47-G16		*	k141_3011081_10	K01470	3e-41	139.2	69.83	creatinine amidohydrolase [EC:3.5.2.10]	full
Guaymas_MAG_P_011	Bacteria	Aerophobota	Aerophobia	Aerophobales	B47-G16	B47-G16		*	k141_3011081_11	K22233	3.7e-93	309	289.37	5-keto-L-gluconate epimerase [EC:5.1.-.-]	full
Guaymas_MAG_P_011	Bacteria	Aerophobota	Aerophobia	Aerophobales	B47-G16	B47-G16		*	k141_3011081_12	K00627	6.7e-147	488.6	451.63	pyruvate dehydrogenase E2 component (dihydrolipoamide acetyltransferase) [EC:2.3.1.12]	domain
Guaymas_MAG_P_011	Bacteria	Aerophobota	Aerophobia	Aerophobales	B47-G16	B47-G16		*	k141_3011081_13	K00793	2e-74	248.5	51.17	riboflavin synthase [EC:2.5.1.9]	full
Guaymas_MAG_P_011	Bacteria	Aerophobota	Aerophobia	Aerophobales	B47-G16	B47-G16		*	k141_3011081_14	K14652	6.8e-205	679.5	367.6	3,4-dihydroxy 2-butanone 4-phosphate synthase / GTP cyclohydrolase II [EC:4.1.99.12 3.5.4.25]	full
Guaymas_MAG_P_011	Bacteria	Aerophobota	Aerophobia	Aerophobales	B47-G16	B47-G16		*	k141_3011081_15	K00794	6.8e-72	239.4	50.8	6,7-dimethyl-8-ribityllumazine synthase [EC:2.5.1.78]	full
Guaymas_MAG_P_011	Bacteria	Aerophobota	Aerophobia	Aerophobales	B47-G16	B47-G16		*	k141_3011081_16	K01775	1.1e-137	457.5	123	alanine racemase [EC:5.1.1.1]	full
Guaymas_MAG_P_011	Bacteria	Aerophobota	Aerophobia	Aerophobales	B47-G16	B47-G16		*	k141_3011081_17	K02493	4.7e-86	287.1	236.93	release factor glutamine methyltransferase [EC:2.1.1.297]	full
Guaymas_MAG_P_011	Bacteria	Aerophobota	Aerophobia	Aerophobales	B47-G16	B47-G16		*	k141_3011081_18	K05515	5.3e-218	723.8	516	penicillin-binding protein 2 [EC:3.4.16.4]	full
Guaymas_MAG_P_011	Bacteria	Aerophobota	Aerophobia	Aerophobales	B47-G16	B47-G16			k141_3011081_19	K05837	1.5e-109	364	368.57	rod shape determining protein RodA	full
Guaymas_MAG_P_011	Bacteria	Aerophobota	Aerophobia	Aerophobales	B47-G16	B47-G16		*	k141_3011081_20	K01703	8.3e-178	589.7	477.27	3-isopropylmalate/(R)-2-methylmalate dehydratase large subunit [EC:4.2.1.33 4.2.1.35]	full
Guaymas_MAG_P_011	Bacteria	Aerophobota	Aerophobia	Aerophobales	B47-G16	B47-G16		*	k141_3011081_21	K10206	2.6e-130	433.2	399.97	LL-diaminopimelate aminotransferase [EC:2.6.1.83]	full
Guaymas_MAG_P_011	Bacteria	Aerophobota	Aerophobia	Aerophobales	B47-G16	B47-G16			k141_3011081_22	K07164	0.041	10.5	81.63	uncharacterized protein	domain
Guaymas_MAG_P_011	Bacteria	Aerophobota	Aerophobia	Aerophobales	B47-G16	B47-G16			k141_3011081_23	K06078	0.08	10.7	34.63	murein lipoprotein	domain
Guaymas_MAG_P_011	Bacteria	Aerophobota	Aerophobia	Aerophobales	B47-G16	B47-G16		*	k141_3011081_24	K02909	7.4e-36	121.5	21.73	large subunit ribosomal protein L31	full
Guaymas_MAG_P_011	Bacteria	Aerophobota	Aerophobia	Aerophobales	B47-G16	B47-G16		*	k141_3011081_25	K03628	2e-215	713.9	212.4	transcription termination factor Rho	full
Guaymas_MAG_P_011	Bacteria	Aerophobota	Aerophobia	Aerophobales	B47-G16	B47-G16		*	k141_3011081_26	K00997	4.1e-41	138.8	101	holo-[acyl-carrier protein] synthase [EC:2.7.8.7]	domain
Guaymas_MAG_P_011	Bacteria	Aerophobota	Aerophobia	Aerophobales	B47-G16	B47-G16		*	k141_3011081_27	K03474	1.2e-103	343.7	96.13	pyridoxine 5-phosphate synthase [EC:2.6.99.2]	full
Guaymas_MAG_P_011	Bacteria	Aerophobota	Aerophobia	Aerophobales	B47-G16	B47-G16		*	k141_3011081_28	K10206	7e-133	441.7	399.97	LL-diaminopimelate aminotransferase [EC:2.6.1.83]	full
Guaymas_MAG_P_011	Bacteria	Aerophobota	Aerophobia	Aerophobales	B47-G16	B47-G16			k141_3011081_29	K00215	2.6e-24	83.5	121.47	4-hydroxy-tetrahydrodipicolinate reductase [EC:1.17.1.8]	full
Guaymas_MAG_P_011	Bacteria	Aerophobota	Aerophobia	Aerophobales	B47-G16	B47-G16			k141_978466_1	K01725	0.012	12.3	98.4	cyanate lyase [EC:4.2.1.104]	full
Guaymas_MAG_P_011	Bacteria	Aerophobota	Aerophobia	Aerophobales	B47-G16	B47-G16			k141_978466_2	K04079	4.5e-10	36.2	74.63	molecular chaperone HtpG	full
Guaymas_MAG_P_011	Bacteria	Aerophobota	Aerophobia	Aerophobales	B47-G16	B47-G16			k141_978466_3	K06218	6.5e-09	33.9	38.7	mRNA interferase RelE/StbE	domain
Guaymas_MAG_P_011	Bacteria	Aerophobota	Aerophobia	Aerophobales	B47-G16	B47-G16		*	k141_978466_4	K19156	6.1e-14	49.9	43.27	antitoxin PrlF	domain
Guaymas_MAG_P_011	Bacteria	Aerophobota	Aerophobia	Aerophobales	B47-G16	B47-G16			k141_978466_5	K02410	0.032	10.4	84.67	flagellar motor switch protein FliG	full
Guaymas_MAG_P_011	Bacteria	Aerophobota	Aerophobia	Aerophobales	B47-G16	B47-G16		*	k141_978466_6	K06926	5.3e-36	122.2	106.07	uncharacterized protein	full
Guaymas_MAG_P_011	Bacteria	Aerophobota	Aerophobia	Aerophobales	B47-G16	B47-G16		*	k141_978466_7	K09126	9e-67	221.6	102.57	uncharacterized protein	full
Guaymas_MAG_P_011	Bacteria	Aerophobota	Aerophobia	Aerophobales	B47-G16	B47-G16		*	k141_978466_8	K07171	6.7e-24	82.4	21.43	mRNA interferase MazF [EC:3.1.-.-]	domain
Guaymas_MAG_P_011	Bacteria	Aerophobota	Aerophobia	Aerophobales	B47-G16	B47-G16			k141_978466_9	K07723	4.5e-09	33.8	39.73	CopG family transcriptional regulator / antitoxin EndoAI	domain
Guaymas_MAG_P_011	Bacteria	Aerophobota	Aerophobia	Aerophobales	B47-G16	B47-G16			k141_978466_10	K20481	6.5e-05	20.1	67.6	regulatory peptide NprX	full
Guaymas_MAG_P_011	Bacteria	Aerophobota	Aerophobia	Aerophobales	B47-G16	B47-G16			k141_978466_11	K03629	0.0026	13.9	128.5	DNA replication and repair protein RecF	domain
Guaymas_MAG_P_011	Bacteria	Aerophobota	Aerophobia	Aerophobales	B47-G16	B47-G16			k141_978466_12	K03547	1.1e-15	55.3	90.43	DNA repair protein SbcD/Mre11	domain
Guaymas_MAG_P_011	Bacteria	Aerophobota	Aerophobia	Aerophobales	B47-G16	B47-G16			k141_978466_13	K21071	2.6e-99	330.6	355.93	ATP-dependent phosphofructokinase / diphosphate-dependent phosphofructokinase [EC:2.7.1.11 2.7.1.90]	domain
Guaymas_MAG_P_011	Bacteria	Aerophobota	Aerophobia	Aerophobales	B47-G16	B47-G16			k141_978466_14	K08992	0.00064	17.3	34.83	lipopolysaccharide assembly protein A	domain
Guaymas_MAG_P_011	Bacteria	Aerophobota	Aerophobia	Aerophobales	B47-G16	B47-G16		*	k141_978466_15	K23997	1.7e-141	470.2	298.3	ADP-dependent NAD(P)H-hydrate dehydratase / NAD(P)H-hydrate epimerase [EC:4.2.1.136 5.1.99.6]	full
Guaymas_MAG_P_011	Bacteria	Aerophobota	Aerophobia	Aerophobales	B47-G16	B47-G16		*	k141_978466_16	K03799	3.7e-95	316.6	132.77	heat shock protein HtpX [EC:3.4.24.-]	domain
Guaymas_MAG_P_011	Bacteria	Aerophobota	Aerophobia	Aerophobales	B47-G16	B47-G16			k141_978466_17	K02717	0.0012	15.5	77.63	photosystem II oxygen-evolving enhancer protein 2	full
Guaymas_MAG_P_011	Bacteria	Aerophobota	Aerophobia	Aerophobales	B47-G16	B47-G16			k141_978466_18	K01573	0.001	16.7	54.7	oxaloacetate decarboxylase (Na+ extruding) subunit gamma	domain
Guaymas_MAG_P_011	Bacteria	Aerophobota	Aerophobia	Aerophobales	B47-G16	B47-G16		*	k141_6755501_1	K01945	1.2e-150	500.3	167.87	phosphoribosylamine---glycine ligase [EC:6.3.4.13]	domain
Guaymas_MAG_P_011	Bacteria	Aerophobota	Aerophobia	Aerophobales	B47-G16	B47-G16		*	k141_6755501_2	K04744	1.9e-73	245.7	119.17	LPS-assembly protein	domain
Guaymas_MAG_P_011	Bacteria	Aerophobota	Aerophobia	Aerophobales	B47-G16	B47-G16		*	k141_6755501_3	K06861	1.1e-127	424.2	291.57	lipopolysaccharide export system ATP-binding protein [EC:3.6.3.-]	domain
Guaymas_MAG_P_011	Bacteria	Aerophobota	Aerophobia	Aerophobales	B47-G16	B47-G16		*	k141_6755501_4	K09774	1.4e-17	61.7	59.73	lipopolysaccharide export system protein LptA	full
Guaymas_MAG_P_011	Bacteria	Aerophobota	Aerophobia	Aerophobales	B47-G16	B47-G16			k141_4187992_1	K02025	2.5e-32	109.6	273.37	multiple sugar transport system permease protein	full
Guaymas_MAG_P_011	Bacteria	Aerophobota	Aerophobia	Aerophobales	B47-G16	B47-G16			k141_4187992_2	K02026	1.9e-56	189.1	257.83	multiple sugar transport system permease protein	domain
Guaymas_MAG_P_011	Bacteria	Aerophobota	Aerophobia	Aerophobales	B47-G16	B47-G16			k141_4187992_3	K02027	5.5e-49	165.1	183.43	multiple sugar transport system substrate-binding protein	full
Guaymas_MAG_P_011	Bacteria	Aerophobota	Aerophobia	Aerophobales	B47-G16	B47-G16			k141_4187992_4	K01599	2e-40	136.1	200.77	uroporphyrinogen decarboxylase [EC:4.1.1.37]	full
Guaymas_MAG_P_011	Bacteria	Aerophobota	Aerophobia	Aerophobales	B47-G16	B47-G16			k141_4187992_5	K14080	6.4e-13	45.7	303	[methyl-Co(III) methanol-specific corrinoid protein]:coenzyme M methyltransferase [EC:2.1.1.246]	full
Guaymas_MAG_P_011	Bacteria	Aerophobota	Aerophobia	Aerophobales	B47-G16	B47-G16			k141_4187992_6	K01599	4.4e-31	105.2	200.77	uroporphyrinogen decarboxylase [EC:4.1.1.37]	full
Guaymas_MAG_P_011	Bacteria	Aerophobota	Aerophobia	Aerophobales	B47-G16	B47-G16			k141_4187992_7	K07406	6.4e-78	259.7	377.13	alpha-galactosidase [EC:3.2.1.22]	full
Guaymas_MAG_P_011	Bacteria	Aerophobota	Aerophobia	Aerophobales	B47-G16	B47-G16			k141_2904847_1	K02034	2.3e-27	93.2	234.6	peptide/nickel transport system permease protein	domain
Guaymas_MAG_P_011	Bacteria	Aerophobota	Aerophobia	Aerophobales	B47-G16	B47-G16		*	k141_2904847_2	K02032	7e-139	461.8	418.57	peptide/nickel transport system ATP-binding protein	domain
Guaymas_MAG_P_011	Bacteria	Aerophobota	Aerophobia	Aerophobales	B47-G16	B47-G16			k141_3332753_1	K09803	0.0004	17.6	26.73	uncharacterized protein	domain
Guaymas_MAG_P_011	Bacteria	Aerophobota	Aerophobia	Aerophobales	B47-G16	B47-G16			k141_3332753_2	K18918	0.0055	14.6	40.47	RHH-type transcriptional regulator, rel operon repressor / antitoxin RelB	full
Guaymas_MAG_P_011	Bacteria	Aerophobota	Aerophobia	Aerophobales	B47-G16	B47-G16			k141_3332753_3	K09124	2.8e-16	56.2	218.67	uncharacterized protein	full
Guaymas_MAG_P_011	Bacteria	Aerophobota	Aerophobia	Aerophobales	B47-G16	B47-G16			k141_3332753_4	K00856	6.3e-39	131.2	134.93	adenosine kinase [EC:2.7.1.20]	domain
Guaymas_MAG_P_011	Bacteria	Aerophobota	Aerophobia	Aerophobales	B47-G16	B47-G16		*	k141_3332753_5	K02431	1.8e-49	166	61.8	L-fucose mutarotase [EC:5.1.3.29]	domain
Guaymas_MAG_P_011	Bacteria	Aerophobota	Aerophobia	Aerophobales	B47-G16	B47-G16		*	k141_4188456_1	K03327	5.2e-34	115.2	110.57	multidrug resistance protein, MATE family	domain
Guaymas_MAG_P_011	Bacteria	Aerophobota	Aerophobia	Aerophobales	B47-G16	B47-G16		*	k141_4188456_2	K01239	1e-65	220.6	82.63	purine nucleosidase [EC:3.2.2.1]	full
Guaymas_MAG_P_011	Bacteria	Aerophobota	Aerophobia	Aerophobales	B47-G16	B47-G16			k141_4188456_3	K07079	1.3e-35	120.3	212.93	uncharacterized protein	full
Guaymas_MAG_P_011	Bacteria	Aerophobota	Aerophobia	Aerophobales	B47-G16	B47-G16		*	k141_444786_2	K01206	1.8e-131	436.8	51.77	alpha-L-fucosidase [EC:3.2.1.51]	full
Guaymas_MAG_P_011	Bacteria	Aerophobota	Aerophobia	Aerophobales	B47-G16	B47-G16		*	k141_444786_3	K03534	2.7e-26	89.8	47.33	L-rhamnose mutarotase [EC:5.1.3.32]	full
Guaymas_MAG_P_011	Bacteria	Aerophobota	Aerophobia	Aerophobales	B47-G16	B47-G16			k141_444786_4	K02656	7e-10	36.1	112.47	type IV pilus assembly protein PilF	domain
Guaymas_MAG_P_011	Bacteria	Aerophobota	Aerophobia	Aerophobales	B47-G16	B47-G16			k141_444786_5	K11753	0.018	11.4	130.13	riboflavin kinase / FMN adenylyltransferase [EC:2.7.1.26 2.7.7.2]	domain
Guaymas_MAG_P_011	Bacteria	Aerophobota	Aerophobia	Aerophobales	B47-G16	B47-G16		*	k141_444786_6	K07486	8.8e-35	118.2	30.97	transposase	domain
Guaymas_MAG_P_011	Bacteria	Aerophobota	Aerophobia	Aerophobales	B47-G16	B47-G16		*	k141_7611683_1	K04034	1.1e-114	382	279.5	anaerobic magnesium-protoporphyrin IX monomethyl ester cyclase [EC:1.21.98.3]	full
Guaymas_MAG_P_011	Bacteria	Aerophobota	Aerophobia	Aerophobales	B47-G16	B47-G16			k141_7611683_2	K03328	2.8e-48	162.3	246.37	polysaccharide transporter, PST family	full
Guaymas_MAG_P_011	Bacteria	Aerophobota	Aerophobia	Aerophobales	B47-G16	B47-G16			k141_7611683_3	K16649	1.1e-35	120.8	135.47	rhamnopyranosyl-N-acetylglucosaminyl-diphospho-decaprenol beta-1,3/1,4-galactofuranosyltransferase [EC:2.4.1.287]	full
Guaymas_MAG_P_011	Bacteria	Aerophobota	Aerophobia	Aerophobales	B47-G16	B47-G16			k141_7611683_4	K03208	3.9e-18	63	219.53	colanic acid biosynthesis glycosyl transferase WcaI	full
Guaymas_MAG_P_011	Bacteria	Aerophobota	Aerophobia	Aerophobales	B47-G16	B47-G16			k141_6970184_1	K22129	1.8e-58	196	288.4	D-threonate/D-erythronate kinase [EC:2.7.1.219 2.7.1.220]	full
Guaymas_MAG_P_011	Bacteria	Aerophobota	Aerophobia	Aerophobales	B47-G16	B47-G16		*	k141_6970184_2	K22024	7.9e-161	534.8	451.53	4-phospho-D-threonate 3-dehydrogenase / 4-phospho-D-erythronate 3-dehydrogenase [EC:1.1.1.408 1.1.1.409]	domain
Guaymas_MAG_P_011	Bacteria	Aerophobota	Aerophobia	Aerophobales	B47-G16	B47-G16		*	k141_6970184_4	K03495	1.6e-289	960.3	239.6	tRNA uridine 5-carboxymethylaminomethyl modification enzyme	full
Guaymas_MAG_P_011	Bacteria	Aerophobota	Aerophobia	Aerophobales	B47-G16	B47-G16			k141_6970184_5	K01599	3.2e-20	69.3	200.77	uroporphyrinogen decarboxylase [EC:4.1.1.37]	full
Guaymas_MAG_P_011	Bacteria	Aerophobota	Aerophobia	Aerophobales	B47-G16	B47-G16			k141_3333699_1	K03079	6.4e-21	72.3	182.07	L-ribulose-5-phosphate 3-epimerase [EC:5.1.3.22]	domain
Guaymas_MAG_P_011	Bacteria	Aerophobota	Aerophobia	Aerophobales	B47-G16	B47-G16			k141_3333699_2	K14080	0.00029	17.3	303	[methyl-Co(III) methanol-specific corrinoid protein]:coenzyme M methyltransferase [EC:2.1.1.246]	full
Guaymas_MAG_P_011	Bacteria	Aerophobota	Aerophobia	Aerophobales	B47-G16	B47-G16			k141_3333699_3	K19802	1.4e-12	44.8	294.97	L-Ala-D/L-Glu epimerase [EC:5.1.1.20]	full
Guaymas_MAG_P_011	Bacteria	Aerophobota	Aerophobia	Aerophobales	B47-G16	B47-G16		*	k141_17851_1	K03809	2.1e-25	87.3	66.97	NAD(P)H dehydrogenase (quinone) [EC:1.6.5.2]	domain
Guaymas_MAG_P_011	Bacteria	Aerophobota	Aerophobia	Aerophobales	B47-G16	B47-G16		*	k141_17851_2	K21993	1e-102	341.2	290.07	formate transporter	full
Guaymas_MAG_P_011	Bacteria	Aerophobota	Aerophobia	Aerophobales	B47-G16	B47-G16		*	k141_6970565_1	K03615	2e-71	238.5	137.4	Na+-translocating ferredoxin:NAD+ oxidoreductase subunit C [EC:7.2.1.2]	full
Guaymas_MAG_P_011	Bacteria	Aerophobota	Aerophobia	Aerophobales	B47-G16	B47-G16		*	k141_6970565_2	K00821	3.1e-187	620.4	490.33	acetylornithine/N-succinyldiaminopimelate aminotransferase [EC:2.6.1.11 2.6.1.17]	domain
Guaymas_MAG_P_011	Bacteria	Aerophobota	Aerophobia	Aerophobales	B47-G16	B47-G16			k141_6970565_3	K01808	1.4e-32	111	182.63	ribose 5-phosphate isomerase B [EC:5.3.1.6]	domain
Guaymas_MAG_P_011	Bacteria	Aerophobota	Aerophobia	Aerophobales	B47-G16	B47-G16		*	k141_2692045_1	K03711	9.5e-39	131.3	130.4	Fur family transcriptional regulator, ferric uptake regulator	domain
Guaymas_MAG_P_011	Bacteria	Aerophobota	Aerophobia	Aerophobales	B47-G16	B47-G16		*	k141_2692045_2	K03709	8.7e-43	144.2	116.77	DtxR family transcriptional regulator, Mn-dependent transcriptional regulator	full
Guaymas_MAG_P_011	Bacteria	Aerophobota	Aerophobia	Aerophobales	B47-G16	B47-G16			k141_2692045_3	K05811	2.7e-10	37.4	49.93	putative lipoprotein	domain
Guaymas_MAG_P_011	Bacteria	Aerophobota	Aerophobia	Aerophobales	B47-G16	B47-G16			k141_2692045_4	K07723	0.032	11.7	39.73	CopG family transcriptional regulator / antitoxin EndoAI	domain
Guaymas_MAG_P_011	Bacteria	Aerophobota	Aerophobia	Aerophobales	B47-G16	B47-G16			k141_2692045_5	K06858	0.018	11.2	342.4	vitamin B12 transport system substrate-binding protein	domain
Guaymas_MAG_P_011	Bacteria	Aerophobota	Aerophobia	Aerophobales	B47-G16	B47-G16			k141_2692045_7	K07242	0.007	13.9	86.4	putative multicomponent Na+:H+ antiporter subunit B	full
Guaymas_MAG_P_011	Bacteria	Aerophobota	Aerophobia	Aerophobales	B47-G16	B47-G16			k141_2692045_10	K12976	0.031	11.9	44.03	lipid A 3-O-deacylase [EC:3.1.1.-]	full
Guaymas_MAG_P_011	Bacteria	Aerophobota	Aerophobia	Aerophobales	B47-G16	B47-G16			k141_2692045_11	K07053	1.7e-05	21.5	83.2	3',5'-nucleoside bisphosphate phosphatase [EC:3.1.3.97]	full
Guaymas_MAG_P_011	Bacteria	Aerophobota	Aerophobia	Aerophobales	B47-G16	B47-G16		*	k141_2692045_12	K16554	4.3e-169	562	458.5	polysaccharide biosynthesis transport protein	domain
Guaymas_MAG_P_011	Bacteria	Aerophobota	Aerophobia	Aerophobales	B47-G16	B47-G16			k141_2692045_13	K12340	2e-07	27.8	239.8	outer membrane protein	domain
Guaymas_MAG_P_011	Bacteria	Aerophobota	Aerophobia	Aerophobales	B47-G16	B47-G16			k141_2692045_14	K02383	0.0034	14.8	65.2	flagellar protein FlbB	domain
Guaymas_MAG_P_011	Bacteria	Aerophobota	Aerophobia	Aerophobales	B47-G16	B47-G16		*	k141_2692045_15	K09791	1e-23	81.7	37.47	uncharacterized protein	domain
Guaymas_MAG_P_011	Bacteria	Aerophobota	Aerophobia	Aerophobales	B47-G16	B47-G16			k141_2692045_16	K07090	0.059	9.9	35.83	uncharacterized protein	domain
Guaymas_MAG_P_011	Bacteria	Aerophobota	Aerophobia	Aerophobales	B47-G16	B47-G16		*	k141_1943442_1	K07076	5.1e-17	60	41.97	uncharacterized protein	full
Guaymas_MAG_P_011	Bacteria	Aerophobota	Aerophobia	Aerophobales	B47-G16	B47-G16			k141_1943442_4	K07580	0.074	10.4	45.7	Zn-ribbon RNA-binding protein	domain
Guaymas_MAG_P_011	Bacteria	Aerophobota	Aerophobia	Aerophobales	B47-G16	B47-G16		*	k141_1943442_6	K07133	3.7e-38	128.9	98.53	uncharacterized protein	full
Guaymas_MAG_P_011	Bacteria	Aerophobota	Aerophobia	Aerophobales	B47-G16	B47-G16			k141_6436494_4	K12410	0.049	10	227.53	NAD-dependent deacetylase [EC:2.3.1.286]	domain
Guaymas_MAG_P_011	Bacteria	Aerophobota	Aerophobia	Aerophobales	B47-G16	B47-G16		*	k141_6436494_5	K01821	2.7e-23	80.4	32.17	4-oxalocrotonate tautomerase [EC:5.3.2.6]	full
Guaymas_MAG_P_011	Bacteria	Aerophobota	Aerophobia	Aerophobales	B47-G16	B47-G16			k141_6436494_6	K07317	3.4e-06	23	144.53	adenine-specific DNA-methyltransferase [EC:2.1.1.72]	full
Guaymas_MAG_P_011	Bacteria	Aerophobota	Aerophobia	Aerophobales	B47-G16	B47-G16			k141_6436494_7	K11044	0.01	12.6	167.6	C3 family ADP-ribosyltransferase [EC:2.4.2.-]	full
Guaymas_MAG_P_011	Bacteria	Aerophobota	Aerophobia	Aerophobales	B47-G16	B47-G16			k141_6436494_8	K18831	3.3e-07	27.4	58.57	HTH-type transcriptional regulator / antitoxin HigA	domain
Guaymas_MAG_P_011	Bacteria	Aerophobota	Aerophobia	Aerophobales	B47-G16	B47-G16			k141_6436494_9	K07317	3.6e-07	26.2	144.53	adenine-specific DNA-methyltransferase [EC:2.1.1.72]	full
Guaymas_MAG_P_011	Bacteria	Aerophobota	Aerophobia	Aerophobales	B47-G16	B47-G16			k141_6436494_10	K03427	4.6e-17	59.6	112.77	type I restriction enzyme M protein [EC:2.1.1.72]	full
Guaymas_MAG_P_011	Bacteria	Aerophobota	Aerophobia	Aerophobales	B47-G16	B47-G16		*	k141_2158211_1	K01843	1.4e-145	483.3	358.6	lysine 2,3-aminomutase [EC:5.4.3.2]	full
Guaymas_MAG_P_011	Bacteria	Aerophobota	Aerophobia	Aerophobales	B47-G16	B47-G16		*	k141_2158211_2	K01921	2.9e-72	241.4	106.77	D-alanine-D-alanine ligase [EC:6.3.2.4]	domain
Guaymas_MAG_P_011	Bacteria	Aerophobota	Aerophobia	Aerophobales	B47-G16	B47-G16			k141_2158211_3	K00548	2.9e-05	19.6	270.67	5-methyltetrahydrofolate--homocysteine methyltransferase [EC:2.1.1.13]	domain
Guaymas_MAG_P_011	Bacteria	Aerophobota	Aerophobia	Aerophobales	B47-G16	B47-G16			k141_2158211_4	K07079	2.1e-19	66.9	212.93	uncharacterized protein	full
Guaymas_MAG_P_011	Bacteria	Aerophobota	Aerophobia	Aerophobales	B47-G16	B47-G16			k141_126238_1	K03641	2.3e-34	116.7	125.63	TolB protein	domain
Guaymas_MAG_P_011	Bacteria	Aerophobota	Aerophobia	Aerophobales	B47-G16	B47-G16		*	k141_126238_2	K03832	1.3e-10	39.2	33.9	periplasmic protein TonB	full
Guaymas_MAG_P_011	Bacteria	Aerophobota	Aerophobia	Aerophobales	B47-G16	B47-G16			k141_6758792_2	K07746	0.013	13.4	34.17	antitoxin ParD1/3/4	domain
Guaymas_MAG_P_011	Bacteria	Aerophobota	Aerophobia	Aerophobales	B47-G16	B47-G16			k141_6758792_3	K07064	2.2e-08	32.1	50.33	uncharacterized protein	full
Guaymas_MAG_P_011	Bacteria	Aerophobota	Aerophobia	Aerophobales	B47-G16	B47-G16			k141_6758792_4	K07163	0.019	11.9	33.97	uncharacterized protein	domain
Guaymas_MAG_P_011	Bacteria	Aerophobota	Aerophobia	Aerophobales	B47-G16	B47-G16		*	k141_1302361_2	K09129	4.5e-79	261.2	184.4	uncharacterized protein	full
Guaymas_MAG_P_011	Bacteria	Aerophobota	Aerophobia	Aerophobales	B47-G16	B47-G16			k141_1302361_3	K02488	1.7e-66	222.7	247.2	two-component system, cell cycle response regulator [EC:2.7.7.65]	full
Guaymas_MAG_P_011	Bacteria	Aerophobota	Aerophobia	Aerophobales	B47-G16	B47-G16		*	k141_1302361_4	K03079	2.3e-62	208.5	182.07	L-ribulose-5-phosphate 3-epimerase [EC:5.1.3.22]	domain
Guaymas_MAG_P_011	Bacteria	Aerophobota	Aerophobia	Aerophobales	B47-G16	B47-G16			k141_1302361_5	K01599	0.0042	12.6	200.77	uroporphyrinogen decarboxylase [EC:4.1.1.37]	full
Guaymas_MAG_P_011	Bacteria	Aerophobota	Aerophobia	Aerophobales	B47-G16	B47-G16		*	k141_1302361_6	K00008	1.1e-131	437.2	394.33	L-iditol 2-dehydrogenase [EC:1.1.1.14]	full
Guaymas_MAG_P_011	Bacteria	Aerophobota	Aerophobia	Aerophobales	B47-G16	B47-G16		*	k141_1302361_7	K01409	2e-133	443.5	107.3	N6-L-threonylcarbamoyladenine synthase [EC:2.3.1.234]	full
Guaymas_MAG_P_011	Bacteria	Aerophobota	Aerophobia	Aerophobales	B47-G16	B47-G16		*	k141_1302361_8	K00382	1.9e-173	575.6	460.4	dihydrolipoamide dehydrogenase [EC:1.8.1.4]	full
Guaymas_MAG_P_011	Bacteria	Aerophobota	Aerophobia	Aerophobales	B47-G16	B47-G16		*	k141_1302361_9	K07462	2.5e-207	688.9	59.27	single-stranded-DNA-specific exonuclease [EC:3.1.-.-]	full
Guaymas_MAG_P_011	Bacteria	Aerophobota	Aerophobia	Aerophobales	B47-G16	B47-G16		*	k141_1302361_10	K00759	7.5e-83	275.9	96.07	adenine phosphoribosyltransferase [EC:2.4.2.7]	full
Guaymas_MAG_P_011	Bacteria	Aerophobota	Aerophobia	Aerophobales	B47-G16	B47-G16		*	k141_1302361_11	K13038	3.9e-162	537.7	297.03	phosphopantothenoylcysteine decarboxylase / phosphopantothenate---cysteine ligase [EC:4.1.1.36 6.3.2.5]	domain
Guaymas_MAG_P_011	Bacteria	Aerophobota	Aerophobia	Aerophobales	B47-G16	B47-G16		*	k141_7186288_1	K01619	1.6e-70	235.7	52.93	deoxyribose-phosphate aldolase [EC:4.1.2.4]	full
Guaymas_MAG_P_011	Bacteria	Aerophobota	Aerophobia	Aerophobales	B47-G16	B47-G16		*	k141_7186288_2	K19548	4.2e-95	315.8	300.87	dihydroanticapsin dehydrogenase [EC:1.1.1.385]	domain
Guaymas_MAG_P_011	Bacteria	Aerophobota	Aerophobia	Aerophobales	B47-G16	B47-G16		*	k141_7186288_3	K02026	1.8e-89	297.9	257.83	multiple sugar transport system permease protein	domain
Guaymas_MAG_P_011	Bacteria	Aerophobota	Aerophobia	Aerophobales	B47-G16	B47-G16		*	k141_7186288_4	K02025	1.4e-102	340.9	273.37	multiple sugar transport system permease protein	full
Guaymas_MAG_P_011	Bacteria	Aerophobota	Aerophobia	Aerophobales	B47-G16	B47-G16		*	k141_7186288_5	K02027	2.7e-72	242	183.43	multiple sugar transport system substrate-binding protein	full
Guaymas_MAG_P_011	Bacteria	Aerophobota	Aerophobia	Aerophobales	B47-G16	B47-G16			k141_7186288_6	K05520	2.3e-23	80.4	186.27	protease I [EC:3.5.1.124]	domain
Guaymas_MAG_P_011	Bacteria	Aerophobota	Aerophobia	Aerophobales	B47-G16	B47-G16			k141_448457_1	K04763	2.9e-20	70.1	186.53	integrase/recombinase XerD	full
Guaymas_MAG_P_011	Bacteria	Aerophobota	Aerophobia	Aerophobales	B47-G16	B47-G16			k141_448457_2	K02035	3.4e-69	231.4	239.4	peptide/nickel transport system substrate-binding protein	full
Guaymas_MAG_P_011	Bacteria	Aerophobota	Aerophobia	Aerophobales	B47-G16	B47-G16			k141_448457_3	K02034	9.3e-10	35.1	234.6	peptide/nickel transport system permease protein	domain
Guaymas_MAG_P_011	Bacteria	Aerophobota	Aerophobia	Aerophobales	B47-G16	B47-G16			k141_448457_4	K18910	0.0027	14.3	196.97	D-psicose/D-tagatose/L-ribulose 3-epimerase [EC:5.1.3.30 5.1.3.31]	full
Guaymas_MAG_P_011	Bacteria	Aerophobota	Aerophobia	Aerophobales	B47-G16	B47-G16			k141_448457_5	K03079	7.3e-24	82	182.07	L-ribulose-5-phosphate 3-epimerase [EC:5.1.3.22]	domain
Guaymas_MAG_P_011	Bacteria	Aerophobota	Aerophobia	Aerophobales	B47-G16	B47-G16			k141_448457_6	K01599	3.7e-22	75.7	200.77	uroporphyrinogen decarboxylase [EC:4.1.1.37]	full
Guaymas_MAG_P_011	Bacteria	Aerophobota	Aerophobia	Aerophobales	B47-G16	B47-G16			k141_448457_7	K01599	6.3e-23	78.2	200.77	uroporphyrinogen decarboxylase [EC:4.1.1.37]	full
Guaymas_MAG_P_011	Bacteria	Aerophobota	Aerophobia	Aerophobales	B47-G16	B47-G16		*	k141_448457_9	K02034	5.2e-96	319.9	234.6	peptide/nickel transport system permease protein	domain
Guaymas_MAG_P_011	Bacteria	Aerophobota	Aerophobia	Aerophobales	B47-G16	B47-G16		*	k141_448457_10	K02033	1.3e-95	318.6	213.83	peptide/nickel transport system permease protein	domain
Guaymas_MAG_P_011	Bacteria	Aerophobota	Aerophobia	Aerophobales	B47-G16	B47-G16		*	k141_448457_11	K02035	2.8e-75	251.5	239.4	peptide/nickel transport system substrate-binding protein	full
Guaymas_MAG_P_011	Bacteria	Aerophobota	Aerophobia	Aerophobales	B47-G16	B47-G16			k141_8256897_2	K21140	0.017	12	123.2	[CysO sulfur-carrier protein]-S-L-cysteine hydrolase [EC:3.13.1.6]	full
Guaymas_MAG_P_011	Bacteria	Aerophobota	Aerophobia	Aerophobales	B47-G16	B47-G16			k141_2801983_1	K16044	4.9e-38	128.5	230.17	scyllo-inositol 2-dehydrogenase (NADP+) [EC:1.1.1.371]	domain
Guaymas_MAG_P_011	Bacteria	Aerophobota	Aerophobia	Aerophobales	B47-G16	B47-G16		*	k141_2801983_3	K14083	2.2e-123	410.3	94.53	trimethylamine---corrinoid protein Co-methyltransferase [EC:2.1.1.250]	full
Guaymas_MAG_P_011	Bacteria	Aerophobota	Aerophobia	Aerophobales	B47-G16	B47-G16		*	k141_2801983_4	K01816	9.2e-80	266.1	155.93	hydroxypyruvate isomerase [EC:5.3.1.22]	full
Guaymas_MAG_P_011	Bacteria	Aerophobota	Aerophobia	Aerophobales	B47-G16	B47-G16			k141_2801983_5	K19715	1.7e-106	354.1	393.43	8-amino-3,8-dideoxy-alpha-D-manno-octulosonate transaminase [EC:2.6.1.109]	full
Guaymas_MAG_P_011	Bacteria	Aerophobota	Aerophobia	Aerophobales	B47-G16	B47-G16		*	k141_1946170_1	K00198	4.4e-221	732.8	429.8	anaerobic carbon-monoxide dehydrogenase catalytic subunit [EC:1.2.7.4]	full
Guaymas_MAG_P_011	Bacteria	Aerophobota	Aerophobia	Aerophobales	B47-G16	B47-G16		*	k141_1946170_2	K00196	6.3e-51	170.5	152.1	anaerobic carbon-monoxide dehydrogenase iron sulfur subunit	domain
Guaymas_MAG_P_011	Bacteria	Aerophobota	Aerophobia	Aerophobales	B47-G16	B47-G16		*	k141_1946170_3	K00334	1.5e-52	176.5	161.27	NADH-quinone oxidoreductase subunit E [EC:7.1.1.2]	domain
Guaymas_MAG_P_011	Bacteria	Aerophobota	Aerophobia	Aerophobales	B47-G16	B47-G16		*	k141_1946170_4	K00335	5.4e-244	808.7	599.23	NADH-quinone oxidoreductase subunit F [EC:7.1.1.2]	full
Guaymas_MAG_P_011	Bacteria	Aerophobota	Aerophobia	Aerophobales	B47-G16	B47-G16			k141_1946170_5	K05588	1.7e-71	237.5	241.97	bidirectional [NiFe] hydrogenase diaphorase subunit [EC:7.1.1.2]	full
Guaymas_MAG_P_011	Bacteria	Aerophobota	Aerophobia	Aerophobales	B47-G16	B47-G16			k141_1946170_6	K14138	1e-232	771.6	896.23	acetyl-CoA synthase [EC:2.3.1.169]	full
Guaymas_MAG_P_011	Bacteria	Aerophobota	Aerophobia	Aerophobales	B47-G16	B47-G16			k141_7294726_1	K00112	9.7e-11	38.6	120.97	glycerol-3-phosphate dehydrogenase subunit B [EC:1.1.5.3]	full
Guaymas_MAG_P_011	Bacteria	Aerophobota	Aerophobia	Aerophobales	B47-G16	B47-G16			k141_7294726_2	K01599	1e-21	74.2	200.77	uroporphyrinogen decarboxylase [EC:4.1.1.37]	full
Guaymas_MAG_P_011	Bacteria	Aerophobota	Aerophobia	Aerophobales	B47-G16	B47-G16			k141_3765301_3	K07725	2.8e-05	21.2	67.57	CRISPR-associated protein Csa3	domain
Guaymas_MAG_P_011	Bacteria	Aerophobota	Aerophobia	Aerophobales	B47-G16	B47-G16			k141_3765301_4	K07483	4.2e-06	24.4	44.5	transposase	full
Guaymas_MAG_P_011	Bacteria	Aerophobota	Aerophobia	Aerophobales	B47-G16	B47-G16			k141_3765301_5	K07483	0.0076	13.8	44.5	transposase	full
Guaymas_MAG_P_011	Bacteria	Aerophobota	Aerophobia	Aerophobales	B47-G16	B47-G16			k141_3765301_6	K18918	1.4e-05	23	40.47	RHH-type transcriptional regulator, rel operon repressor / antitoxin RelB	full
Guaymas_MAG_P_011	Bacteria	Aerophobota	Aerophobia	Aerophobales	B47-G16	B47-G16		*	k141_3765301_7	K02035	1e-77	259.6	239.4	peptide/nickel transport system substrate-binding protein	full
Guaymas_MAG_P_011	Bacteria	Aerophobota	Aerophobia	Aerophobales	B47-G16	B47-G16		*	k141_3765301_8	K02033	2.1e-90	301.5	213.83	peptide/nickel transport system permease protein	domain
Guaymas_MAG_P_011	Bacteria	Aerophobota	Aerophobia	Aerophobales	B47-G16	B47-G16		*	k141_3765301_9	K02034	5.3e-94	313.3	234.6	peptide/nickel transport system permease protein	domain
Guaymas_MAG_P_011	Bacteria	Aerophobota	Aerophobia	Aerophobales	B47-G16	B47-G16			k141_556101_3	K07483	3.5e-07	28	44.5	transposase	full
Guaymas_MAG_P_011	Bacteria	Aerophobota	Aerophobia	Aerophobales	B47-G16	B47-G16			k141_5155736_1	K07337	0.00034	17.5	54.3	penicillin-binding protein activator	full
Guaymas_MAG_P_011	Bacteria	Aerophobota	Aerophobia	Aerophobales	B47-G16	B47-G16		*	k141_5155736_2	K00175	1.1e-73	246.7	221.47	2-oxoglutarate/2-oxoacid ferredoxin oxidoreductase subunit beta [EC:1.2.7.3 1.2.7.11]	domain
Guaymas_MAG_P_011	Bacteria	Aerophobota	Aerophobia	Aerophobales	B47-G16	B47-G16			k141_5155736_3	K17997	0.013	11.2	1162.23	iron-hydrogenase subunit alpha [EC:1.12.1.4]	full
Guaymas_MAG_P_011	Bacteria	Aerophobota	Aerophobia	Aerophobales	B47-G16	B47-G16		*	k141_5155736_4	K06218	4.1e-12	44.3	38.7	mRNA interferase RelE/StbE	domain
Guaymas_MAG_P_011	Bacteria	Aerophobota	Aerophobia	Aerophobales	B47-G16	B47-G16			k141_5155736_5	K15241	0.0048	13.8	276.67	tetrachlorohydroquinone reductive dehalogenase [EC:1.21.4.5]	full
Guaymas_MAG_P_011	Bacteria	Aerophobota	Aerophobia	Aerophobales	B47-G16	B47-G16			k141_5155736_6	K22325	0.011	12.4		chloroacetanilide N-alkylformylase [EC:1.14.15.23]	-
Guaymas_MAG_P_011	Bacteria	Aerophobota	Aerophobia	Aerophobales	B47-G16	B47-G16			k141_5155736_7	K15495	0.015	11.6	158.1	molybdate/tungstate transport system substrate-binding protein	domain
Guaymas_MAG_P_011	Bacteria	Aerophobota	Aerophobia	Aerophobales	B47-G16	B47-G16		*	k141_5155736_8	K02968	3e-18	63.9	26.5	small subunit ribosomal protein S20	full
Guaymas_MAG_P_011	Bacteria	Aerophobota	Aerophobia	Aerophobales	B47-G16	B47-G16		*	k141_2053295_2	K18843	1.5e-14	51.9	32.57	antitoxin HicB	domain
Guaymas_MAG_P_011	Bacteria	Aerophobota	Aerophobia	Aerophobales	B47-G16	B47-G16		*	k141_2053295_3	K02026	4.4e-83	276.9	257.83	multiple sugar transport system permease protein	domain
Guaymas_MAG_P_011	Bacteria	Aerophobota	Aerophobia	Aerophobales	B47-G16	B47-G16		*	k141_2053295_4	K02025	3.3e-85	283.7	273.37	multiple sugar transport system permease protein	full
Guaymas_MAG_P_011	Bacteria	Aerophobota	Aerophobia	Aerophobales	B47-G16	B47-G16			k141_2053295_5	K02027	3.8e-53	178.8	183.43	multiple sugar transport system substrate-binding protein	full
Guaymas_MAG_P_011	Bacteria	Aerophobota	Aerophobia	Aerophobales	B47-G16	B47-G16		*	k141_2053295_6	K04069	3.2e-42	142.1	114.97	pyruvate formate lyase activating enzyme [EC:1.97.1.4]	full
Guaymas_MAG_P_011	Bacteria	Aerophobota	Aerophobia	Aerophobales	B47-G16	B47-G16		*	k141_7295153_1	K07491	2.9e-10	37.7	16.73	putative transposase	domain
Guaymas_MAG_P_011	Bacteria	Aerophobota	Aerophobia	Aerophobales	B47-G16	B47-G16			k141_7295153_2	K02237	3.4e-08	31	78.67	competence protein ComEA	full
Guaymas_MAG_P_011	Bacteria	Aerophobota	Aerophobia	Aerophobales	B47-G16	B47-G16			k141_5370165_2	K00928	5.8e-107	355.9	407.9	aspartate kinase [EC:2.7.2.4]	domain
Guaymas_MAG_P_011	Bacteria	Aerophobota	Aerophobia	Aerophobales	B47-G16	B47-G16			k141_5370165_3	K00928	2.1e-48	162.6	407.9	aspartate kinase [EC:2.7.2.4]	domain
Guaymas_MAG_P_011	Bacteria	Aerophobota	Aerophobia	Aerophobales	B47-G16	B47-G16		*	k141_5370165_4	K00133	3.9e-146	485.3	225.33	aspartate-semialdehyde dehydrogenase [EC:1.2.1.11]	full
Guaymas_MAG_P_011	Bacteria	Aerophobota	Aerophobia	Aerophobales	B47-G16	B47-G16		*	k141_5370165_5	K11752	3.4e-127	422.4	179.73	diaminohydroxyphosphoribosylaminopyrimidine deaminase / 5-amino-6-(5-phosphoribosylamino)uracil reductase [EC:3.5.4.26 1.1.1.193]	full
Guaymas_MAG_P_011	Bacteria	Aerophobota	Aerophobia	Aerophobales	B47-G16	B47-G16			k141_5370165_7	K20881	3.1e-30	103	136.93	5'-nucleotidase [EC:3.1.3.5]	full
Guaymas_MAG_P_011	Bacteria	Aerophobota	Aerophobia	Aerophobales	B47-G16	B47-G16		*	k141_5690882_1	K01791	2.5e-151	502.8	437.9	UDP-N-acetylglucosamine 2-epimerase (non-hydrolysing) [EC:5.1.3.14]	full
Guaymas_MAG_P_011	Bacteria	Aerophobota	Aerophobia	Aerophobales	B47-G16	B47-G16			k141_5690882_3	K07063	0.0016	15.5	47.83	uncharacterized protein	full
Guaymas_MAG_P_011	Bacteria	Aerophobota	Aerophobia	Aerophobales	B47-G16	B47-G16			k141_5690882_5	K18843	4.7e-05	20.9	32.57	antitoxin HicB	domain
Guaymas_MAG_P_011	Bacteria	Aerophobota	Aerophobia	Aerophobales	B47-G16	B47-G16			k141_5690882_6	K07064	4.6e-07	27.8	50.33	uncharacterized protein	full
Guaymas_MAG_P_011	Bacteria	Aerophobota	Aerophobia	Aerophobales	B47-G16	B47-G16			k141_5690882_8	K07064	0.0005	17.9	50.33	uncharacterized protein	full
Guaymas_MAG_P_011	Bacteria	Aerophobota	Aerophobia	Aerophobales	B47-G16	B47-G16			k141_5690882_9	K07723	4.3e-05	20.9	39.73	CopG family transcriptional regulator / antitoxin EndoAI	domain
Guaymas_MAG_P_011	Bacteria	Aerophobota	Aerophobia	Aerophobales	B47-G16	B47-G16			k141_7509794_3	K04775	0.00022	17.9	131.5	protease YdgD [EC:3.4.21.-]	domain
Guaymas_MAG_P_011	Bacteria	Aerophobota	Aerophobia	Aerophobales	B47-G16	B47-G16			k141_7509794_4	K19286	1.3e-20	71.1	289.2	FMN reductase [NAD(P)H] [EC:1.5.1.39]	full
Guaymas_MAG_P_011	Bacteria	Aerophobota	Aerophobia	Aerophobales	B47-G16	B47-G16			k141_7509794_5	K20885	2.3e-64	215	278.6	beta-1,2-mannobiose phosphorylase / 1,2-beta-oligomannan phosphorylase [EC:2.4.1.339 2.4.1.340]	domain
Guaymas_MAG_P_011	Bacteria	Aerophobota	Aerophobia	Aerophobales	B47-G16	B47-G16		*	k141_7509794_6	K02034	8.7e-98	325.8	234.6	peptide/nickel transport system permease protein	domain
Guaymas_MAG_P_011	Bacteria	Aerophobota	Aerophobia	Aerophobales	B47-G16	B47-G16		*	k141_7509794_7	K02033	5.2e-93	310.1	213.83	peptide/nickel transport system permease protein	domain
Guaymas_MAG_P_011	Bacteria	Aerophobota	Aerophobia	Aerophobales	B47-G16	B47-G16			k141_7509794_8	K02035	1e-63	213.3	239.4	peptide/nickel transport system substrate-binding protein	full
Guaymas_MAG_P_011	Bacteria	Aerophobota	Aerophobia	Aerophobales	B47-G16	B47-G16			k141_7509794_9	K01151	1.1e-21	74.7	119.93	deoxyribonuclease IV [EC:3.1.21.2]	domain
Guaymas_MAG_P_011	Bacteria	Aerophobota	Aerophobia	Aerophobales	B47-G16	B47-G16			k141_663744_1	K15652	3.1e-30	102.6	161.97	3-dehydroshikimate dehydratase [EC:4.2.1.118]	full
Guaymas_MAG_P_011	Bacteria	Aerophobota	Aerophobia	Aerophobales	B47-G16	B47-G16			k141_663744_2	K20976	0.0035	15.1	73.3	histidine phosphotransfer protein HptB	domain
Guaymas_MAG_P_011	Bacteria	Aerophobota	Aerophobia	Aerophobales	B47-G16	B47-G16		*	k141_663744_3	K12373	2.2e-65	218.5	100.03	hexosaminidase [EC:3.2.1.52]	domain
Guaymas_MAG_P_011	Bacteria	Aerophobota	Aerophobia	Aerophobales	B47-G16	B47-G16			k141_129239_1	K04771	1.3e-74	249.6	287.13	serine protease Do [EC:3.4.21.107]	full
Guaymas_MAG_P_011	Bacteria	Aerophobota	Aerophobia	Aerophobales	B47-G16	B47-G16		*	k141_129239_2	K00616	2.2e-50	169.9	148.8	transaldolase [EC:2.2.1.2]	domain
Guaymas_MAG_P_011	Bacteria	Aerophobota	Aerophobia	Aerophobales	B47-G16	B47-G16		*	k141_236758_1	K13292	6.4e-66	220.2	53.87	phosphatidylglycerol---prolipoprotein diacylglyceryl transferase [EC:2.5.1.145]	full
Guaymas_MAG_P_011	Bacteria	Aerophobota	Aerophobia	Aerophobales	B47-G16	B47-G16		*	k141_236758_3	K09803	7.3e-12	42.8	26.73	uncharacterized protein	domain
Guaymas_MAG_P_011	Bacteria	Aerophobota	Aerophobia	Aerophobales	B47-G16	B47-G16			k141_236758_4	K07495	2e-10	37.5	38.4	putative transposase	full
Guaymas_MAG_P_011	Bacteria	Aerophobota	Aerophobia	Aerophobales	B47-G16	B47-G16			k141_236758_5	K19319	0.015	11.9	601	beta-lactamase class D OXA-134 [EC:3.5.2.6]	full
Guaymas_MAG_P_011	Bacteria	Aerophobota	Aerophobia	Aerophobales	B47-G16	B47-G16			k141_5158371_1	K00854	4.5e-41	138.9	383.43	xylulokinase [EC:2.7.1.17]	full
Guaymas_MAG_P_011	Bacteria	Aerophobota	Aerophobia	Aerophobales	B47-G16	B47-G16			k141_5158371_2	K19954	1.8e-116	386.6	420.97	alcohol dehydrogenase [EC:1.1.1.-]	full
Guaymas_MAG_P_011	Bacteria	Aerophobota	Aerophobia	Aerophobales	B47-G16	B47-G16			k141_5158371_3	K01130	8.6e-118	391.4	413.6	arylsulfatase [EC:3.1.6.1]	domain
Guaymas_MAG_P_011	Bacteria	Aerophobota	Aerophobia	Aerophobales	B47-G16	B47-G16			k141_5158371_4	K01133	2.4e-125	416.9	424.5	choline-sulfatase [EC:3.1.6.6]	domain
Guaymas_MAG_P_011	Bacteria	Aerophobota	Aerophobia	Aerophobales	B47-G16	B47-G16		*	k141_5158371_5	K01206	9.3e-75	249.6	51.77	alpha-L-fucosidase [EC:3.2.1.51]	full
Guaymas_MAG_P_011	Bacteria	Aerophobota	Aerophobia	Aerophobales	B47-G16	B47-G16			k141_4517056_1	K02656	9.2e-22	75.3	112.47	type IV pilus assembly protein PilF	domain
Guaymas_MAG_P_011	Bacteria	Aerophobota	Aerophobia	Aerophobales	B47-G16	B47-G16		*	k141_4517056_2	K03496	2.6e-79	264.7	133.1	chromosome partitioning protein	full
Guaymas_MAG_P_011	Bacteria	Aerophobota	Aerophobia	Aerophobales	B47-G16	B47-G16		*	k141_4517056_3	K03408	3.1e-154	510.8	109.2	purine-binding chemotaxis protein CheW	full
Guaymas_MAG_P_011	Bacteria	Aerophobota	Aerophobia	Aerophobales	B47-G16	B47-G16		*	k141_4517056_4	K03406	1.2e-47	160.5	56.13	methyl-accepting chemotaxis protein	domain
Guaymas_MAG_P_011	Bacteria	Aerophobota	Aerophobia	Aerophobales	B47-G16	B47-G16			k141_4517056_6	K07076	1.3e-09	35.7	41.97	uncharacterized protein	full
Guaymas_MAG_P_011	Bacteria	Aerophobota	Aerophobia	Aerophobales	B47-G16	B47-G16			k141_4517056_7	K09704	0.0068	12.2	128.17	uncharacterized protein	full
Guaymas_MAG_P_011	Bacteria	Aerophobota	Aerophobia	Aerophobales	B47-G16	B47-G16		*	k141_4517056_8	K03406	7.7e-25	85.2	56.13	methyl-accepting chemotaxis protein	domain
Guaymas_MAG_P_011	Bacteria	Aerophobota	Aerophobia	Aerophobales	B47-G16	B47-G16			k141_4517056_9	K07495	0.0001	18.6	38.4	putative transposase	full
Guaymas_MAG_P_011	Bacteria	Aerophobota	Aerophobia	Aerophobales	B47-G16	B47-G16			k141_4517056_10	K00927	4.2e-08	29.4	115.9	phosphoglycerate kinase [EC:2.7.2.3]	full
Guaymas_MAG_P_011	Bacteria	Aerophobota	Aerophobia	Aerophobales	B47-G16	B47-G16			k141_131548_1	K17828	1.3e-21	74.2	261.03	dihydroorotate dehydrogenase (NAD+) catalytic subunit [EC:1.3.1.14]	domain
Guaymas_MAG_P_011	Bacteria	Aerophobota	Aerophobia	Aerophobales	B47-G16	B47-G16			k141_131548_2	K07133	3.6e-05	19.9	98.53	uncharacterized protein	full
Guaymas_MAG_P_011	Bacteria	Aerophobota	Aerophobia	Aerophobales	B47-G16	B47-G16			k141_131548_3	K07446	9.6e-17	58.4	162.13	tRNA (guanine10-N2)-dimethyltransferase [EC:2.1.1.213]	full
Guaymas_MAG_P_011	Bacteria	Aerophobota	Aerophobia	Aerophobales	B47-G16	B47-G16			k141_131548_5	K07076	4e-11	40.7	41.97	uncharacterized protein	full
Guaymas_MAG_P_011	Bacteria	Aerophobota	Aerophobia	Aerophobales	B47-G16	B47-G16			k141_131548_8	K02823	1.1e-46	156.7	233	dihydroorotate dehydrogenase electron transfer subunit	full
Guaymas_MAG_P_011	Bacteria	Aerophobota	Aerophobia	Aerophobales	B47-G16	B47-G16			k141_6977429_1	K01599	7.5e-33	111	200.77	uroporphyrinogen decarboxylase [EC:4.1.1.37]	full
Guaymas_MAG_P_011	Bacteria	Aerophobota	Aerophobia	Aerophobales	B47-G16	B47-G16			k141_6977429_2	K01023	1.7e-23	80.3	97.1	arylsulfate sulfotransferase [EC:2.8.2.22]	domain
Guaymas_MAG_P_011	Bacteria	Aerophobota	Aerophobia	Aerophobales	B47-G16	B47-G16		*	k141_6977429_3	K01206	8.3e-52	173.9	51.77	alpha-L-fucosidase [EC:3.2.1.51]	full
Guaymas_MAG_P_011	Bacteria	Aerophobota	Aerophobia	Aerophobales	B47-G16	B47-G16			k141_7940689_1	K23356	0.0023	14.5	61.07	HTH-type transcriptional regulator, sugar sensing transcriptional regulator	domain
Guaymas_MAG_P_011	Bacteria	Aerophobota	Aerophobia	Aerophobales	B47-G16	B47-G16			k141_7940689_2	K07726	1.2e-12	45.4	46.07	putative transcriptional regulator	domain
Guaymas_MAG_P_011	Bacteria	Aerophobota	Aerophobia	Aerophobales	B47-G16	B47-G16			k141_7940689_3	K23356	8.2e-05	19.2	61.07	HTH-type transcriptional regulator, sugar sensing transcriptional regulator	domain
Guaymas_MAG_P_011	Bacteria	Aerophobota	Aerophobia	Aerophobales	B47-G16	B47-G16			k141_8369332_3	K14656	1.5e-09	34.9	118.8	FAD synthetase [EC:2.7.7.2]	domain
Guaymas_MAG_P_011	Bacteria	Aerophobota	Aerophobia	Aerophobales	B47-G16	B47-G16			k141_8369332_4	K07064	1.8e-08	32.4	50.33	uncharacterized protein	full
Guaymas_MAG_P_011	Bacteria	Aerophobota	Aerophobia	Aerophobales	B47-G16	B47-G16		*	k141_8369332_5	K01714	6.7e-119	395.2	259.6	4-hydroxy-tetrahydrodipicolinate synthase [EC:4.3.3.7]	domain
Guaymas_MAG_P_011	Bacteria	Aerophobota	Aerophobia	Aerophobales	B47-G16	B47-G16		*	k141_8369332_6	K01778	1.8e-87	291.2	70.97	diaminopimelate epimerase [EC:5.1.1.7]	full
Guaymas_MAG_P_011	Bacteria	Aerophobota	Aerophobia	Aerophobales	B47-G16	B47-G16		*	k141_8369332_7	K01755	4.5e-203	674.1	183.8	argininosuccinate lyase [EC:4.3.2.1]	full
Guaymas_MAG_P_011	Bacteria	Aerophobota	Aerophobia	Aerophobales	B47-G16	B47-G16			k141_8369332_8	K00170	2e-65	218.4	312.5	pyruvate ferredoxin oxidoreductase beta subunit [EC:1.2.7.1]	full
Guaymas_MAG_P_011	Bacteria	Aerophobota	Aerophobia	Aerophobales	B47-G16	B47-G16		*	k141_3126471_2	K02033	1.8e-90	301.8	213.83	peptide/nickel transport system permease protein	domain
Guaymas_MAG_P_011	Bacteria	Aerophobota	Aerophobia	Aerophobales	B47-G16	B47-G16		*	k141_3126471_3	K02034	2.2e-97	324.4	234.6	peptide/nickel transport system permease protein	domain
Guaymas_MAG_P_011	Bacteria	Aerophobota	Aerophobia	Aerophobales	B47-G16	B47-G16			k141_3126471_4	K06142	0.074	10.2	45.33	outer membrane protein	full
Guaymas_MAG_P_011	Bacteria	Aerophobota	Aerophobia	Aerophobales	B47-G16	B47-G16			k141_3126471_7	K21495	0.0053	13.4	27.3	antitoxin FitA	domain
Guaymas_MAG_P_011	Bacteria	Aerophobota	Aerophobia	Aerophobales	B47-G16	B47-G16			k141_6337104_1	K07725	1.3e-08	32.2	67.57	CRISPR-associated protein Csa3	domain
Guaymas_MAG_P_011	Bacteria	Aerophobota	Aerophobia	Aerophobales	B47-G16	B47-G16			k141_6337104_2	K00008	1.5e-07	27.9	394.33	L-iditol 2-dehydrogenase [EC:1.1.1.14]	full
Guaymas_MAG_P_011	Bacteria	Aerophobota	Aerophobia	Aerophobales	B47-G16	B47-G16			k141_6337104_3	K03079	3.9e-37	125.6	182.07	L-ribulose-5-phosphate 3-epimerase [EC:5.1.3.22]	domain
Guaymas_MAG_P_011	Bacteria	Aerophobota	Aerophobia	Aerophobales	B47-G16	B47-G16			k141_6337104_4	K03335	1.7e-31	107.1	130.97	inosose dehydratase [EC:4.2.1.44]	full
Guaymas_MAG_P_011	Bacteria	Aerophobota	Aerophobia	Aerophobales	B47-G16	B47-G16			k141_6337104_5	K00004	2.5e-92	307.3	377.63	(R,R)-butanediol dehydrogenase / meso-butanediol dehydrogenase / diacetyl reductase [EC:1.1.1.4 1.1.1.- 1.1.1.303]	domain
Guaymas_MAG_P_011	Bacteria	Aerophobota	Aerophobia	Aerophobales	B47-G16	B47-G16			k141_6337104_6	K01133	8.2e-74	246.8	424.5	choline-sulfatase [EC:3.1.6.6]	domain
Guaymas_MAG_P_011	Bacteria	Aerophobota	Aerophobia	Aerophobales	B47-G16	B47-G16			k141_6337104_7	K07218	2.3e-11	39.8	160.97	nitrous oxidase accessory protein	domain
Guaymas_MAG_P_011	Bacteria	Aerophobota	Aerophobia	Aerophobales	B47-G16	B47-G16		*	k141_6337104_8	K02034	3.9e-99	330.2	234.6	peptide/nickel transport system permease protein	domain
Guaymas_MAG_P_011	Bacteria	Aerophobota	Aerophobia	Aerophobales	B47-G16	B47-G16		*	k141_6337104_9	K02033	1.5e-74	249.3	213.83	peptide/nickel transport system permease protein	domain
Guaymas_MAG_P_011	Bacteria	Aerophobota	Aerophobia	Aerophobales	B47-G16	B47-G16			k141_6871689_1	K02014	4.6e-24	82.6	163.17	iron complex outermembrane recepter protein	full
Guaymas_MAG_P_011	Bacteria	Aerophobota	Aerophobia	Aerophobales	B47-G16	B47-G16			k141_7086396_1	K00261	6.2e-36	121.6	549.43	glutamate dehydrogenase (NAD(P)+) [EC:1.4.1.3]	full
Guaymas_MAG_P_011	Bacteria	Aerophobota	Aerophobia	Aerophobales	B47-G16	B47-G16		*	k141_7086396_2	K04751	1.9e-42	142.5	119.1	nitrogen regulatory protein P-II 1	domain
Guaymas_MAG_P_011	Bacteria	Aerophobota	Aerophobia	Aerophobales	B47-G16	B47-G16			k141_7086396_3	K01820	3.1e-78	260.7	303.27	L-rhamnose isomerase / sugar isomerase [EC:5.3.1.14 5.3.1.-]	full
Guaymas_MAG_P_011	Bacteria	Aerophobota	Aerophobia	Aerophobales	B47-G16	B47-G16			k141_7086396_5	K00854	1.2e-15	55	383.43	xylulokinase [EC:2.7.1.17]	full
Guaymas_MAG_P_011	Bacteria	Aerophobota	Aerophobia	Aerophobales	B47-G16	B47-G16			k141_7086396_6	K02026	9.5e-70	232.9	257.83	multiple sugar transport system permease protein	domain
Guaymas_MAG_P_011	Bacteria	Aerophobota	Aerophobia	Aerophobales	B47-G16	B47-G16		*	k141_7086396_7	K02025	4.2e-97	322.9	273.37	multiple sugar transport system permease protein	full
Guaymas_MAG_P_011	Bacteria	Aerophobota	Aerophobia	Aerophobales	B47-G16	B47-G16			k141_7086396_8	K02027	1.4e-50	170.4	183.43	multiple sugar transport system substrate-binding protein	full
Guaymas_MAG_P_011	Bacteria	Aerophobota	Aerophobia	Aerophobales	B47-G16	B47-G16			k141_7086396_9	K03079	2.3e-47	159.2	182.07	L-ribulose-5-phosphate 3-epimerase [EC:5.1.3.22]	domain
Guaymas_MAG_P_011	Bacteria	Aerophobota	Aerophobia	Aerophobales	B47-G16	B47-G16			k141_7086396_10	K01271	1.7e-39	133.4	327.2	Xaa-Pro dipeptidase [EC:3.4.13.9]	full
Guaymas_MAG_P_011	Bacteria	Aerophobota	Aerophobia	Aerophobales	B47-G16	B47-G16			k141_7086396_11	K02192	2.8e-14	50.7	60.23	bacterioferritin-associated ferredoxin	domain
Guaymas_MAG_P_011	Bacteria	Aerophobota	Aerophobia	Aerophobales	B47-G16	B47-G16			k141_7086396_12	K05337	2.3e-05	22.1	41.1	ferredoxin	domain
Guaymas_MAG_P_011	Bacteria	Aerophobota	Aerophobia	Aerophobales	B47-G16	B47-G16			k141_7086396_13	K22549	3.2e-83	277.8	427.97	D-hydroxyproline dehydrogenase subunit alpha [EC:1.5.99.-]	full
Guaymas_MAG_P_011	Bacteria	Aerophobota	Aerophobia	Aerophobales	B47-G16	B47-G16		*	k141_7086396_14	K22550	1.6e-30	103.4	97.8	D-hydroxyproline dehydrogenase subunit gamma	domain
Guaymas_MAG_P_011	Bacteria	Aerophobota	Aerophobia	Aerophobales	B47-G16	B47-G16			k141_7086396_15	K18855	2.7e-30	103.1	279.03	UDP-N-acetylglucosamine 3-dehydrogenase [EC:1.1.1.374]	domain
Guaymas_MAG_P_011	Bacteria	Aerophobota	Aerophobia	Aerophobales	B47-G16	B47-G16		*	k141_4947227_2	K07063	6.5e-40	134.4	47.83	uncharacterized protein	full
Guaymas_MAG_P_011	Bacteria	Aerophobota	Aerophobia	Aerophobales	B47-G16	B47-G16			k141_2165598_1	K18855	1.1e-09	35.3	279.03	UDP-N-acetylglucosamine 3-dehydrogenase [EC:1.1.1.374]	domain
Guaymas_MAG_P_011	Bacteria	Aerophobota	Aerophobia	Aerophobales	B47-G16	B47-G16		*	k141_2165598_2	K02237	5.6e-41	138.4	78.67	competence protein ComEA	full
Guaymas_MAG_P_011	Bacteria	Aerophobota	Aerophobia	Aerophobales	B47-G16	B47-G16		*	k141_2165598_3	K01869	0	1163.9	395.83	leucyl-tRNA synthetase [EC:6.1.1.4]	full
Guaymas_MAG_P_011	Bacteria	Aerophobota	Aerophobia	Aerophobales	B47-G16	B47-G16			k141_133479_2	K07181	7.2e-17	58.9	144.7	c-di-GMP phosphodiesterase [EC:3.1.4.52]	full
Guaymas_MAG_P_011	Bacteria	Aerophobota	Aerophobia	Aerophobales	B47-G16	B47-G16		*	k141_7835769_1	K02390	6.3e-70	234.1	179.87	flagellar hook protein FlgE	domain
Guaymas_MAG_P_011	Bacteria	Aerophobota	Aerophobia	Aerophobales	B47-G16	B47-G16		*	k141_7835769_2	K02389	2.8e-30	103.7	40.6	flagellar basal-body rod modification protein FlgD	domain
Guaymas_MAG_P_011	Bacteria	Aerophobota	Aerophobia	Aerophobales	B47-G16	B47-G16		*	k141_7835769_3	K02414	2.8e-17	60.6	59.43	flagellar hook-length control protein FliK	full
Guaymas_MAG_P_011	Bacteria	Aerophobota	Aerophobia	Aerophobales	B47-G16	B47-G16		*	k141_7835769_4	K02383	3.6e-25	86.5	65.2	flagellar protein FlbB	domain
Guaymas_MAG_P_011	Bacteria	Aerophobota	Aerophobia	Aerophobales	B47-G16	B47-G16		*	k141_7835769_5	K02413	7.2e-23	79	41.77	flagellar FliJ protein	domain
Guaymas_MAG_P_011	Bacteria	Aerophobota	Aerophobia	Aerophobales	B47-G16	B47-G16		*	k141_7835769_6	K02412	4.2e-201	666.6	635.2	flagellum-specific ATP synthase [EC:7.4.2.8]	full
Guaymas_MAG_P_011	Bacteria	Aerophobota	Aerophobia	Aerophobales	B47-G16	B47-G16		*	k141_7835769_7	K02411	1.6e-27	94.7	78.93	flagellar assembly protein FliH	full
Guaymas_MAG_P_011	Bacteria	Aerophobota	Aerophobia	Aerophobales	B47-G16	B47-G16		*	k141_7835769_8	K02410	1.5e-116	387.5	84.67	flagellar motor switch protein FliG	full
Guaymas_MAG_P_011	Bacteria	Aerophobota	Aerophobia	Aerophobales	B47-G16	B47-G16		*	k141_7835769_9	K02409	3.1e-163	542.2	144.23	flagellar M-ring protein FliF	full
Guaymas_MAG_P_011	Bacteria	Aerophobota	Aerophobia	Aerophobales	B47-G16	B47-G16		*	k141_7835769_10	K02408	5.2e-32	109	39.23	flagellar hook-basal body complex protein FliE	full
Guaymas_MAG_P_011	Bacteria	Aerophobota	Aerophobia	Aerophobales	B47-G16	B47-G16		*	k141_7835769_11	K02388	3.1e-54	181.4	55.8	flagellar basal-body rod protein FlgC	domain
Guaymas_MAG_P_011	Bacteria	Aerophobota	Aerophobia	Aerophobales	B47-G16	B47-G16		*	k141_7835769_12	K02387	1.9e-29	100.3	69.4	flagellar basal-body rod protein FlgB	full
Guaymas_MAG_P_011	Bacteria	Aerophobota	Aerophobia	Aerophobales	B47-G16	B47-G16		*	k141_7835769_13	K07714	7e-193	639.8	566.9	two-component system, NtrC family, response regulator AtoC	domain
Guaymas_MAG_P_011	Bacteria	Aerophobota	Aerophobia	Aerophobales	B47-G16	B47-G16			k141_7835769_14	K07709	9.2e-85	282.9	323.2	two-component system, NtrC family, sensor histidine kinase HydH [EC:2.7.13.3]	domain
Guaymas_MAG_P_011	Bacteria	Aerophobota	Aerophobia	Aerophobales	B47-G16	B47-G16			k141_7835769_15	K02423	0.0078	13.6	24.43	flagellar protein FliT	domain
Guaymas_MAG_P_011	Bacteria	Aerophobota	Aerophobia	Aerophobales	B47-G16	B47-G16			k141_7835769_16	K19804	0.015	12	83.33	lipopolysaccharide assembly protein B	domain
Guaymas_MAG_P_011	Bacteria	Aerophobota	Aerophobia	Aerophobales	B47-G16	B47-G16			k141_7621780_1	K05550	0.013	13.3	199.07	benzoate/toluate 1,2-dioxygenase subunit beta [EC:1.14.12.10 1.14.12.-]	full
Guaymas_MAG_P_011	Bacteria	Aerophobota	Aerophobia	Aerophobales	B47-G16	B47-G16			k141_7621780_2	K06006	0.00028	18.1	40.77	periplasmic protein CpxP/Spy	full
Guaymas_MAG_P_011	Bacteria	Aerophobota	Aerophobia	Aerophobales	B47-G16	B47-G16			k141_7621780_3	K01992	0.05	10.4	17.13	ABC-2 type transport system permease protein	domain
Guaymas_MAG_P_011	Bacteria	Aerophobota	Aerophobia	Aerophobales	B47-G16	B47-G16			k141_7621780_4	K03088	1.9e-10	37.8	58.63	RNA polymerase sigma-70 factor, ECF subfamily	full
Guaymas_MAG_P_011	Bacteria	Aerophobota	Aerophobia	Aerophobales	B47-G16	B47-G16			k141_1951985_1	K01371	2.3e-06	24.4	485.77	cathepsin K [EC:3.4.22.38]	domain
Guaymas_MAG_P_011	Bacteria	Aerophobota	Aerophobia	Aerophobales	B47-G16	B47-G16			k141_1951985_2	K17231	3.7e-18	63	134.73	iodotyrosine deiodinase [EC:1.21.1.1]	domain
Guaymas_MAG_P_011	Bacteria	Aerophobota	Aerophobia	Aerophobales	B47-G16	B47-G16		*	k141_1951985_3	K01006	0	1541.1	363.4	pyruvate, orthophosphate dikinase [EC:2.7.9.1]	domain
Guaymas_MAG_P_011	Bacteria	Aerophobota	Aerophobia	Aerophobales	B47-G16	B47-G16		*	k141_1951985_6	K02358	2.7e-221	732.8	343.2	elongation factor Tu	domain
Guaymas_MAG_P_011	Bacteria	Aerophobota	Aerophobia	Aerophobales	B47-G16	B47-G16		*	k141_1951985_7	K03073	2.2e-17	60.8	21.4	preprotein translocase subunit SecE	domain
Guaymas_MAG_P_011	Bacteria	Aerophobota	Aerophobia	Aerophobales	B47-G16	B47-G16		*	k141_1951985_8	K02601	9e-65	216.3	99.03	transcription termination/antitermination protein NusG	full
Guaymas_MAG_P_011	Bacteria	Aerophobota	Aerophobia	Aerophobales	B47-G16	B47-G16		*	k141_1951985_9	K02867	2.7e-71	237.8	70.53	large subunit ribosomal protein L11	full
Guaymas_MAG_P_011	Bacteria	Aerophobota	Aerophobia	Aerophobales	B47-G16	B47-G16		*	k141_1951985_10	K02863	2.8e-91	303.3	97.53	large subunit ribosomal protein L1	full
Guaymas_MAG_P_011	Bacteria	Aerophobota	Aerophobia	Aerophobales	B47-G16	B47-G16		*	k141_1951985_11	K02935	5.1e-43	144.8	25.63	large subunit ribosomal protein L7/L12	domain
Guaymas_MAG_P_011	Bacteria	Aerophobota	Aerophobia	Aerophobales	B47-G16	B47-G16		*	k141_1951985_12	K03043	0	1593	683.87	DNA-directed RNA polymerase subunit beta [EC:2.7.7.6]	full
Guaymas_MAG_P_011	Bacteria	Aerophobota	Aerophobia	Aerophobales	B47-G16	B47-G16		*	k141_1951985_13	K03046	0	1466.1	486.6	DNA-directed RNA polymerase subunit beta' [EC:2.7.7.6]	full
Guaymas_MAG_P_011	Bacteria	Aerophobota	Aerophobia	Aerophobales	B47-G16	B47-G16		*	k141_1951985_14	K02950	7.4e-72	239.3	84.37	small subunit ribosomal protein S12	full
Guaymas_MAG_P_011	Bacteria	Aerophobota	Aerophobia	Aerophobales	B47-G16	B47-G16		*	k141_1951985_15	K02992	1.1e-66	222	111.7	small subunit ribosomal protein S7	full
Guaymas_MAG_P_011	Bacteria	Aerophobota	Aerophobia	Aerophobales	B47-G16	B47-G16		*	k141_1951985_16	K02355	0	1013.3	522.83	elongation factor G	full
Guaymas_MAG_P_011	Bacteria	Aerophobota	Aerophobia	Aerophobales	B47-G16	B47-G16		*	k141_1951985_17	K02946	8.8e-44	147.7	66.23	small subunit ribosomal protein S10	domain
Guaymas_MAG_P_011	Bacteria	Aerophobota	Aerophobia	Aerophobales	B47-G16	B47-G16		*	k141_1951985_18	K02906	3.2e-94	314.2	118.83	large subunit ribosomal protein L3	full
Guaymas_MAG_P_011	Bacteria	Aerophobota	Aerophobia	Aerophobales	B47-G16	B47-G16		*	k141_1951985_19	K02926	1.2e-71	239.1	85.03	large subunit ribosomal protein L4	full
Guaymas_MAG_P_011	Bacteria	Aerophobota	Aerophobia	Aerophobales	B47-G16	B47-G16		*	k141_1951985_20	K02892	5.1e-23	79.6	55.57	large subunit ribosomal protein L23	domain
Guaymas_MAG_P_011	Bacteria	Aerophobota	Aerophobia	Aerophobales	B47-G16	B47-G16		*	k141_1951985_21	K02886	3.7e-111	369.5	178.2	large subunit ribosomal protein L2	full
Guaymas_MAG_P_011	Bacteria	Aerophobota	Aerophobia	Aerophobales	B47-G16	B47-G16		*	k141_1951985_22	K02965	1.1e-45	153.2	105.63	small subunit ribosomal protein S19	domain
Guaymas_MAG_P_011	Bacteria	Aerophobota	Aerophobia	Aerophobales	B47-G16	B47-G16		*	k141_1951985_23	K02890	1.6e-45	153	82.53	large subunit ribosomal protein L22	full
Guaymas_MAG_P_011	Bacteria	Aerophobota	Aerophobia	Aerophobales	B47-G16	B47-G16		*	k141_1951985_24	K02982	1.9e-95	317.2	103.33	small subunit ribosomal protein S3	full
Guaymas_MAG_P_011	Bacteria	Aerophobota	Aerophobia	Aerophobales	B47-G16	B47-G16		*	k141_1951985_25	K02878	4.4e-58	194.2	94.1	large subunit ribosomal protein L16	domain
Guaymas_MAG_P_011	Bacteria	Aerophobota	Aerophobia	Aerophobales	B47-G16	B47-G16		*	k141_1951985_26	K02904	1.2e-21	75	54.37	large subunit ribosomal protein L29	domain
Guaymas_MAG_P_011	Bacteria	Aerophobota	Aerophobia	Aerophobales	B47-G16	B47-G16		*	k141_1951985_27	K02961	8.8e-36	121.2	85.4	small subunit ribosomal protein S17	domain
Guaymas_MAG_P_011	Bacteria	Aerophobota	Aerophobia	Aerophobales	B47-G16	B47-G16		*	k141_1951985_28	K02874	4e-63	210.4	104.8	large subunit ribosomal protein L14	domain
Guaymas_MAG_P_011	Bacteria	Aerophobota	Aerophobia	Aerophobales	B47-G16	B47-G16		*	k141_1951985_29	K02895	2.6e-32	110.2	40.97	large subunit ribosomal protein L24	domain
Guaymas_MAG_P_011	Bacteria	Aerophobota	Aerophobia	Aerophobales	B47-G16	B47-G16		*	k141_1951985_30	K02931	1.7e-87	290.5	104.07	large subunit ribosomal protein L5	full
Guaymas_MAG_P_011	Bacteria	Aerophobota	Aerophobia	Aerophobales	B47-G16	B47-G16		*	k141_1951985_31	K02954	6.3e-19	65.9	21.03	small subunit ribosomal protein S14	full
Guaymas_MAG_P_011	Bacteria	Aerophobota	Aerophobia	Aerophobales	B47-G16	B47-G16		*	k141_1951985_32	K02994	1.4e-58	194.8	90.43	small subunit ribosomal protein S8	domain
Guaymas_MAG_P_011	Bacteria	Aerophobota	Aerophobia	Aerophobales	B47-G16	B47-G16		*	k141_1951985_33	K02933	8.1e-71	236.5	115.23	large subunit ribosomal protein L6	full
Guaymas_MAG_P_011	Bacteria	Aerophobota	Aerophobia	Aerophobales	B47-G16	B47-G16		*	k141_1951985_34	K02881	3.7e-32	109.6	46.8	large subunit ribosomal protein L18	domain
Guaymas_MAG_P_011	Bacteria	Aerophobota	Aerophobia	Aerophobales	B47-G16	B47-G16		*	k141_1951985_35	K02988	3e-64	214.8	139.6	small subunit ribosomal protein S5	full
Guaymas_MAG_P_011	Bacteria	Aerophobota	Aerophobia	Aerophobales	B47-G16	B47-G16		*	k141_1951985_36	K02876	2.3e-49	166.1	46.43	large subunit ribosomal protein L15	full
Guaymas_MAG_P_011	Bacteria	Aerophobota	Aerophobia	Aerophobales	B47-G16	B47-G16		*	k141_1951985_37	K03076	4.9e-158	524.2	219.03	preprotein translocase subunit SecY	domain
Guaymas_MAG_P_011	Bacteria	Aerophobota	Aerophobia	Aerophobales	B47-G16	B47-G16		*	k141_1951985_38	K00939	7e-71	237	206.6	adenylate kinase [EC:2.7.4.3]	full
Guaymas_MAG_P_011	Bacteria	Aerophobota	Aerophobia	Aerophobales	B47-G16	B47-G16		*	k141_1951985_39	K01265	1.1e-89	299.1	135.93	methionyl aminopeptidase [EC:3.4.11.18]	full
Guaymas_MAG_P_011	Bacteria	Aerophobota	Aerophobia	Aerophobales	B47-G16	B47-G16			k141_6979926_1	K16306	3.3e-83	276.3	341.43	fructose-bisphosphate aldolase / 2-amino-3,7-dideoxy-D-threo-hept-6-ulosonate synthase [EC:4.1.2.13 2.2.1.10]	full
Guaymas_MAG_P_011	Bacteria	Aerophobota	Aerophobia	Aerophobales	B47-G16	B47-G16			k141_6979926_2	K00854	6.4e-112	372.8	383.43	xylulokinase [EC:2.7.1.17]	full
Guaymas_MAG_P_011	Bacteria	Aerophobota	Aerophobia	Aerophobales	B47-G16	B47-G16		*	k141_4840884_1	K07138	3.9e-38	129	98.37	uncharacterized protein	domain
Guaymas_MAG_P_011	Bacteria	Aerophobota	Aerophobia	Aerophobales	B47-G16	B47-G16		*	k141_4840884_2	K08591	6.5e-42	141.1	66.4	acyl phosphate:glycerol-3-phosphate acyltransferase [EC:2.3.1.275]	full
Guaymas_MAG_P_011	Bacteria	Aerophobota	Aerophobia	Aerophobales	B47-G16	B47-G16		*	k141_1096848_1	K00571	2e-49	166.4	162.53	site-specific DNA-methyltransferase (adenine-specific) [EC:2.1.1.72]	domain
Guaymas_MAG_P_011	Bacteria	Aerophobota	Aerophobia	Aerophobales	B47-G16	B47-G16		*	k141_1096848_2	K03531	3.8e-98	326.3	146.63	cell division protein FtsZ	full
Guaymas_MAG_P_011	Bacteria	Aerophobota	Aerophobia	Aerophobales	B47-G16	B47-G16		*	k141_1096848_3	K01678	1.2e-73	243.8	220.87	fumarate hydratase subunit beta [EC:4.2.1.2]	domain
Guaymas_MAG_P_011	Bacteria	Aerophobota	Aerophobia	Aerophobales	B47-G16	B47-G16		*	k141_1096848_4	K00989	1.9e-114	380.3	245.2	ribonuclease PH [EC:2.7.7.56]	full
Guaymas_MAG_P_011	Bacteria	Aerophobota	Aerophobia	Aerophobales	B47-G16	B47-G16		*	k141_1096848_5	K02428	1.5e-71	239.3	135	XTP/dITP diphosphohydrolase [EC:3.6.1.66]
Guaymas_MAG_P_011	Bacteria	Aerophobota	Aerophobia	Aerophobales	B47-G16	B47-G16			k141_1096848_6	K00859	2.4e-15	53.9	57	dephospho-CoA kinase [EC:2.7.1.24]	full
Guaymas_MAG_P_011	Bacteria	Aerophobota	Aerophobia	Aerophobales	B47-G16	B47-G16		*	k141_2594930_1	K07497	8.1e-17	59.1	22.23	putative transposase	domain
Guaymas_MAG_P_011	Bacteria	Aerophobota	Aerophobia	Aerophobales	B47-G16	B47-G16		*	k141_2594930_2	K03088	1.3e-33	114.1	58.63	RNA polymerase sigma-70 factor, ECF subfamily	full
Guaymas_MAG_P_011	Bacteria	Aerophobota	Aerophobia	Aerophobales	B47-G16	B47-G16			k141_2594930_3	K12284	2.8e-14	50.8	87.8	MSHA biogenesis protein MshN	domain
Guaymas_MAG_P_011	Bacteria	Aerophobota	Aerophobia	Aerophobales	B47-G16	B47-G16		*	k141_2594930_4	K01625	2.3e-77	258.5	191.23	2-dehydro-3-deoxyphosphogluconate aldolase / (4S)-4-hydroxy-2-oxoglutarate aldolase [EC:4.1.2.14 4.1.3.42]	domain
Guaymas_MAG_P_011	Bacteria	Aerophobota	Aerophobia	Aerophobales	B47-G16	B47-G16			k141_2594930_5	K03667	8.1e-33	111.3	292.87	ATP-dependent HslUV protease ATP-binding subunit HslU	full
Guaymas_MAG_P_011	Bacteria	Aerophobota	Aerophobia	Aerophobales	B47-G16	B47-G16			k141_3450857_3	K07066	3.1e-15	53.9	99.23	uncharacterized protein	full
Guaymas_MAG_P_011	Bacteria	Aerophobota	Aerophobia	Aerophobales	B47-G16	B47-G16			k141_3450857_4	K07746	4.8e-05	21.3	34.17	antitoxin ParD1/3/4	domain
Guaymas_MAG_P_011	Bacteria	Aerophobota	Aerophobia	Aerophobales	B47-G16	B47-G16			k141_3450857_5	K01791	7.4e-09	32.4	437.9	UDP-N-acetylglucosamine 2-epimerase (non-hydrolysing) [EC:5.1.3.14]	full
Guaymas_MAG_P_011	Bacteria	Aerophobota	Aerophobia	Aerophobales	B47-G16	B47-G16			k141_3450857_6	K06985	0.012	12.4	49	aspartyl protease family protein	domain
Guaymas_MAG_P_011	Bacteria	Aerophobota	Aerophobia	Aerophobales	B47-G16	B47-G16		*	k141_2809186_2	K04485	7.3e-47	157.7	94.9	DNA repair protein RadA/Sms	domain
Guaymas_MAG_P_011	Bacteria	Aerophobota	Aerophobia	Aerophobales	B47-G16	B47-G16			k141_2809186_3	K12212	0.0037	14.6	67.3	intracellular multiplication protein IcmJ	full
Guaymas_MAG_P_011	Bacteria	Aerophobota	Aerophobia	Aerophobales	B47-G16	B47-G16			k141_2809186_4	K06078	0.0057	14.4	34.63	murein lipoprotein	domain
Guaymas_MAG_P_011	Bacteria	Aerophobota	Aerophobia	Aerophobales	B47-G16	B47-G16			k141_3023102_1	K02035	2e-15	53.6	239.4	peptide/nickel transport system substrate-binding protein	full
Guaymas_MAG_P_011	Bacteria	Aerophobota	Aerophobia	Aerophobales	B47-G16	B47-G16		*	k141_3023102_2	K02033	5.8e-89	296.8	213.83	peptide/nickel transport system permease protein	domain
Guaymas_MAG_P_011	Bacteria	Aerophobota	Aerophobia	Aerophobales	B47-G16	B47-G16		*	k141_3023102_3	K02034	6.7e-96	319.5	234.6	peptide/nickel transport system permease protein	domain
Guaymas_MAG_P_011	Bacteria	Aerophobota	Aerophobia	Aerophobales	B47-G16	B47-G16			k141_3023102_4	K01439	4.1e-09	33.4	274.9	succinyl-diaminopimelate desuccinylase [EC:3.5.1.18]	full
Guaymas_MAG_P_011	Bacteria	Aerophobota	Aerophobia	Aerophobales	B47-G16	B47-G16			k141_2489340_1	K05568	1.5e-32	110	346.2	multicomponent Na+:H+ antiporter subunit D	domain
Guaymas_MAG_P_011	Bacteria	Aerophobota	Aerophobia	Aerophobales	B47-G16	B47-G16		*	k141_2489340_2	K05567	7.7e-36	120.9	120.6	multicomponent Na+:H+ antiporter subunit C	full
Guaymas_MAG_P_011	Bacteria	Aerophobota	Aerophobia	Aerophobales	B47-G16	B47-G16		*	k141_2489340_3	K05566	3.6e-35	119.1	74.77	multicomponent Na+:H+ antiporter subunit B	domain
Guaymas_MAG_P_011	Bacteria	Aerophobota	Aerophobia	Aerophobales	B47-G16	B47-G16			k141_2489340_4	K05566	4.6e-16	56.3	74.77	multicomponent Na+:H+ antiporter subunit B	domain
Guaymas_MAG_P_011	Bacteria	Aerophobota	Aerophobia	Aerophobales	B47-G16	B47-G16		*	k141_2489340_5	K14113	4.5e-26	88.3	76.9	energy-converting hydrogenase B subunit D	full
Guaymas_MAG_P_011	Bacteria	Aerophobota	Aerophobia	Aerophobales	B47-G16	B47-G16		*	k141_2489340_6	K05571	1.8e-35	119.6	110.73	multicomponent Na+:H+ antiporter subunit G	full
Guaymas_MAG_P_011	Bacteria	Aerophobota	Aerophobia	Aerophobales	B47-G16	B47-G16			k141_2489340_7	K05570	4.3e-22	76.3	80.83	multicomponent Na+:H+ antiporter subunit F	domain
Guaymas_MAG_P_011	Bacteria	Aerophobota	Aerophobia	Aerophobales	B47-G16	B47-G16		*	k141_2489340_8	K05569	9.2e-37	124.5	98.33	multicomponent Na+:H+ antiporter subunit E	full
Guaymas_MAG_P_011	Bacteria	Aerophobota	Aerophobia	Aerophobales	B47-G16	B47-G16		*	k141_7944651_1	K07171	2.5e-25	87.1	21.43	mRNA interferase MazF [EC:3.1.-.-]	domain
Guaymas_MAG_P_011	Bacteria	Aerophobota	Aerophobia	Aerophobales	B47-G16	B47-G16			k141_7944651_3	K08989	1.8e-06	25.5	41.5	putative membrane protein	full
Guaymas_MAG_P_011	Bacteria	Aerophobota	Aerophobia	Aerophobales	B47-G16	B47-G16		*	k141_991874_1	K07689	4.5e-91	302.4	245.8	two-component system, NarL family, invasion response regulator UvrY	domain
Guaymas_MAG_P_011	Bacteria	Aerophobota	Aerophobia	Aerophobales	B47-G16	B47-G16		*	k141_991874_2	K01937	1.6e-207	688.3	101.57	CTP synthase [EC:6.3.4.2]	full
Guaymas_MAG_P_011	Bacteria	Aerophobota	Aerophobia	Aerophobales	B47-G16	B47-G16		*	k141_991874_3	K03925	1.4e-43	146.2	36.37	MraZ protein	domain
Guaymas_MAG_P_011	Bacteria	Aerophobota	Aerophobia	Aerophobales	B47-G16	B47-G16		*	k141_991874_4	K03438	1.5e-107	357.9	139.53	16S rRNA (cytosine1402-N4)-methyltransferase [EC:2.1.1.199]	domain
Guaymas_MAG_P_011	Bacteria	Aerophobota	Aerophobia	Aerophobales	B47-G16	B47-G16			k141_991874_5	K03586	9.9e-07	25.9	38.93	cell division protein FtsL	full
Guaymas_MAG_P_011	Bacteria	Aerophobota	Aerophobia	Aerophobales	B47-G16	B47-G16		*	k141_991874_6	K03587	4.8e-155	514.9	447.63	cell division protein FtsI (penicillin-binding protein 3) [EC:3.4.16.4]	domain
Guaymas_MAG_P_011	Bacteria	Aerophobota	Aerophobia	Aerophobales	B47-G16	B47-G16		*	k141_991874_7	K01928	1.4e-173	575.9	397.73	UDP-N-acetylmuramoyl-L-alanyl-D-glutamate--2,6-diaminopimelate ligase [EC:6.3.2.13]	full
Guaymas_MAG_P_011	Bacteria	Aerophobota	Aerophobia	Aerophobales	B47-G16	B47-G16		*	k141_991874_8	K07497	4.9e-09	33.5	22.23	putative transposase	domain
Guaymas_MAG_P_011	Bacteria	Aerophobota	Aerophobia	Aerophobales	B47-G16	B47-G16			k141_991874_9	K11493	3.4e-72	241.7	330.03	regulator of chromosome condensation	domain
Guaymas_MAG_P_011	Bacteria	Aerophobota	Aerophobia	Aerophobales	B47-G16	B47-G16			k141_991874_11	K12980	0.0042	13.9	101.27	lipid A oxidase	full
Guaymas_MAG_P_011	Bacteria	Aerophobota	Aerophobia	Aerophobales	B47-G16	B47-G16		*	k141_991874_12	K07339	4.9e-07	27.2	24.47	mRNA interferase HicA [EC:3.1.-.-]	domain
Guaymas_MAG_P_011	Bacteria	Aerophobota	Aerophobia	Aerophobales	B47-G16	B47-G16			k141_991874_13	K18843	0.00021	18.8	32.57	antitoxin HicB	domain
Guaymas_MAG_P_011	Bacteria	Aerophobota	Aerophobia	Aerophobales	B47-G16	B47-G16			k141_991874_14	K03546	2.7e-15	53.4	182.13	DNA repair protein SbcC/Rad50	domain
Guaymas_MAG_P_011	Bacteria	Aerophobota	Aerophobia	Aerophobales	B47-G16	B47-G16			k141_991874_15	K16868	2.9e-08	30.8	95.5	tellurite methyltransferase [EC:2.1.1.265]	domain
Guaymas_MAG_P_011	Bacteria	Aerophobota	Aerophobia	Aerophobales	B47-G16	B47-G16			k141_991874_16	K01443	4.8e-17	59.3	139.57	N-acetylglucosamine-6-phosphate deacetylase [EC:3.5.1.25]	full
Guaymas_MAG_P_011	Bacteria	Aerophobota	Aerophobia	Aerophobales	B47-G16	B47-G16			k141_2810673_1	K02035	7.8e-68	226.9	239.4	peptide/nickel transport system substrate-binding protein	full
Guaymas_MAG_P_011	Bacteria	Aerophobota	Aerophobia	Aerophobales	B47-G16	B47-G16			k141_7303170_1	K03455	3.3e-06	23.2	141.83	monovalent cation:H+ antiporter-2, CPA2 family	domain
Guaymas_MAG_P_011	Bacteria	Aerophobota	Aerophobia	Aerophobales	B47-G16	B47-G16			k141_7303170_2	K06213	6.3e-14	48.9	111.9	magnesium transporter	domain
Guaymas_MAG_P_011	Bacteria	Aerophobota	Aerophobia	Aerophobales	B47-G16	B47-G16		*	k141_7303170_3	K13831	1.5e-169	561.9	319.77	3-hexulose-6-phosphate synthase / 6-phospho-3-hexuloisomerase [EC:4.1.2.43 5.3.1.27]	full
Guaymas_MAG_P_011	Bacteria	Aerophobota	Aerophobia	Aerophobales	B47-G16	B47-G16		*	k141_243348_1	K04771	1.5e-100	335	287.13	serine protease Do [EC:3.4.21.107]	full
Guaymas_MAG_P_011	Bacteria	Aerophobota	Aerophobia	Aerophobales	B47-G16	B47-G16		*	k141_243348_2	K03652	1.1e-79	265.6	57.93	DNA-3-methyladenine glycosylase [EC:3.2.2.21]	full
Guaymas_MAG_P_011	Bacteria	Aerophobota	Aerophobia	Aerophobales	B47-G16	B47-G16			k141_243348_3	K18967	3.2e-46	155.8	241.97	diguanylate cyclase [EC:2.7.7.65]	domain
Guaymas_MAG_P_011	Bacteria	Aerophobota	Aerophobia	Aerophobales	B47-G16	B47-G16			k141_243348_4	K21088	1.5e-59	199.7	259.6	diguanylate cyclase [EC:2.7.7.65]	domain
Guaymas_MAG_P_011	Bacteria	Aerophobota	Aerophobia	Aerophobales	B47-G16	B47-G16			k141_243348_6	K07723	0.00035	18	39.73	CopG family transcriptional regulator / antitoxin EndoAI	domain
Guaymas_MAG_P_011	Bacteria	Aerophobota	Aerophobia	Aerophobales	B47-G16	B47-G16			k141_243348_7	K04763	1.6e-23	80.9	186.53	integrase/recombinase XerD	full
Guaymas_MAG_P_011	Bacteria	Aerophobota	Aerophobia	Aerophobales	B47-G16	B47-G16		*	k141_2062197_1	K07339	1.9e-16	57.4	24.47	mRNA interferase HicA [EC:3.1.-.-]	domain
Guaymas_MAG_P_011	Bacteria	Aerophobota	Aerophobia	Aerophobales	B47-G16	B47-G16			k141_2062197_2	K18843	7.2e-07	26.9	32.57	antitoxin HicB	domain
Guaymas_MAG_P_011	Bacteria	Aerophobota	Aerophobia	Aerophobales	B47-G16	B47-G16		*	k141_2062197_5	K07496	2e-60	202.7	35.13	putative transposase	domain
Guaymas_MAG_P_011	Bacteria	Aerophobota	Aerophobia	Aerophobales	B47-G16	B47-G16		*	k141_2062197_8	K13018	2.2e-91	302.8	146.07	UDP-2-acetamido-3-amino-2,3-dideoxy-glucuronate N-acetyltransferase [EC:2.3.1.201]	domain
Guaymas_MAG_P_011	Bacteria	Aerophobota	Aerophobia	Aerophobales	B47-G16	B47-G16			k141_5378513_1	K12944	0.012	12.8	104.03	nucleoside triphosphatase [EC:3.6.1.-]	domain
Guaymas_MAG_P_011	Bacteria	Aerophobota	Aerophobia	Aerophobales	B47-G16	B47-G16			k141_5378513_2	K14128	0.00021	18.2	203.5	F420-non-reducing hydrogenase small subunit [EC:1.12.99.- 1.8.98.5]	full
Guaymas_MAG_P_011	Bacteria	Aerophobota	Aerophobia	Aerophobales	B47-G16	B47-G16			k141_5378513_3	K06167	5.8e-25	85.6	139.8	phosphoribosyl 1,2-cyclic phosphate phosphodiesterase [EC:3.1.4.55]	full
Guaymas_MAG_P_011	Bacteria	Aerophobota	Aerophobia	Aerophobales	B47-G16	B47-G16			k141_5378513_4	K07725	0.0028	14.7	67.57	CRISPR-associated protein Csa3	domain
Guaymas_MAG_P_011	Bacteria	Aerophobota	Aerophobia	Aerophobales	B47-G16	B47-G16			k141_5378513_6	K03746	0.026	12.3	25.77	DNA-binding protein H-NS	domain
Guaymas_MAG_P_011	Bacteria	Aerophobota	Aerophobia	Aerophobales	B47-G16	B47-G16			k141_5378513_7	K03641	1.7e-34	117.2	125.63	TolB protein	domain
Guaymas_MAG_P_011	Bacteria	Aerophobota	Aerophobia	Aerophobales	B47-G16	B47-G16		*	k141_5378513_9	K09125	9.7e-68	226.1	29.7	queuosine precursor transporter	full
Guaymas_MAG_P_011	Bacteria	Aerophobota	Aerophobia	Aerophobales	B47-G16	B47-G16			k141_5378513_10	K03716	0.00081	15.7	161.9	spore photoproduct lyase [EC:4.1.99.14]	full
Guaymas_MAG_P_011	Bacteria	Aerophobota	Aerophobia	Aerophobales	B47-G16	B47-G16		*	k141_5378513_11	K10773	1.7e-64	215.6	138.13	endonuclease III [EC:4.2.99.18]	domain
Guaymas_MAG_P_011	Bacteria	Aerophobota	Aerophobia	Aerophobales	B47-G16	B47-G16		*	k141_5378513_12	K14441	4.2e-155	515	427.77	ribosomal protein S12 methylthiotransferase [EC:2.8.4.4]	full
Guaymas_MAG_P_011	Bacteria	Aerophobota	Aerophobia	Aerophobales	B47-G16	B47-G16		*	k141_5378513_13	K00850	1.6e-118	394.5	353.07	6-phosphofructokinase 1 [EC:2.7.1.11]	full
Guaymas_MAG_P_011	Bacteria	Aerophobota	Aerophobia	Aerophobales	B47-G16	B47-G16		*	k141_5378513_14	K07091	7.5e-79	263.2	206.97	lipopolysaccharide export system permease protein	domain
Guaymas_MAG_P_011	Bacteria	Aerophobota	Aerophobia	Aerophobales	B47-G16	B47-G16		*	k141_5378513_15	K11720	1.3e-67	225.7	209.97	lipopolysaccharide export system permease protein	domain
Guaymas_MAG_P_011	Bacteria	Aerophobota	Aerophobia	Aerophobales	B47-G16	B47-G16			k141_5378513_16	K16217	0.025	11.3	321.83	geranyl diphosphate 2-C-methyltransferase [EC:2.1.1.255]	full
Guaymas_MAG_P_011	Bacteria	Aerophobota	Aerophobia	Aerophobales	B47-G16	B47-G16			k141_6019901_1	K14082	1.4e-06	25	392.97	[methyl-Co(III) methylamine-specific corrinoid protein]:coenzyme M methyltransferase [EC:2.1.1.247]	full
Guaymas_MAG_P_011	Bacteria	Aerophobota	Aerophobia	Aerophobales	B47-G16	B47-G16		*	k141_6019901_2	K02029	1.1e-84	282.4	216.27	polar amino acid transport system permease protein	domain
Guaymas_MAG_P_011	Bacteria	Aerophobota	Aerophobia	Aerophobales	B47-G16	B47-G16		*	k141_6019901_3	K10822	3.4e-50	168.1	138.23	nonpolar-amino-acid-transporting ATPase [EC:7.4.2.2]	domain
Guaymas_MAG_P_011	Bacteria	Aerophobota	Aerophobia	Aerophobales	B47-G16	B47-G16		*	k141_6019901_4	K02029	5.8e-68	227.3	216.27	polar amino acid transport system permease protein	domain
Guaymas_MAG_P_011	Bacteria	Aerophobota	Aerophobia	Aerophobales	B47-G16	B47-G16			k141_4951187_2	K02035	1.5e-65	219.3	239.4	peptide/nickel transport system substrate-binding protein	full
Guaymas_MAG_P_011	Bacteria	Aerophobota	Aerophobia	Aerophobales	B47-G16	B47-G16		*	k141_4951187_3	K02033	3.8e-89	297.4	213.83	peptide/nickel transport system permease protein	domain
Guaymas_MAG_P_011	Bacteria	Aerophobota	Aerophobia	Aerophobales	B47-G16	B47-G16			k141_4951187_4	K02034	4.6e-65	217.7	234.6	peptide/nickel transport system permease protein	domain
Guaymas_MAG_P_011	Bacteria	Aerophobota	Aerophobia	Aerophobales	B47-G16	B47-G16			k141_3560781_1	K01736	9e-11	38.5	198.13	chorismate synthase [EC:4.2.3.5]	full
Guaymas_MAG_P_011	Bacteria	Aerophobota	Aerophobia	Aerophobales	B47-G16	B47-G16		*	k141_3560781_2	K00891	4.4e-60	201.9	132.03	shikimate kinase [EC:2.7.1.71]	domain
Guaymas_MAG_P_011	Bacteria	Aerophobota	Aerophobia	Aerophobales	B47-G16	B47-G16		*	k141_3560781_3	K01735	5.1e-141	468.5	325.9	3-dehydroquinate synthase [EC:4.2.3.4]	domain
Guaymas_MAG_P_011	Bacteria	Aerophobota	Aerophobia	Aerophobales	B47-G16	B47-G16		*	k141_3560781_4	K03786	1.2e-72	241.7	144.07	3-dehydroquinate dehydratase II [EC:4.2.1.10]	domain
Guaymas_MAG_P_011	Bacteria	Aerophobota	Aerophobia	Aerophobales	B47-G16	B47-G16		*	k141_3560781_5	K04518	1.1e-114	380.9	173.47	prephenate dehydratase [EC:4.2.1.51]	full
Guaymas_MAG_P_011	Bacteria	Aerophobota	Aerophobia	Aerophobales	B47-G16	B47-G16		*	k141_3560781_6	K03856	6.1e-174	577.5	461.37	3-deoxy-7-phosphoheptulonate synthase [EC:2.5.1.54]	domain
Guaymas_MAG_P_011	Bacteria	Aerophobota	Aerophobia	Aerophobales	B47-G16	B47-G16		*	k141_3560781_7	K00800	8.7e-143	474.4	139.7	3-phosphoshikimate 1-carboxyvinyltransferase [EC:2.5.1.19]	domain
Guaymas_MAG_P_011	Bacteria	Aerophobota	Aerophobia	Aerophobales	B47-G16	B47-G16			k141_3560781_9	K04060	0.0024	15.5	70.97	type III secretion protein Y	domain
Guaymas_MAG_P_011	Bacteria	Aerophobota	Aerophobia	Aerophobales	B47-G16	B47-G16		*	k141_3560781_10	K00606	3.8e-58	194.7	76.37	3-methyl-2-oxobutanoate hydroxymethyltransferase [EC:2.1.2.11]	full
Guaymas_MAG_P_011	Bacteria	Aerophobota	Aerophobia	Aerophobales	B47-G16	B47-G16			k141_3560781_11	K00748	3.8e-07	26.3	109.37	lipid-A-disaccharide synthase [EC:2.4.1.182]	domain
Guaymas_MAG_P_011	Bacteria	Aerophobota	Aerophobia	Aerophobales	B47-G16	B47-G16			k141_2384142_1	K00058	4.8e-40	135.2	329.67	D-3-phosphoglycerate dehydrogenase / 2-oxoglutarate reductase [EC:1.1.1.95 1.1.1.399]	domain
[truncated: 139,707 more rows]
