# Supplementary material for: Metagenomic profiles of archaea and bacteria within thermal and geochemical gradients of the Guaymas Basin deep subsurface
Source: Nat Commun. 2023 Nov 27;14:7768. doi: 10.1038/s41467-023-43296-x (PMC10681998; doi:10.1038/s41467-023-43296-x)
Supplement: Supplementary file 9 — Supplementary Data 6 [file 41467_2023_43296_MOESM9_ESM.xlsx]

## Sheet: Supplementary Data 6a
mag_name	gene_name	start	end	strand	name	product	dbxref	ec_number	contig	domain	phylum	class	order	family	genus	species
Guaymas_MAG_P_087	k141_5562490_1	646	1011	-		hypothetical protein			k141_5562490	Bacteria	Chloroflexota	Dehalococcoidia	E44-bin15	E44-bin15	Kmv38
Guaymas_MAG_P_087	k141_5562490_2	1036	1149	-		hypothetical protein			k141_5562490	Bacteria	Chloroflexota	Dehalococcoidia	E44-bin15	E44-bin15	Kmv38
Guaymas_MAG_P_087	k141_3637144_1	78	1112	+	pheS	Phenylalanine--tRNA ligase alpha subunit	COG:COG0016	6.1.1.20	k141_3637144	Bacteria	Chloroflexota	Dehalococcoidia	E44-bin15	E44-bin15	Kmv38
Guaymas_MAG_P_087	k141_4172690_1	175	618	+		hypothetical protein			k141_4172690	Bacteria	Chloroflexota	Dehalococcoidia	E44-bin15	E44-bin15	Kmv38
Guaymas_MAG_P_087	k141_4172690_2	1334	1678	-		hypothetical protein			k141_4172690	Bacteria	Chloroflexota	Dehalococcoidia	E44-bin15	E44-bin15	Kmv38
Guaymas_MAG_P_087	k141_4172690_3	1672	2007	-		hypothetical protein			k141_4172690	Bacteria	Chloroflexota	Dehalococcoidia	E44-bin15	E44-bin15	Kmv38
Guaymas_MAG_P_087	k141_4172690_4	2042	2245	-		hypothetical protein			k141_4172690	Bacteria	Chloroflexota	Dehalococcoidia	E44-bin15	E44-bin15	Kmv38
Guaymas_MAG_P_087	k141_4172690_5	2493	3128	-	degU	Transcriptional regulatory protein DegU	COG:COG2197		k141_4172690	Bacteria	Chloroflexota	Dehalococcoidia	E44-bin15	E44-bin15	Kmv38
Guaymas_MAG_P_087	k141_4172690_6	3271	4860	-		hypothetical protein			k141_4172690	Bacteria	Chloroflexota	Dehalococcoidia	E44-bin15	E44-bin15	Kmv38
Guaymas_MAG_P_087	k141_4172690_7	5325	5723	-		hypothetical protein			k141_4172690	Bacteria	Chloroflexota	Dehalococcoidia	E44-bin15	E44-bin15	Kmv38
Guaymas_MAG_P_087	k141_4172690_8	5742	5984	-		hypothetical protein			k141_4172690	Bacteria	Chloroflexota	Dehalococcoidia	E44-bin15	E44-bin15	Kmv38
Guaymas_MAG_P_087	k141_4172690_9	6360	6584	-		hypothetical protein			k141_4172690	Bacteria	Chloroflexota	Dehalococcoidia	E44-bin15	E44-bin15	Kmv38
Guaymas_MAG_P_087	k141_1284761_1	470	829	+		hypothetical protein			k141_1284761	Bacteria	Chloroflexota	Dehalococcoidia	E44-bin15	E44-bin15	Kmv38
Guaymas_MAG_P_087	k141_1284761_2	908	1261	+		hypothetical protein			k141_1284761	Bacteria	Chloroflexota	Dehalococcoidia	E44-bin15	E44-bin15	Kmv38
Guaymas_MAG_P_087	k141_1284761_3	1273	1641	+		hypothetical protein			k141_1284761	Bacteria	Chloroflexota	Dehalococcoidia	E44-bin15	E44-bin15	Kmv38
Guaymas_MAG_P_087	k141_1284761_4	1642	2655	+	thiE_1	Thiamine-phosphate synthase		2.5.1.3	k141_1284761	Bacteria	Chloroflexota	Dehalococcoidia	E44-bin15	E44-bin15	Kmv38
Guaymas_MAG_P_087	k141_8023928_1	90	1625	+	nadB	L-aspartate oxidase	COG:COG0029	1.4.3.16	k141_8023928	Bacteria	Chloroflexota	Dehalococcoidia	E44-bin15	E44-bin15	Kmv38
Guaymas_MAG_P_087	k141_8023928_2	1622	2158	+		hypothetical protein			k141_8023928	Bacteria	Chloroflexota	Dehalococcoidia	E44-bin15	E44-bin15	Kmv38
Guaymas_MAG_P_087	k141_1926952_1	71	1039	+		hypothetical protein			k141_1926952	Bacteria	Chloroflexota	Dehalococcoidia	E44-bin15	E44-bin15	Kmv38
Guaymas_MAG_P_087	k141_1926952_2	1235	2446	+	smtB_1	Succinyl-CoA--L-malate CoA-transferase betasubunit	COG:COG1804	2.8.3.22	k141_1926952	Bacteria	Chloroflexota	Dehalococcoidia	E44-bin15	E44-bin15	Kmv38
Guaymas_MAG_P_087	k141_1926952_3	2462	3673	+	bbsF_1	Succinyl-CoA:(R)-benzylsuccinate CoA-transferasesubunit BbsF		2.8.3.15	k141_1926952	Bacteria	Chloroflexota	Dehalococcoidia	E44-bin15	E44-bin15	Kmv38
Guaymas_MAG_P_087	k141_1926952_4	3753	3968	+		hypothetical protein			k141_1926952	Bacteria	Chloroflexota	Dehalococcoidia	E44-bin15	E44-bin15	Kmv38
Guaymas_MAG_P_087	k141_1926952_5	4057	5922	-	ftsH	ATP-dependent zinc metalloprotease FtsH	COG:COG0465	3.4.24.-	k141_1926952	Bacteria	Chloroflexota	Dehalococcoidia	E44-bin15	E44-bin15	Kmv38
Guaymas_MAG_P_087	k141_1926952_6	6074	6748	+		hypothetical protein			k141_1926952	Bacteria	Chloroflexota	Dehalococcoidia	E44-bin15	E44-bin15	Kmv38
Guaymas_MAG_P_087	k141_1926952_7	6890	7726	+		hypothetical protein			k141_1926952	Bacteria	Chloroflexota	Dehalococcoidia	E44-bin15	E44-bin15	Kmv38
Guaymas_MAG_P_087	k141_1926952_8	7749	7997	+		hypothetical protein			k141_1926952	Bacteria	Chloroflexota	Dehalococcoidia	E44-bin15	E44-bin15	Kmv38
Guaymas_MAG_P_087	k141_1926952_9	8000	8581	+		hypothetical protein			k141_1926952	Bacteria	Chloroflexota	Dehalococcoidia	E44-bin15	E44-bin15	Kmv38
Guaymas_MAG_P_087	k141_429629_1	510	1652	-	hflX	GTPase HflX	COG:COG2262		k141_429629	Bacteria	Chloroflexota	Dehalococcoidia	E44-bin15	E44-bin15	Kmv38
Guaymas_MAG_P_087	k141_429629_2	1659	2051	-	dapL	LL-diaminopimelate aminotransferase	COG:COG0436	2.6.1.83	k141_429629	Bacteria	Chloroflexota	Dehalococcoidia	E44-bin15	E44-bin15	Kmv38
Guaymas_MAG_P_087	k141_2996956_1	52	765	+	crt_1	Short-chain-enoyl-CoA hydratase	COG:COG1024	4.2.1.150	k141_2996956	Bacteria	Chloroflexota	Dehalococcoidia	E44-bin15	E44-bin15	Kmv38
Guaymas_MAG_P_087	k141_2996956_2	2634	2876	-		hypothetical protein			k141_2996956	Bacteria	Chloroflexota	Dehalococcoidia	E44-bin15	E44-bin15	Kmv38
Guaymas_MAG_P_087	k141_5350360_1	256	507	+		hypothetical protein			k141_5350360	Bacteria	Chloroflexota	Dehalococcoidia	E44-bin15	E44-bin15	Kmv38
Guaymas_MAG_P_087	k141_5350360_2	1032	1913	-		NADH:quinone reductase	COG:COG2070	1.6.5.11	k141_5350360	Bacteria	Chloroflexota	Dehalococcoidia	E44-bin15	E44-bin15	Kmv38
Guaymas_MAG_P_087	k141_5564362_1	132	1433	+	cimA	(R)-citramalate synthase	COG:COG0119	2.3.1.182	k141_5564362	Bacteria	Chloroflexota	Dehalococcoidia	E44-bin15	E44-bin15	Kmv38
Guaymas_MAG_P_087	k141_5457655_1	220	1263	+	carE	Caffeyl-CoA reductase-Etf complex subunit CarE	COG:COG2025	1.3.1.108	k141_5457655	Bacteria	Chloroflexota	Dehalococcoidia	E44-bin15	E44-bin15	Kmv38
Guaymas_MAG_P_087	k141_5457655_2	1270	2148	+	fixA	Protein FixA			k141_5457655	Bacteria	Chloroflexota	Dehalococcoidia	E44-bin15	E44-bin15	Kmv38
Guaymas_MAG_P_087	k141_5457655_3	2150	3385	+	bbsE_1	Succinyl-CoA:(R)-benzylsuccinate CoA-transferasesubunit BbsE		2.8.3.15	k141_5457655	Bacteria	Chloroflexota	Dehalococcoidia	E44-bin15	E44-bin15	Kmv38
Guaymas_MAG_P_087	k141_4815948_1	770	1543	-	ecfT	Energy-coupling factor transporter transmembraneprotein EcfT	COG:COG0619		k141_4815948	Bacteria	Chloroflexota	Dehalococcoidia	E44-bin15	E44-bin15	Kmv38
Guaymas_MAG_P_087	k141_4815948_2	1553	1843	-		hypothetical protein			k141_4815948	Bacteria	Chloroflexota	Dehalococcoidia	E44-bin15	E44-bin15	Kmv38
Guaymas_MAG_P_087	k141_4815948_3	1854	2366	-	cbiM	Cobalt transport protein CbiM			k141_4815948	Bacteria	Chloroflexota	Dehalococcoidia	E44-bin15	E44-bin15	Kmv38
Guaymas_MAG_P_087	k141_4174500_1	23	1558	-	pccB_1	Propionyl-CoA carboxylase beta chain	COG:COG4799	6.4.1.3	k141_4174500	Bacteria	Chloroflexota	Dehalococcoidia	E44-bin15	E44-bin15	Kmv38
Guaymas_MAG_P_087	k141_4174500_2	1691	2386	-	rnc	Ribonuclease 3	COG:COG0571	3.1.26.3	k141_4174500	Bacteria	Chloroflexota	Dehalococcoidia	E44-bin15	E44-bin15	Kmv38
Guaymas_MAG_P_087	k141_644780_1	54	275	+		hypothetical protein			k141_644780	Bacteria	Chloroflexota	Dehalococcoidia	E44-bin15	E44-bin15	Kmv38
Guaymas_MAG_P_087	k141_644780_2	397	1659	-		putative zinc protease	COG:COG0612	3.4.24.-	k141_644780	Bacteria	Chloroflexota	Dehalococcoidia	E44-bin15	E44-bin15	Kmv38
Guaymas_MAG_P_087	k141_644780_3	1853	2662	+	gloB_1	Hydroxyacylglutathione hydrolase		3.1.2.6	k141_644780	Bacteria	Chloroflexota	Dehalococcoidia	E44-bin15	E44-bin15	Kmv38
Guaymas_MAG_P_087	k141_644780_4	2788	2979	-		hypothetical protein			k141_644780	Bacteria	Chloroflexota	Dehalococcoidia	E44-bin15	E44-bin15	Kmv38
Guaymas_MAG_P_087	k141_7704887_1	64	357	+	ala	Alanine dehydrogenase		1.4.1.1	k141_7704887	Bacteria	Chloroflexota	Dehalococcoidia	E44-bin15	E44-bin15	Kmv38
Guaymas_MAG_P_087	k141_7704887_2	501	941	+		hypothetical protein			k141_7704887	Bacteria	Chloroflexota	Dehalococcoidia	E44-bin15	E44-bin15	Kmv38
Guaymas_MAG_P_087	k141_7704887_3	1067	3553	+		Calcium-transporting ATPase 1		7.2.2.10	k141_7704887	Bacteria	Chloroflexota	Dehalococcoidia	E44-bin15	E44-bin15	Kmv38
Guaymas_MAG_P_087	k141_7704887_4	3590	3760	+		hypothetical protein			k141_7704887	Bacteria	Chloroflexota	Dehalococcoidia	E44-bin15	E44-bin15	Kmv38
Guaymas_MAG_P_087	k141_1608446_1	80	211	+		hypothetical protein			k141_1608446	Bacteria	Chloroflexota	Dehalococcoidia	E44-bin15	E44-bin15	Kmv38
Guaymas_MAG_P_087	k141_1608446_2	269	1513	+	bbsE_2	Succinyl-CoA:(R)-benzylsuccinate CoA-transferasesubunit BbsE		2.8.3.15	k141_1608446	Bacteria	Chloroflexota	Dehalococcoidia	E44-bin15	E44-bin15	Kmv38
Guaymas_MAG_P_087	k141_1608446_3	1510	1986	+		hypothetical protein			k141_1608446	Bacteria	Chloroflexota	Dehalococcoidia	E44-bin15	E44-bin15	Kmv38
Guaymas_MAG_P_087	k141_2250349_1	246	668	+	ohrR	Organic hydroperoxide resistance transcriptionalregulator			k141_2250349	Bacteria	Chloroflexota	Dehalococcoidia	E44-bin15	E44-bin15	Kmv38
Guaymas_MAG_P_087	k141_2250349_2	1171	1506	-		hypothetical protein			k141_2250349	Bacteria	Chloroflexota	Dehalococcoidia	E44-bin15	E44-bin15	Kmv38
Guaymas_MAG_P_087	k141_4817689_1	219	1040	+	gyrA	DNA gyrase subunit A	COG:COG0188	5.6.2.2	k141_4817689	Bacteria	Chloroflexota	Dehalococcoidia	E44-bin15	E44-bin15	Kmv38
Guaymas_MAG_P_087	k141_4817689_2	1067	1666	+		hypothetical protein			k141_4817689	Bacteria	Chloroflexota	Dehalococcoidia	E44-bin15	E44-bin15	Kmv38
Guaymas_MAG_P_087	k141_4817689_3	1759	2520	+	kduD	2-dehydro-3-deoxy-D-gluconate 5-dehydrogenase		1.1.1.127	k141_4817689	Bacteria	Chloroflexota	Dehalococcoidia	E44-bin15	E44-bin15	Kmv38
Guaymas_MAG_P_087	k141_4817689_4	2472	2717	-		hypothetical protein			k141_4817689	Bacteria	Chloroflexota	Dehalococcoidia	E44-bin15	E44-bin15	Kmv38
Guaymas_MAG_P_087	k141_4817689_5	2769	3011	-		hypothetical protein			k141_4817689	Bacteria	Chloroflexota	Dehalococcoidia	E44-bin15	E44-bin15	Kmv38
Guaymas_MAG_P_087	k141_5566663_1	40	933	+		hypothetical protein			k141_5566663	Bacteria	Chloroflexota	Dehalococcoidia	E44-bin15	E44-bin15	Kmv38
Guaymas_MAG_P_087	k141_5566663_2	1079	1423	+		hypothetical protein			k141_5566663	Bacteria	Chloroflexota	Dehalococcoidia	E44-bin15	E44-bin15	Kmv38
Guaymas_MAG_P_087	k141_5566663_3	1525	1971	+	trmO	tRNA (adenine(37)-N6)-methyltransferase	COG:COG1720	2.1.1.-	k141_5566663	Bacteria	Chloroflexota	Dehalococcoidia	E44-bin15	E44-bin15	Kmv38
Guaymas_MAG_P_087	k141_5566663_4	1968	2621	+	nth	Endonuclease III		4.2.99.18	k141_5566663	Bacteria	Chloroflexota	Dehalococcoidia	E44-bin15	E44-bin15	Kmv38
Guaymas_MAG_P_087	k141_5566663_5	2618	3676	-		hypothetical protein			k141_5566663	Bacteria	Chloroflexota	Dehalococcoidia	E44-bin15	E44-bin15	Kmv38
Guaymas_MAG_P_087	k141_5566663_6	3686	4390	-	rsmG	Ribosomal RNA small subunit methyltransferase G	COG:COG0357	2.1.1.-	k141_5566663	Bacteria	Chloroflexota	Dehalococcoidia	E44-bin15	E44-bin15	Kmv38
Guaymas_MAG_P_087	k141_5566663_7	4527	5957	+		hypothetical protein			k141_5566663	Bacteria	Chloroflexota	Dehalococcoidia	E44-bin15	E44-bin15	Kmv38
Guaymas_MAG_P_087	k141_5566663_8	5959	7134	+		hypothetical protein			k141_5566663	Bacteria	Chloroflexota	Dehalococcoidia	E44-bin15	E44-bin15	Kmv38
Guaymas_MAG_P_087	k141_5566663_9	7230	8687	+		hypothetical protein			k141_5566663	Bacteria	Chloroflexota	Dehalococcoidia	E44-bin15	E44-bin15	Kmv38
Guaymas_MAG_P_087	k141_5566663_10	8703	9875	+		hypothetical protein			k141_5566663	Bacteria	Chloroflexota	Dehalococcoidia	E44-bin15	E44-bin15	Kmv38
Guaymas_MAG_P_087	k141_2785912_1	219	1577	+	entS	Enterobactin exporter EntS			k141_2785912	Bacteria	Chloroflexota	Dehalococcoidia	E44-bin15	E44-bin15	Kmv38
Guaymas_MAG_P_087	k141_2785912_2	1596	2324	-		hypothetical protein			k141_2785912	Bacteria	Chloroflexota	Dehalococcoidia	E44-bin15	E44-bin15	Kmv38
Guaymas_MAG_P_087	k141_2785912_3	2532	2897	+		hypothetical protein			k141_2785912	Bacteria	Chloroflexota	Dehalococcoidia	E44-bin15	E44-bin15	Kmv38
Guaymas_MAG_P_087	k141_2572402_1	1	582	+	acsD	Corrinoid/iron-sulfur protein small subunit	COG:COG2069		k141_2572402	Bacteria	Chloroflexota	Dehalococcoidia	E44-bin15	E44-bin15	Kmv38
Guaymas_MAG_P_087	k141_2572402_2	598	1950	+	acsC	Corrinoid/iron-sulfur protein large subunit	COG:COG1456		k141_2572402	Bacteria	Chloroflexota	Dehalococcoidia	E44-bin15	E44-bin15	Kmv38
Guaymas_MAG_P_087	k141_2572402_3	1955	3880	+	nqrF_1	Na(+)-translocating NADH-quinone reductasesubunit F		7.2.1.1	k141_2572402	Bacteria	Chloroflexota	Dehalococcoidia	E44-bin15	E44-bin15	Kmv38
Guaymas_MAG_P_087	k141_2572402_4	3877	5292	+	FCS1_1	Trans-feruloyl-CoA synthase FCS1		6.2.1.34	k141_2572402	Bacteria	Chloroflexota	Dehalococcoidia	E44-bin15	E44-bin15	Kmv38
Guaymas_MAG_P_087	k141_2572402_5	5285	6043	+	minD	Septum site-determining protein MinD	COG:COG2894		k141_2572402	Bacteria	Chloroflexota	Dehalococcoidia	E44-bin15	E44-bin15	Kmv38
Guaymas_MAG_P_087	k141_2572402_6	6057	6977	+		hypothetical protein			k141_2572402	Bacteria	Chloroflexota	Dehalococcoidia	E44-bin15	E44-bin15	Kmv38
Guaymas_MAG_P_087	k141_1823902_1	874	1353	-		hypothetical protein			k141_1823902	Bacteria	Chloroflexota	Dehalococcoidia	E44-bin15	E44-bin15	Kmv38
Guaymas_MAG_P_087	k141_3535788_1	203	1429	-	ftsA	Cell division protein FtsA	COG:COG0849		k141_3535788	Bacteria	Chloroflexota	Dehalococcoidia	E44-bin15	E44-bin15	Kmv38
Guaymas_MAG_P_087	k141_3535788_2	1654	2574	-	rsmH	Ribosomal RNA small subunit methyltransferase H	COG:COG0275	2.1.1.199	k141_3535788	Bacteria	Chloroflexota	Dehalococcoidia	E44-bin15	E44-bin15	Kmv38
Guaymas_MAG_P_087	k141_3535788_3	2571	2999	-	mraZ	Transcriptional regulator MraZ			k141_3535788	Bacteria	Chloroflexota	Dehalococcoidia	E44-bin15	E44-bin15	Kmv38
Guaymas_MAG_P_087	k141_1182156_1	254	3115	-	ndhA	NAD(P)H-quinone oxidoreductase subunit 1,chloroplastic		7.1.1.-	k141_1182156	Bacteria	Chloroflexota	Dehalococcoidia	E44-bin15	E44-bin15	Kmv38
Guaymas_MAG_P_087	k141_6103080_1	383	1405	-		hypothetical protein			k141_6103080	Bacteria	Chloroflexota	Dehalococcoidia	E44-bin15	E44-bin15	Kmv38
Guaymas_MAG_P_087	k141_3536119_1	231	1256	+	recA	Protein RecA	COG:COG0468		k141_3536119	Bacteria	Chloroflexota	Dehalococcoidia	E44-bin15	E44-bin15	Kmv38
Guaymas_MAG_P_087	k141_3536119_2	1317	1934	+	recX_1	Regulatory protein RecX			k141_3536119	Bacteria	Chloroflexota	Dehalococcoidia	E44-bin15	E44-bin15	Kmv38
Guaymas_MAG_P_087	k141_3536119_3	2038	3570	+	rny_1	Ribonuclease Y	COG:COG1418	3.1.-.-	k141_3536119	Bacteria	Chloroflexota	Dehalococcoidia	E44-bin15	E44-bin15	Kmv38
Guaymas_MAG_P_087	k141_3536119_4	3579	4349	+	ymdB	2',3'-cyclic-nucleotide 2'-phosphodiesterase	COG:COG1692	3.1.4.16	k141_3536119	Bacteria	Chloroflexota	Dehalococcoidia	E44-bin15	E44-bin15	Kmv38
Guaymas_MAG_P_087	k141_3536119_5	4352	5200	+	yciV	5'-3' exoribonuclease	COG:COG0613	3.1.13.-	k141_3536119	Bacteria	Chloroflexota	Dehalococcoidia	E44-bin15	E44-bin15	Kmv38
Guaymas_MAG_P_087	k141_3536119_6	5197	6024	+		hypothetical protein			k141_3536119	Bacteria	Chloroflexota	Dehalococcoidia	E44-bin15	E44-bin15	Kmv38
Guaymas_MAG_P_087	k141_7066457_1	852	1508	-		hypothetical protein			k141_7066457	Bacteria	Chloroflexota	Dehalococcoidia	E44-bin15	E44-bin15	Kmv38
Guaymas_MAG_P_087	k141_7708139_1	1254	2096	-	argS	Arginine--tRNA ligase		6.1.1.19	k141_7708139	Bacteria	Chloroflexota	Dehalococcoidia	E44-bin15	E44-bin15	Kmv38
Guaymas_MAG_P_087	k141_2894881_1	28	270	+		hypothetical protein			k141_2894881	Bacteria	Chloroflexota	Dehalococcoidia	E44-bin15	E44-bin15	Kmv38
Guaymas_MAG_P_087	k141_3536967_1	145	1530	-	dnaA	Chromosomal replication initiator protein DnaA	COG:COG0593		k141_3536967	Bacteria	Chloroflexota	Dehalococcoidia	E44-bin15	E44-bin15	Kmv38
Guaymas_MAG_P_087	k141_3536967_2	1885	2835	+	fmt	Methionyl-tRNA formyltransferase	COG:COG0223	2.1.2.9	k141_3536967	Bacteria	Chloroflexota	Dehalococcoidia	E44-bin15	E44-bin15	Kmv38
Guaymas_MAG_P_087	k141_3536967_3	2891	2989	+		hypothetical protein			k141_3536967	Bacteria	Chloroflexota	Dehalococcoidia	E44-bin15	E44-bin15	Kmv38
Guaymas_MAG_P_087	k141_3536967_4	3006	3347	-		hypothetical protein			k141_3536967	Bacteria	Chloroflexota	Dehalococcoidia	E44-bin15	E44-bin15	Kmv38
Guaymas_MAG_P_087	k141_2681400_1	28	546	+		hypothetical protein			k141_2681400	Bacteria	Chloroflexota	Dehalococcoidia	E44-bin15	E44-bin15	Kmv38
Guaymas_MAG_P_087	k141_2681400_2	650	1507	-	yafV	Omega-amidase YafV		3.5.1.3	k141_2681400	Bacteria	Chloroflexota	Dehalococcoidia	E44-bin15	E44-bin15	Kmv38
Guaymas_MAG_P_087	k141_2681400_3	1863	2093	-		hypothetical protein			k141_2681400	Bacteria	Chloroflexota	Dehalococcoidia	E44-bin15	E44-bin15	Kmv38
Guaymas_MAG_P_087	k141_2681400_4	2238	3386	-	thlA	Acetyl-CoA acetyltransferase	COG:COG0183	2.3.1.9	k141_2681400	Bacteria	Chloroflexota	Dehalococcoidia	E44-bin15	E44-bin15	Kmv38
Guaymas_MAG_P_087	k141_8030218_1	286	618	+		hypothetical protein			k141_8030218	Bacteria	Chloroflexota	Dehalococcoidia	E44-bin15	E44-bin15	Kmv38
Guaymas_MAG_P_087	k141_8030218_2	650	1300	-	metH	Methionine synthase	COG:COG0646	2.1.1.13	k141_8030218	Bacteria	Chloroflexota	Dehalococcoidia	E44-bin15	E44-bin15	Kmv38
Guaymas_MAG_P_087	k141_8030218_3	1400	2290	-		hypothetical protein			k141_8030218	Bacteria	Chloroflexota	Dehalococcoidia	E44-bin15	E44-bin15	Kmv38
Guaymas_MAG_P_087	k141_8030218_4	2317	2820	-		hypothetical protein			k141_8030218	Bacteria	Chloroflexota	Dehalococcoidia	E44-bin15	E44-bin15	Kmv38
Guaymas_MAG_P_087	k141_8030218_5	2857	4167	-	nqrF_2	Na(+)-translocating NADH-quinone reductasesubunit F		7.2.1.1	k141_8030218	Bacteria	Chloroflexota	Dehalococcoidia	E44-bin15	E44-bin15	Kmv38
Guaymas_MAG_P_087	k141_8030218_6	4365	5726	-	crtN	4,4'-diapophytoene desaturase(4,4'-diaponeurosporene-forming)		1.3.8.-	k141_8030218	Bacteria	Chloroflexota	Dehalococcoidia	E44-bin15	E44-bin15	Kmv38
Guaymas_MAG_P_087	k141_3965046_1	17	211	+		hypothetical protein			k141_3965046	Bacteria	Chloroflexota	Dehalococcoidia	E44-bin15	E44-bin15	Kmv38
Guaymas_MAG_P_087	k141_3965046_2	266	1255	+		hypothetical protein			k141_3965046	Bacteria	Chloroflexota	Dehalococcoidia	E44-bin15	E44-bin15	Kmv38
Guaymas_MAG_P_087	k141_3965046_3	1260	1463	+		hypothetical protein			k141_3965046	Bacteria	Chloroflexota	Dehalococcoidia	E44-bin15	E44-bin15	Kmv38
Guaymas_MAG_P_087	k141_3965046_4	1600	1689	+		hypothetical protein			k141_3965046	Bacteria	Chloroflexota	Dehalococcoidia	E44-bin15	E44-bin15	Kmv38
Guaymas_MAG_P_087	k141_3965046_5	1686	2279	+		Nucleoside-triphosphatase THEP1	COG:COG1618	3.6.1.15	k141_3965046	Bacteria	Chloroflexota	Dehalococcoidia	E44-bin15	E44-bin15	Kmv38
Guaymas_MAG_P_087	k141_3965046_6	2463	2648	-		hypothetical protein			k141_3965046	Bacteria	Chloroflexota	Dehalococcoidia	E44-bin15	E44-bin15	Kmv38
Guaymas_MAG_P_087	k141_2575912_1	769	1902	-	acdA_1	Acyl-CoA dehydrogenase	COG:COG1960	1.3.99.-	k141_2575912	Bacteria	Chloroflexota	Dehalococcoidia	E44-bin15	E44-bin15	Kmv38
Guaymas_MAG_P_087	k141_2575912_2	1926	2093	-		hypothetical protein			k141_2575912	Bacteria	Chloroflexota	Dehalococcoidia	E44-bin15	E44-bin15	Kmv38
Guaymas_MAG_P_087	k141_650288_1	63	644	+	proC	Pyrroline-5-carboxylate reductase	COG:COG0345	1.5.1.2	k141_650288	Bacteria	Chloroflexota	Dehalococcoidia	E44-bin15	E44-bin15	Kmv38
Guaymas_MAG_P_087	k141_650288_2	645	893	+		hypothetical protein			k141_650288	Bacteria	Chloroflexota	Dehalococcoidia	E44-bin15	E44-bin15	Kmv38
Guaymas_MAG_P_087	k141_650288_3	895	1647	+		hypothetical protein			k141_650288	Bacteria	Chloroflexota	Dehalococcoidia	E44-bin15	E44-bin15	Kmv38
Guaymas_MAG_P_087	k141_650288_4	1662	2540	+		DegV domain-containing protein			k141_650288	Bacteria	Chloroflexota	Dehalococcoidia	E44-bin15	E44-bin15	Kmv38
Guaymas_MAG_P_087	k141_2041105_1	809	1603	-	rho	Transcription termination factor Rho		3.6.4.-	k141_2041105	Bacteria	Chloroflexota	Dehalococcoidia	E44-bin15	E44-bin15	Kmv38
Guaymas_MAG_P_087	k141_4180995_1	181	1662	+		hypothetical protein			k141_4180995	Bacteria	Chloroflexota	Dehalococcoidia	E44-bin15	E44-bin15	Kmv38
Guaymas_MAG_P_087	k141_4288307_1	34	1005	+	hisD	Histidinol dehydrogenase	COG:COG0141	1.1.1.23	k141_4288307	Bacteria	Chloroflexota	Dehalococcoidia	E44-bin15	E44-bin15	Kmv38
Guaymas_MAG_P_087	k141_6534701_1	181	612	+	ppm1	Polyprenol monophosphomannose synthase		2.4.1.-	k141_6534701	Bacteria	Chloroflexota	Dehalococcoidia	E44-bin15	E44-bin15	Kmv38
Guaymas_MAG_P_087	k141_6534701_2	618	1910	+		L-lactate transporter			k141_6534701	Bacteria	Chloroflexota	Dehalococcoidia	E44-bin15	E44-bin15	Kmv38
Guaymas_MAG_P_087	k141_4930347_1	20	625	+	atpD	ATP synthase subunit beta	COG:COG0055	7.1.2.2	k141_4930347	Bacteria	Chloroflexota	Dehalococcoidia	E44-bin15	E44-bin15	Kmv38
Guaymas_MAG_P_087	k141_6534794_1	120	1184	+	tdh	L-threonine 3-dehydrogenase	COG:COG1063	1.1.1.103	k141_6534794	Bacteria	Chloroflexota	Dehalococcoidia	E44-bin15	E44-bin15	Kmv38
Guaymas_MAG_P_087	k141_6534794_2	1203	1982	-	dpgD	Enoyl-CoA-hydratase		4.2.1.17	k141_6534794	Bacteria	Chloroflexota	Dehalococcoidia	E44-bin15	E44-bin15	Kmv38
Guaymas_MAG_P_087	k141_6534794_3	2014	3192	-		Acyl-CoA dehydrogenase FadE26		1.3.99.-	k141_6534794	Bacteria	Chloroflexota	Dehalococcoidia	E44-bin15	E44-bin15	Kmv38
Guaymas_MAG_P_087	k141_6534794_4	3194	4264	-	fadA_1	3-ketoacyl-CoA thiolase		2.3.1.16	k141_6534794	Bacteria	Chloroflexota	Dehalococcoidia	E44-bin15	E44-bin15	Kmv38
Guaymas_MAG_P_087	k141_1721443_1	51	281	+		hypothetical protein			k141_1721443	Bacteria	Chloroflexota	Dehalococcoidia	E44-bin15	E44-bin15	Kmv38
Guaymas_MAG_P_087	k141_1721443_2	361	1464	+	prfA	Peptide chain release factor 1	COG:COG0216		k141_1721443	Bacteria	Chloroflexota	Dehalococcoidia	E44-bin15	E44-bin15	Kmv38
Guaymas_MAG_P_087	k141_1721443_3	1461	2333	+	prmC	Release factor glutamine methyltransferase	COG:COG2890	2.1.1.297	k141_1721443	Bacteria	Chloroflexota	Dehalococcoidia	E44-bin15	E44-bin15	Kmv38
Guaymas_MAG_P_087	k141_7605439_1	1177	2463	-	bbsE_3	Succinyl-CoA:(R)-benzylsuccinate CoA-transferasesubunit BbsE		2.8.3.15	k141_7605439	Bacteria	Chloroflexota	Dehalococcoidia	E44-bin15	E44-bin15	Kmv38
Guaymas_MAG_P_087	k141_7605439_2	2896	3033	-		hypothetical protein			k141_7605439	Bacteria	Chloroflexota	Dehalococcoidia	E44-bin15	E44-bin15	Kmv38
Guaymas_MAG_P_087	k141_6963938_1	276	506	-	hypC_1	Hydrogenase maturation factor HypC	COG:COG0298		k141_6963938	Bacteria	Chloroflexota	Dehalococcoidia	E44-bin15	E44-bin15	Kmv38
Guaymas_MAG_P_087	k141_6963938_2	540	2381	-	hypF	Carbamoyltransferase HypF	COG:COG0068	6.2.-.-	k141_6963938	Bacteria	Chloroflexota	Dehalococcoidia	E44-bin15	E44-bin15	Kmv38
Guaymas_MAG_P_087	k141_1829381_1	648	845	-		hypothetical protein			k141_1829381	Bacteria	Chloroflexota	Dehalococcoidia	E44-bin15	E44-bin15	Kmv38
Guaymas_MAG_P_087	k141_6322415_1	82	207	+	mnmE	tRNA modification GTPase MnmE	COG:COG0486	3.6.-.-	k141_6322415	Bacteria	Chloroflexota	Dehalococcoidia	E44-bin15	E44-bin15	Kmv38
Guaymas_MAG_P_087	k141_6322415_2	352	822	+	greA	Transcription elongation factor GreA	COG:COG0782		k141_6322415	Bacteria	Chloroflexota	Dehalococcoidia	E44-bin15	E44-bin15	Kmv38
Guaymas_MAG_P_087	k141_6322415_3	663	1409	-		hypothetical protein			k141_6322415	Bacteria	Chloroflexota	Dehalococcoidia	E44-bin15	E44-bin15	Kmv38
Guaymas_MAG_P_087	k141_2043649_1	99	695	+	tmung	Type-4 uracil-DNA glycosylase	COG:COG1573	3.2.2.27	k141_2043649	Bacteria	Chloroflexota	Dehalococcoidia	E44-bin15	E44-bin15	Kmv38
Guaymas_MAG_P_087	k141_2043649_2	1014	1283	-		hypothetical protein			k141_2043649	Bacteria	Chloroflexota	Dehalococcoidia	E44-bin15	E44-bin15	Kmv38
Guaymas_MAG_P_087	k141_2043649_3	1604	2062	-		hypothetical protein			k141_2043649	Bacteria	Chloroflexota	Dehalococcoidia	E44-bin15	E44-bin15	Kmv38
Guaymas_MAG_P_087	k141_6857350_1	818	1144	-	atpG	ATP synthase gamma chain	COG:COG0224		k141_6857350	Bacteria	Chloroflexota	Dehalococcoidia	E44-bin15	E44-bin15	Kmv38
Guaymas_MAG_P_087	k141_226954_1	54	845	+		hypothetical protein			k141_226954	Bacteria	Chloroflexota	Dehalococcoidia	E44-bin15	E44-bin15	Kmv38
Guaymas_MAG_P_087	k141_226954_2	811	1767	-		NADH:quinone reductase	COG:COG2070	1.6.5.11	k141_226954	Bacteria	Chloroflexota	Dehalococcoidia	E44-bin15	E44-bin15	Kmv38
Guaymas_MAG_P_087	k141_226954_3	1786	1977	-	rpmF	50S ribosomal protein L32	COG:COG0333		k141_226954	Bacteria	Chloroflexota	Dehalococcoidia	E44-bin15	E44-bin15	Kmv38
Guaymas_MAG_P_087	k141_226954_4	1986	2453	-		hypothetical protein			k141_226954	Bacteria	Chloroflexota	Dehalococcoidia	E44-bin15	E44-bin15	Kmv38
Guaymas_MAG_P_087	k141_7607981_1	270	2696	-	priA	primosomal protein N'		3.6.4.-	k141_7607981	Bacteria	Chloroflexota	Dehalococcoidia	E44-bin15	E44-bin15	Kmv38
Guaymas_MAG_P_087	k141_3330601_1	341	535	+		hypothetical protein			k141_3330601	Bacteria	Chloroflexota	Dehalococcoidia	E44-bin15	E44-bin15	Kmv38
Guaymas_MAG_P_087	k141_3330601_2	545	1843	-		hypothetical protein			k141_3330601	Bacteria	Chloroflexota	Dehalococcoidia	E44-bin15	E44-bin15	Kmv38
Guaymas_MAG_P_087	k141_3330601_3	1971	3197	+	hisS_1	Histidine--tRNA ligase		6.1.1.21	k141_3330601	Bacteria	Chloroflexota	Dehalococcoidia	E44-bin15	E44-bin15	Kmv38
Guaymas_MAG_P_087	k141_2368441_1	5	409	+		CC-adding tRNA nucleotidyltransferase	COG:COG0617	2.7.7.-	k141_2368441	Bacteria	Chloroflexota	Dehalococcoidia	E44-bin15	E44-bin15	Kmv38
Guaymas_MAG_P_087	k141_2368441_2	463	1995	+	secD	Protein translocase subunit SecD	COG:COG0342		k141_2368441	Bacteria	Chloroflexota	Dehalococcoidia	E44-bin15	E44-bin15	Kmv38
Guaymas_MAG_P_087	k141_2368441_3	2089	3018	+	secF	Protein translocase subunit SecF	COG:COG0341		k141_2368441	Bacteria	Chloroflexota	Dehalococcoidia	E44-bin15	E44-bin15	Kmv38
Guaymas_MAG_P_087	k141_2368441_4	3019	3927	+	fieF	Ferrous-iron efflux pump FieF	COG:COG0053		k141_2368441	Bacteria	Chloroflexota	Dehalococcoidia	E44-bin15	E44-bin15	Kmv38
Guaymas_MAG_P_087	k141_2368441_5	3932	5053	+	hemW	Heme chaperone HemW	COG:COG0635		k141_2368441	Bacteria	Chloroflexota	Dehalococcoidia	E44-bin15	E44-bin15	Kmv38
Guaymas_MAG_P_087	k141_2368441_6	5050	6084	-		Histone deacetylase-like amidohydrolase	COG:COG0123	3.5.1.-	k141_2368441	Bacteria	Chloroflexota	Dehalococcoidia	E44-bin15	E44-bin15	Kmv38
Guaymas_MAG_P_087	k141_2368441_7	6435	6701	-		hypothetical protein			k141_2368441	Bacteria	Chloroflexota	Dehalococcoidia	E44-bin15	E44-bin15	Kmv38
Guaymas_MAG_P_087	k141_2368441_8	6810	7250	-		hypothetical protein			k141_2368441	Bacteria	Chloroflexota	Dehalococcoidia	E44-bin15	E44-bin15	Kmv38
Guaymas_MAG_P_087	k141_3865072_1	16	162	+		hypothetical protein			k141_3865072	Bacteria	Chloroflexota	Dehalococcoidia	E44-bin15	E44-bin15	Kmv38
Guaymas_MAG_P_087	k141_3865072_2	166	324	+		hypothetical protein			k141_3865072	Bacteria	Chloroflexota	Dehalococcoidia	E44-bin15	E44-bin15	Kmv38
Guaymas_MAG_P_087	k141_3865072_3	321	1001	-	ispD_1	2-C-methyl-D-erythritol 4-phosphatecytidylyltransferase	COG:COG1211	2.7.7.60	k141_3865072	Bacteria	Chloroflexota	Dehalococcoidia	E44-bin15	E44-bin15	Kmv38
Guaymas_MAG_P_087	k141_3865072_4	1083	1967	-	yacL_1	putative PIN and TRAM-domain containing proteinYacL	COG:COG4956	3.1.-.-	k141_3865072	Bacteria	Chloroflexota	Dehalococcoidia	E44-bin15	E44-bin15	Kmv38
Guaymas_MAG_P_087	k141_3865072_5	2161	2775	-		hypothetical protein			k141_3865072	Bacteria	Chloroflexota	Dehalococcoidia	E44-bin15	E44-bin15	Kmv38
Guaymas_MAG_P_087	k141_3865072_6	2817	3263	-	clpB	Chaperone protein ClpB	COG:COG0542		k141_3865072	Bacteria	Chloroflexota	Dehalococcoidia	E44-bin15	E44-bin15	Kmv38
Guaymas_MAG_P_087	k141_6005016_1	369	1373	-	hypE	Carbamoyl dehydratase HypE		4.2.1.-	k141_6005016	Bacteria	Chloroflexota	Dehalococcoidia	E44-bin15	E44-bin15	Kmv38
Guaymas_MAG_P_087	k141_6005016_2	1363	2184	-	hypD	Hydrogenase maturation factor HypD	COG:COG0409		k141_6005016	Bacteria	Chloroflexota	Dehalococcoidia	E44-bin15	E44-bin15	Kmv38
Guaymas_MAG_P_087	k141_6219440_1	62	502	+		hypothetical protein			k141_6219440	Bacteria	Chloroflexota	Dehalococcoidia	E44-bin15	E44-bin15	Kmv38
Guaymas_MAG_P_087	k141_6219440_2	1012	2202	-	pgk	Phosphoglycerate kinase		2.7.2.3	k141_6219440	Bacteria	Chloroflexota	Dehalococcoidia	E44-bin15	E44-bin15	Kmv38
Guaymas_MAG_P_087	k141_6219440_3	2199	2663	-		hypothetical protein			k141_6219440	Bacteria	Chloroflexota	Dehalococcoidia	E44-bin15	E44-bin15	Kmv38
Guaymas_MAG_P_087	k141_1406000_1	30	161	+		hypothetical protein			k141_1406000	Bacteria	Chloroflexota	Dehalococcoidia	E44-bin15	E44-bin15	Kmv38
Guaymas_MAG_P_087	k141_3332767_1	375	833	+		hypothetical protein			k141_3332767	Bacteria	Chloroflexota	Dehalococcoidia	E44-bin15	E44-bin15	Kmv38
Guaymas_MAG_P_087	k141_4188756_1	87	1148	+		hypothetical protein			k141_4188756	Bacteria	Chloroflexota	Dehalococcoidia	E44-bin15	E44-bin15	Kmv38
Guaymas_MAG_P_087	k141_4188756_2	1376	1792	-	recX_2	Regulatory protein RecX	COG:COG2137		k141_4188756	Bacteria	Chloroflexota	Dehalococcoidia	E44-bin15	E44-bin15	Kmv38
Guaymas_MAG_P_087	k141_765659_1	510	764	-		hypothetical protein			k141_765659	Bacteria	Chloroflexota	Dehalococcoidia	E44-bin15	E44-bin15	Kmv38
Guaymas_MAG_P_087	k141_3440540_1	61	585	+	glmM	Phosphoglucosamine mutase			k141_3440540	Bacteria	Chloroflexota	Dehalococcoidia	E44-bin15	E44-bin15	Kmv38
Guaymas_MAG_P_087	k141_3440540_2	589	1656	+		hypothetical protein			k141_3440540	Bacteria	Chloroflexota	Dehalococcoidia	E44-bin15	E44-bin15	Kmv38
Guaymas_MAG_P_087	k141_3440540_3	1699	2898	+		Putative acyl-CoA dehydrogenase FadE17		1.3.99.-	k141_3440540	Bacteria	Chloroflexota	Dehalococcoidia	E44-bin15	E44-bin15	Kmv38
Guaymas_MAG_P_087	k141_3440540_4	2903	3298	-	rpsI	30S ribosomal protein S9	COG:COG0103		k141_3440540	Bacteria	Chloroflexota	Dehalococcoidia	E44-bin15	E44-bin15	Kmv38
Guaymas_MAG_P_087	k141_3440540_5	3288	3731	-	rplM	50S ribosomal protein L13	COG:COG0102		k141_3440540	Bacteria	Chloroflexota	Dehalococcoidia	E44-bin15	E44-bin15	Kmv38
Guaymas_MAG_P_087	k141_3440540_6	3747	4577	-	truA	tRNA pseudouridine synthase A	COG:COG0101	5.4.99.12	k141_3440540	Bacteria	Chloroflexota	Dehalococcoidia	E44-bin15	E44-bin15	Kmv38
Guaymas_MAG_P_087	k141_3440540_7	4577	4930	-	rplQ	50S ribosomal protein L17	COG:COG0203		k141_3440540	Bacteria	Chloroflexota	Dehalococcoidia	E44-bin15	E44-bin15	Kmv38
Guaymas_MAG_P_087	k141_3440540_8	4934	5923	-	rpoA	DNA-directed RNA polymerase subunit alpha	COG:COG0202	2.7.7.6	k141_3440540	Bacteria	Chloroflexota	Dehalococcoidia	E44-bin15	E44-bin15	Kmv38
Guaymas_MAG_P_087	k141_3440540_9	5942	6574	-	rpsD	30S ribosomal protein S4	COG:COG0522		k141_3440540	Bacteria	Chloroflexota	Dehalococcoidia	E44-bin15	E44-bin15	Kmv38
Guaymas_MAG_P_087	k141_3440540_10	6689	7084	-	rpsK	30S ribosomal protein S11	COG:COG0100		k141_3440540	Bacteria	Chloroflexota	Dehalococcoidia	E44-bin15	E44-bin15	Kmv38
Guaymas_MAG_P_087	k141_3440540_11	7094	7477	-	rpsM	30S ribosomal protein S13	COG:COG0099		k141_3440540	Bacteria	Chloroflexota	Dehalococcoidia	E44-bin15	E44-bin15	Kmv38
Guaymas_MAG_P_087	k141_338609_1	40	504	+		hypothetical protein			k141_338609	Bacteria	Chloroflexota	Dehalococcoidia	E44-bin15	E44-bin15	Kmv38
Guaymas_MAG_P_087	k141_338609_2	581	1060	-		hypothetical protein			k141_338609	Bacteria	Chloroflexota	Dehalococcoidia	E44-bin15	E44-bin15	Kmv38
Guaymas_MAG_P_087	k141_6970966_1	180	1274	+	cugP	UTP--glucose-1-phosphate uridylyltransferase		2.7.7.9	k141_6970966	Bacteria	Chloroflexota	Dehalococcoidia	E44-bin15	E44-bin15	Kmv38
Guaymas_MAG_P_087	k141_6970966_2	1294	2334	+	rmd	GDP-6-deoxy-D-mannose reductase		1.1.1.281	k141_6970966	Bacteria	Chloroflexota	Dehalococcoidia	E44-bin15	E44-bin15	Kmv38
Guaymas_MAG_P_087	k141_2478816_1	10	729	+	truB	tRNA pseudouridine synthase B	COG:COG0130	5.4.99.25	k141_2478816	Bacteria	Chloroflexota	Dehalococcoidia	E44-bin15	E44-bin15	Kmv38
Guaymas_MAG_P_087	k141_2478816_2	799	939	+		hypothetical protein			k141_2478816	Bacteria	Chloroflexota	Dehalococcoidia	E44-bin15	E44-bin15	Kmv38
Guaymas_MAG_P_087	k141_2478816_3	994	1665	-		hypothetical protein			k141_2478816	Bacteria	Chloroflexota	Dehalococcoidia	E44-bin15	E44-bin15	Kmv38
Guaymas_MAG_P_087	k141_2478816_4	1711	2787	+	ino1	Inositol-3-phosphate synthase	COG:COG1260	5.5.1.4	k141_2478816	Bacteria	Chloroflexota	Dehalococcoidia	E44-bin15	E44-bin15	Kmv38
Guaymas_MAG_P_087	k141_2478816_5	2738	3544	+		hypothetical protein			k141_2478816	Bacteria	Chloroflexota	Dehalococcoidia	E44-bin15	E44-bin15	Kmv38
Guaymas_MAG_P_087	k141_2478816_6	3541	4653	+	pimA	Phosphatidyl-myo-inositol mannosyltransferase	COG:COG0438	2.4.1.345	k141_2478816	Bacteria	Chloroflexota	Dehalococcoidia	E44-bin15	E44-bin15	Kmv38
Guaymas_MAG_P_087	k141_2478816_7	4728	5333	+		Phosphatidylinositol phosphate synthase	COG:COG0558	2.7.8.-	k141_2478816	Bacteria	Chloroflexota	Dehalococcoidia	E44-bin15	E44-bin15	Kmv38
Guaymas_MAG_P_087	k141_2478816_8	5349	6590	-		hypothetical protein			k141_2478816	Bacteria	Chloroflexota	Dehalococcoidia	E44-bin15	E44-bin15	Kmv38
Guaymas_MAG_P_087	k141_2478816_9	6587	7642	-	prfB	Peptide chain release factor 2			k141_2478816	Bacteria	Chloroflexota	Dehalococcoidia	E44-bin15	E44-bin15	Kmv38
Guaymas_MAG_P_087	k141_5046550_1	152	565	+		hypothetical protein			k141_5046550	Bacteria	Chloroflexota	Dehalococcoidia	E44-bin15	E44-bin15	Kmv38
Guaymas_MAG_P_087	k141_5046550_2	590	1165	+		hypothetical protein			k141_5046550	Bacteria	Chloroflexota	Dehalococcoidia	E44-bin15	E44-bin15	Kmv38
Guaymas_MAG_P_087	k141_2158621_1	340	633	+		hypothetical protein			k141_2158621	Bacteria	Chloroflexota	Dehalococcoidia	E44-bin15	E44-bin15	Kmv38
Guaymas_MAG_P_087	k141_2158621_2	746	1018	-		hypothetical protein			k141_2158621	Bacteria	Chloroflexota	Dehalococcoidia	E44-bin15	E44-bin15	Kmv38
Guaymas_MAG_P_087	k141_2158621_3	1570	2373	+	cysW	Sulfate transport system permease protein CysW	COG:COG4208		k141_2158621	Bacteria	Chloroflexota	Dehalococcoidia	E44-bin15	E44-bin15	Kmv38
Guaymas_MAG_P_087	k141_2158621_4	2370	3416	+	cysA	Sulfate/thiosulfate import ATP-binding proteinCysA	COG:COG1118	7.3.2.3	k141_2158621	Bacteria	Chloroflexota	Dehalococcoidia	E44-bin15	E44-bin15	Kmv38
Guaymas_MAG_P_087	k141_6330412_1	238	1074	+	rsmA	Ribosomal RNA small subunit methyltransferase A	COG:COG0030	2.1.1.182	k141_6330412	Bacteria	Chloroflexota	Dehalococcoidia	E44-bin15	E44-bin15	Kmv38
Guaymas_MAG_P_087	k141_6330412_2	1163	2026	+	ispE	4-diphosphocytidyl-2-C-methyl-D-erythritolkinase	COG:COG1947	2.7.1.148	k141_6330412	Bacteria	Chloroflexota	Dehalococcoidia	E44-bin15	E44-bin15	Kmv38
Guaymas_MAG_P_087	k141_6330412_3	2001	2732	+		hypothetical protein			k141_6330412	Bacteria	Chloroflexota	Dehalococcoidia	E44-bin15	E44-bin15	Kmv38
Guaymas_MAG_P_087	k141_6330412_4	2776	3465	+		hypothetical protein			k141_6330412	Bacteria	Chloroflexota	Dehalococcoidia	E44-bin15	E44-bin15	Kmv38
Guaymas_MAG_P_087	k141_6330412_5	3468	3722	-		hypothetical protein			k141_6330412	Bacteria	Chloroflexota	Dehalococcoidia	E44-bin15	E44-bin15	Kmv38
Guaymas_MAG_P_087	k141_6330412_6	5091	5375	-		hypothetical protein			k141_6330412	Bacteria	Chloroflexota	Dehalococcoidia	E44-bin15	E44-bin15	Kmv38
Guaymas_MAG_P_087	k141_4619510_1	1058	1624	+		hypothetical protein			k141_4619510	Bacteria	Chloroflexota	Dehalococcoidia	E44-bin15	E44-bin15	Kmv38
Guaymas_MAG_P_087	k141_4619510_2	1621	2484	+	sdhE_1	8-methylmenaquinol:fumarate reductase membraneanchor subunit	COG:COG2048	1.3.5.-	k141_4619510	Bacteria	Chloroflexota	Dehalococcoidia	E44-bin15	E44-bin15	Kmv38
Guaymas_MAG_P_087	k141_6651867_1	205	429	+		hypothetical protein			k141_6651867	Bacteria	Chloroflexota	Dehalococcoidia	E44-bin15	E44-bin15	Kmv38
Guaymas_MAG_P_087	k141_6651867_2	825	1556	-		putative ABC transporter ATP-binding protein			k141_6651867	Bacteria	Chloroflexota	Dehalococcoidia	E44-bin15	E44-bin15	Kmv38
Guaymas_MAG_P_087	k141_6651867_3	1688	2626	+	cysK1	O-acetylserine sulfhydrylase	COG:COG0031	2.5.1.47	k141_6651867	Bacteria	Chloroflexota	Dehalococcoidia	E44-bin15	E44-bin15	Kmv38
Guaymas_MAG_P_087	k141_6651867_4	2619	3347	+	cysE_1	Serine acetyltransferase	COG:COG1045	2.3.1.30	k141_6651867	Bacteria	Chloroflexota	Dehalococcoidia	E44-bin15	E44-bin15	Kmv38
Guaymas_MAG_P_087	k141_4192096_1	384	1379	-	nasC	Assimilatory nitrate reductase catalyticsubunit	COG:COG0243	1.7.-.-	k141_4192096	Bacteria	Chloroflexota	Dehalococcoidia	E44-bin15	E44-bin15	Kmv38
Guaymas_MAG_P_087	k141_4620448_1	56	301	+	valS	Valine--tRNA ligase	COG:COG0525	6.1.1.9	k141_4620448	Bacteria	Chloroflexota	Dehalococcoidia	E44-bin15	E44-bin15	Kmv38
Guaymas_MAG_P_087	k141_4620448_2	392	1198	+	arsM	Arsenite methyltransferase		2.1.1.137	k141_4620448	Bacteria	Chloroflexota	Dehalococcoidia	E44-bin15	E44-bin15	Kmv38
Guaymas_MAG_P_087	k141_4620448_3	1191	1649	-		hypothetical protein			k141_4620448	Bacteria	Chloroflexota	Dehalococcoidia	E44-bin15	E44-bin15	Kmv38
Guaymas_MAG_P_087	k141_4192935_1	100	936	+		hypothetical protein			k141_4192935	Bacteria	Chloroflexota	Dehalococcoidia	E44-bin15	E44-bin15	Kmv38
Guaymas_MAG_P_087	k141_4192935_2	1177	2625	-	mftF	Putative mycofactocin biosynthesisglycosyltransferase MftF	COG:COG0463	2.-.-.-	k141_4192935	Bacteria	Chloroflexota	Dehalococcoidia	E44-bin15	E44-bin15	Kmv38
Guaymas_MAG_P_087	k141_4192935_3	2804	2971	+		hypothetical protein			k141_4192935	Bacteria	Chloroflexota	Dehalococcoidia	E44-bin15	E44-bin15	Kmv38
Guaymas_MAG_P_087	k141_4192935_4	3138	4250	+		NDMA-dependent alcohol dehydrogenase		1.1.99.36	k141_4192935	Bacteria	Chloroflexota	Dehalococcoidia	E44-bin15	E44-bin15	Kmv38
Guaymas_MAG_P_087	k141_4192935_5	4261	4527	+		hypothetical protein			k141_4192935	Bacteria	Chloroflexota	Dehalococcoidia	E44-bin15	E44-bin15	Kmv38
Guaymas_MAG_P_087	k141_2267654_1	135	665	+	purN	Phosphoribosylglycinamide formyltransferase		2.1.2.2	k141_2267654	Bacteria	Chloroflexota	Dehalococcoidia	E44-bin15	E44-bin15	Kmv38
Guaymas_MAG_P_087	k141_449382_1	664	1167	+		hypothetical protein			k141_449382	Bacteria	Chloroflexota	Dehalococcoidia	E44-bin15	E44-bin15	Kmv38
Guaymas_MAG_P_087	k141_449382_2	1315	2631	+		L-lactate transporter			k141_449382	Bacteria	Chloroflexota	Dehalococcoidia	E44-bin15	E44-bin15	Kmv38
Guaymas_MAG_P_087	k141_449382_3	2646	4478	+	lepA	Elongation factor 4	COG:COG0481	3.6.5.-	k141_449382	Bacteria	Chloroflexota	Dehalococcoidia	E44-bin15	E44-bin15	Kmv38
Guaymas_MAG_P_087	k141_449382_4	4481	5353	-	gtaB	UTP--glucose-1-phosphate uridylyltransferase		2.7.7.9	k141_449382	Bacteria	Chloroflexota	Dehalococcoidia	E44-bin15	E44-bin15	Kmv38
Guaymas_MAG_P_087	k141_4621409_1	228	1322	-	btuD	Vitamin B12 import ATP-binding protein BtuD		7.6.2.8	k141_4621409	Bacteria	Chloroflexota	Dehalococcoidia	E44-bin15	E44-bin15	Kmv38
Guaymas_MAG_P_087	k141_5156491_1	935	1195	-	acrA	Acryloyl-CoA reductase electron transfer subunitbeta			k141_5156491	Bacteria	Chloroflexota	Dehalococcoidia	E44-bin15	E44-bin15	Kmv38
Guaymas_MAG_P_087	k141_4727916_1	933	1544	+	pspA	Phosphoserine phosphatase 1	COG:COG0406	3.1.3.3	k141_4727916	Bacteria	Chloroflexota	Dehalococcoidia	E44-bin15	E44-bin15	Kmv38
Guaymas_MAG_P_087	k141_1412965_1	118	612	+		hypothetical protein			k141_1412965	Bacteria	Chloroflexota	Dehalococcoidia	E44-bin15	E44-bin15	Kmv38
Guaymas_MAG_P_087	k141_1412965_2	988	2142	-		Acyl-CoA dehydrogenase FadE26		1.3.99.-	k141_1412965	Bacteria	Chloroflexota	Dehalococcoidia	E44-bin15	E44-bin15	Kmv38
Guaymas_MAG_P_087	k141_985433_1	42	701	+	argB	Acetylglutamate kinase	COG:COG0548	2.7.2.8	k141_985433	Bacteria	Chloroflexota	Dehalococcoidia	E44-bin15	E44-bin15	Kmv38
Guaymas_MAG_P_087	k141_985433_2	714	1895	+	argD	Acetylornithine aminotransferase	COG:COG4992	2.6.1.11	k141_985433	Bacteria	Chloroflexota	Dehalococcoidia	E44-bin15	E44-bin15	Kmv38
Guaymas_MAG_P_087	k141_985433_3	1956	2717	+	argG	Argininosuccinate synthase		6.3.4.5	k141_985433	Bacteria	Chloroflexota	Dehalococcoidia	E44-bin15	E44-bin15	Kmv38
Guaymas_MAG_P_087	k141_7724266_1	92	1357	+		hypothetical protein			k141_7724266	Bacteria	Chloroflexota	Dehalococcoidia	E44-bin15	E44-bin15	Kmv38
Guaymas_MAG_P_087	k141_7724266_2	1453	2163	-	cobB_1	NAD-dependent protein deacetylase	COG:COG0846	2.3.1.286	k141_7724266	Bacteria	Chloroflexota	Dehalococcoidia	E44-bin15	E44-bin15	Kmv38
Guaymas_MAG_P_087	k141_7724266_3	2108	3034	-		hypothetical protein			k141_7724266	Bacteria	Chloroflexota	Dehalococcoidia	E44-bin15	E44-bin15	Kmv38
Guaymas_MAG_P_087	k141_7724266_4	3031	3810	-		hypothetical protein	COG:COG1073		k141_7724266	Bacteria	Chloroflexota	Dehalococcoidia	E44-bin15	E44-bin15	Kmv38
Guaymas_MAG_P_087	k141_7724266_5	4148	4936	-	bbsF_2	Succinyl-CoA:(R)-benzylsuccinate CoA-transferasesubunit BbsF		2.8.3.15	k141_7724266	Bacteria	Chloroflexota	Dehalococcoidia	E44-bin15	E44-bin15	Kmv38
Guaymas_MAG_P_087	k141_237291_1	29	496	+		putative ABC transporter ATP-binding protein			k141_237291	Bacteria	Chloroflexota	Dehalococcoidia	E44-bin15	E44-bin15	Kmv38
Guaymas_MAG_P_087	k141_237291_2	484	1719	+		hypothetical protein			k141_237291	Bacteria	Chloroflexota	Dehalococcoidia	E44-bin15	E44-bin15	Kmv38
Guaymas_MAG_P_087	k141_237291_3	1748	2746	+	glkA	Glucokinase		2.7.1.2	k141_237291	Bacteria	Chloroflexota	Dehalococcoidia	E44-bin15	E44-bin15	Kmv38
Guaymas_MAG_P_087	k141_2591016_1	749	1828	-	queG_1	Epoxyqueuosine reductase		1.17.99.6	k141_2591016	Bacteria	Chloroflexota	Dehalococcoidia	E44-bin15	E44-bin15	Kmv38
Guaymas_MAG_P_087	k141_2591016_2	2184	2747	-		hypothetical protein			k141_2591016	Bacteria	Chloroflexota	Dehalococcoidia	E44-bin15	E44-bin15	Kmv38
Guaymas_MAG_P_087	k141_2269897_1	419	1147	+		hypothetical protein			k141_2269897	Bacteria	Chloroflexota	Dehalococcoidia	E44-bin15	E44-bin15	Kmv38
Guaymas_MAG_P_087	k141_2269897_2	1263	3101	-	dnaG_1	DNA primase	COG:COG0358	2.7.7.-	k141_2269897	Bacteria	Chloroflexota	Dehalococcoidia	E44-bin15	E44-bin15	Kmv38
Guaymas_MAG_P_087	k141_2269897_3	3280	4158	-		Deoxyguanosinetriphosphatetriphosphohydrolase-like protein			k141_2269897	Bacteria	Chloroflexota	Dehalococcoidia	E44-bin15	E44-bin15	Kmv38
Guaymas_MAG_P_087	k141_2269897_4	4167	4346	-		hypothetical protein			k141_2269897	Bacteria	Chloroflexota	Dehalococcoidia	E44-bin15	E44-bin15	Kmv38
Guaymas_MAG_P_087	k141_2055902_1	16	432	+		hypothetical protein			k141_2055902	Bacteria	Chloroflexota	Dehalococcoidia	E44-bin15	E44-bin15	Kmv38
Guaymas_MAG_P_087	k141_2055902_2	492	1277	+	COQ3	Ubiquinone biosynthesis O-methyltransferase,mitochondrial		2.1.1.222	k141_2055902	Bacteria	Chloroflexota	Dehalococcoidia	E44-bin15	E44-bin15	Kmv38
Guaymas_MAG_P_087	k141_2055902_3	1555	1863	-		hypothetical protein			k141_2055902	Bacteria	Chloroflexota	Dehalococcoidia	E44-bin15	E44-bin15	Kmv38
Guaymas_MAG_P_087	k141_665138_1	842	1093	+		hypothetical protein			k141_665138	Bacteria	Chloroflexota	Dehalococcoidia	E44-bin15	E44-bin15	Kmv38
Guaymas_MAG_P_087	k141_665138_2	1096	1854	+	hcaB	3-phenylpropionate-dihydrodiol/cinnamicacid-dihydrodiol dehydrogenase		1.3.1.87	k141_665138	Bacteria	Chloroflexota	Dehalococcoidia	E44-bin15	E44-bin15	Kmv38
Guaymas_MAG_P_087	k141_8367681_1	663	1376	-	rplA	50S ribosomal protein L1	COG:COG0081		k141_8367681	Bacteria	Chloroflexota	Dehalococcoidia	E44-bin15	E44-bin15	Kmv38
Guaymas_MAG_P_087	k141_8367681_2	1376	1798	-	rplK	50S ribosomal protein L11			k141_8367681	Bacteria	Chloroflexota	Dehalococcoidia	E44-bin15	E44-bin15	Kmv38
Guaymas_MAG_P_087	k141_8367681_3	1801	2634	-		2-(acetamidomethylene)succinate hydrolase		3.5.1.29	k141_8367681	Bacteria	Chloroflexota	Dehalococcoidia	E44-bin15	E44-bin15	Kmv38
Guaymas_MAG_P_087	k141_8367681_4	2635	3168	-	nusG	Transcription termination/antiterminationprotein NusG	COG:COG0250		k141_8367681	Bacteria	Chloroflexota	Dehalococcoidia	E44-bin15	E44-bin15	Kmv38
Guaymas_MAG_P_087	k141_8367681_5	3233	3451	-	secE	Protein translocase subunit SecE			k141_8367681	Bacteria	Chloroflexota	Dehalococcoidia	E44-bin15	E44-bin15	Kmv38
Guaymas_MAG_P_087	k141_7512047_1	60	236	+		hypothetical protein			k141_7512047	Bacteria	Chloroflexota	Dehalococcoidia	E44-bin15	E44-bin15	Kmv38
Guaymas_MAG_P_087	k141_7512047_2	240	518	+		hypothetical protein			k141_7512047	Bacteria	Chloroflexota	Dehalococcoidia	E44-bin15	E44-bin15	Kmv38
Guaymas_MAG_P_087	k141_7512047_3	467	832	-	panD	Aspartate 1-decarboxylase	COG:COG0853	4.1.1.11	k141_7512047	Bacteria	Chloroflexota	Dehalococcoidia	E44-bin15	E44-bin15	Kmv38
Guaymas_MAG_P_087	k141_7512047_4	829	1695	-		hypothetical protein			k141_7512047	Bacteria	Chloroflexota	Dehalococcoidia	E44-bin15	E44-bin15	Kmv38
Guaymas_MAG_P_087	k141_7512047_5	1697	2356	-		putative aminopeptidase	COG:COG3191	3.4.11.-	k141_7512047	Bacteria	Chloroflexota	Dehalococcoidia	E44-bin15	E44-bin15	Kmv38
Guaymas_MAG_P_087	k141_6549350_1	75	344	+	aroB	3-dehydroquinate synthase		4.2.3.4	k141_6549350	Bacteria	Chloroflexota	Dehalococcoidia	E44-bin15	E44-bin15	Kmv38
Guaymas_MAG_P_087	k141_6549350_2	360	887	+		hypothetical protein			k141_6549350	Bacteria	Chloroflexota	Dehalococcoidia	E44-bin15	E44-bin15	Kmv38
Guaymas_MAG_P_087	k141_6549350_3	897	2357	+	FCS1_2	Trans-feruloyl-CoA synthase FCS1		6.2.1.34	k141_6549350	Bacteria	Chloroflexota	Dehalococcoidia	E44-bin15	E44-bin15	Kmv38
Guaymas_MAG_P_087	k141_6549350_4	2807	3355	-		hypothetical protein			k141_6549350	Bacteria	Chloroflexota	Dehalococcoidia	E44-bin15	E44-bin15	Kmv38
Guaymas_MAG_P_087	k141_452278_1	461	2464	-		hypothetical protein	COG:COG4867		k141_452278	Bacteria	Chloroflexota	Dehalococcoidia	E44-bin15	E44-bin15	Kmv38
Guaymas_MAG_P_087	k141_452278_2	2466	3104	-		hypothetical protein			k141_452278	Bacteria	Chloroflexota	Dehalococcoidia	E44-bin15	E44-bin15	Kmv38
Guaymas_MAG_P_087	k141_131467_1	373	849	-		hypothetical protein			k141_131467	Bacteria	Chloroflexota	Dehalococcoidia	E44-bin15	E44-bin15	Kmv38
Guaymas_MAG_P_087	k141_131467_2	882	1715	-	fabG_1	3-oxoacyl-[acyl-carrier-protein] reductase FabG		1.1.1.100	k141_131467	Bacteria	Chloroflexota	Dehalococcoidia	E44-bin15	E44-bin15	Kmv38
Guaymas_MAG_P_087	k141_131467_3	1812	1976	-		hypothetical protein			k141_131467	Bacteria	Chloroflexota	Dehalococcoidia	E44-bin15	E44-bin15	Kmv38
Guaymas_MAG_P_087	k141_2485224_1	30	680	+	abgB	p-aminobenzoyl-glutamate hydrolase subunit B	COG:COG1473	3.5.1.-	k141_2485224	Bacteria	Chloroflexota	Dehalococcoidia	E44-bin15	E44-bin15	Kmv38
Guaymas_MAG_P_087	k141_2485224_2	766	1776	+		hypothetical protein			k141_2485224	Bacteria	Chloroflexota	Dehalococcoidia	E44-bin15	E44-bin15	Kmv38
Guaymas_MAG_P_087	k141_2485224_3	1783	2757	+	plsX	Phosphate acyltransferase		2.3.1.274	k141_2485224	Bacteria	Chloroflexota	Dehalococcoidia	E44-bin15	E44-bin15	Kmv38
Guaymas_MAG_P_087	k141_2485224_4	2772	3098	+	trxA	Thioredoxin	COG:COG0526		k141_2485224	Bacteria	Chloroflexota	Dehalococcoidia	E44-bin15	E44-bin15	Kmv38
Guaymas_MAG_P_087	k141_2485224_5	3082	3444	+		hypothetical protein			k141_2485224	Bacteria	Chloroflexota	Dehalococcoidia	E44-bin15	E44-bin15	Kmv38
Guaymas_MAG_P_087	k141_2485224_6	3428	4348	+	trxB	Thioredoxin reductase	COG:COG0492	1.8.1.9	k141_2485224	Bacteria	Chloroflexota	Dehalococcoidia	E44-bin15	E44-bin15	Kmv38
Guaymas_MAG_P_087	k141_2485224_7	4360	4620	-	acpP	Acyl carrier protein			k141_2485224	Bacteria	Chloroflexota	Dehalococcoidia	E44-bin15	E44-bin15	Kmv38
Guaymas_MAG_P_087	k141_2485224_8	4625	5041	-	nusB	Transcription antitermination protein NusB	COG:COG0781		k141_2485224	Bacteria	Chloroflexota	Dehalococcoidia	E44-bin15	E44-bin15	Kmv38
Guaymas_MAG_P_087	k141_2485224_9	5117	5689	-		hypothetical protein			k141_2485224	Bacteria	Chloroflexota	Dehalococcoidia	E44-bin15	E44-bin15	Kmv38
Guaymas_MAG_P_087	k141_452643_1	112	492	+	sucC	Succinate--CoA ligase [ADP-forming] subunitbeta	COG:COG0045	6.2.1.5	k141_452643	Bacteria	Chloroflexota	Dehalococcoidia	E44-bin15	E44-bin15	Kmv38
Guaymas_MAG_P_087	k141_452643_2	503	1381	+	sucD	Succinate--CoA ligase [ADP-forming] subunitalpha		6.2.1.5	k141_452643	Bacteria	Chloroflexota	Dehalococcoidia	E44-bin15	E44-bin15	Kmv38
Guaymas_MAG_P_087	k141_6121933_1	1425	1814	-	clpC	Negative regulator of genetic competenceClpC/MecB	COG:COG0542		k141_6121933	Bacteria	Chloroflexota	Dehalococcoidia	E44-bin15	E44-bin15	Kmv38
Guaymas_MAG_P_087	k141_6015582_1	162	890	+	cysE_2	Serine acetyltransferase	COG:COG1045	2.3.1.30	k141_6015582	Bacteria	Chloroflexota	Dehalococcoidia	E44-bin15	E44-bin15	Kmv38
Guaymas_MAG_P_087	k141_4732018_1	506	826	-		hypothetical protein			k141_4732018	Bacteria	Chloroflexota	Dehalococcoidia	E44-bin15	E44-bin15	Kmv38
Guaymas_MAG_P_087	k141_4732018_2	1406	2299	-	xerC	Tyrosine recombinase XerC	COG:COG4974		k141_4732018	Bacteria	Chloroflexota	Dehalococcoidia	E44-bin15	E44-bin15	Kmv38
Guaymas_MAG_P_087	k141_8262448_1	916	3042	-		hypothetical protein			k141_8262448	Bacteria	Chloroflexota	Dehalococcoidia	E44-bin15	E44-bin15	Kmv38
Guaymas_MAG_P_087	k141_8262448_2	3068	3649	-	rsxB_1	Ion-translocating oxidoreductase complex subunitB		7.-.-.-	k141_8262448	Bacteria	Chloroflexota	Dehalococcoidia	E44-bin15	E44-bin15	Kmv38
Guaymas_MAG_P_087	k141_667540_1	395	670	+		hypothetical protein			k141_667540	Bacteria	Chloroflexota	Dehalococcoidia	E44-bin15	E44-bin15	Kmv38
Guaymas_MAG_P_087	k141_4625982_1	793	1095	-	rpsR1	30S ribosomal protein S18 1	COG:COG0238		k141_4625982	Bacteria	Chloroflexota	Dehalococcoidia	E44-bin15	E44-bin15	Kmv38
Guaymas_MAG_P_087	k141_6551641_1	400	1170	-	fabG_2	3-oxoacyl-[acyl-carrier-protein] reductase		1.1.1.100	k141_6551641	Bacteria	Chloroflexota	Dehalococcoidia	E44-bin15	E44-bin15	Kmv38
Guaymas_MAG_P_087	k141_6551641_2	1247	1759	-	comEA	ComE operon protein 1	COG:COG1555		k141_6551641	Bacteria	Chloroflexota	Dehalococcoidia	E44-bin15	E44-bin15	Kmv38
Guaymas_MAG_P_087	k141_4519704_1	3	476	+		hypothetical protein			k141_4519704	Bacteria	Chloroflexota	Dehalococcoidia	E44-bin15	E44-bin15	Kmv38
Guaymas_MAG_P_087	k141_4519704_2	714	1787	-		hypothetical protein			k141_4519704	Bacteria	Chloroflexota	Dehalococcoidia	E44-bin15	E44-bin15	Kmv38
Guaymas_MAG_P_087	k141_4519704_3	1975	2949	+	php	Phosphotriesterase homology protein	COG:COG1735		k141_4519704	Bacteria	Chloroflexota	Dehalococcoidia	E44-bin15	E44-bin15	Kmv38
Guaymas_MAG_P_087	k141_4519704_4	3133	4323	+	bbsE_4	Succinyl-CoA:(R)-benzylsuccinate CoA-transferasesubunit BbsE		2.8.3.15	k141_4519704	Bacteria	Chloroflexota	Dehalococcoidia	E44-bin15	E44-bin15	Kmv38
Guaymas_MAG_P_087	k141_4519704_5	4345	5589	+	bbsF_3	Succinyl-CoA:(R)-benzylsuccinate CoA-transferasesubunit BbsF		2.8.3.15	k141_4519704	Bacteria	Chloroflexota	Dehalococcoidia	E44-bin15	E44-bin15	Kmv38
Guaymas_MAG_P_087	k141_4519704_6	5648	6286	-	gloC_1	Hydroxyacylglutathione hydrolase GloC	COG:COG0491	3.1.2.6	k141_4519704	Bacteria	Chloroflexota	Dehalococcoidia	E44-bin15	E44-bin15	Kmv38
Guaymas_MAG_P_087	k141_5267950_1	1043	1855	+	rsmI	Ribosomal RNA small subunit methyltransferase I	COG:COG0313	2.1.1.198	k141_5267950	Bacteria	Chloroflexota	Dehalococcoidia	E44-bin15	E44-bin15	Kmv38
Guaymas_MAG_P_087	k141_3235818_1	367	873	+		hypothetical protein			k141_3235818	Bacteria	Chloroflexota	Dehalococcoidia	E44-bin15	E44-bin15	Kmv38
Guaymas_MAG_P_087	k141_3235818_2	951	1361	+		hypothetical protein			k141_3235818	Bacteria	Chloroflexota	Dehalococcoidia	E44-bin15	E44-bin15	Kmv38
Guaymas_MAG_P_087	k141_6231137_1	22	1488	+	gabD	Succinate-semialdehyde dehydrogenase [NADP(+)]	COG:COG1012	1.2.1.79	k141_6231137	Bacteria	Chloroflexota	Dehalococcoidia	E44-bin15	E44-bin15	Kmv38
Guaymas_MAG_P_087	k141_6231137_2	1520	1693	+		hypothetical protein			k141_6231137	Bacteria	Chloroflexota	Dehalococcoidia	E44-bin15	E44-bin15	Kmv38
Guaymas_MAG_P_087	k141_6231137_3	1683	2153	-		hypothetical protein			k141_6231137	Bacteria	Chloroflexota	Dehalococcoidia	E44-bin15	E44-bin15	Kmv38
Guaymas_MAG_P_087	k141_6231137_4	2325	2975	-		hypothetical protein			k141_6231137	Bacteria	Chloroflexota	Dehalococcoidia	E44-bin15	E44-bin15	Kmv38
Guaymas_MAG_P_087	k141_2166865_1	10	1284	+	der_1	GTPase Der			k141_2166865	Bacteria	Chloroflexota	Dehalococcoidia	E44-bin15	E44-bin15	Kmv38
Guaymas_MAG_P_087	k141_2166865_2	1281	1916	+	plsY	Glycerol-3-phosphate acyltransferase	COG:COG0344	2.3.1.275	k141_2166865	Bacteria	Chloroflexota	Dehalococcoidia	E44-bin15	E44-bin15	Kmv38
Guaymas_MAG_P_087	k141_3558148_1	371	1351	-	fabH	3-oxoacyl-[acyl-carrier-protein] synthase 3	COG:COG0332	2.3.1.180	k141_3558148	Bacteria	Chloroflexota	Dehalococcoidia	E44-bin15	E44-bin15	Kmv38
Guaymas_MAG_P_087	k141_3558148_2	1445	2521	+	hrcA	Heat-inducible transcription repressor HrcA	COG:COG1420		k141_3558148	Bacteria	Chloroflexota	Dehalococcoidia	E44-bin15	E44-bin15	Kmv38
Guaymas_MAG_P_087	k141_3558148_3	2545	3108	+	grpE	Protein GrpE	COG:COG0576		k141_3558148	Bacteria	Chloroflexota	Dehalococcoidia	E44-bin15	E44-bin15	Kmv38
Guaymas_MAG_P_087	k141_3558148_4	3102	3332	-		hypothetical protein			k141_3558148	Bacteria	Chloroflexota	Dehalococcoidia	E44-bin15	E44-bin15	Kmv38
Guaymas_MAG_P_087	k141_3558148_5	3688	4032	-		hypothetical protein			k141_3558148	Bacteria	Chloroflexota	Dehalococcoidia	E44-bin15	E44-bin15	Kmv38
Guaymas_MAG_P_087	k141_2595332_1	407	904	-	atpF_1	ATP synthase subunit b, sodium ion specific			k141_2595332	Bacteria	Chloroflexota	Dehalococcoidia	E44-bin15	E44-bin15	Kmv38
Guaymas_MAG_P_087	k141_5055717_1	82	288	+		hypothetical protein			k141_5055717	Bacteria	Chloroflexota	Dehalococcoidia	E44-bin15	E44-bin15	Kmv38
Guaymas_MAG_P_087	k141_5055717_2	322	1239	+	COQ5_1	2-methoxy-6-polyprenyl-1,4-benzoquinolmethylase, mitochondrial		2.1.1.163	k141_5055717	Bacteria	Chloroflexota	Dehalococcoidia	E44-bin15	E44-bin15	Kmv38
Guaymas_MAG_P_087	k141_5055717_3	1634	3772	+	dmsA	Dimethyl sulfoxide reductase DmsA	COG:COG0243	1.8.5.3	k141_5055717	Bacteria	Chloroflexota	Dehalococcoidia	E44-bin15	E44-bin15	Kmv38
Guaymas_MAG_P_087	k141_5055717_4	3786	4349	+	dmsB	Anaerobic dimethyl sulfoxide reductase chain B	COG:COG0437		k141_5055717	Bacteria	Chloroflexota	Dehalococcoidia	E44-bin15	E44-bin15	Kmv38
Guaymas_MAG_P_087	k141_1846983_1	763	2286	+	rny_2	Ribonuclease Y	COG:COG1418	3.1.-.-	k141_1846983	Bacteria	Chloroflexota	Dehalococcoidia	E44-bin15	E44-bin15	Kmv38
Guaymas_MAG_P_087	k141_7945027_1	3	347	+	nudL_1	putative Nudix hydrolase NudL		3.6.1.-	k141_7945027	Bacteria	Chloroflexota	Dehalococcoidia	E44-bin15	E44-bin15	Kmv38
Guaymas_MAG_P_087	k141_7945027_2	322	3522	+		hypothetical protein			k141_7945027	Bacteria	Chloroflexota	Dehalococcoidia	E44-bin15	E44-bin15	Kmv38
Guaymas_MAG_P_087	k141_6768998_1	162	329	-		hypothetical protein			k141_6768998	Bacteria	Chloroflexota	Dehalococcoidia	E44-bin15	E44-bin15	Kmv38
Guaymas_MAG_P_087	k141_6768998_2	398	1543	-	rsxB_2	Ion-translocating oxidoreductase complex subunitB		7.-.-.-	k141_6768998	Bacteria	Chloroflexota	Dehalococcoidia	E44-bin15	E44-bin15	Kmv38
Guaymas_MAG_P_087	k141_6768998_3	1884	3083	+	bbsE_5	Succinyl-CoA:(R)-benzylsuccinate CoA-transferasesubunit BbsE		2.8.3.15	k141_6768998	Bacteria	Chloroflexota	Dehalococcoidia	E44-bin15	E44-bin15	Kmv38
Guaymas_MAG_P_087	k141_6768998_4	3118	4506	+	bbsF_4	Succinyl-CoA:(R)-benzylsuccinate CoA-transferasesubunit BbsF		2.8.3.15	k141_6768998	Bacteria	Chloroflexota	Dehalococcoidia	E44-bin15	E44-bin15	Kmv38
Guaymas_MAG_P_087	k141_6768998_5	4510	5331	+		Crotonyl-CoA hydratase	COG:COG1024	4.2.1.150	k141_6768998	Bacteria	Chloroflexota	Dehalococcoidia	E44-bin15	E44-bin15	Kmv38
Guaymas_MAG_P_087	k141_7730787_1	92	256	+		hypothetical protein			k141_7730787	Bacteria	Chloroflexota	Dehalococcoidia	E44-bin15	E44-bin15	Kmv38
Guaymas_MAG_P_087	k141_7730787_2	270	1178	-	speE_1	Polyamine aminopropyltransferase	COG:COG0421	2.5.1.104	k141_7730787	Bacteria	Chloroflexota	Dehalococcoidia	E44-bin15	E44-bin15	Kmv38
Guaymas_MAG_P_087	k141_7730787_3	1175	1543	-	speH	S-adenosylmethionine decarboxylase proenzyme	COG:COG1586	4.1.1.50	k141_7730787	Bacteria	Chloroflexota	Dehalococcoidia	E44-bin15	E44-bin15	Kmv38
Guaymas_MAG_P_087	k141_7730787_4	1895	2014	-		hypothetical protein			k141_7730787	Bacteria	Chloroflexota	Dehalococcoidia	E44-bin15	E44-bin15	Kmv38
Guaymas_MAG_P_087	k141_30244_1	43	666	+	aptA	Apulose-4-phosphate transketolase subunit A	COG:COG3959	2.2.1.-	k141_30244	Bacteria	Chloroflexota	Dehalococcoidia	E44-bin15	E44-bin15	Kmv38
Guaymas_MAG_P_087	k141_30244_2	666	1607	+	aptB	Apulose-4-phosphate transketolase subunit B	COG:COG3958	2.2.1.-	k141_30244	Bacteria	Chloroflexota	Dehalococcoidia	E44-bin15	E44-bin15	Kmv38
Guaymas_MAG_P_087	k141_7303803_1	41	1600	+		A-adding tRNA nucleotidyltransferase	COG:COG0617	2.7.7.-	k141_7303803	Bacteria	Chloroflexota	Dehalococcoidia	E44-bin15	E44-bin15	Kmv38
Guaymas_MAG_P_087	k141_4094931_1	1	1320	+		hypothetical protein			k141_4094931	Bacteria	Chloroflexota	Dehalococcoidia	E44-bin15	E44-bin15	Kmv38
Guaymas_MAG_P_087	k141_4094931_2	1334	1900	-	mcbC	Microcin B17-processing protein McbC			k141_4094931	Bacteria	Chloroflexota	Dehalococcoidia	E44-bin15	E44-bin15	Kmv38
Guaymas_MAG_P_087	k141_4094931_3	1966	3147	-	larC	Pyridinium-3,5-bisthiocarboxylic acidmononucleotide nickel insertion protein		4.99.1.12	k141_4094931	Bacteria	Chloroflexota	Dehalococcoidia	E44-bin15	E44-bin15	Kmv38
Guaymas_MAG_P_087	k141_6876163_1	2632	2826	+		hypothetical protein			k141_6876163	Bacteria	Chloroflexota	Dehalococcoidia	E44-bin15	E44-bin15	Kmv38
Guaymas_MAG_P_087	k141_7304126_1	77	466	+		hypothetical protein			k141_7304126	Bacteria	Chloroflexota	Dehalococcoidia	E44-bin15	E44-bin15	Kmv38
Guaymas_MAG_P_087	k141_7304126_2	560	1345	+		hypothetical protein			k141_7304126	Bacteria	Chloroflexota	Dehalococcoidia	E44-bin15	E44-bin15	Kmv38
Guaymas_MAG_P_087	k141_7304126_3	1340	2110	-		hypothetical protein			k141_7304126	Bacteria	Chloroflexota	Dehalococcoidia	E44-bin15	E44-bin15	Kmv38
Guaymas_MAG_P_087	k141_7304126_4	2133	2987	-	sdhE_2	8-methylmenaquinol:fumarate reductase membraneanchor subunit	COG:COG2048	1.3.5.-	k141_7304126	Bacteria	Chloroflexota	Dehalococcoidia	E44-bin15	E44-bin15	Kmv38
Guaymas_MAG_P_087	k141_7304126_5	2984	3550	-		hypothetical protein			k141_7304126	Bacteria	Chloroflexota	Dehalococcoidia	E44-bin15	E44-bin15	Kmv38
Guaymas_MAG_P_087	k141_7304126_6	3552	4676	-		hypothetical protein			k141_7304126	Bacteria	Chloroflexota	Dehalococcoidia	E44-bin15	E44-bin15	Kmv38
Guaymas_MAG_P_087	k141_7304126_7	4686	5114	-		hypothetical protein			k141_7304126	Bacteria	Chloroflexota	Dehalococcoidia	E44-bin15	E44-bin15	Kmv38
Guaymas_MAG_P_087	k141_7304126_8	5126	5641	-	rsxB_3	Ion-translocating oxidoreductase complex subunitB		7.-.-.-	k141_7304126	Bacteria	Chloroflexota	Dehalococcoidia	E44-bin15	E44-bin15	Kmv38
Guaymas_MAG_P_087	k141_6662292_1	581	1975	-		hypothetical protein			k141_6662292	Bacteria	Chloroflexota	Dehalococcoidia	E44-bin15	E44-bin15	Kmv38
Guaymas_MAG_P_087	k141_6126866_1	358	1587	-	bbsE_6	Succinyl-CoA:(R)-benzylsuccinate CoA-transferasesubunit BbsE		2.8.3.15	k141_6126866	Bacteria	Chloroflexota	Dehalococcoidia	E44-bin15	E44-bin15	Kmv38
Guaymas_MAG_P_087	k141_6126866_2	1685	2164	-	selA	L-seryl-tRNA(Sec) selenium transferase	COG:COG1921	2.9.1.1	k141_6126866	Bacteria	Chloroflexota	Dehalococcoidia	E44-bin15	E44-bin15	Kmv38
Guaymas_MAG_P_087	k141_4415932_1	105	308	+	tmk_1	Thymidylate kinase		2.7.4.9	k141_4415932	Bacteria	Chloroflexota	Dehalococcoidia	E44-bin15	E44-bin15	Kmv38
Guaymas_MAG_P_087	k141_4415932_2	431	637	+		hypothetical protein			k141_4415932	Bacteria	Chloroflexota	Dehalococcoidia	E44-bin15	E44-bin15	Kmv38
Guaymas_MAG_P_087	k141_4415932_3	854	1417	+	pyrR	Bifunctional protein pyrR			k141_4415932	Bacteria	Chloroflexota	Dehalococcoidia	E44-bin15	E44-bin15	Kmv38
Guaymas_MAG_P_087	k141_6342189_1	483	2057	-	rnj	Ribonuclease J		3.1.-.-	k141_6342189	Bacteria	Chloroflexota	Dehalococcoidia	E44-bin15	E44-bin15	Kmv38
Guaymas_MAG_P_087	k141_6342189_2	2167	3486	+	ffh	Signal recognition particle protein	COG:COG0541		k141_6342189	Bacteria	Chloroflexota	Dehalococcoidia	E44-bin15	E44-bin15	Kmv38
Guaymas_MAG_P_087	k141_6342189_3	3483	4085	-		hypothetical protein			k141_6342189	Bacteria	Chloroflexota	Dehalococcoidia	E44-bin15	E44-bin15	Kmv38
Guaymas_MAG_P_087	k141_6342189_4	4092	5651	-	rpoD	RNA polymerase sigma factor RpoD			k141_6342189	Bacteria	Chloroflexota	Dehalococcoidia	E44-bin15	E44-bin15	Kmv38
Guaymas_MAG_P_087	k141_6342189_5	5648	6964	-	dnaG_2	DNA primase	COG:COG0358	2.7.7.-	k141_6342189	Bacteria	Chloroflexota	Dehalococcoidia	E44-bin15	E44-bin15	Kmv38
Guaymas_MAG_P_087	k141_4095492_1	712	1290	+		hypothetical protein			k141_4095492	Bacteria	Chloroflexota	Dehalococcoidia	E44-bin15	E44-bin15	Kmv38
Guaymas_MAG_P_087	k141_4095492_2	1893	2207	-		hypothetical protein			k141_4095492	Bacteria	Chloroflexota	Dehalococcoidia	E44-bin15	E44-bin15	Kmv38
Guaymas_MAG_P_087	k141_4095492_3	2204	2515	-	dnaJ	Chaperone protein DnaJ	COG:COG0484		k141_4095492	Bacteria	Chloroflexota	Dehalococcoidia	E44-bin15	E44-bin15	Kmv38
Guaymas_MAG_P_087	k141_244905_1	50	583	+	queG_2	Epoxyqueuosine reductase	COG:COG1600	1.17.99.6	k141_244905	Bacteria	Chloroflexota	Dehalococcoidia	E44-bin15	E44-bin15	Kmv38
Guaymas_MAG_P_087	k141_244905_2	620	1288	+	cnbA	Chloronitrobenzene nitroreductase		1.7.1.16	k141_244905	Bacteria	Chloroflexota	Dehalococcoidia	E44-bin15	E44-bin15	Kmv38
Guaymas_MAG_P_087	k141_8267900_1	14	376	+		hypothetical protein			k141_8267900	Bacteria	Chloroflexota	Dehalococcoidia	E44-bin15	E44-bin15	Kmv38
Guaymas_MAG_P_087	k141_8267900_2	369	1355	+		hypothetical protein			k141_8267900	Bacteria	Chloroflexota	Dehalococcoidia	E44-bin15	E44-bin15	Kmv38
Guaymas_MAG_P_087	k141_8267900_3	1562	2773	+	smtB_2	Succinyl-CoA--L-malate CoA-transferase betasubunit	COG:COG1804	2.8.3.22	k141_8267900	Bacteria	Chloroflexota	Dehalococcoidia	E44-bin15	E44-bin15	Kmv38
Guaymas_MAG_P_087	k141_5593552_1	433	1125	-		hypothetical protein			k141_5593552	Bacteria	Chloroflexota	Dehalococcoidia	E44-bin15	E44-bin15	Kmv38
Guaymas_MAG_P_087	k141_5593552_2	1122	2471	-	dnaC	Replicative DNA helicase	COG:COG0305	3.6.4.12	k141_5593552	Bacteria	Chloroflexota	Dehalococcoidia	E44-bin15	E44-bin15	Kmv38
Guaymas_MAG_P_087	k141_6128535_1	2	655	+		hypothetical protein			k141_6128535	Bacteria	Chloroflexota	Dehalococcoidia	E44-bin15	E44-bin15	Kmv38
Guaymas_MAG_P_087	k141_6128535_2	746	1960	+	yfdE	Acetyl-CoA:oxalate CoA-transferase	COG:COG1804	2.8.3.19	k141_6128535	Bacteria	Chloroflexota	Dehalococcoidia	E44-bin15	E44-bin15	Kmv38
Guaymas_MAG_P_087	k141_6128535_3	1970	3337	+	FCS1_3	Trans-feruloyl-CoA synthase FCS1		6.2.1.34	k141_6128535	Bacteria	Chloroflexota	Dehalococcoidia	E44-bin15	E44-bin15	Kmv38
Guaymas_MAG_P_087	k141_6128535_4	3346	4137	+		hypothetical protein			k141_6128535	Bacteria	Chloroflexota	Dehalococcoidia	E44-bin15	E44-bin15	Kmv38
Guaymas_MAG_P_087	k141_4204135_1	51	779	+	purM	Phosphoribosylformylglycinamidine cyclo-ligase	COG:COG0150	6.3.3.1	k141_4204135	Bacteria	Chloroflexota	Dehalococcoidia	E44-bin15	E44-bin15	Kmv38
Guaymas_MAG_P_087	k141_4204135_2	802	1203	-		hypothetical protein			k141_4204135	Bacteria	Chloroflexota	Dehalococcoidia	E44-bin15	E44-bin15	Kmv38
Guaymas_MAG_P_087	k141_4204135_3	1402	1632	-		hypothetical protein			k141_4204135	Bacteria	Chloroflexota	Dehalococcoidia	E44-bin15	E44-bin15	Kmv38
Guaymas_MAG_P_087	k141_2064598_1	41	1954	+		hypothetical protein			k141_2064598	Bacteria	Chloroflexota	Dehalococcoidia	E44-bin15	E44-bin15	Kmv38
Guaymas_MAG_P_087	k141_2064598_2	1960	2736	-	birA	Bifunctional ligase/repressor BirA	COG:COG0340	6.3.4.15	k141_2064598	Bacteria	Chloroflexota	Dehalococcoidia	E44-bin15	E44-bin15	Kmv38
Guaymas_MAG_P_087	k141_2064598_3	3435	4763	+	fldB_1	(R)-phenyllactyl-CoA dehydratase alpha subunit		4.2.1.-	k141_2064598	Bacteria	Chloroflexota	Dehalococcoidia	E44-bin15	E44-bin15	Kmv38
Guaymas_MAG_P_087	k141_2064598_4	4785	5006	-		hypothetical protein			k141_2064598	Bacteria	Chloroflexota	Dehalococcoidia	E44-bin15	E44-bin15	Kmv38
Guaymas_MAG_P_087	k141_2064598_5	5584	5841	-		hypothetical protein			k141_2064598	Bacteria	Chloroflexota	Dehalococcoidia	E44-bin15	E44-bin15	Kmv38
Guaymas_MAG_P_087	k141_2064598_6	6483	6674	-		hypothetical protein			k141_2064598	Bacteria	Chloroflexota	Dehalococcoidia	E44-bin15	E44-bin15	Kmv38
Guaymas_MAG_P_087	k141_887538_1	355	603	+		hypothetical protein			k141_887538	Bacteria	Chloroflexota	Dehalococcoidia	E44-bin15	E44-bin15	Kmv38
Guaymas_MAG_P_087	k141_887538_2	671	1120	-	nuoC	NADH-quinone oxidoreductase subunit C/D	COG:COG0649	7.1.1.-	k141_887538	Bacteria	Chloroflexota	Dehalococcoidia	E44-bin15	E44-bin15	Kmv38
Guaymas_MAG_P_087	k141_887538_3	1113	1709	-	ndhK	NAD(P)H-quinone oxidoreductase subunit K,chloroplastic		7.1.1.-	k141_887538	Bacteria	Chloroflexota	Dehalococcoidia	E44-bin15	E44-bin15	Kmv38
Guaymas_MAG_P_087	k141_887538_4	1700	2071	-	ndhC	NAD(P)H-quinone oxidoreductase subunit 3		7.1.1.-	k141_887538	Bacteria	Chloroflexota	Dehalococcoidia	E44-bin15	E44-bin15	Kmv38
Guaymas_MAG_P_087	k141_887538_5	2199	3902	+		hypothetical protein			k141_887538	Bacteria	Chloroflexota	Dehalococcoidia	E44-bin15	E44-bin15	Kmv38
Guaymas_MAG_P_087	k141_8162063_1	105	731	-		hypothetical protein			k141_8162063	Bacteria	Chloroflexota	Dehalococcoidia	E44-bin15	E44-bin15	Kmv38
Guaymas_MAG_P_087	k141_8162063_2	868	1284	+		Protein archease			k141_8162063	Bacteria	Chloroflexota	Dehalococcoidia	E44-bin15	E44-bin15	Kmv38
Guaymas_MAG_P_087	k141_8162063_3	1300	2754	+	rtcB	RNA-splicing ligase RtcB		6.5.1.-	k141_8162063	Bacteria	Chloroflexota	Dehalococcoidia	E44-bin15	E44-bin15	Kmv38
Guaymas_MAG_P_087	k141_8162063_4	2890	4620	+	scpA_1	Methylmalonyl-CoA mutase	COG:COG1884	5.4.99.2	k141_8162063	Bacteria	Chloroflexota	Dehalococcoidia	E44-bin15	E44-bin15	Kmv38
Guaymas_MAG_P_087	k141_8162063_5	4768	5124	+		hypothetical protein			k141_8162063	Bacteria	Chloroflexota	Dehalococcoidia	E44-bin15	E44-bin15	Kmv38
Guaymas_MAG_P_087	k141_8162063_6	5118	5561	+		hypothetical protein			k141_8162063	Bacteria	Chloroflexota	Dehalococcoidia	E44-bin15	E44-bin15	Kmv38
Guaymas_MAG_P_087	k141_8162063_7	5577	6725	+	gcdB	Glutaconyl-CoA decarboxylase subunit beta	COG:COG1883	7.2.4.5	k141_8162063	Bacteria	Chloroflexota	Dehalococcoidia	E44-bin15	E44-bin15	Kmv38
Guaymas_MAG_P_087	k141_8162063_8	6849	7637	+	crt_2	Short-chain-enoyl-CoA hydratase	COG:COG1024	4.2.1.150	k141_8162063	Bacteria	Chloroflexota	Dehalococcoidia	E44-bin15	E44-bin15	Kmv38
Guaymas_MAG_P_087	k141_8162063_9	7709	8788	-	ychF	Ribosome-binding ATPase YchF	COG:COG0012		k141_8162063	Bacteria	Chloroflexota	Dehalococcoidia	E44-bin15	E44-bin15	Kmv38
Guaymas_MAG_P_087	k141_3670413_1	294	1223	+		hypothetical protein			k141_3670413	Bacteria	Chloroflexota	Dehalococcoidia	E44-bin15	E44-bin15	Kmv38
Guaymas_MAG_P_087	k141_4312134_1	418	807	+		hypothetical protein			k141_4312134	Bacteria	Chloroflexota	Dehalococcoidia	E44-bin15	E44-bin15	Kmv38
Guaymas_MAG_P_087	k141_4312134_2	1284	1775	-	def	Peptide deformylase		3.5.1.88	k141_4312134	Bacteria	Chloroflexota	Dehalococcoidia	E44-bin15	E44-bin15	Kmv38
Guaymas_MAG_P_087	k141_4847765_1	55	1719	+	leuS	Leucine--tRNA ligase		6.1.1.4	k141_4847765	Bacteria	Chloroflexota	Dehalococcoidia	E44-bin15	E44-bin15	Kmv38
Guaymas_MAG_P_087	k141_8270802_1	43	840	+		D-arabitol-phosphate dehydrogenase		1.1.1.301	k141_8270802	Bacteria	Chloroflexota	Dehalococcoidia	E44-bin15	E44-bin15	Kmv38
Guaymas_MAG_P_087	k141_8270802_2	854	1147	-		hypothetical protein			k141_8270802	Bacteria	Chloroflexota	Dehalococcoidia	E44-bin15	E44-bin15	Kmv38
Guaymas_MAG_P_087	k141_355438_1	495	974	-	ybeY_1	Endoribonuclease YbeY	COG:COG0319	3.1.-.-	k141_355438	Bacteria	Chloroflexota	Dehalococcoidia	E44-bin15	E44-bin15	Kmv38
Guaymas_MAG_P_087	k141_355438_2	1083	1886	+	pyrF	Orotidine 5'-phosphate decarboxylase		4.1.1.23	k141_355438	Bacteria	Chloroflexota	Dehalococcoidia	E44-bin15	E44-bin15	Kmv38
Guaymas_MAG_P_087	k141_355438_3	1889	2083	+		hypothetical protein			k141_355438	Bacteria	Chloroflexota	Dehalococcoidia	E44-bin15	E44-bin15	Kmv38
Guaymas_MAG_P_087	k141_355438_4	2170	2703	+		hypothetical protein	COG:COG1259		k141_355438	Bacteria	Chloroflexota	Dehalococcoidia	E44-bin15	E44-bin15	Kmv38
Guaymas_MAG_P_087	k141_355438_5	2726	3058	+		hypothetical protein			k141_355438	Bacteria	Chloroflexota	Dehalococcoidia	E44-bin15	E44-bin15	Kmv38
Guaymas_MAG_P_087	k141_7736180_1	75	428	+		hypothetical protein			k141_7736180	Bacteria	Chloroflexota	Dehalococcoidia	E44-bin15	E44-bin15	Kmv38
Guaymas_MAG_P_087	k141_7736180_2	442	1005	+	porC	Pyruvate synthase subunit PorC	COG:COG1014	1.2.7.1	k141_7736180	Bacteria	Chloroflexota	Dehalococcoidia	E44-bin15	E44-bin15	Kmv38
Guaymas_MAG_P_087	k141_4849248_1	1167	1847	+		hypothetical protein			k141_4849248	Bacteria	Chloroflexota	Dehalococcoidia	E44-bin15	E44-bin15	Kmv38
Guaymas_MAG_P_087	k141_4849248_2	2085	2387	-		hypothetical protein			k141_4849248	Bacteria	Chloroflexota	Dehalococcoidia	E44-bin15	E44-bin15	Kmv38
Guaymas_MAG_P_087	k141_7417277_1	24	695	+	fabD	Malonyl CoA-acyl carrier protein transacylase		2.3.1.39	k141_7417277	Bacteria	Chloroflexota	Dehalococcoidia	E44-bin15	E44-bin15	Kmv38
Guaymas_MAG_P_087	k141_7417277_2	860	1669	-	bpoC	Putative non-heme bromoperoxidase BpoC	COG:COG0596	1.11.1.18	k141_7417277	Bacteria	Chloroflexota	Dehalococcoidia	E44-bin15	E44-bin15	Kmv38
Guaymas_MAG_P_087	k141_7417277_3	1651	2394	-		hypothetical protein			k141_7417277	Bacteria	Chloroflexota	Dehalococcoidia	E44-bin15	E44-bin15	Kmv38
Guaymas_MAG_P_087	k141_7417277_4	2470	3783	+	asnB	Asparagine synthetase B [glutamine-hydrolyzing]	COG:COG0367	6.3.5.4	k141_7417277	Bacteria	Chloroflexota	Dehalococcoidia	E44-bin15	E44-bin15	Kmv38
Guaymas_MAG_P_087	k141_7417277_5	3812	4489	+		hypothetical protein			k141_7417277	Bacteria	Chloroflexota	Dehalococcoidia	E44-bin15	E44-bin15	Kmv38
Guaymas_MAG_P_087	k141_7417277_6	4434	4847	-		hypothetical protein			k141_7417277	Bacteria	Chloroflexota	Dehalococcoidia	E44-bin15	E44-bin15	Kmv38
Guaymas_MAG_P_087	k141_7417277_7	4851	4988	-		hypothetical protein			k141_7417277	Bacteria	Chloroflexota	Dehalococcoidia	E44-bin15	E44-bin15	Kmv38
Guaymas_MAG_P_087	k141_1106101_1	199	456	+		hypothetical protein			k141_1106101	Bacteria	Chloroflexota	Dehalococcoidia	E44-bin15	E44-bin15	Kmv38
Guaymas_MAG_P_087	k141_1106101_2	996	1592	-	mobA	putative molybdenum cofactorguanylyltransferase	COG:COG0746	2.7.7.77	k141_1106101	Bacteria	Chloroflexota	Dehalococcoidia	E44-bin15	E44-bin15	Kmv38
Guaymas_MAG_P_087	k141_1106101_3	1695	2513	+	gloB_2	Hydroxyacylglutathione hydrolase		3.1.2.6	k141_1106101	Bacteria	Chloroflexota	Dehalococcoidia	E44-bin15	E44-bin15	Kmv38
Guaymas_MAG_P_087	k141_6455113_1	60	752	+		hypothetical protein			k141_6455113	Bacteria	Chloroflexota	Dehalococcoidia	E44-bin15	E44-bin15	Kmv38
Guaymas_MAG_P_087	k141_1962496_1	28	531	+	hadI_1	2-hydroxyisocaproyl-CoA dehydratase activator	COG:COG1924	3.-.-.-	k141_1962496	Bacteria	Chloroflexota	Dehalococcoidia	E44-bin15	E44-bin15	Kmv38
Guaymas_MAG_P_087	k141_1962496_2	655	1656	+	trpS	Tryptophan--tRNA ligase	COG:COG0180	6.1.1.2	k141_1962496	Bacteria	Chloroflexota	Dehalococcoidia	E44-bin15	E44-bin15	Kmv38
Guaymas_MAG_P_087	k141_359090_1	530	1234	+	nfi	Endonuclease V	COG:COG1515	3.1.21.7	k141_359090	Bacteria	Chloroflexota	Dehalococcoidia	E44-bin15	E44-bin15	Kmv38
Guaymas_MAG_P_087	k141_6242963_1	423	1076	-	adk	Adenylate kinase		2.7.4.3	k141_6242963	Bacteria	Chloroflexota	Dehalococcoidia	E44-bin15	E44-bin15	Kmv38
Guaymas_MAG_P_087	k141_6242963_2	1089	2423	-	secY	Protein translocase subunit SecY	COG:COG0201		k141_6242963	Bacteria	Chloroflexota	Dehalococcoidia	E44-bin15	E44-bin15	Kmv38
Guaymas_MAG_P_087	k141_6242963_3	2398	2841	-	rplO	50S ribosomal protein L15	COG:COG0200		k141_6242963	Bacteria	Chloroflexota	Dehalococcoidia	E44-bin15	E44-bin15	Kmv38
Guaymas_MAG_P_087	k141_4211831_1	9	758	+		hypothetical protein			k141_4211831	Bacteria	Chloroflexota	Dehalococcoidia	E44-bin15	E44-bin15	Kmv38
Guaymas_MAG_P_087	k141_5175859_1	292	858	-	ywqN	Putative NAD(P)H-dependent FMN-containingoxidoreductase YwqN	COG:COG0655	1.-.-.-	k141_5175859	Bacteria	Chloroflexota	Dehalococcoidia	E44-bin15	E44-bin15	Kmv38
Guaymas_MAG_P_087	k141_5175859_2	956	1864	-	ahpF	NADH dehydrogenase		1.6.99.3	k141_5175859	Bacteria	Chloroflexota	Dehalococcoidia	E44-bin15	E44-bin15	Kmv38
Guaymas_MAG_P_087	k141_5175859_3	1880	2119	-	grxC	Glutaredoxin 3	COG:COG0695		k141_5175859	Bacteria	Chloroflexota	Dehalococcoidia	E44-bin15	E44-bin15	Kmv38
Guaymas_MAG_P_087	k141_5175859_4	2560	3102	-		hypothetical protein			k141_5175859	Bacteria	Chloroflexota	Dehalococcoidia	E44-bin15	E44-bin15	Kmv38
Guaymas_MAG_P_087	k141_5389646_1	653	871	-		hypothetical protein			k141_5389646	Bacteria	Chloroflexota	Dehalococcoidia	E44-bin15	E44-bin15	Kmv38
Guaymas_MAG_P_087	k141_8385573_1	315	1631	+	ligA	DNA ligase	COG:COG0272	6.5.1.2	k141_8385573	Bacteria	Chloroflexota	Dehalococcoidia	E44-bin15	E44-bin15	Kmv38
Guaymas_MAG_P_087	k141_8385573_2	1719	2144	+		hypothetical protein			k141_8385573	Bacteria	Chloroflexota	Dehalococcoidia	E44-bin15	E44-bin15	Kmv38
Guaymas_MAG_P_087	k141_8385573_3	2160	2711	+	pth	Peptidyl-tRNA hydrolase		3.1.1.29	k141_8385573	Bacteria	Chloroflexota	Dehalococcoidia	E44-bin15	E44-bin15	Kmv38
Guaymas_MAG_P_087	k141_6459216_1	108	818	+	patZ	Peptidyl-lysine N-acetyltransferase PatZ	COG:COG0454	2.3.1.-	k141_6459216	Bacteria	Chloroflexota	Dehalococcoidia	E44-bin15	E44-bin15	Kmv38
Guaymas_MAG_P_087	k141_6459216_2	815	2053	+	moeA	Molybdopterin molybdenumtransferase	COG:COG0303	2.10.1.1	k141_6459216	Bacteria	Chloroflexota	Dehalococcoidia	E44-bin15	E44-bin15	Kmv38
Guaymas_MAG_P_087	k141_6459216_3	2100	2765	+		hypothetical protein			k141_6459216	Bacteria	Chloroflexota	Dehalococcoidia	E44-bin15	E44-bin15	Kmv38
Guaymas_MAG_P_087	k141_6459216_4	2752	3147	-		hypothetical protein			k141_6459216	Bacteria	Chloroflexota	Dehalococcoidia	E44-bin15	E44-bin15	Kmv38
Guaymas_MAG_P_087	k141_6459216_5	3315	3896	+		hypothetical protein			k141_6459216	Bacteria	Chloroflexota	Dehalococcoidia	E44-bin15	E44-bin15	Kmv38
Guaymas_MAG_P_087	k141_6459216_6	3951	4235	-	acyP	Acylphosphatase	COG:COG1254	3.6.1.7	k141_6459216	Bacteria	Chloroflexota	Dehalococcoidia	E44-bin15	E44-bin15	Kmv38
Guaymas_MAG_P_087	k141_6459216_7	4205	4369	-		hypothetical protein			k141_6459216	Bacteria	Chloroflexota	Dehalococcoidia	E44-bin15	E44-bin15	Kmv38
Guaymas_MAG_P_087	k141_6459216_8	4425	5354	-		hypothetical protein			k141_6459216	Bacteria	Chloroflexota	Dehalococcoidia	E44-bin15	E44-bin15	Kmv38
Guaymas_MAG_P_087	k141_6459216_9	5354	5494	-		hypothetical protein			k141_6459216	Bacteria	Chloroflexota	Dehalococcoidia	E44-bin15	E44-bin15	Kmv38
Guaymas_MAG_P_087	k141_3785973_1	55	690	+		hypothetical protein			k141_3785973	Bacteria	Chloroflexota	Dehalococcoidia	E44-bin15	E44-bin15	Kmv38
Guaymas_MAG_P_087	k141_3785973_2	842	1429	+		hypothetical protein			k141_3785973	Bacteria	Chloroflexota	Dehalococcoidia	E44-bin15	E44-bin15	Kmv38
Guaymas_MAG_P_087	k141_3785973_3	1489	2985	+	pepA	putative cytosol aminopeptidase		3.4.11.1	k141_3785973	Bacteria	Chloroflexota	Dehalococcoidia	E44-bin15	E44-bin15	Kmv38
Guaymas_MAG_P_087	k141_3785973_4	3008	3661	+		hypothetical protein			k141_3785973	Bacteria	Chloroflexota	Dehalococcoidia	E44-bin15	E44-bin15	Kmv38
Guaymas_MAG_P_087	k141_3785973_5	3743	4396	+		hypothetical protein			k141_3785973	Bacteria	Chloroflexota	Dehalococcoidia	E44-bin15	E44-bin15	Kmv38
Guaymas_MAG_P_087	k141_3785973_6	4470	5273	+		putative enoyl-CoA hydratase echA12	COG:COG1024	4.2.1.17	k141_3785973	Bacteria	Chloroflexota	Dehalococcoidia	E44-bin15	E44-bin15	Kmv38
Guaymas_MAG_P_087	k141_3785973_7	5469	6215	+	fabG_3	3-oxoacyl-[acyl-carrier-protein] reductase FabG		1.1.1.100	k141_3785973	Bacteria	Chloroflexota	Dehalococcoidia	E44-bin15	E44-bin15	Kmv38
Guaymas_MAG_P_087	k141_3785973_8	6246	7115	+		hypothetical protein			k141_3785973	Bacteria	Chloroflexota	Dehalococcoidia	E44-bin15	E44-bin15	Kmv38
Guaymas_MAG_P_087	k141_3785973_9	7134	8279	+		Putative acyl-CoA dehydrogenase FadE17		1.3.99.-	k141_3785973	Bacteria	Chloroflexota	Dehalococcoidia	E44-bin15	E44-bin15	Kmv38
Guaymas_MAG_P_087	k141_470595_1	332	1006	-		hypothetical protein			k141_470595	Bacteria	Chloroflexota	Dehalococcoidia	E44-bin15	E44-bin15	Kmv38
Guaymas_MAG_P_087	k141_470595_2	1034	1411	-	aspC	Aspartate aminotransferase		2.6.1.1	k141_470595	Bacteria	Chloroflexota	Dehalococcoidia	E44-bin15	E44-bin15	Kmv38
Guaymas_MAG_P_087	k141_4000219_1	215	442	+		hypothetical protein			k141_4000219	Bacteria	Chloroflexota	Dehalococcoidia	E44-bin15	E44-bin15	Kmv38
Guaymas_MAG_P_087	k141_4000219_2	439	753	+		hypothetical protein			k141_4000219	Bacteria	Chloroflexota	Dehalococcoidia	E44-bin15	E44-bin15	Kmv38
Guaymas_MAG_P_087	k141_4000219_3	755	1702	-	menA	1,4-dihydroxy-2-naphthoateoctaprenyltransferase	COG:COG1575	2.5.1.74	k141_4000219	Bacteria	Chloroflexota	Dehalococcoidia	E44-bin15	E44-bin15	Kmv38
Guaymas_MAG_P_087	k141_4000219_4	1703	2494	-		hypothetical protein			k141_4000219	Bacteria	Chloroflexota	Dehalococcoidia	E44-bin15	E44-bin15	Kmv38
Guaymas_MAG_P_087	k141_4000219_5	2498	2719	-		hypothetical protein			k141_4000219	Bacteria	Chloroflexota	Dehalococcoidia	E44-bin15	E44-bin15	Kmv38
Guaymas_MAG_P_087	k141_4000219_6	2722	3141	-	gatB	Aspartyl/glutamyl-tRNA(Asn/Gln) amidotransferasesubunit B	COG:COG0064	6.3.5.-	k141_4000219	Bacteria	Chloroflexota	Dehalococcoidia	E44-bin15	E44-bin15	Kmv38
Guaymas_MAG_P_087	k141_6032830_1	652	792	-		hypothetical protein			k141_6032830	Bacteria	Chloroflexota	Dehalococcoidia	E44-bin15	E44-bin15	Kmv38
Guaymas_MAG_P_087	k141_6032830_2	1572	2729	+	pyk	Pyruvate kinase		2.7.1.40	k141_6032830	Bacteria	Chloroflexota	Dehalococcoidia	E44-bin15	E44-bin15	Kmv38
Guaymas_MAG_P_087	k141_256563_1	152	529	+		hypothetical protein			k141_256563	Bacteria	Chloroflexota	Dehalococcoidia	E44-bin15	E44-bin15	Kmv38
Guaymas_MAG_P_087	k141_256563_2	629	1084	-		hypothetical protein			k141_256563	Bacteria	Chloroflexota	Dehalococcoidia	E44-bin15	E44-bin15	Kmv38
Guaymas_MAG_P_087	k141_256563_3	1259	1771	-		hypothetical protein	COG:COG2110		k141_256563	Bacteria	Chloroflexota	Dehalococcoidia	E44-bin15	E44-bin15	Kmv38
Guaymas_MAG_P_087	k141_256563_4	1839	2084	-		hypothetical protein			k141_256563	Bacteria	Chloroflexota	Dehalococcoidia	E44-bin15	E44-bin15	Kmv38
Guaymas_MAG_P_087	k141_1433558_1	130	369	+		hypothetical protein			k141_1433558	Bacteria	Chloroflexota	Dehalococcoidia	E44-bin15	E44-bin15	Kmv38
Guaymas_MAG_P_087	k141_1433558_2	764	1936	-	proS	Proline--tRNA ligase	COG:COG0442	6.1.1.15	k141_1433558	Bacteria	Chloroflexota	Dehalococcoidia	E44-bin15	E44-bin15	Kmv38
Guaymas_MAG_P_087	k141_3038366_1	233	472	-		hypothetical protein			k141_3038366	Bacteria	Chloroflexota	Dehalococcoidia	E44-bin15	E44-bin15	Kmv38
Guaymas_MAG_P_087	k141_3038366_2	579	1751	-	groL	60 kDa chaperonin	COG:COG0459		k141_3038366	Bacteria	Chloroflexota	Dehalococcoidia	E44-bin15	E44-bin15	Kmv38
Guaymas_MAG_P_087	k141_7639711_1	216	1313	-	recF	DNA replication and repair protein RecF	COG:COG1195		k141_7639711	Bacteria	Chloroflexota	Dehalococcoidia	E44-bin15	E44-bin15	Kmv38
Guaymas_MAG_P_087	k141_7639711_2	1358	1837	-		hypothetical protein			k141_7639711	Bacteria	Chloroflexota	Dehalococcoidia	E44-bin15	E44-bin15	Kmv38
Guaymas_MAG_P_087	k141_900231_1	709	1497	-	echA8	putative enoyl-CoA hydratase echA8	COG:COG1024	4.2.1.17	k141_900231	Bacteria	Chloroflexota	Dehalococcoidia	E44-bin15	E44-bin15	Kmv38
Guaymas_MAG_P_087	k141_3254762_1	28	237	+		hypothetical protein			k141_3254762	Bacteria	Chloroflexota	Dehalococcoidia	E44-bin15	E44-bin15	Kmv38
Guaymas_MAG_P_087	k141_3254762_2	907	1215	-	rpsO	30S ribosomal protein S15			k141_3254762	Bacteria	Chloroflexota	Dehalococcoidia	E44-bin15	E44-bin15	Kmv38
Guaymas_MAG_P_087	k141_4966591_1	47	664	+	coaE	Dephospho-CoA kinase	COG:COG0237	2.7.1.24	k141_4966591	Bacteria	Chloroflexota	Dehalococcoidia	E44-bin15	E44-bin15	Kmv38
Guaymas_MAG_P_087	k141_4966591_2	661	1560	+	nirQ	Denitrification regulatory protein NirQ	COG:COG0714		k141_4966591	Bacteria	Chloroflexota	Dehalococcoidia	E44-bin15	E44-bin15	Kmv38
Guaymas_MAG_P_087	k141_4966591_3	1644	2225	+	nudL_2	putative Nudix hydrolase NudL		3.6.1.-	k141_4966591	Bacteria	Chloroflexota	Dehalococcoidia	E44-bin15	E44-bin15	Kmv38
Guaymas_MAG_P_087	k141_4966591_4	2860	3018	-		hypothetical protein			k141_4966591	Bacteria	Chloroflexota	Dehalococcoidia	E44-bin15	E44-bin15	Kmv38
Guaymas_MAG_P_087	k141_2077674_1	670	1056	-		hypothetical protein			k141_2077674	Bacteria	Chloroflexota	Dehalococcoidia	E44-bin15	E44-bin15	Kmv38
Guaymas_MAG_P_087	k141_2077674_2	1162	1605	-	cymR	HTH-type transcriptional regulator CymR			k141_2077674	Bacteria	Chloroflexota	Dehalococcoidia	E44-bin15	E44-bin15	Kmv38
Guaymas_MAG_P_087	k141_2077674_3	2331	4355	-		hypothetical protein			k141_2077674	Bacteria	Chloroflexota	Dehalococcoidia	E44-bin15	E44-bin15	Kmv38
Guaymas_MAG_P_087	k141_2077674_4	4430	4834	-	phoP_1	Alkaline phosphatase synthesis transcriptionalregulatory protein PhoP	COG:COG0745		k141_2077674	Bacteria	Chloroflexota	Dehalococcoidia	E44-bin15	E44-bin15	Kmv38
Guaymas_MAG_P_087	k141_2077674_5	4800	5228	-	phoP_2	Alkaline phosphatase synthesis transcriptionalregulatory protein PhoP	COG:COG0745		k141_2077674	Bacteria	Chloroflexota	Dehalococcoidia	E44-bin15	E44-bin15	Kmv38
Guaymas_MAG_P_087	k141_6892619_1	58	1092	+	hisG	ATP phosphoribosyltransferase		2.4.2.17	k141_6892619	Bacteria	Chloroflexota	Dehalococcoidia	E44-bin15	E44-bin15	Kmv38
Guaymas_MAG_P_087	k141_6892619_2	1147	1860	+		hypothetical protein			k141_6892619	Bacteria	Chloroflexota	Dehalococcoidia	E44-bin15	E44-bin15	Kmv38
Guaymas_MAG_P_087	k141_6892619_3	1832	2446	-		hypothetical protein			k141_6892619	Bacteria	Chloroflexota	Dehalococcoidia	E44-bin15	E44-bin15	Kmv38
Guaymas_MAG_P_087	k141_2187717_1	599	1810	-	cysN	Sulfate adenylyltransferase subunit 1	COG:COG2895	2.7.7.4	k141_2187717	Bacteria	Chloroflexota	Dehalococcoidia	E44-bin15	E44-bin15	Kmv38
Guaymas_MAG_P_087	k141_2187717_2	1828	2628	-	cysD	Sulfate adenylyltransferase subunit 2	COG:COG0175	2.7.7.4	k141_2187717	Bacteria	Chloroflexota	Dehalococcoidia	E44-bin15	E44-bin15	Kmv38
Guaymas_MAG_P_087	k141_2187717_3	2641	3462	-		hypothetical protein			k141_2187717	Bacteria	Chloroflexota	Dehalococcoidia	E44-bin15	E44-bin15	Kmv38
Guaymas_MAG_P_087	k141_2187717_4	3483	3698	-		hypothetical protein			k141_2187717	Bacteria	Chloroflexota	Dehalococcoidia	E44-bin15	E44-bin15	Kmv38
Guaymas_MAG_P_087	k141_7749684_1	1024	1815	-	cfiA_1	2-oxoglutarate carboxylase large subunit	COG:COG0511	6.4.1.7	k141_7749684	Bacteria	Chloroflexota	Dehalococcoidia	E44-bin15	E44-bin15	Kmv38
Guaymas_MAG_P_087	k141_7749684_2	1815	2024	-	cfiA_2	2-oxoglutarate carboxylase large subunit	COG:COG0511	6.4.1.7	k141_7749684	Bacteria	Chloroflexota	Dehalococcoidia	E44-bin15	E44-bin15	Kmv38
Guaymas_MAG_P_087	k141_4754535_1	10	741	+	guaA	GMP synthase [glutamine-hydrolyzing]		6.3.5.2	k141_4754535	Bacteria	Chloroflexota	Dehalococcoidia	E44-bin15	E44-bin15	Kmv38
Guaymas_MAG_P_087	k141_4754535_2	758	1012	+		hypothetical protein			k141_4754535	Bacteria	Chloroflexota	Dehalococcoidia	E44-bin15	E44-bin15	Kmv38
Guaymas_MAG_P_087	k141_5932264_1	65	1021	+	mshA_1	D-inositol-3-phosphate glycosyltransferase		2.4.1.250	k141_5932264	Bacteria	Chloroflexota	Dehalococcoidia	E44-bin15	E44-bin15	Kmv38
Guaymas_MAG_P_087	k141_5932264_2	1022	1729	+	COQ5_2	2-methoxy-6-polyprenyl-1,4-benzoquinolmethylase, mitochondrial		2.1.1.163	k141_5932264	Bacteria	Chloroflexota	Dehalococcoidia	E44-bin15	E44-bin15	Kmv38
Guaymas_MAG_P_087	k141_5932264_3	1749	3008	+	mshA_2	D-inositol 3-phosphate glycosyltransferase	COG:COG0438	2.4.1.250	k141_5932264	Bacteria	Chloroflexota	Dehalococcoidia	E44-bin15	E44-bin15	Kmv38
Guaymas_MAG_P_087	k141_5932264_4	2995	3771	-	COQ5_3	2-methoxy-6-polyprenyl-1,4-benzoquinolmethylase, mitochondrial		2.1.1.163	k141_5932264	Bacteria	Chloroflexota	Dehalococcoidia	E44-bin15	E44-bin15	Kmv38
Guaymas_MAG_P_087	k141_5932264_5	3758	4321	-	fumA	Fumarate hydratase class I, aerobic	COG:COG1838	4.2.1.2	k141_5932264	Bacteria	Chloroflexota	Dehalococcoidia	E44-bin15	E44-bin15	Kmv38
Guaymas_MAG_P_087	k141_5932264_6	4325	4891	-		hypothetical protein			k141_5932264	Bacteria	Chloroflexota	Dehalococcoidia	E44-bin15	E44-bin15	Kmv38
Guaymas_MAG_P_087	k141_6788988_1	331	1752	-	FCS1_4	Trans-feruloyl-CoA synthase FCS1		6.2.1.34	k141_6788988	Bacteria	Chloroflexota	Dehalococcoidia	E44-bin15	E44-bin15	Kmv38
Guaymas_MAG_P_087	k141_6788988_2	1761	2456	-	FCS1_5	Trans-feruloyl-CoA synthase FCS1		6.2.1.34	k141_6788988	Bacteria	Chloroflexota	Dehalococcoidia	E44-bin15	E44-bin15	Kmv38
Guaymas_MAG_P_087	k141_6788988_3	2679	2819	+		hypothetical protein			k141_6788988	Bacteria	Chloroflexota	Dehalococcoidia	E44-bin15	E44-bin15	Kmv38
Guaymas_MAG_P_087	k141_6789218_1	231	680	-	yqeY	putative protein YqeY	COG:COG1610		k141_6789218	Bacteria	Chloroflexota	Dehalococcoidia	E44-bin15	E44-bin15	Kmv38
Guaymas_MAG_P_087	k141_6789218_2	708	890	-	rpsU	30S ribosomal protein S21	COG:COG0828		k141_6789218	Bacteria	Chloroflexota	Dehalococcoidia	E44-bin15	E44-bin15	Kmv38
Guaymas_MAG_P_087	k141_6789218_3	974	1618	-		hypothetical protein			k141_6789218	Bacteria	Chloroflexota	Dehalococcoidia	E44-bin15	E44-bin15	Kmv38
Guaymas_MAG_P_087	k141_6789218_4	1651	3225	+		hypothetical protein			k141_6789218	Bacteria	Chloroflexota	Dehalococcoidia	E44-bin15	E44-bin15	Kmv38
Guaymas_MAG_P_087	k141_6789218_5	3211	3318	-		hypothetical protein			k141_6789218	Bacteria	Chloroflexota	Dehalococcoidia	E44-bin15	E44-bin15	Kmv38
Guaymas_MAG_P_087	k141_6146139_1	2914	3735	-		hypothetical protein			k141_6146139	Bacteria	Chloroflexota	Dehalococcoidia	E44-bin15	E44-bin15	Kmv38
Guaymas_MAG_P_087	k141_5184079_1	80	394	+		Metal reductase	COG:COG0446	1.16.1.-	k141_5184079	Bacteria	Chloroflexota	Dehalococcoidia	E44-bin15	E44-bin15	Kmv38
Guaymas_MAG_P_087	k141_5184079_2	558	1766	+	fadA_2	3-ketoacyl-CoA thiolase		2.3.1.16	k141_5184079	Bacteria	Chloroflexota	Dehalococcoidia	E44-bin15	E44-bin15	Kmv38
Guaymas_MAG_P_087	k141_5398248_1	4	519	+	htpX	Protease HtpX		3.4.24.-	k141_5398248	Bacteria	Chloroflexota	Dehalococcoidia	E44-bin15	E44-bin15	Kmv38
Guaymas_MAG_P_087	k141_5398248_2	603	824	+		hypothetical protein			k141_5398248	Bacteria	Chloroflexota	Dehalococcoidia	E44-bin15	E44-bin15	Kmv38
Guaymas_MAG_P_087	k141_7111011_1	203	1051	+	atpB	V-type ATP synthase beta chain	COG:COG1156		k141_7111011	Bacteria	Chloroflexota	Dehalococcoidia	E44-bin15	E44-bin15	Kmv38
Guaymas_MAG_P_087	k141_7111011_2	1280	1912	+	ntpD	V-type sodium ATPase subunit D			k141_7111011	Bacteria	Chloroflexota	Dehalococcoidia	E44-bin15	E44-bin15	Kmv38
Guaymas_MAG_P_087	k141_7111011_3	1926	2354	+		hypothetical protein			k141_7111011	Bacteria	Chloroflexota	Dehalococcoidia	E44-bin15	E44-bin15	Kmv38
Guaymas_MAG_P_087	k141_5292903_1	714	848	+		hypothetical protein			k141_5292903	Bacteria	Chloroflexota	Dehalococcoidia	E44-bin15	E44-bin15	Kmv38
Guaymas_MAG_P_087	k141_5078989_1	26	475	+		hypothetical protein			k141_5078989	Bacteria	Chloroflexota	Dehalococcoidia	E44-bin15	E44-bin15	Kmv38
Guaymas_MAG_P_087	k141_5078989_2	499	714	-		hypothetical protein			k141_5078989	Bacteria	Chloroflexota	Dehalococcoidia	E44-bin15	E44-bin15	Kmv38
Guaymas_MAG_P_087	k141_5078989_3	724	1665	-	prs	Ribose-phosphate pyrophosphokinase	COG:COG0462	2.7.6.1	k141_5078989	Bacteria	Chloroflexota	Dehalococcoidia	E44-bin15	E44-bin15	Kmv38
Guaymas_MAG_P_087	k141_5078989_4	1679	2095	-	crt_3	Short-chain-enoyl-CoA hydratase	COG:COG1024	4.2.1.150	k141_5078989	Bacteria	Chloroflexota	Dehalococcoidia	E44-bin15	E44-bin15	Kmv38
Guaymas_MAG_P_087	k141_7217412_1	298	1143	+	ycf3	Photosystem I assembly protein Ycf3			k141_7217412	Bacteria	Chloroflexota	Dehalococcoidia	E44-bin15	E44-bin15	Kmv38
Guaymas_MAG_P_087	k141_7217412_2	1127	1372	+		hypothetical protein			k141_7217412	Bacteria	Chloroflexota	Dehalococcoidia	E44-bin15	E44-bin15	Kmv38
Guaymas_MAG_P_087	k141_7217412_3	1369	2010	+		hypothetical protein			k141_7217412	Bacteria	Chloroflexota	Dehalococcoidia	E44-bin15	E44-bin15	Kmv38
Guaymas_MAG_P_087	k141_7217412_4	2000	2473	-		hypothetical protein			k141_7217412	Bacteria	Chloroflexota	Dehalococcoidia	E44-bin15	E44-bin15	Kmv38
Guaymas_MAG_P_087	k141_7325630_1	134	361	-		hypothetical protein			k141_7325630	Bacteria	Chloroflexota	Dehalococcoidia	E44-bin15	E44-bin15	Kmv38
Guaymas_MAG_P_087	k141_7325630_2	533	853	+		hypothetical protein			k141_7325630	Bacteria	Chloroflexota	Dehalococcoidia	E44-bin15	E44-bin15	Kmv38
Guaymas_MAG_P_087	k141_7325630_3	850	2835	+		hypothetical protein			k141_7325630	Bacteria	Chloroflexota	Dehalococcoidia	E44-bin15	E44-bin15	Kmv38
Guaymas_MAG_P_087	k141_7325630_4	2849	3313	+		hypothetical protein			k141_7325630	Bacteria	Chloroflexota	Dehalococcoidia	E44-bin15	E44-bin15	Kmv38
Guaymas_MAG_P_087	k141_7325630_5	3338	3919	+	atpE	V-type proton ATPase subunit E			k141_7325630	Bacteria	Chloroflexota	Dehalococcoidia	E44-bin15	E44-bin15	Kmv38
Guaymas_MAG_P_087	k141_7325630_6	3920	4975	+	atpC	V-type ATP synthase subunit C			k141_7325630	Bacteria	Chloroflexota	Dehalococcoidia	E44-bin15	E44-bin15	Kmv38
Guaymas_MAG_P_087	k141_7325630_7	4972	5328	+	atpF_2	V-type ATP synthase subunit F			k141_7325630	Bacteria	Chloroflexota	Dehalococcoidia	E44-bin15	E44-bin15	Kmv38
Guaymas_MAG_P_087	k141_7325630_8	5648	6166	-		hypothetical protein			k141_7325630	Bacteria	Chloroflexota	Dehalococcoidia	E44-bin15	E44-bin15	Kmv38
Guaymas_MAG_P_087	k141_5721496_1	39	812	+	fbp	Fructose-1,6-bisphosphate aldolase/phosphatase	COG:COG1980	3.1.3.11	k141_5721496	Bacteria	Chloroflexota	Dehalococcoidia	E44-bin15	E44-bin15	Kmv38
Guaymas_MAG_P_087	k141_7005667_1	41	901	+	trpD	Anthranilate phosphoribosyltransferase	COG:COG0547	2.4.2.18	k141_7005667	Bacteria	Chloroflexota	Dehalococcoidia	E44-bin15	E44-bin15	Kmv38
Guaymas_MAG_P_087	k141_4224712_1	1	822	-	dapF	Diaminopimelate epimerase	COG:COG0253	5.1.1.7	k141_4224712	Bacteria	Chloroflexota	Dehalococcoidia	E44-bin15	E44-bin15	Kmv38
Guaymas_MAG_P_087	k141_4224712_2	886	1398	-	miaA	tRNA dimethylallyltransferase	COG:COG0324	2.5.1.75	k141_4224712	Bacteria	Chloroflexota	Dehalococcoidia	E44-bin15	E44-bin15	Kmv38
Guaymas_MAG_P_087	k141_588656_1	125	1480	+		hypothetical protein			k141_588656	Bacteria	Chloroflexota	Dehalococcoidia	E44-bin15	E44-bin15	Kmv38
Guaymas_MAG_P_087	k141_7435713_1	53	670	+	fhs	Formate--tetrahydrofolate ligase		6.3.4.3	k141_7435713	Bacteria	Chloroflexota	Dehalococcoidia	E44-bin15	E44-bin15	Kmv38
Guaymas_MAG_P_087	k141_7435713_2	783	2210	+	pat	Peptidyl-lysine N-acetyltransferase Pat	COG:COG0454	2.3.1.-	k141_7435713	Bacteria	Chloroflexota	Dehalococcoidia	E44-bin15	E44-bin15	Kmv38
Guaymas_MAG_P_087	k141_1016850_1	976	1848	-	ilvE_1	Branched-chain-amino-acid aminotransferase	COG:COG0115	2.6.1.42	k141_1016850	Bacteria	Chloroflexota	Dehalococcoidia	E44-bin15	E44-bin15	Kmv38
Guaymas_MAG_P_087	k141_1016850_2	1858	2280	-	pabA_1	Aminodeoxychorismate/anthranilate synthasecomponent 2	COG:COG0512	2.6.1.85	k141_1016850	Bacteria	Chloroflexota	Dehalococcoidia	E44-bin15	E44-bin15	Kmv38
Guaymas_MAG_P_087	k141_5188624_1	160	1170	+		Acyl-CoA dehydrogenase, short-chain specific	COG:COG1960	1.3.8.1	k141_5188624	Bacteria	Chloroflexota	Dehalococcoidia	E44-bin15	E44-bin15	Kmv38
Guaymas_MAG_P_087	k141_5188624_2	1520	2179	-	scoB	putative succinyl-CoA:3-ketoacid coenzyme Atransferase subunit B	COG:COG2057	2.8.3.5	k141_5188624	Bacteria	Chloroflexota	Dehalococcoidia	E44-bin15	E44-bin15	Kmv38
Guaymas_MAG_P_087	k141_5188624_3	2189	2656	-	scoA	putative succinyl-CoA:3-ketoacid coenzyme Atransferase subunit A	COG:COG1788	2.8.3.5	k141_5188624	Bacteria	Chloroflexota	Dehalococcoidia	E44-bin15	E44-bin15	Kmv38
Guaymas_MAG_P_087	k141_2194350_1	20	409	+	argH	Argininosuccinate lyase	COG:COG0165	4.3.2.1	k141_2194350	Bacteria	Chloroflexota	Dehalococcoidia	E44-bin15	E44-bin15	Kmv38
Guaymas_MAG_P_087	k141_2194350_2	402	1076	+	rpe	Ribulose-phosphate 3-epimerase		5.1.3.1	k141_2194350	Bacteria	Chloroflexota	Dehalococcoidia	E44-bin15	E44-bin15	Kmv38
Guaymas_MAG_P_087	k141_2194350_3	1073	1261	-	rpmB	50S ribosomal protein L28	COG:COG0227		k141_2194350	Bacteria	Chloroflexota	Dehalococcoidia	E44-bin15	E44-bin15	Kmv38
Guaymas_MAG_P_087	k141_2194350_4	1356	2957	+		hypothetical protein			k141_2194350	Bacteria	Chloroflexota	Dehalococcoidia	E44-bin15	E44-bin15	Kmv38
Guaymas_MAG_P_087	k141_2194350_5	2996	3808	-		hypothetical protein			k141_2194350	Bacteria	Chloroflexota	Dehalococcoidia	E44-bin15	E44-bin15	Kmv38
Guaymas_MAG_P_087	k141_3693175_1	30	437	+	tal	Transaldolase	COG:COG0176	2.2.1.2	k141_3693175	Bacteria	Chloroflexota	Dehalococcoidia	E44-bin15	E44-bin15	Kmv38
Guaymas_MAG_P_087	k141_3693175_2	602	1141	-		hypothetical protein			k141_3693175	Bacteria	Chloroflexota	Dehalococcoidia	E44-bin15	E44-bin15	Kmv38
Guaymas_MAG_P_087	k141_2517269_1	17	613	+		hypothetical protein			k141_2517269	Bacteria	Chloroflexota	Dehalococcoidia	E44-bin15	E44-bin15	Kmv38
Guaymas_MAG_P_087	k141_2517269_2	624	776	+	acrC_1	Acryloyl-CoA reductase (NADH)		1.3.1.95	k141_2517269	Bacteria	Chloroflexota	Dehalococcoidia	E44-bin15	E44-bin15	Kmv38
Guaymas_MAG_P_087	k141_2517269_3	773	1936	+	tgt	Queuine tRNA-ribosyltransferase		2.4.2.29	k141_2517269	Bacteria	Chloroflexota	Dehalococcoidia	E44-bin15	E44-bin15	Kmv38
Guaymas_MAG_P_087	k141_2517269_4	2147	2380	-		hypothetical protein			k141_2517269	Bacteria	Chloroflexota	Dehalococcoidia	E44-bin15	E44-bin15	Kmv38
Guaymas_MAG_P_087	k141_2517269_5	2498	3289	+		Crotonyl-CoA hydratase	COG:COG1024	4.2.1.150	k141_2517269	Bacteria	Chloroflexota	Dehalococcoidia	E44-bin15	E44-bin15	Kmv38
Guaymas_MAG_P_087	k141_2517269_6	3286	3687	-	mcm	Methylmalonyl-CoA mutase	COG:COG1884	5.4.99.2	k141_2517269	Bacteria	Chloroflexota	Dehalococcoidia	E44-bin15	E44-bin15	Kmv38
Guaymas_MAG_P_087	k141_2517269_7	3786	4184	-	epi	Ethylmalonyl-CoA/methylmalonyl-CoA epimerase	COG:COG0346	5.1.99.-	k141_2517269	Bacteria	Chloroflexota	Dehalococcoidia	E44-bin15	E44-bin15	Kmv38
Guaymas_MAG_P_087	k141_2517269_8	4216	5031	-	acdA_2	Acyl-CoA dehydrogenase	COG:COG1960	1.3.99.-	k141_2517269	Bacteria	Chloroflexota	Dehalococcoidia	E44-bin15	E44-bin15	Kmv38
Guaymas_MAG_P_087	k141_3051372_1	110	418	+	rpsJ	30S ribosomal protein S10	COG:COG0051		k141_3051372	Bacteria	Chloroflexota	Dehalococcoidia	E44-bin15	E44-bin15	Kmv38
Guaymas_MAG_P_087	k141_3051372_2	540	1157	+	rplC	50S ribosomal protein L3			k141_3051372	Bacteria	Chloroflexota	Dehalococcoidia	E44-bin15	E44-bin15	Kmv38
Guaymas_MAG_P_087	k141_3051372_3	1168	2376	+		hypothetical protein			k141_3051372	Bacteria	Chloroflexota	Dehalococcoidia	E44-bin15	E44-bin15	Kmv38
Guaymas_MAG_P_087	k141_377393_1	158	1111	-		hypothetical protein			k141_377393	Bacteria	Chloroflexota	Dehalococcoidia	E44-bin15	E44-bin15	Kmv38
Guaymas_MAG_P_087	k141_377393_2	1170	2072	-	dapA	4-hydroxy-tetrahydrodipicolinate synthase	COG:COG0329	4.3.3.7	k141_377393	Bacteria	Chloroflexota	Dehalococcoidia	E44-bin15	E44-bin15	Kmv38
Guaymas_MAG_P_087	k141_377393_3	2072	2503	-	asd	Aspartate-semialdehyde dehydrogenase	COG:COG0136	1.2.1.11	k141_377393	Bacteria	Chloroflexota	Dehalococcoidia	E44-bin15	E44-bin15	Kmv38
Guaymas_MAG_P_087	k141_4656598_1	218	754	+		hypothetical protein			k141_4656598	Bacteria	Chloroflexota	Dehalococcoidia	E44-bin15	E44-bin15	Kmv38
Guaymas_MAG_P_087	k141_4656598_2	680	1210	-		Nucleoside-triphosphatase THEP1	COG:COG1618	3.6.1.15	k141_4656598	Bacteria	Chloroflexota	Dehalococcoidia	E44-bin15	E44-bin15	Kmv38
Guaymas_MAG_P_087	k141_6476300_1	70	675	+	pheA	Bifunctional chorismate mutase/prephenatedehydratase			k141_6476300	Bacteria	Chloroflexota	Dehalococcoidia	E44-bin15	E44-bin15	Kmv38
Guaymas_MAG_P_087	k141_6476300_2	730	1011	-		hypothetical protein			k141_6476300	Bacteria	Chloroflexota	Dehalococcoidia	E44-bin15	E44-bin15	Kmv38
Guaymas_MAG_P_087	k141_6476300_3	995	1291	-		hypothetical protein			k141_6476300	Bacteria	Chloroflexota	Dehalococcoidia	E44-bin15	E44-bin15	Kmv38
Guaymas_MAG_P_087	k141_6476300_4	1509	2534	-	salA	Iron-sulfur cluster carrier protein	COG:COG0489		k141_6476300	Bacteria	Chloroflexota	Dehalococcoidia	E44-bin15	E44-bin15	Kmv38
Guaymas_MAG_P_087	k141_6476300_5	2519	4081	-	bchE	Anaerobic magnesium-protoporphyrin IX monomethylester cyclase		1.21.98.3	k141_6476300	Bacteria	Chloroflexota	Dehalococcoidia	E44-bin15	E44-bin15	Kmv38
Guaymas_MAG_P_087	k141_6476300_6	4138	4800	-		hypothetical protein			k141_6476300	Bacteria	Chloroflexota	Dehalococcoidia	E44-bin15	E44-bin15	Kmv38
Guaymas_MAG_P_087	k141_6476300_7	4895	5908	-	gap	Glyceraldehyde-3-phosphate dehydrogenase		1.2.1.12	k141_6476300	Bacteria	Chloroflexota	Dehalococcoidia	E44-bin15	E44-bin15	Kmv38
Guaymas_MAG_P_087	k141_6476300_8	6018	6548	-		hypothetical protein			k141_6476300	Bacteria	Chloroflexota	Dehalococcoidia	E44-bin15	E44-bin15	Kmv38
Guaymas_MAG_P_087	k141_378869_1	380	1225	-	ttdA	L(+)-tartrate dehydratase subunit alpha	COG:COG1951	4.2.1.32	k141_378869	Bacteria	Chloroflexota	Dehalococcoidia	E44-bin15	E44-bin15	Kmv38
Guaymas_MAG_P_087	k141_378869_2	1234	2163	-	mdh	Malate dehydrogenase		1.1.1.37	k141_378869	Bacteria	Chloroflexota	Dehalococcoidia	E44-bin15	E44-bin15	Kmv38
Guaymas_MAG_P_087	k141_6048653_1	925	1260	-	rplV	50S ribosomal protein L22	COG:COG0091		k141_6048653	Bacteria	Chloroflexota	Dehalococcoidia	E44-bin15	E44-bin15	Kmv38
Guaymas_MAG_P_087	k141_6048653_2	1266	1565	-	rpsS	30S ribosomal protein S19			k141_6048653	Bacteria	Chloroflexota	Dehalococcoidia	E44-bin15	E44-bin15	Kmv38
Guaymas_MAG_P_087	k141_6048653_3	1570	2394	-	rplB	50S ribosomal protein L2			k141_6048653	Bacteria	Chloroflexota	Dehalococcoidia	E44-bin15	E44-bin15	Kmv38
Guaymas_MAG_P_087	k141_6048653_4	2473	2757	-	rplW	50S ribosomal protein L23			k141_6048653	Bacteria	Chloroflexota	Dehalococcoidia	E44-bin15	E44-bin15	Kmv38
Guaymas_MAG_P_087	k141_6048653_5	2927	3277	-	rplD	50S ribosomal protein L4			k141_6048653	Bacteria	Chloroflexota	Dehalococcoidia	E44-bin15	E44-bin15	Kmv38
Guaymas_MAG_P_087	k141_7547279_1	2	352	+	pyrK	Dihydroorotate dehydrogenase B (NAD(+)),electron transfer subunit			k141_7547279	Bacteria	Chloroflexota	Dehalococcoidia	E44-bin15	E44-bin15	Kmv38
Guaymas_MAG_P_087	k141_7547279_2	378	794	+		hypothetical protein			k141_7547279	Bacteria	Chloroflexota	Dehalococcoidia	E44-bin15	E44-bin15	Kmv38
Guaymas_MAG_P_087	k141_7547279_3	856	1725	+	yitJ	Bifunctional homocysteineS-methyltransferase/5,10-methylenetetrahydrofolatereductase	COG:COG0646		k141_7547279	Bacteria	Chloroflexota	Dehalococcoidia	E44-bin15	E44-bin15	Kmv38
Guaymas_MAG_P_087	k141_7547279_4	1769	2224	+		hypothetical protein			k141_7547279	Bacteria	Chloroflexota	Dehalococcoidia	E44-bin15	E44-bin15	Kmv38
Guaymas_MAG_P_087	k141_7547279_5	2299	2763	+		hypothetical protein			k141_7547279	Bacteria	Chloroflexota	Dehalococcoidia	E44-bin15	E44-bin15	Kmv38
Guaymas_MAG_P_087	k141_7547279_6	2881	3279	+	mprA	Response regulator MprA	COG:COG0745		k141_7547279	Bacteria	Chloroflexota	Dehalococcoidia	E44-bin15	E44-bin15	Kmv38
Guaymas_MAG_P_087	k141_7547279_7	3265	3681	-		hypothetical protein			k141_7547279	Bacteria	Chloroflexota	Dehalococcoidia	E44-bin15	E44-bin15	Kmv38
Guaymas_MAG_P_087	k141_8082224_1	629	2707	+		EtfAB:quinone oxidoreductase	COG:COG0247	1.18.-.-	k141_8082224	Bacteria	Chloroflexota	Dehalococcoidia	E44-bin15	E44-bin15	Kmv38
Guaymas_MAG_P_087	k141_8082224_2	2849	3970	-		Metal reductase	COG:COG0446	1.16.1.-	k141_8082224	Bacteria	Chloroflexota	Dehalococcoidia	E44-bin15	E44-bin15	Kmv38
Guaymas_MAG_P_087	k141_7441459_1	348	884	-		hypothetical protein			k141_7441459	Bacteria	Chloroflexota	Dehalococcoidia	E44-bin15	E44-bin15	Kmv38
Guaymas_MAG_P_087	k141_7441459_2	905	1666	-		hypothetical protein			k141_7441459	Bacteria	Chloroflexota	Dehalococcoidia	E44-bin15	E44-bin15	Kmv38
Guaymas_MAG_P_087	k141_7441459_3	1663	2742	-	padG	NADH-dependent phenylglyoxylate dehydrogenasesubunit alpha		1.2.1.58	k141_7441459	Bacteria	Chloroflexota	Dehalococcoidia	E44-bin15	E44-bin15	Kmv38
Guaymas_MAG_P_087	k141_7441459_4	2810	4297	-		putative butyrate:acetyl-CoA coenzymeA-transferase	COG:COG0427	2.8.3.-	k141_7441459	Bacteria	Chloroflexota	Dehalococcoidia	E44-bin15	E44-bin15	Kmv38
Guaymas_MAG_P_087	k141_7441459_5	4725	4898	-		hypothetical protein			k141_7441459	Bacteria	Chloroflexota	Dehalococcoidia	E44-bin15	E44-bin15	Kmv38
Guaymas_MAG_P_087	k141_7441459_6	5169	5462	-		hypothetical protein			k141_7441459	Bacteria	Chloroflexota	Dehalococcoidia	E44-bin15	E44-bin15	Kmv38
Guaymas_MAG_P_087	k141_7441459_7	5993	6505	-		hypothetical protein			k141_7441459	Bacteria	Chloroflexota	Dehalococcoidia	E44-bin15	E44-bin15	Kmv38
Guaymas_MAG_P_087	k141_6156604_1	165	1073	+	speE_2	Polyamine aminopropyltransferase	COG:COG0421	2.5.1.104	k141_6156604	Bacteria	Chloroflexota	Dehalococcoidia	E44-bin15	E44-bin15	Kmv38
Guaymas_MAG_P_087	k141_6156604_2	1110	2330	-		Cyclohexane-1-carbonyl-CoA dehydrogenase	COG:COG1960	1.3.8.11	k141_6156604	Bacteria	Chloroflexota	Dehalococcoidia	E44-bin15	E44-bin15	Kmv38
Guaymas_MAG_P_087	k141_6156604_3	2435	2743	-		hypothetical protein			k141_6156604	Bacteria	Chloroflexota	Dehalococcoidia	E44-bin15	E44-bin15	Kmv38
Guaymas_MAG_P_087	k141_6156604_4	2873	3034	-		hypothetical protein			k141_6156604	Bacteria	Chloroflexota	Dehalococcoidia	E44-bin15	E44-bin15	Kmv38
Guaymas_MAG_P_087	k141_7654246_1	410	1366	-		hypothetical protein			k141_7654246	Bacteria	Chloroflexota	Dehalococcoidia	E44-bin15	E44-bin15	Kmv38
Guaymas_MAG_P_087	k141_7654246_2	1350	1928	-	ybeY_2	Endoribonuclease YbeY		3.1.-.-	k141_7654246	Bacteria	Chloroflexota	Dehalococcoidia	E44-bin15	E44-bin15	Kmv38
Guaymas_MAG_P_087	k141_4553128_1	448	1104	-		hypothetical protein			k141_4553128	Bacteria	Chloroflexota	Dehalococcoidia	E44-bin15	E44-bin15	Kmv38
Guaymas_MAG_P_087	k141_3269394_1	61	1311	+	purF	Amidophosphoribosyltransferase	COG:COG0034	2.4.2.14	k141_3269394	Bacteria	Chloroflexota	Dehalococcoidia	E44-bin15	E44-bin15	Kmv38
Guaymas_MAG_P_087	k141_3269394_2	1389	1553	-		hypothetical protein			k141_3269394	Bacteria	Chloroflexota	Dehalococcoidia	E44-bin15	E44-bin15	Kmv38
Guaymas_MAG_P_087	k141_3269394_3	1516	1689	-		hypothetical protein			k141_3269394	Bacteria	Chloroflexota	Dehalococcoidia	E44-bin15	E44-bin15	Kmv38
Guaymas_MAG_P_087	k141_2200932_1	15	599	+		hypothetical protein			k141_2200932	Bacteria	Chloroflexota	Dehalococcoidia	E44-bin15	E44-bin15	Kmv38
Guaymas_MAG_P_087	k141_2200932_2	601	1380	+	hisF_1	Imidazole glycerol phosphate synthase subunitHisF	COG:COG0107	4.3.2.10	k141_2200932	Bacteria	Chloroflexota	Dehalococcoidia	E44-bin15	E44-bin15	Kmv38
Guaymas_MAG_P_087	k141_2200932_3	1464	2606	+	lhgD_1	L-2-hydroxyglutarate dehydrogenase	COG:COG0579	1.1.5.-	k141_2200932	Bacteria	Chloroflexota	Dehalococcoidia	E44-bin15	E44-bin15	Kmv38
Guaymas_MAG_P_087	k141_2200932_4	2621	3868	+	gdhA	Glutamate dehydrogenase	COG:COG0334	1.4.1.3	k141_2200932	Bacteria	Chloroflexota	Dehalococcoidia	E44-bin15	E44-bin15	Kmv38
Guaymas_MAG_P_087	k141_1237712_1	41	544	+		Cyclohexane-1-carbonyl-CoA dehydrogenase	COG:COG1960	1.3.8.11	k141_1237712	Bacteria	Chloroflexota	Dehalococcoidia	E44-bin15	E44-bin15	Kmv38
Guaymas_MAG_P_087	k141_3911932_1	201	488	+		hypothetical protein			k141_3911932	Bacteria	Chloroflexota	Dehalococcoidia	E44-bin15	E44-bin15	Kmv38
Guaymas_MAG_P_087	k141_3911932_2	472	1425	-		putative aminopeptidase	COG:COG3191	3.4.11.-	k141_3911932	Bacteria	Chloroflexota	Dehalococcoidia	E44-bin15	E44-bin15	Kmv38
Guaymas_MAG_P_087	k141_6375021_1	49	999	+	metG	Methionine--tRNA ligase		6.1.1.10	k141_6375021	Bacteria	Chloroflexota	Dehalococcoidia	E44-bin15	E44-bin15	Kmv38
Guaymas_MAG_P_087	k141_6375021_2	993	1775	+	dtd3	D-aminoacyl-tRNA deacylase		3.1.1.96	k141_6375021	Bacteria	Chloroflexota	Dehalococcoidia	E44-bin15	E44-bin15	Kmv38
Guaymas_MAG_P_087	k141_6375021_3	1797	2762	+	hepT	Heptaprenyl diphosphate synthase component 2	COG:COG0142	2.5.1.30	k141_6375021	Bacteria	Chloroflexota	Dehalococcoidia	E44-bin15	E44-bin15	Kmv38
Guaymas_MAG_P_087	k141_6375021_4	2767	3339	-		hypothetical protein			k141_6375021	Bacteria	Chloroflexota	Dehalococcoidia	E44-bin15	E44-bin15	Kmv38
Guaymas_MAG_P_087	k141_6375021_5	3421	4191	-	recO	DNA repair protein RecO	COG:COG1381		k141_6375021	Bacteria	Chloroflexota	Dehalococcoidia	E44-bin15	E44-bin15	Kmv38
Guaymas_MAG_P_087	k141_6375021_6	4294	4809	-	fkpB	FKBP-type 16 kDa peptidyl-prolyl cis-transisomerase	COG:COG1047	5.2.1.8	k141_6375021	Bacteria	Chloroflexota	Dehalococcoidia	E44-bin15	E44-bin15	Kmv38
Guaymas_MAG_P_087	k141_64036_1	15	971	-	amiB2	Putative amidase AmiB2	COG:COG0154	3.5.1.4	k141_64036	Bacteria	Chloroflexota	Dehalococcoidia	E44-bin15	E44-bin15	Kmv38
Guaymas_MAG_P_087	k141_5198300_1	74	1009	+	leuB	3-isopropylmalate dehydrogenase	COG:COG0473	1.1.1.85	k141_5198300	Bacteria	Chloroflexota	Dehalococcoidia	E44-bin15	E44-bin15	Kmv38
Guaymas_MAG_P_087	k141_6803647_1	560	892	-		hypothetical protein			k141_6803647	Bacteria	Chloroflexota	Dehalococcoidia	E44-bin15	E44-bin15	Kmv38
Guaymas_MAG_P_087	k141_6803647_2	1129	1356	+	hypC_2	Hydrogenase maturation factor HypC	COG:COG0298		k141_6803647	Bacteria	Chloroflexota	Dehalococcoidia	E44-bin15	E44-bin15	Kmv38
Guaymas_MAG_P_087	k141_4556976_1	454	753	-		hypothetical protein			k141_4556976	Bacteria	Chloroflexota	Dehalococcoidia	E44-bin15	E44-bin15	Kmv38
Guaymas_MAG_P_087	k141_4878826_1	25	429	+	cobO_1	Corrinoid adenosyltransferase		2.5.1.17	k141_4878826	Bacteria	Chloroflexota	Dehalococcoidia	E44-bin15	E44-bin15	Kmv38
Guaymas_MAG_P_087	k141_4878826_2	448	2112	+	bhbA	Methylmalonyl-CoA mutase		5.4.99.2	k141_4878826	Bacteria	Chloroflexota	Dehalococcoidia	E44-bin15	E44-bin15	Kmv38
Guaymas_MAG_P_087	k141_601011_1	312	1076	-	mtgB	Glycine betaine methyltransferase	COG:COG5598	2.1.1.-	k141_601011	Bacteria	Chloroflexota	Dehalococcoidia	E44-bin15	E44-bin15	Kmv38
Guaymas_MAG_P_087	k141_3381962_1	26	649	+		hypothetical protein			k141_3381962	Bacteria	Chloroflexota	Dehalococcoidia	E44-bin15	E44-bin15	Kmv38
Guaymas_MAG_P_087	k141_3381962_2	646	1410	+	korB	2-oxoglutarate oxidoreductase subunit KorB	COG:COG1013	1.2.7.3	k141_3381962	Bacteria	Chloroflexota	Dehalococcoidia	E44-bin15	E44-bin15	Kmv38
Guaymas_MAG_P_087	k141_3381962_3	1426	2001	+		hypothetical protein			k141_3381962	Bacteria	Chloroflexota	Dehalococcoidia	E44-bin15	E44-bin15	Kmv38
Guaymas_MAG_P_087	k141_3381962_4	2009	3301	-		putative FAD-linked oxidoreductase	COG:COG0277	1.-.-.-	k141_3381962	Bacteria	Chloroflexota	Dehalococcoidia	E44-bin15	E44-bin15	Kmv38
Guaymas_MAG_P_087	k141_4987684_1	535	1650	-	acuC	Acetoin utilization protein AcuC			k141_4987684	Bacteria	Chloroflexota	Dehalococcoidia	E44-bin15	E44-bin15	Kmv38
Guaymas_MAG_P_087	k141_4987684_2	1647	2165	-		hypothetical protein			k141_4987684	Bacteria	Chloroflexota	Dehalococcoidia	E44-bin15	E44-bin15	Kmv38
Guaymas_MAG_P_087	k141_4987684_3	2155	2925	-	rbn_1	Ribonuclease BN		3.1.26.11	k141_4987684	Bacteria	Chloroflexota	Dehalococcoidia	E44-bin15	E44-bin15	Kmv38
Guaymas_MAG_P_087	k141_5629085_1	331	750	-		hypothetical protein			k141_5629085	Bacteria	Chloroflexota	Dehalococcoidia	E44-bin15	E44-bin15	Kmv38
Guaymas_MAG_P_087	k141_4667478_1	81	377	+	dprA	DNA processing protein DprA	COG:COG0758		k141_4667478	Bacteria	Chloroflexota	Dehalococcoidia	E44-bin15	E44-bin15	Kmv38
Guaymas_MAG_P_087	k141_4667478_2	465	755	+		hypothetical protein			k141_4667478	Bacteria	Chloroflexota	Dehalococcoidia	E44-bin15	E44-bin15	Kmv38
Guaymas_MAG_P_087	k141_4667478_3	756	1403	+		hypothetical protein			k141_4667478	Bacteria	Chloroflexota	Dehalococcoidia	E44-bin15	E44-bin15	Kmv38
Guaymas_MAG_P_087	k141_2634907_1	120	317	+		hypothetical protein			k141_2634907	Bacteria	Chloroflexota	Dehalococcoidia	E44-bin15	E44-bin15	Kmv38
Guaymas_MAG_P_087	k141_2634907_2	830	1153	-		hypothetical protein			k141_2634907	Bacteria	Chloroflexota	Dehalococcoidia	E44-bin15	E44-bin15	Kmv38
Guaymas_MAG_P_087	k141_922779_1	811	2361	-		hypothetical protein			k141_922779	Bacteria	Chloroflexota	Dehalococcoidia	E44-bin15	E44-bin15	Kmv38
Guaymas_MAG_P_087	k141_922779_2	2424	3215	-	carD_1	Caffeyl-CoA reductase-Etf complex subunit CarD	COG:COG2086	1.3.1.108	k141_922779	Bacteria	Chloroflexota	Dehalococcoidia	E44-bin15	E44-bin15	Kmv38
Guaymas_MAG_P_087	k141_922779_3	3412	4101	-		hypothetical protein			k141_922779	Bacteria	Chloroflexota	Dehalococcoidia	E44-bin15	E44-bin15	Kmv38
Guaymas_MAG_P_087	k141_922779_4	4200	5453	-		hypothetical protein			k141_922779	Bacteria	Chloroflexota	Dehalococcoidia	E44-bin15	E44-bin15	Kmv38
Guaymas_MAG_P_087	k141_922779_5	5457	6089	-	glmS	Glutamate mutase sigma subunit		5.4.99.1	k141_922779	Bacteria	Chloroflexota	Dehalococcoidia	E44-bin15	E44-bin15	Kmv38
Guaymas_MAG_P_087	k141_1565525_1	11	1321	+		hypothetical protein			k141_1565525	Bacteria	Chloroflexota	Dehalococcoidia	E44-bin15	E44-bin15	Kmv38
Guaymas_MAG_P_087	k141_1565525_2	1331	1582	+		hypothetical protein			k141_1565525	Bacteria	Chloroflexota	Dehalococcoidia	E44-bin15	E44-bin15	Kmv38
Guaymas_MAG_P_087	k141_1565525_3	1606	1830	+		hypothetical protein			k141_1565525	Bacteria	Chloroflexota	Dehalococcoidia	E44-bin15	E44-bin15	Kmv38
Guaymas_MAG_P_087	k141_1565525_4	1830	2642	+	yhdN	Aldo-keto reductase YhdN	COG:COG0667	1.1.1.-	k141_1565525	Bacteria	Chloroflexota	Dehalococcoidia	E44-bin15	E44-bin15	Kmv38
Guaymas_MAG_P_087	k141_6809491_1	349	603	+		hypothetical protein			k141_6809491	Bacteria	Chloroflexota	Dehalococcoidia	E44-bin15	E44-bin15	Kmv38
Guaymas_MAG_P_087	k141_6809491_2	593	1063	-	ribH	6,7-dimethyl-8-ribityllumazine synthase	COG:COG0054	2.5.1.78	k141_6809491	Bacteria	Chloroflexota	Dehalococcoidia	E44-bin15	E44-bin15	Kmv38
Guaymas_MAG_P_087	k141_6809491_3	1056	2294	-	ribBA	Riboflavin biosynthesis protein RibBA	COG:COG0108		k141_6809491	Bacteria	Chloroflexota	Dehalococcoidia	E44-bin15	E44-bin15	Kmv38
Guaymas_MAG_P_087	k141_6809491_4	2310	2939	-	ribE	Riboflavin synthase	COG:COG0307	2.5.1.9	k141_6809491	Bacteria	Chloroflexota	Dehalococcoidia	E44-bin15	E44-bin15	Kmv38
Guaymas_MAG_P_087	k141_6809491_5	2948	4039	-	ribD	Riboflavin biosynthesis protein RibD	COG:COG0117		k141_6809491	Bacteria	Chloroflexota	Dehalococcoidia	E44-bin15	E44-bin15	Kmv38
Guaymas_MAG_P_087	k141_6381874_1	467	577	-		hypothetical protein			k141_6381874	Bacteria	Chloroflexota	Dehalococcoidia	E44-bin15	E44-bin15	Kmv38
Guaymas_MAG_P_087	k141_6381874_2	578	829	-		hypothetical protein			k141_6381874	Bacteria	Chloroflexota	Dehalococcoidia	E44-bin15	E44-bin15	Kmv38
Guaymas_MAG_P_087	k141_6381874_3	1102	1935	-	ccsA	Cytochrome c biogenesis protein CcsA			k141_6381874	Bacteria	Chloroflexota	Dehalococcoidia	E44-bin15	E44-bin15	Kmv38
Guaymas_MAG_P_087	k141_6381874_4	1938	3362	-	ccs1	Cytochrome c biogenesis protein Ccs1			k141_6381874	Bacteria	Chloroflexota	Dehalococcoidia	E44-bin15	E44-bin15	Kmv38
Guaymas_MAG_P_087	k141_6381874_5	3482	3868	-	czcR	Transcriptional activator protein CzcR			k141_6381874	Bacteria	Chloroflexota	Dehalococcoidia	E44-bin15	E44-bin15	Kmv38
Guaymas_MAG_P_087	k141_6381874_6	3855	4166	-	sasA	Adaptive-response sensory-kinase SasA		2.7.-.-	k141_6381874	Bacteria	Chloroflexota	Dehalococcoidia	E44-bin15	E44-bin15	Kmv38
Guaymas_MAG_P_087	k141_3815127_1	8	760	+	dinB	DNA polymerase IV		2.7.7.7	k141_3815127	Bacteria	Chloroflexota	Dehalococcoidia	E44-bin15	E44-bin15	Kmv38
Guaymas_MAG_P_087	k141_3815127_2	827	1231	+	scpA_2	Methylmalonyl-CoA mutase	COG:COG1884	5.4.99.2	k141_3815127	Bacteria	Chloroflexota	Dehalococcoidia	E44-bin15	E44-bin15	Kmv38
Guaymas_MAG_P_087	k141_3815127_3	1231	2205	+		putative GTPase	COG:COG1703	3.6.-.-	k141_3815127	Bacteria	Chloroflexota	Dehalococcoidia	E44-bin15	E44-bin15	Kmv38
Guaymas_MAG_P_087	k141_3815127_4	2295	2690	+		hypothetical protein			k141_3815127	Bacteria	Chloroflexota	Dehalococcoidia	E44-bin15	E44-bin15	Kmv38
Guaymas_MAG_P_087	k141_3815127_5	2693	3112	+		hypothetical protein			k141_3815127	Bacteria	Chloroflexota	Dehalococcoidia	E44-bin15	E44-bin15	Kmv38
Guaymas_MAG_P_087	k141_3815127_6	3127	3894	+	caiD_1	Carnitinyl-CoA dehydratase	COG:COG1024	4.2.1.149	k141_3815127	Bacteria	Chloroflexota	Dehalococcoidia	E44-bin15	E44-bin15	Kmv38
Guaymas_MAG_P_087	k141_2210902_1	346	1149	-	carD_2	Caffeyl-CoA reductase-Etf complex subunit CarD	COG:COG2086	1.3.1.108	k141_2210902	Bacteria	Chloroflexota	Dehalococcoidia	E44-bin15	E44-bin15	Kmv38
Guaymas_MAG_P_087	k141_2210902_2	1253	2056	-		hypothetical protein			k141_2210902	Bacteria	Chloroflexota	Dehalococcoidia	E44-bin15	E44-bin15	Kmv38
Guaymas_MAG_P_087	k141_2210902_3	2283	2807	+	rssB_1	Regulator of RpoS			k141_2210902	Bacteria	Chloroflexota	Dehalococcoidia	E44-bin15	E44-bin15	Kmv38
Guaymas_MAG_P_087	k141_2210902_4	2824	2958	+		hypothetical protein			k141_2210902	Bacteria	Chloroflexota	Dehalococcoidia	E44-bin15	E44-bin15	Kmv38
Guaymas_MAG_P_087	k141_2210902_5	2955	4550	+		hypothetical protein			k141_2210902	Bacteria	Chloroflexota	Dehalococcoidia	E44-bin15	E44-bin15	Kmv38
Guaymas_MAG_P_087	k141_2210902_6	4562	7495	+	rcsC	Sensor histidine kinase RcsC		2.7.13.3	k141_2210902	Bacteria	Chloroflexota	Dehalococcoidia	E44-bin15	E44-bin15	Kmv38
Guaymas_MAG_P_087	k141_2210902_7	7485	8963	+	rssB_2	Regulator of RpoS			k141_2210902	Bacteria	Chloroflexota	Dehalococcoidia	E44-bin15	E44-bin15	Kmv38
Guaymas_MAG_P_087	k141_2210902_8	9482	10516	+		hypothetical protein			k141_2210902	Bacteria	Chloroflexota	Dehalococcoidia	E44-bin15	E44-bin15	Kmv38
Guaymas_MAG_P_087	k141_2210902_9	10523	11836	-		hypothetical protein			k141_2210902	Bacteria	Chloroflexota	Dehalococcoidia	E44-bin15	E44-bin15	Kmv38
Guaymas_MAG_P_087	k141_2210902_10	11942	12496	-	trpA	Tryptophan synthase alpha chain	COG:COG0159	4.2.1.20	k141_2210902	Bacteria	Chloroflexota	Dehalococcoidia	E44-bin15	E44-bin15	Kmv38
Guaymas_MAG_P_087	k141_2533546_1	86	1192	-	bbsF_5	Succinyl-CoA:(R)-benzylsuccinate CoA-transferasesubunit BbsF		2.8.3.15	k141_2533546	Bacteria	Chloroflexota	Dehalococcoidia	E44-bin15	E44-bin15	Kmv38
Guaymas_MAG_P_087	k141_4887047_1	22	240	-		hypothetical protein			k141_4887047	Bacteria	Chloroflexota	Dehalococcoidia	E44-bin15	E44-bin15	Kmv38
Guaymas_MAG_P_087	k141_4887047_2	260	949	+		hypothetical protein			k141_4887047	Bacteria	Chloroflexota	Dehalococcoidia	E44-bin15	E44-bin15	Kmv38
Guaymas_MAG_P_087	k141_4887047_3	996	1655	+	cmk	Cytidylate kinase	COG:COG0283	2.7.4.25	k141_4887047	Bacteria	Chloroflexota	Dehalococcoidia	E44-bin15	E44-bin15	Kmv38
Guaymas_MAG_P_087	k141_4887047_4	1656	2300	+	plsC	1-acyl-sn-glycerol-3-phosphate acyltransferase	COG:COG0204	2.3.1.-	k141_4887047	Bacteria	Chloroflexota	Dehalococcoidia	E44-bin15	E44-bin15	Kmv38
Guaymas_MAG_P_087	k141_4887047_5	2390	2518	+		hypothetical protein			k141_4887047	Bacteria	Chloroflexota	Dehalococcoidia	E44-bin15	E44-bin15	Kmv38
Guaymas_MAG_P_087	k141_4887047_6	2675	3391	-		hypothetical protein			k141_4887047	Bacteria	Chloroflexota	Dehalococcoidia	E44-bin15	E44-bin15	Kmv38
Guaymas_MAG_P_087	k141_7882324_1	9	497	+	lnrL	Linearmycin resistance ATP-binding protein LnrL	COG:COG1131	3.6.3.-	k141_7882324	Bacteria	Chloroflexota	Dehalococcoidia	E44-bin15	E44-bin15	Kmv38
Guaymas_MAG_P_087	k141_7882324_2	494	1585	+	ybhR	putative multidrug ABC transporter permeaseYbhR	COG:COG0842		k141_7882324	Bacteria	Chloroflexota	Dehalococcoidia	E44-bin15	E44-bin15	Kmv38
Guaymas_MAG_P_087	k141_7882324_3	1423	2127	-		hypothetical protein			k141_7882324	Bacteria	Chloroflexota	Dehalococcoidia	E44-bin15	E44-bin15	Kmv38
Guaymas_MAG_P_087	k141_7026696_1	449	1174	-	tlyA	16S/23S rRNA (cytidine-2'-O)-methyltransferaseTlyA	COG:COG1189	2.1.1.226	k141_7026696	Bacteria	Chloroflexota	Dehalococcoidia	E44-bin15	E44-bin15	Kmv38
Guaymas_MAG_P_087	k141_7026696_2	1362	1790	+	rpsL	30S ribosomal protein S12	COG:COG0048		k141_7026696	Bacteria	Chloroflexota	Dehalococcoidia	E44-bin15	E44-bin15	Kmv38
Guaymas_MAG_P_087	k141_7026696_3	1792	2262	+	rpsG	30S ribosomal protein S7	COG:COG0049		k141_7026696	Bacteria	Chloroflexota	Dehalococcoidia	E44-bin15	E44-bin15	Kmv38
Guaymas_MAG_P_087	k141_73591_1	809	1102	-		hypothetical protein			k141_73591	Bacteria	Chloroflexota	Dehalococcoidia	E44-bin15	E44-bin15	Kmv38
Guaymas_MAG_P_087	k141_5421961_1	316	1968	-	gyrB	Type 2 topoisomerase subunit B	COG:COG0187	5.6.2.2	k141_5421961	Bacteria	Chloroflexota	Dehalococcoidia	E44-bin15	E44-bin15	Kmv38
Guaymas_MAG_P_087	k141_5101020_1	180	1130	-	yqeN	putative protein YqeN	COG:COG1466		k141_5101020	Bacteria	Chloroflexota	Dehalococcoidia	E44-bin15	E44-bin15	Kmv38
Guaymas_MAG_P_087	k141_5101020_2	1267	1500	+		hypothetical protein			k141_5101020	Bacteria	Chloroflexota	Dehalococcoidia	E44-bin15	E44-bin15	Kmv38
Guaymas_MAG_P_087	k141_7774854_1	523	1575	+	cpdA	3',5'-cyclic adenosine monophosphatephosphodiesterase CpdA		3.1.4.53	k141_7774854	Bacteria	Chloroflexota	Dehalococcoidia	E44-bin15	E44-bin15	Kmv38
Guaymas_MAG_P_087	k141_7774854_2	1584	3692	+		hypothetical protein			k141_7774854	Bacteria	Chloroflexota	Dehalococcoidia	E44-bin15	E44-bin15	Kmv38
Guaymas_MAG_P_087	k141_7562334_1	351	1598	-	fabF	3-oxoacyl-[acyl-carrier-protein] synthase 2	COG:COG0304	2.3.1.179	k141_7562334	Bacteria	Chloroflexota	Dehalococcoidia	E44-bin15	E44-bin15	Kmv38
Guaymas_MAG_P_087	k141_7562334_2	2206	2436	-		hypothetical protein			k141_7562334	Bacteria	Chloroflexota	Dehalococcoidia	E44-bin15	E44-bin15	Kmv38
Guaymas_MAG_P_087	k141_502584_1	13	681	+	oppD	Oligopeptide transport ATP-binding protein OppD	COG:COG0444		k141_502584	Bacteria	Chloroflexota	Dehalococcoidia	E44-bin15	E44-bin15	Kmv38
Guaymas_MAG_P_087	k141_502584_2	697	1548	+	oppF	Oligopeptide transport ATP-binding protein OppF	COG:COG4608		k141_502584	Bacteria	Chloroflexota	Dehalococcoidia	E44-bin15	E44-bin15	Kmv38
Guaymas_MAG_P_087	k141_2535560_1	196	420	+		hypothetical protein			k141_2535560	Bacteria	Chloroflexota	Dehalococcoidia	E44-bin15	E44-bin15	Kmv38
Guaymas_MAG_P_087	k141_2535560_2	485	1114	-		hypothetical protein			k141_2535560	Bacteria	Chloroflexota	Dehalococcoidia	E44-bin15	E44-bin15	Kmv38
Guaymas_MAG_P_087	k141_2535560_3	1155	1349	-		hypothetical protein			k141_2535560	Bacteria	Chloroflexota	Dehalococcoidia	E44-bin15	E44-bin15	Kmv38
Guaymas_MAG_P_087	k141_2535560_4	1364	1771	-	dmdA	2,3-dimethylmalate dehydratase large subunit		4.2.1.85	k141_2535560	Bacteria	Chloroflexota	Dehalococcoidia	E44-bin15	E44-bin15	Kmv38
Guaymas_MAG_P_087	k141_1998694_1	32	517	+		hypothetical protein			k141_1998694	Bacteria	Chloroflexota	Dehalococcoidia	E44-bin15	E44-bin15	Kmv38
Guaymas_MAG_P_087	k141_1998694_2	1411	1731	-		hypothetical protein			k141_1998694	Bacteria	Chloroflexota	Dehalococcoidia	E44-bin15	E44-bin15	Kmv38
Guaymas_MAG_P_087	k141_1037949_1	1319	1873	-	gpsA	Glycerol-3-phosphate dehydrogenase [NAD(P)+]		1.1.1.94	k141_1037949	Bacteria	Chloroflexota	Dehalococcoidia	E44-bin15	E44-bin15	Kmv38
Guaymas_MAG_P_087	k141_7240835_1	70	1284	-	metK	S-adenosylmethionine synthase		2.5.1.6	k141_7240835	Bacteria	Chloroflexota	Dehalococcoidia	E44-bin15	E44-bin15	Kmv38
Guaymas_MAG_P_087	k141_7240835_2	1303	2556	-	ahcY	Adenosylhomocysteinase	COG:COG0499	3.3.1.1	k141_7240835	Bacteria	Chloroflexota	Dehalococcoidia	E44-bin15	E44-bin15	Kmv38
Guaymas_MAG_P_087	k141_1678308_1	60	731	+	uvrB	UvrABC system protein B			k141_1678308	Bacteria	Chloroflexota	Dehalococcoidia	E44-bin15	E44-bin15	Kmv38
Guaymas_MAG_P_087	k141_3819300_1	38	898	+	ilvB	Acetolactate synthase large subunit	COG:COG0028	2.2.1.6	k141_3819300	Bacteria	Chloroflexota	Dehalococcoidia	E44-bin15	E44-bin15	Kmv38
Guaymas_MAG_P_087	k141_3819300_2	898	1467	+	ilvH	Putative acetolactate synthase small subunit	COG:COG0440	2.2.1.6	k141_3819300	Bacteria	Chloroflexota	Dehalococcoidia	E44-bin15	E44-bin15	Kmv38
Guaymas_MAG_P_087	k141_5423774_1	395	874	-		hypothetical protein			k141_5423774	Bacteria	Chloroflexota	Dehalococcoidia	E44-bin15	E44-bin15	Kmv38
Guaymas_MAG_P_087	k141_5423774_2	871	2109	-	lon1	Lon protease 1	COG:COG0466	3.4.21.53	k141_5423774	Bacteria	Chloroflexota	Dehalococcoidia	E44-bin15	E44-bin15	Kmv38
Guaymas_MAG_P_087	k141_1572470_1	190	714	+	rplJ	50S ribosomal protein L10	COG:COG0244		k141_1572470	Bacteria	Chloroflexota	Dehalococcoidia	E44-bin15	E44-bin15	Kmv38
Guaymas_MAG_P_087	k141_1572470_2	716	1270	+		hypothetical protein			k141_1572470	Bacteria	Chloroflexota	Dehalococcoidia	E44-bin15	E44-bin15	Kmv38
Guaymas_MAG_P_087	k141_1572470_3	1293	1604	+		hypothetical protein			k141_1572470	Bacteria	Chloroflexota	Dehalococcoidia	E44-bin15	E44-bin15	Kmv38
Guaymas_MAG_P_087	k141_1572470_4	1636	2331	+		hypothetical protein			k141_1572470	Bacteria	Chloroflexota	Dehalococcoidia	E44-bin15	E44-bin15	Kmv38
Guaymas_MAG_P_087	k141_1572470_5	2532	3581	+		NADH:quinone reductase	COG:COG2070	1.6.5.11	k141_1572470	Bacteria	Chloroflexota	Dehalococcoidia	E44-bin15	E44-bin15	Kmv38
Guaymas_MAG_P_087	k141_1572470_6	3807	4772	+		NADH:quinone reductase	COG:COG2070	1.6.5.11	k141_1572470	Bacteria	Chloroflexota	Dehalococcoidia	E44-bin15	E44-bin15	Kmv38
Guaymas_MAG_P_087	k141_288705_1	1222	1602	-		hypothetical protein			k141_288705	Bacteria	Chloroflexota	Dehalococcoidia	E44-bin15	E44-bin15	Kmv38
Guaymas_MAG_P_087	k141_4997316_1	336	977	-		hypothetical protein			k141_4997316	Bacteria	Chloroflexota	Dehalococcoidia	E44-bin15	E44-bin15	Kmv38
Guaymas_MAG_P_087	k141_4997316_2	978	1997	-	thiE_2	Thiamine-phosphate synthase		2.5.1.3	k141_4997316	Bacteria	Chloroflexota	Dehalococcoidia	E44-bin15	E44-bin15	Kmv38
Guaymas_MAG_P_087	k141_4997316_3	1998	2366	-		hypothetical protein			k141_4997316	Bacteria	Chloroflexota	Dehalococcoidia	E44-bin15	E44-bin15	Kmv38
Guaymas_MAG_P_087	k141_2216267_1	143	841	+	hpdA	4-hydroxyphenylacetate decarboxylase activatingenzyme	COG:COG1180	1.97.1.-	k141_2216267	Bacteria	Chloroflexota	Dehalococcoidia	E44-bin15	E44-bin15	Kmv38
Guaymas_MAG_P_087	k141_2216267_2	892	2841	-	ilvG	Acetolactate synthase large subunit IlvG	COG:COG0028	2.2.1.6	k141_2216267	Bacteria	Chloroflexota	Dehalococcoidia	E44-bin15	E44-bin15	Kmv38
Guaymas_MAG_P_087	k141_2216267_3	2880	3626	-	carC_1	Caffeyl-CoA reductase-Etf complex subunit CarC	COG:COG1960	1.3.1.108	k141_2216267	Bacteria	Chloroflexota	Dehalococcoidia	E44-bin15	E44-bin15	Kmv38
Guaymas_MAG_P_087	k141_5960260_1	256	1050	-	purL	Phosphoribosylformylglycinamidine synthasesubunit PurL	COG:COG0046	6.3.5.3	k141_5960260	Bacteria	Chloroflexota	Dehalococcoidia	E44-bin15	E44-bin15	Kmv38
Guaymas_MAG_P_087	k141_5000304_1	1088	2296	-	bbsF_6	Succinyl-CoA:(R)-benzylsuccinate CoA-transferasesubunit BbsF		2.8.3.15	k141_5000304	Bacteria	Chloroflexota	Dehalococcoidia	E44-bin15	E44-bin15	Kmv38
Guaymas_MAG_P_087	k141_5000304_2	2313	3539	-	bbsE_7	Succinyl-CoA:(R)-benzylsuccinate CoA-transferasesubunit BbsE		2.8.3.15	k141_5000304	Bacteria	Chloroflexota	Dehalococcoidia	E44-bin15	E44-bin15	Kmv38
Guaymas_MAG_P_087	k141_5000304_3	4012	4497	+		hypothetical protein			k141_5000304	Bacteria	Chloroflexota	Dehalococcoidia	E44-bin15	E44-bin15	Kmv38
Guaymas_MAG_P_087	k141_5000304_4	4516	4812	+	prdB	D-proline reductase subunit gamma		1.21.4.1	k141_5000304	Bacteria	Chloroflexota	Dehalococcoidia	E44-bin15	E44-bin15	Kmv38
Guaymas_MAG_P_087	k141_5000304_5	5446	5745	-		hypothetical protein			k141_5000304	Bacteria	Chloroflexota	Dehalococcoidia	E44-bin15	E44-bin15	Kmv38
Guaymas_MAG_P_087	k141_5427714_1	220	492	-		hypothetical protein			k141_5427714	Bacteria	Chloroflexota	Dehalococcoidia	E44-bin15	E44-bin15	Kmv38
Guaymas_MAG_P_087	k141_5427714_2	542	1372	-		hypothetical protein			k141_5427714	Bacteria	Chloroflexota	Dehalococcoidia	E44-bin15	E44-bin15	Kmv38
Guaymas_MAG_P_087	k141_5427714_3	1486	1650	-		hypothetical protein			k141_5427714	Bacteria	Chloroflexota	Dehalococcoidia	E44-bin15	E44-bin15	Kmv38
Guaymas_MAG_P_087	k141_5427714_4	1697	2095	-		hypothetical protein			k141_5427714	Bacteria	Chloroflexota	Dehalococcoidia	E44-bin15	E44-bin15	Kmv38
Guaymas_MAG_P_087	k141_5427714_5	2256	2486	-	yccU	putative protein YccU	COG:COG1832		k141_5427714	Bacteria	Chloroflexota	Dehalococcoidia	E44-bin15	E44-bin15	Kmv38
Guaymas_MAG_P_087	k141_5427714_6	2497	2736	-		hypothetical protein			k141_5427714	Bacteria	Chloroflexota	Dehalococcoidia	E44-bin15	E44-bin15	Kmv38
Guaymas_MAG_P_087	k141_5427714_7	2739	3602	-	rsxB_4	Ion-translocating oxidoreductase complex subunitB		7.-.-.-	k141_5427714	Bacteria	Chloroflexota	Dehalococcoidia	E44-bin15	E44-bin15	Kmv38
Guaymas_MAG_P_087	k141_5855507_1	15	500	+	acrC_2	Acryloyl-CoA reductase (NADH)		1.3.1.95	k141_5855507	Bacteria	Chloroflexota	Dehalococcoidia	E44-bin15	E44-bin15	Kmv38
Guaymas_MAG_P_087	k141_5855507_2	566	1738	+		Putative acyl-CoA dehydrogenase FadE17		1.3.99.-	k141_5855507	Bacteria	Chloroflexota	Dehalococcoidia	E44-bin15	E44-bin15	Kmv38
Guaymas_MAG_P_087	k141_5855507_3	1860	2993	+	acrC_3	Acryloyl-CoA reductase (NADH)		1.3.1.95	k141_5855507	Bacteria	Chloroflexota	Dehalococcoidia	E44-bin15	E44-bin15	Kmv38
Guaymas_MAG_P_087	k141_5855507_4	3159	3362	-		hypothetical protein			k141_5855507	Bacteria	Chloroflexota	Dehalococcoidia	E44-bin15	E44-bin15	Kmv38
Guaymas_MAG_P_087	k141_1149539_1	190	420	+		hypothetical protein			k141_1149539	Bacteria	Chloroflexota	Dehalococcoidia	E44-bin15	E44-bin15	Kmv38
Guaymas_MAG_P_087	k141_1149539_2	462	1385	-		hypothetical protein			k141_1149539	Bacteria	Chloroflexota	Dehalococcoidia	E44-bin15	E44-bin15	Kmv38
Guaymas_MAG_P_087	k141_1149539_3	1382	1969	-	pdxT	Pyridoxal 5'-phosphate synthase subunit PdxT	COG:COG0311	4.3.3.6	k141_1149539	Bacteria	Chloroflexota	Dehalococcoidia	E44-bin15	E44-bin15	Kmv38
Guaymas_MAG_P_087	k141_1149539_4	2035	2916	-	pdxS	Pyridoxal 5'-phosphate synthase subunit PdxS	COG:COG0214	4.3.3.6	k141_1149539	Bacteria	Chloroflexota	Dehalococcoidia	E44-bin15	E44-bin15	Kmv38
Guaymas_MAG_P_087	k141_1149539_5	3064	3633	+		hypothetical protein			k141_1149539	Bacteria	Chloroflexota	Dehalococcoidia	E44-bin15	E44-bin15	Kmv38
Guaymas_MAG_P_087	k141_1149539_6	3702	4160	+		hypothetical protein			k141_1149539	Bacteria	Chloroflexota	Dehalococcoidia	E44-bin15	E44-bin15	Kmv38
Guaymas_MAG_P_087	k141_4895871_1	422	604	-		hypothetical protein			k141_4895871	Bacteria	Chloroflexota	Dehalococcoidia	E44-bin15	E44-bin15	Kmv38
Guaymas_MAG_P_087	k141_4895871_2	881	1159	-		hypothetical protein			k141_4895871	Bacteria	Chloroflexota	Dehalococcoidia	E44-bin15	E44-bin15	Kmv38
Guaymas_MAG_P_087	k141_829168_1	111	416	+		hypothetical protein			k141_829168	Bacteria	Chloroflexota	Dehalococcoidia	E44-bin15	E44-bin15	Kmv38
Guaymas_MAG_P_087	k141_829168_2	419	1207	+	fdhD	Sulfur carrier protein FdhD	COG:COG1526		k141_829168	Bacteria	Chloroflexota	Dehalococcoidia	E44-bin15	E44-bin15	Kmv38
Guaymas_MAG_P_087	k141_829168_3	1170	2126	+	nadA	Quinolinate synthase A	COG:COG0379	2.5.1.72	k141_829168	Bacteria	Chloroflexota	Dehalococcoidia	E44-bin15	E44-bin15	Kmv38
Guaymas_MAG_P_087	k141_829168_4	2136	2936	+	larE	Pyridinium-3,5-bisthiocarboxylic acidmononucleotide synthase	COG:COG1606	4.4.1.37	k141_829168	Bacteria	Chloroflexota	Dehalococcoidia	E44-bin15	E44-bin15	Kmv38
Guaymas_MAG_P_087	k141_829168_5	3110	3805	-	bshB1	N-acetyl-alpha-D-glucosaminyl L-malatedeacetylase 1	COG:COG2120	3.5.1.-	k141_829168	Bacteria	Chloroflexota	Dehalococcoidia	E44-bin15	E44-bin15	Kmv38
Guaymas_MAG_P_087	k141_829168_6	3825	4787	+	mshD	Mycothiol acetyltransferase	COG:COG0456	2.3.1.189	k141_829168	Bacteria	Chloroflexota	Dehalococcoidia	E44-bin15	E44-bin15	Kmv38
Guaymas_MAG_P_087	k141_829168_7	4784	5983	-	mshA_3	D-inositol 3-phosphate glycosyltransferase	COG:COG0438	2.4.1.250	k141_829168	Bacteria	Chloroflexota	Dehalococcoidia	E44-bin15	E44-bin15	Kmv38
Guaymas_MAG_P_087	k141_829168_8	5986	6711	-		hypothetical protein			k141_829168	Bacteria	Chloroflexota	Dehalococcoidia	E44-bin15	E44-bin15	Kmv38
Guaymas_MAG_P_087	k141_2005728_1	534	944	-	rsxB_5	Ion-translocating oxidoreductase complex subunitB		7.-.-.-	k141_2005728	Bacteria	Chloroflexota	Dehalococcoidia	E44-bin15	E44-bin15	Kmv38
Guaymas_MAG_P_087	k141_2005728_2	1033	1521	-		hypothetical protein			k141_2005728	Bacteria	Chloroflexota	Dehalococcoidia	E44-bin15	E44-bin15	Kmv38
Guaymas_MAG_P_087	k141_6072629_1	291	827	-	cobO_2	Corrinoid adenosyltransferase		2.5.1.17	k141_6072629	Bacteria	Chloroflexota	Dehalococcoidia	E44-bin15	E44-bin15	Kmv38
Guaymas_MAG_P_087	k141_7570573_1	15	1217	+	baiH	7-beta-hydroxy-3-oxochol-24-oyl-CoA4-desaturase	COG:COG0446	1.3.1.116	k141_7570573	Bacteria	Chloroflexota	Dehalococcoidia	E44-bin15	E44-bin15	Kmv38
Guaymas_MAG_P_087	k141_7570573_2	1355	1549	-		hypothetical protein			k141_7570573	Bacteria	Chloroflexota	Dehalococcoidia	E44-bin15	E44-bin15	Kmv38
Guaymas_MAG_P_087	k141_7570573_3	1592	1981	-	gltX	Glutamate--tRNA ligase	COG:COG0008	6.1.1.17	k141_7570573	Bacteria	Chloroflexota	Dehalococcoidia	E44-bin15	E44-bin15	Kmv38
Guaymas_MAG_P_087	k141_2755870_1	2	694	+		Butyryl-CoA:acetate CoA-transferase	COG:COG0427	2.8.3.-	k141_2755870	Bacteria	Chloroflexota	Dehalococcoidia	E44-bin15	E44-bin15	Kmv38
Guaymas_MAG_P_087	k141_1045928_1	1	3651	+		hypothetical protein			k141_1045928	Bacteria	Chloroflexota	Dehalococcoidia	E44-bin15	E44-bin15	Kmv38
Guaymas_MAG_P_087	k141_1045928_2	3704	4837	+		hypothetical protein			k141_1045928	Bacteria	Chloroflexota	Dehalococcoidia	E44-bin15	E44-bin15	Kmv38
Guaymas_MAG_P_087	k141_1045928_3	4863	5702	+		hypothetical protein			k141_1045928	Bacteria	Chloroflexota	Dehalococcoidia	E44-bin15	E44-bin15	Kmv38
Guaymas_MAG_P_087	k141_1045928_4	5704	6300	+	pgdA	Peptidoglycan-N-acetylglucosamine deacetylase	COG:COG0726	3.5.1.104	k141_1045928	Bacteria	Chloroflexota	Dehalococcoidia	E44-bin15	E44-bin15	Kmv38
Guaymas_MAG_P_087	k141_1045928_5	6639	7769	+	pqqD	PqqA binding protein			k141_1045928	Bacteria	Chloroflexota	Dehalococcoidia	E44-bin15	E44-bin15	Kmv38
Guaymas_MAG_P_087	k141_1045928_6	7760	8611	+		hypothetical protein			k141_1045928	Bacteria	Chloroflexota	Dehalococcoidia	E44-bin15	E44-bin15	Kmv38
Guaymas_MAG_P_087	k141_1045928_7	8618	8917	+		hypothetical protein			k141_1045928	Bacteria	Chloroflexota	Dehalococcoidia	E44-bin15	E44-bin15	Kmv38
Guaymas_MAG_P_087	k141_1473334_1	1537	1677	+		hypothetical protein			k141_1473334	Bacteria	Chloroflexota	Dehalococcoidia	E44-bin15	E44-bin15	Kmv38
Guaymas_MAG_P_087	k141_1473334_2	1720	1860	-		hypothetical protein			k141_1473334	Bacteria	Chloroflexota	Dehalococcoidia	E44-bin15	E44-bin15	Kmv38
Guaymas_MAG_P_087	k141_1473334_3	2048	2905	-		hypothetical protein			k141_1473334	Bacteria	Chloroflexota	Dehalococcoidia	E44-bin15	E44-bin15	Kmv38
Guaymas_MAG_P_087	k141_1473334_4	3409	4497	+	napF	Ferredoxin-type protein NapF			k141_1473334	Bacteria	Chloroflexota	Dehalococcoidia	E44-bin15	E44-bin15	Kmv38
Guaymas_MAG_P_087	k141_5325233_1	244	600	+		hypothetical protein			k141_5325233	Bacteria	Chloroflexota	Dehalococcoidia	E44-bin15	E44-bin15	Kmv38
Guaymas_MAG_P_087	k141_5325233_2	675	1595	-	ribF	Bifunctional riboflavin kinase/FMNadenylyltransferase	COG:COG0196		k141_5325233	Bacteria	Chloroflexota	Dehalococcoidia	E44-bin15	E44-bin15	Kmv38
Guaymas_MAG_P_087	k141_5325233_3	1614	1784	-		putative cyclic di-GMP phosphodiesterase	COG:COG3437	3.1.4.-	k141_5325233	Bacteria	Chloroflexota	Dehalococcoidia	E44-bin15	E44-bin15	Kmv38
Guaymas_MAG_P_087	k141_5325233_4	1739	2230	-		hypothetical protein			k141_5325233	Bacteria	Chloroflexota	Dehalococcoidia	E44-bin15	E44-bin15	Kmv38
Guaymas_MAG_P_087	k141_2437340_1	73	273	+		hypothetical protein			k141_2437340	Bacteria	Chloroflexota	Dehalococcoidia	E44-bin15	E44-bin15	Kmv38
Guaymas_MAG_P_087	k141_2437340_2	225	1028	+		hypothetical protein			k141_2437340	Bacteria	Chloroflexota	Dehalococcoidia	E44-bin15	E44-bin15	Kmv38
Guaymas_MAG_P_087	k141_2437340_3	1013	1648	+		hypothetical protein			k141_2437340	Bacteria	Chloroflexota	Dehalococcoidia	E44-bin15	E44-bin15	Kmv38
Guaymas_MAG_P_087	k141_2437340_4	1680	2345	+	acuA	Acetoin utilization protein AcuA		2.3.1.-	k141_2437340	Bacteria	Chloroflexota	Dehalococcoidia	E44-bin15	E44-bin15	Kmv38
Guaymas_MAG_P_087	k141_2437340_5	2351	3418	-	tsaD	tRNA N6-adenosine threonylcarbamoyltransferase	COG:COG0533	2.3.1.234	k141_2437340	Bacteria	Chloroflexota	Dehalococcoidia	E44-bin15	E44-bin15	Kmv38
Guaymas_MAG_P_087	k141_5859696_1	590	1513	-	recG	ATP-dependent DNA helicase RecG		3.6.4.12	k141_5859696	Bacteria	Chloroflexota	Dehalococcoidia	E44-bin15	E44-bin15	Kmv38
Guaymas_MAG_P_087	k141_7143798_1	30	1271	-	fadA_3	3-ketoacyl-CoA thiolase	COG:COG0183	2.3.1.16	k141_7143798	Bacteria	Chloroflexota	Dehalococcoidia	E44-bin15	E44-bin15	Kmv38
Guaymas_MAG_P_087	k141_7143798_2	1268	2365	-		NADH:quinone reductase	COG:COG2070	1.6.5.11	k141_7143798	Bacteria	Chloroflexota	Dehalococcoidia	E44-bin15	E44-bin15	Kmv38
Guaymas_MAG_P_087	k141_7143798_3	2486	3163	+		hypothetical protein			k141_7143798	Bacteria	Chloroflexota	Dehalococcoidia	E44-bin15	E44-bin15	Kmv38
Guaymas_MAG_P_087	k141_2437710_1	279	461	+		hypothetical protein			k141_2437710	Bacteria	Chloroflexota	Dehalococcoidia	E44-bin15	E44-bin15	Kmv38
Guaymas_MAG_P_087	k141_2437710_2	405	1499	-	carC_2	Caffeyl-CoA reductase-Etf complex subunit CarC	COG:COG1960	1.3.1.108	k141_2437710	Bacteria	Chloroflexota	Dehalococcoidia	E44-bin15	E44-bin15	Kmv38
Guaymas_MAG_P_087	k141_2437710_3	1566	2078	-	mtaB	Threonylcarbamoyladenosine tRNAmethylthiotransferase MtaB	COG:COG0621	2.8.4.5	k141_2437710	Bacteria	Chloroflexota	Dehalococcoidia	E44-bin15	E44-bin15	Kmv38
Guaymas_MAG_P_087	k141_2115808_1	208	1230	+		Deoxyhypusine synthase-like protein		2.5.-.-	k141_2115808	Bacteria	Chloroflexota	Dehalococcoidia	E44-bin15	E44-bin15	Kmv38
Guaymas_MAG_P_087	k141_2115808_2	1227	2099	+		N(1)-aminopropylagmatine ureohydrolase	COG:COG0010	3.5.3.24	k141_2115808	Bacteria	Chloroflexota	Dehalococcoidia	E44-bin15	E44-bin15	Kmv38
Guaymas_MAG_P_087	k141_726811_1	170	994	+		hypothetical protein			k141_726811	Bacteria	Chloroflexota	Dehalococcoidia	E44-bin15	E44-bin15	Kmv38
Guaymas_MAG_P_087	k141_726811_2	1114	2571	+	pabB	Aminodeoxychorismate synthase component 1	COG:COG0147	2.6.1.85	k141_726811	Bacteria	Chloroflexota	Dehalococcoidia	E44-bin15	E44-bin15	Kmv38
Guaymas_MAG_P_087	k141_726811_3	2568	3152	+	pabA_2	Aminodeoxychorismate/anthranilate synthasecomponent 2	COG:COG0512	2.6.1.85	k141_726811	Bacteria	Chloroflexota	Dehalococcoidia	E44-bin15	E44-bin15	Kmv38
Guaymas_MAG_P_087	k141_2868328_1	75	209	+		hypothetical protein			k141_2868328	Bacteria	Chloroflexota	Dehalococcoidia	E44-bin15	E44-bin15	Kmv38
Guaymas_MAG_P_087	k141_2868328_2	209	700	+	tsaE	tRNA threonylcarbamoyladenosine biosynthesisprotein TsaE	COG:COG0802		k141_2868328	Bacteria	Chloroflexota	Dehalococcoidia	E44-bin15	E44-bin15	Kmv38
Guaymas_MAG_P_087	k141_2868328_3	685	1365	+	OSGEPL1	tRNA N6-adenosine threonylcarbamoyltransferase,mitochondrial		2.3.1.234	k141_2868328	Bacteria	Chloroflexota	Dehalococcoidia	E44-bin15	E44-bin15	Kmv38
Guaymas_MAG_P_087	k141_2868328_4	1362	1799	+		hypothetical protein			k141_2868328	Bacteria	Chloroflexota	Dehalococcoidia	E44-bin15	E44-bin15	Kmv38
Guaymas_MAG_P_087	k141_1476477_1	95	652	+	frr	Ribosome-recycling factor	COG:COG0233		k141_1476477	Bacteria	Chloroflexota	Dehalococcoidia	E44-bin15	E44-bin15	Kmv38
Guaymas_MAG_P_087	k141_1476477_2	681	1403	+	uppS	Ditrans,polycis-undecaprenyl-diphosphatesynthase ((2E,6E)-farnesyl-diphosphate specific)		2.5.1.31	k141_1476477	Bacteria	Chloroflexota	Dehalococcoidia	E44-bin15	E44-bin15	Kmv38
Guaymas_MAG_P_087	k141_1476477_3	1419	2213	+	cdsA	Phosphatidate cytidylyltransferase	COG:COG0575	2.7.7.41	k141_1476477	Bacteria	Chloroflexota	Dehalococcoidia	E44-bin15	E44-bin15	Kmv38
Guaymas_MAG_P_087	k141_1476477_4	2440	2637	-		hypothetical protein			k141_1476477	Bacteria	Chloroflexota	Dehalococcoidia	E44-bin15	E44-bin15	Kmv38
Guaymas_MAG_P_087	k141_2548457_1	22	246	+		hypothetical protein			k141_2548457	Bacteria	Chloroflexota	Dehalococcoidia	E44-bin15	E44-bin15	Kmv38
Guaymas_MAG_P_087	k141_2548457_2	252	737	-	pncC	Nicotinamide-nucleotide amidohydrolase PncC	COG:COG1546	3.5.1.42	k141_2548457	Bacteria	Chloroflexota	Dehalococcoidia	E44-bin15	E44-bin15	Kmv38
Guaymas_MAG_P_087	k141_2548457_3	750	1523	-	rbn_2	Ribonuclease BN		3.1.26.11	k141_2548457	Bacteria	Chloroflexota	Dehalococcoidia	E44-bin15	E44-bin15	Kmv38
Guaymas_MAG_P_087	k141_2548457_4	1616	2491	+		hypothetical protein			k141_2548457	Bacteria	Chloroflexota	Dehalococcoidia	E44-bin15	E44-bin15	Kmv38
Guaymas_MAG_P_087	k141_2548457_5	2603	3763	-	bcd	Acyl-CoA dehydrogenase, short-chain specific	COG:COG1960	1.3.8.1	k141_2548457	Bacteria	Chloroflexota	Dehalococcoidia	E44-bin15	E44-bin15	Kmv38
Guaymas_MAG_P_087	k141_2548457_6	3974	4978	-		NADH:quinone reductase	COG:COG2070	1.6.5.11	k141_2548457	Bacteria	Chloroflexota	Dehalococcoidia	E44-bin15	E44-bin15	Kmv38
Guaymas_MAG_P_087	k141_2548457_7	5125	7563	+	pflD	Trans-4-hydroxy-L-proline dehydratase	COG:COG1882	4.2.1.172	k141_2548457	Bacteria	Chloroflexota	Dehalococcoidia	E44-bin15	E44-bin15	Kmv38
Guaymas_MAG_P_087	k141_516808_1	32	784	+	dapB	4-hydroxy-tetrahydrodipicolinate reductase	COG:COG0289	1.17.1.8	k141_516808	Bacteria	Chloroflexota	Dehalococcoidia	E44-bin15	E44-bin15	Kmv38
Guaymas_MAG_P_087	k141_516808_2	1037	1519	-		hypothetical protein			k141_516808	Bacteria	Chloroflexota	Dehalococcoidia	E44-bin15	E44-bin15	Kmv38
Guaymas_MAG_P_087	k141_6507002_1	294	1169	+		hypothetical protein			k141_6507002	Bacteria	Chloroflexota	Dehalococcoidia	E44-bin15	E44-bin15	Kmv38
Guaymas_MAG_P_087	k141_6507002_2	1175	1591	+		hypothetical protein			k141_6507002	Bacteria	Chloroflexota	Dehalococcoidia	E44-bin15	E44-bin15	Kmv38
Guaymas_MAG_P_087	k141_3297547_1	272	799	+		hypothetical protein			k141_3297547	Bacteria	Chloroflexota	Dehalococcoidia	E44-bin15	E44-bin15	Kmv38
Guaymas_MAG_P_087	k141_3297547_2	839	1540	-	mmgC	Acyl-CoA dehydrogenase	COG:COG1960	1.3.99.-	k141_3297547	Bacteria	Chloroflexota	Dehalococcoidia	E44-bin15	E44-bin15	Kmv38
Guaymas_MAG_P_087	k141_8004849_1	37	339	+		hypothetical protein			k141_8004849	Bacteria	Chloroflexota	Dehalococcoidia	E44-bin15	E44-bin15	Kmv38
Guaymas_MAG_P_087	k141_8004849_2	354	1160	+	cobB_2	NAD-dependent protein deacylase	COG:COG0846	2.3.1.286	k141_8004849	Bacteria	Chloroflexota	Dehalococcoidia	E44-bin15	E44-bin15	Kmv38
Guaymas_MAG_P_087	k141_8004849_3	1236	2420	+	smtB_3	Succinyl-CoA--L-malate CoA-transferase betasubunit	COG:COG1804	2.8.3.22	k141_8004849	Bacteria	Chloroflexota	Dehalococcoidia	E44-bin15	E44-bin15	Kmv38
Guaymas_MAG_P_087	k141_8004980_1	61	819	+		hypothetical protein			k141_8004980	Bacteria	Chloroflexota	Dehalococcoidia	E44-bin15	E44-bin15	Kmv38
Guaymas_MAG_P_087	k141_8004980_2	809	1882	+	fadF_1	putative iron-sulfur-binding oxidoreductaseFadF	COG:COG0247	1.-.-.-	k141_8004980	Bacteria	Chloroflexota	Dehalococcoidia	E44-bin15	E44-bin15	Kmv38
Guaymas_MAG_P_087	k141_8004980_3	1875	3590	+	lhgD_2	L-2-hydroxyglutarate dehydrogenase		1.1.5.-	k141_8004980	Bacteria	Chloroflexota	Dehalococcoidia	E44-bin15	E44-bin15	Kmv38
Guaymas_MAG_P_087	k141_8004980_4	3613	5184	+	xylB	Xylulose kinase	COG:COG1070	2.7.1.17	k141_8004980	Bacteria	Chloroflexota	Dehalococcoidia	E44-bin15	E44-bin15	Kmv38
Guaymas_MAG_P_087	k141_3299083_1	17	322	+	ftsY	Signal recognition particle receptor FtsY	COG:COG0552		k141_3299083	Bacteria	Chloroflexota	Dehalococcoidia	E44-bin15	E44-bin15	Kmv38
Guaymas_MAG_P_087	k141_3299083_2	319	2661	+		hypothetical protein			k141_3299083	Bacteria	Chloroflexota	Dehalococcoidia	E44-bin15	E44-bin15	Kmv38
Guaymas_MAG_P_087	k141_2444308_1	21	392	-		hypothetical protein			k141_2444308	Bacteria	Chloroflexota	Dehalococcoidia	E44-bin15	E44-bin15	Kmv38
Guaymas_MAG_P_087	k141_2444308_2	792	2090	+	bzaB	5-hydroxybenzimidazole synthase BzaB		4.1.99.23	k141_2444308	Bacteria	Chloroflexota	Dehalococcoidia	E44-bin15	E44-bin15	Kmv38
Guaymas_MAG_P_087	k141_5012225_1	20	793	+	ilvE_2	Branched-chain-amino-acid aminotransferase	COG:COG0115	2.6.1.42	k141_5012225	Bacteria	Chloroflexota	Dehalococcoidia	E44-bin15	E44-bin15	Kmv38
Guaymas_MAG_P_087	k141_5012225_2	751	1401	-	tmk_2	Thymidylate kinase	COG:COG0125	2.7.4.9	k141_5012225	Bacteria	Chloroflexota	Dehalococcoidia	E44-bin15	E44-bin15	Kmv38
Guaymas_MAG_P_087	k141_7900199_1	137	727	+		hypothetical protein			k141_7900199	Bacteria	Chloroflexota	Dehalococcoidia	E44-bin15	E44-bin15	Kmv38
Guaymas_MAG_P_087	k141_7900199_2	833	1141	+		hypothetical protein			k141_7900199	Bacteria	Chloroflexota	Dehalococcoidia	E44-bin15	E44-bin15	Kmv38
Guaymas_MAG_P_087	k141_2553493_1	90	698	-	tmk_3	Thymidylate kinase	COG:COG0125	2.7.4.9	k141_2553493	Bacteria	Chloroflexota	Dehalococcoidia	E44-bin15	E44-bin15	Kmv38
Guaymas_MAG_P_087	k141_2553493_2	817	1191	-	COQ5_4	2-methoxy-6-polyprenyl-1,4-benzoquinolmethylase, mitochondrial		2.1.1.163	k141_2553493	Bacteria	Chloroflexota	Dehalococcoidia	E44-bin15	E44-bin15	Kmv38
Guaymas_MAG_P_087	k141_627136_1	36	194	+		hypothetical protein			k141_627136	Bacteria	Chloroflexota	Dehalococcoidia	E44-bin15	E44-bin15	Kmv38
Guaymas_MAG_P_087	k141_627136_2	354	1169	+	nadK	NAD kinase	COG:COG0061	2.7.1.23	k141_627136	Bacteria	Chloroflexota	Dehalococcoidia	E44-bin15	E44-bin15	Kmv38
Guaymas_MAG_P_087	k141_627136_3	1133	1339	-		hypothetical protein			k141_627136	Bacteria	Chloroflexota	Dehalococcoidia	E44-bin15	E44-bin15	Kmv38
Guaymas_MAG_P_087	k141_7901569_1	57	1388	+		hypothetical protein			k141_7901569	Bacteria	Chloroflexota	Dehalococcoidia	E44-bin15	E44-bin15	Kmv38
Guaymas_MAG_P_087	k141_7901569_2	1418	2638	+		hypothetical protein			k141_7901569	Bacteria	Chloroflexota	Dehalococcoidia	E44-bin15	E44-bin15	Kmv38
Guaymas_MAG_P_087	k141_3301501_1	312	1172	+		Iron-sulfur cluster carrier protein			k141_3301501	Bacteria	Chloroflexota	Dehalococcoidia	E44-bin15	E44-bin15	Kmv38
Guaymas_MAG_P_087	k141_3301501_2	1172	1390	+		hypothetical protein			k141_3301501	Bacteria	Chloroflexota	Dehalococcoidia	E44-bin15	E44-bin15	Kmv38
Guaymas_MAG_P_087	k141_3301501_3	1459	1689	-		hypothetical protein			k141_3301501	Bacteria	Chloroflexota	Dehalococcoidia	E44-bin15	E44-bin15	Kmv38
Guaymas_MAG_P_087	k141_3941519_1	613	1038	+		hypothetical protein			k141_3941519	Bacteria	Chloroflexota	Dehalococcoidia	E44-bin15	E44-bin15	Kmv38
Guaymas_MAG_P_087	k141_3941519_2	1060	3282	+		Carbon monoxide dehydrogenase/acetyl-CoAsynthase subunit alpha	COG:COG1152	2.3.1.169	k141_3941519	Bacteria	Chloroflexota	Dehalococcoidia	E44-bin15	E44-bin15	Kmv38
Guaymas_MAG_P_087	k141_3941519_3	3364	3927	+		hypothetical protein			k141_3941519	Bacteria	Chloroflexota	Dehalococcoidia	E44-bin15	E44-bin15	Kmv38
Guaymas_MAG_P_087	k141_5549936_1	105	917	+	gatA	Glutamyl-tRNA(Gln) amidotransferase subunit A	COG:COG0154	6.3.5.7	k141_5549936	Bacteria	Chloroflexota	Dehalococcoidia	E44-bin15	E44-bin15	Kmv38
Guaymas_MAG_P_087	k141_5549936_2	926	1276	+		hypothetical protein			k141_5549936	Bacteria	Chloroflexota	Dehalococcoidia	E44-bin15	E44-bin15	Kmv38
Guaymas_MAG_P_087	k141_5549936_3	1255	1596	+		hypothetical protein			k141_5549936	Bacteria	Chloroflexota	Dehalococcoidia	E44-bin15	E44-bin15	Kmv38
Guaymas_MAG_P_087	k141_7475921_1	85	1494	-	cysS	Cysteine--tRNA ligase	COG:COG0215	6.1.1.16	k141_7475921	Bacteria	Chloroflexota	Dehalococcoidia	E44-bin15	E44-bin15	Kmv38
Guaymas_MAG_P_087	k141_7475921_2	1491	1964	-	ispF	2-C-methyl-D-erythritol 2,4-cyclodiphosphatesynthase	COG:COG0245	4.6.1.12	k141_7475921	Bacteria	Chloroflexota	Dehalococcoidia	E44-bin15	E44-bin15	Kmv38
Guaymas_MAG_P_087	k141_7475921_3	2089	2769	-	ispD_2	2-C-methyl-D-erythritol 4-phosphatecytidylyltransferase	COG:COG1211	2.7.7.60	k141_7475921	Bacteria	Chloroflexota	Dehalococcoidia	E44-bin15	E44-bin15	Kmv38
Guaymas_MAG_P_087	k141_7475921_4	2851	3735	-	yacL_2	putative PIN and TRAM-domain containing proteinYacL	COG:COG4956	3.1.-.-	k141_7475921	Bacteria	Chloroflexota	Dehalococcoidia	E44-bin15	E44-bin15	Kmv38
Guaymas_MAG_P_087	k141_4266210_1	57	1046	-		hypothetical protein			k141_4266210	Bacteria	Chloroflexota	Dehalococcoidia	E44-bin15	E44-bin15	Kmv38
Guaymas_MAG_P_087	k141_4266210_2	1188	2120	-	aroE	Shikimate dehydrogenase (NADP(+))	COG:COG0169	1.1.1.25	k141_4266210	Bacteria	Chloroflexota	Dehalococcoidia	E44-bin15	E44-bin15	Kmv38
Guaymas_MAG_P_087	k141_1376298_1	180	1010	-	cpo	Non-heme chloroperoxidase		1.11.1.10	k141_1376298	Bacteria	Chloroflexota	Dehalococcoidia	E44-bin15	E44-bin15	Kmv38
Guaymas_MAG_P_087	k141_1376298_2	1031	1438	-		Bifunctional protein	COG:COG0328		k141_1376298	Bacteria	Chloroflexota	Dehalococcoidia	E44-bin15	E44-bin15	Kmv38
Guaymas_MAG_P_087	k141_1376298_3	1438	2862	-		hypothetical protein			k141_1376298	Bacteria	Chloroflexota	Dehalococcoidia	E44-bin15	E44-bin15	Kmv38
Guaymas_MAG_P_087	k141_1376298_4	2866	3588	-		hypothetical protein			k141_1376298	Bacteria	Chloroflexota	Dehalococcoidia	E44-bin15	E44-bin15	Kmv38
Guaymas_MAG_P_087	k141_1376298_5	3885	4871	-		hypothetical protein			k141_1376298	Bacteria	Chloroflexota	Dehalococcoidia	E44-bin15	E44-bin15	Kmv38
Guaymas_MAG_P_087	k141_4800092_1	64	1617	+	nnr	Bifunctional NAD(P)H-hydrate repair enzyme Nnr	COG:COG0062		k141_4800092	Bacteria	Chloroflexota	Dehalococcoidia	E44-bin15	E44-bin15	Kmv38
Guaymas_MAG_P_087	k141_4800092_2	1624	2388	+	coaX	Type III pantothenate kinase	COG:COG1521	2.7.1.33	k141_4800092	Bacteria	Chloroflexota	Dehalococcoidia	E44-bin15	E44-bin15	Kmv38
Guaymas_MAG_P_087	k141_4800092_3	2397	3608	+	coaBC	Coenzyme A biosynthesis bifunctional proteinCoaBC	COG:COG0452		k141_4800092	Bacteria	Chloroflexota	Dehalococcoidia	E44-bin15	E44-bin15	Kmv38
Guaymas_MAG_P_087	k141_4800092_4	3630	3938	+		hypothetical protein			k141_4800092	Bacteria	Chloroflexota	Dehalococcoidia	E44-bin15	E44-bin15	Kmv38
Guaymas_MAG_P_087	k141_7153924_1	86	316	+	tusA	Sulfur carrier protein TusA	COG:COG0425		k141_7153924	Bacteria	Chloroflexota	Dehalococcoidia	E44-bin15	E44-bin15	Kmv38
Guaymas_MAG_P_087	k141_7153924_2	329	862	+	rbr	Rubrerythrin	COG:COG1592		k141_7153924	Bacteria	Chloroflexota	Dehalococcoidia	E44-bin15	E44-bin15	Kmv38
Guaymas_MAG_P_087	k141_2767363_1	19	831	+	pcrA	ATP-dependent DNA helicase PcrA		3.6.4.12	k141_2767363	Bacteria	Chloroflexota	Dehalococcoidia	E44-bin15	E44-bin15	Kmv38
Guaymas_MAG_P_087	k141_2767363_2	1178	1654	+		hypothetical protein			k141_2767363	Bacteria	Chloroflexota	Dehalococcoidia	E44-bin15	E44-bin15	Kmv38
Guaymas_MAG_P_087	k141_2767363_3	1664	2131	+		hypothetical protein			k141_2767363	Bacteria	Chloroflexota	Dehalococcoidia	E44-bin15	E44-bin15	Kmv38
Guaymas_MAG_P_087	k141_7047830_1	163	936	+	fdnH	Formate dehydrogenase, nitrate-inducible,iron-sulfur subunit	COG:COG0437		k141_7047830	Bacteria	Chloroflexota	Dehalococcoidia	E44-bin15	E44-bin15	Kmv38
Guaymas_MAG_P_087	k141_7047830_2	939	1829	+		hypothetical protein			k141_7047830	Bacteria	Chloroflexota	Dehalococcoidia	E44-bin15	E44-bin15	Kmv38
Guaymas_MAG_P_087	k141_7047830_3	1881	2744	+	fdhE	Protein FdhE			k141_7047830	Bacteria	Chloroflexota	Dehalococcoidia	E44-bin15	E44-bin15	Kmv38
Guaymas_MAG_P_087	k141_7047830_4	2772	2954	+	tatA	Sec-independent protein translocase proteinTatA			k141_7047830	Bacteria	Chloroflexota	Dehalococcoidia	E44-bin15	E44-bin15	Kmv38
Guaymas_MAG_P_087	k141_7476657_1	571	1191	+	gloC_2	Hydroxyacylglutathione hydrolase GloC	COG:COG0491	3.1.2.6	k141_7476657	Bacteria	Chloroflexota	Dehalococcoidia	E44-bin15	E44-bin15	Kmv38
Guaymas_MAG_P_087	k141_7476657_2	1188	2363	-	hppA1	Putative K(+)-stimulated pyrophosphate-energizedsodium pump	COG:COG3808	7.2.3.-	k141_7476657	Bacteria	Chloroflexota	Dehalococcoidia	E44-bin15	E44-bin15	Kmv38
Guaymas_MAG_P_087	k141_4587394_1	132	1016	+	nfo	endonuclease 4		3.1.21.2	k141_4587394	Bacteria	Chloroflexota	Dehalococcoidia	E44-bin15	E44-bin15	Kmv38
Guaymas_MAG_P_087	k141_4587394_2	1029	1649	-	yxlG	putative transmembrane protein YxlG			k141_4587394	Bacteria	Chloroflexota	Dehalococcoidia	E44-bin15	E44-bin15	Kmv38
Guaymas_MAG_P_087	k141_6833750_1	157	501	+		hypothetical protein			k141_6833750	Bacteria	Chloroflexota	Dehalococcoidia	E44-bin15	E44-bin15	Kmv38
Guaymas_MAG_P_087	k141_6833750_2	498	2258	+	der_2	GTPase Der			k141_6833750	Bacteria	Chloroflexota	Dehalococcoidia	E44-bin15	E44-bin15	Kmv38
Guaymas_MAG_P_087	k141_4373139_1	68	403	+	glyQS	Glycine--tRNA ligase	COG:COG0423	6.1.1.14	k141_4373139	Bacteria	Chloroflexota	Dehalococcoidia	E44-bin15	E44-bin15	Kmv38
Guaymas_MAG_P_087	k141_4373139_2	481	999	+		hypothetical protein			k141_4373139	Bacteria	Chloroflexota	Dehalococcoidia	E44-bin15	E44-bin15	Kmv38
Guaymas_MAG_P_087	k141_4373139_3	1107	1709	+		hypothetical protein			k141_4373139	Bacteria	Chloroflexota	Dehalococcoidia	E44-bin15	E44-bin15	Kmv38
Guaymas_MAG_P_087	k141_5978116_1	38	907	+	bcrC_1	Benzoyl-CoA reductase subunit C		1.3.7.8	k141_5978116	Bacteria	Chloroflexota	Dehalococcoidia	E44-bin15	E44-bin15	Kmv38
Guaymas_MAG_P_087	k141_5978116_2	907	2229	+	fldB_2	(R)-phenyllactyl-CoA dehydratase alpha subunit		4.2.1.-	k141_5978116	Bacteria	Chloroflexota	Dehalococcoidia	E44-bin15	E44-bin15	Kmv38
Guaymas_MAG_P_087	k141_5978116_3	2251	3591	+	fldB_3	(R)-phenyllactyl-CoA dehydratase alpha subunit		4.2.1.-	k141_5978116	Bacteria	Chloroflexota	Dehalococcoidia	E44-bin15	E44-bin15	Kmv38
Guaymas_MAG_P_087	k141_5978116_4	3666	4502	+	hadI_2	2-hydroxyisocaproyl-CoA dehydratase activator	COG:COG1924	3.-.-.-	k141_5978116	Bacteria	Chloroflexota	Dehalococcoidia	E44-bin15	E44-bin15	Kmv38
Guaymas_MAG_P_087	k141_5978116_5	4407	4595	-		hypothetical protein			k141_5978116	Bacteria	Chloroflexota	Dehalococcoidia	E44-bin15	E44-bin15	Kmv38
Guaymas_MAG_P_087	k141_5978116_6	4782	5084	-		hypothetical protein			k141_5978116	Bacteria	Chloroflexota	Dehalococcoidia	E44-bin15	E44-bin15	Kmv38
Guaymas_MAG_P_087	k141_5551756_1	412	1017	-	bcrC_2	Undecaprenyl-diphosphatase BcrC	COG:COG0671	3.6.1.27	k141_5551756	Bacteria	Chloroflexota	Dehalococcoidia	E44-bin15	E44-bin15	Kmv38
Guaymas_MAG_P_087	k141_5551756_2	1020	1505	-		hypothetical protein			k141_5551756	Bacteria	Chloroflexota	Dehalococcoidia	E44-bin15	E44-bin15	Kmv38
Guaymas_MAG_P_087	k141_5551756_3	1519	2448	-	ilvE_3	Branched-chain-amino-acid aminotransferase	COG:COG0115	2.6.1.42	k141_5551756	Bacteria	Chloroflexota	Dehalococcoidia	E44-bin15	E44-bin15	Kmv38
Guaymas_MAG_P_087	k141_7796732_1	50	658	+		hypothetical protein			k141_7796732	Bacteria	Chloroflexota	Dehalococcoidia	E44-bin15	E44-bin15	Kmv38
Guaymas_MAG_P_087	k141_7796732_2	655	1299	-		hypothetical protein			k141_7796732	Bacteria	Chloroflexota	Dehalococcoidia	E44-bin15	E44-bin15	Kmv38
Guaymas_MAG_P_087	k141_7796732_3	1378	1821	-		Metal reductase	COG:COG0446	1.16.1.-	k141_7796732	Bacteria	Chloroflexota	Dehalococcoidia	E44-bin15	E44-bin15	Kmv38
Guaymas_MAG_P_087	k141_2769474_1	267	1208	-	yxlF	putative ABC transporter ATP-binding proteinYxlF	COG:COG1131	3.6.3.-	k141_2769474	Bacteria	Chloroflexota	Dehalococcoidia	E44-bin15	E44-bin15	Kmv38
Guaymas_MAG_P_087	k141_2769474_2	1215	1406	-	yxlE	Negative regulatory protein YxlE			k141_2769474	Bacteria	Chloroflexota	Dehalococcoidia	E44-bin15	E44-bin15	Kmv38
Guaymas_MAG_P_087	k141_2769474_3	1403	1969	-	gmk	Guanylate kinase	COG:COG0194	2.7.4.8	k141_2769474	Bacteria	Chloroflexota	Dehalococcoidia	E44-bin15	E44-bin15	Kmv38
Guaymas_MAG_P_087	k141_2769474_4	2011	2268	-	remA	Extracellular matrix regulatory protein A	COG:COG2052		k141_2769474	Bacteria	Chloroflexota	Dehalococcoidia	E44-bin15	E44-bin15	Kmv38
Guaymas_MAG_P_087	k141_2769474_5	2295	3623	-	aroA1	3-phosphoshikimate 1-carboxyvinyltransferase 1	COG:COG0128	2.5.1.19	k141_2769474	Bacteria	Chloroflexota	Dehalococcoidia	E44-bin15	E44-bin15	Kmv38
Guaymas_MAG_P_087	k141_2769474_6	3571	4446	-	tyrC	Cyclohexadienyl dehydrogenase		1.3.1.43	k141_2769474	Bacteria	Chloroflexota	Dehalococcoidia	E44-bin15	E44-bin15	Kmv38
Guaymas_MAG_P_087	k141_2769474_7	4663	5217	-		hypothetical protein			k141_2769474	Bacteria	Chloroflexota	Dehalococcoidia	E44-bin15	E44-bin15	Kmv38
Guaymas_MAG_P_087	k141_5338743_1	782	1321	+	rsmD	Ribosomal RNA small subunit methyltransferase D	COG:COG0742	2.1.1.171	k141_5338743	Bacteria	Chloroflexota	Dehalococcoidia	E44-bin15	E44-bin15	Kmv38
Guaymas_MAG_P_087	k141_5338743_2	1333	1761	+	coaD	Phosphopantetheine adenylyltransferase	COG:COG0669	2.7.7.3	k141_5338743	Bacteria	Chloroflexota	Dehalococcoidia	E44-bin15	E44-bin15	Kmv38
Guaymas_MAG_P_087	k141_5338743_3	2039	3253	+	bbsE_8	Succinyl-CoA:(R)-benzylsuccinate CoA-transferasesubunit BbsE		2.8.3.15	k141_5338743	Bacteria	Chloroflexota	Dehalococcoidia	E44-bin15	E44-bin15	Kmv38
Guaymas_MAG_P_087	k141_5338743_4	3405	4778	+	smtB_4	Succinyl-CoA--L-malate CoA-transferase betasubunit	COG:COG1804	2.8.3.22	k141_5338743	Bacteria	Chloroflexota	Dehalococcoidia	E44-bin15	E44-bin15	Kmv38
Guaymas_MAG_P_087	k141_5338743_5	5011	5286	+	fdx	Ferredoxin	COG:COG1145		k141_5338743	Bacteria	Chloroflexota	Dehalococcoidia	E44-bin15	E44-bin15	Kmv38
Guaymas_MAG_P_087	k141_5338743_6	5387	6136	-		hypothetical protein			k141_5338743	Bacteria	Chloroflexota	Dehalococcoidia	E44-bin15	E44-bin15	Kmv38
Guaymas_MAG_P_087	k141_5124903_1	32	2227	+		hypothetical protein			k141_5124903	Bacteria	Chloroflexota	Dehalococcoidia	E44-bin15	E44-bin15	Kmv38
Guaymas_MAG_P_087	k141_5124903_2	2374	3006	-		putative zinc protease	COG:COG0612	3.4.24.-	k141_5124903	Bacteria	Chloroflexota	Dehalococcoidia	E44-bin15	E44-bin15	Kmv38
Guaymas_MAG_P_087	k141_738167_1	172	393	-		hypothetical protein			k141_738167	Bacteria	Chloroflexota	Dehalococcoidia	E44-bin15	E44-bin15	Kmv38
Guaymas_MAG_P_087	k141_738167_2	505	1713	-		hypothetical protein			k141_738167	Bacteria	Chloroflexota	Dehalococcoidia	E44-bin15	E44-bin15	Kmv38
Guaymas_MAG_P_087	k141_738167_3	1685	1927	-		hypothetical protein			k141_738167	Bacteria	Chloroflexota	Dehalococcoidia	E44-bin15	E44-bin15	Kmv38
Guaymas_MAG_P_087	k141_738167_4	2108	3418	+		putative butyrate:acetyl-CoA coenzymeA-transferase	COG:COG0427	2.8.3.-	k141_738167	Bacteria	Chloroflexota	Dehalococcoidia	E44-bin15	E44-bin15	Kmv38
Guaymas_MAG_P_087	k141_3945669_1	162	305	-		hypothetical protein			k141_3945669	Bacteria	Chloroflexota	Dehalococcoidia	E44-bin15	E44-bin15	Kmv38
Guaymas_MAG_P_087	k141_3945669_2	427	1086	+	ywlC_1	Threonylcarbamoyl-AMP synthase	COG:COG0009	2.7.7.87	k141_3945669	Bacteria	Chloroflexota	Dehalococcoidia	E44-bin15	E44-bin15	Kmv38
Guaymas_MAG_P_087	k141_3945669_3	1336	1785	+	ywlF	Putative sugar phosphate isomerase YwlF	COG:COG0698	5.3.1.-	k141_3945669	Bacteria	Chloroflexota	Dehalococcoidia	E44-bin15	E44-bin15	Kmv38
Guaymas_MAG_P_087	k141_3945669_4	1818	2396	+	mddA1	Methanethiol S-methyltransferase 1		2.1.1.334	k141_3945669	Bacteria	Chloroflexota	Dehalococcoidia	E44-bin15	E44-bin15	Kmv38
Guaymas_MAG_P_087	k141_3945669_5	2431	2652	-		hypothetical protein			k141_3945669	Bacteria	Chloroflexota	Dehalococcoidia	E44-bin15	E44-bin15	Kmv38
Guaymas_MAG_P_087	k141_2021402_1	5	316	+		hypothetical protein			k141_2021402	Bacteria	Chloroflexota	Dehalococcoidia	E44-bin15	E44-bin15	Kmv38
Guaymas_MAG_P_087	k141_2021402_2	563	2476	-	nuoL	NADH-quinone oxidoreductase subunit L	COG:COG1009	7.1.1.-	k141_2021402	Bacteria	Chloroflexota	Dehalococcoidia	E44-bin15	E44-bin15	Kmv38
Guaymas_MAG_P_087	k141_2021402_3	2481	2792	-	nuoK	NADH-quinone oxidoreductase subunit K	COG:COG0713	7.1.1.-	k141_2021402	Bacteria	Chloroflexota	Dehalococcoidia	E44-bin15	E44-bin15	Kmv38
Guaymas_MAG_P_087	k141_2021402_4	2796	3287	-		hypothetical protein			k141_2021402	Bacteria	Chloroflexota	Dehalococcoidia	E44-bin15	E44-bin15	Kmv38
Guaymas_MAG_P_087	k141_738615_1	321	653	-		hypothetical protein			k141_738615	Bacteria	Chloroflexota	Dehalococcoidia	E44-bin15	E44-bin15	Kmv38
Guaymas_MAG_P_087	k141_738615_2	735	845	-		hypothetical protein			k141_738615	Bacteria	Chloroflexota	Dehalococcoidia	E44-bin15	E44-bin15	Kmv38
Guaymas_MAG_P_087	k141_738615_3	1327	1923	+	fadR	Fatty acid metabolism regulator protein			k141_738615	Bacteria	Chloroflexota	Dehalococcoidia	E44-bin15	E44-bin15	Kmv38
Guaymas_MAG_P_087	k141_738615_4	1988	3193	+		Acyl-CoA dehydrogenase FadE26		1.3.99.-	k141_738615	Bacteria	Chloroflexota	Dehalococcoidia	E44-bin15	E44-bin15	Kmv38
Guaymas_MAG_P_087	k141_738615_5	3226	3981	-		hypothetical protein			k141_738615	Bacteria	Chloroflexota	Dehalococcoidia	E44-bin15	E44-bin15	Kmv38
Guaymas_MAG_P_087	k141_3735722_1	409	1266	+	mnmG	tRNA uridine 5-carboxymethylaminomethylmodification enzyme MnmG			k141_3735722	Bacteria	Chloroflexota	Dehalococcoidia	E44-bin15	E44-bin15	Kmv38
Guaymas_MAG_P_087	k141_3735722_2	1263	2147	+	arsA	Arsenical pump-driving ATPase		7.3.2.7	k141_3735722	Bacteria	Chloroflexota	Dehalococcoidia	E44-bin15	E44-bin15	Kmv38
Guaymas_MAG_P_087	k141_3735722_3	2140	3678	+	nfdA	N-substituted formamide deformylase		3.5.1.91	k141_3735722	Bacteria	Chloroflexota	Dehalococcoidia	E44-bin15	E44-bin15	Kmv38
Guaymas_MAG_P_087	k141_2452392_1	367	657	+	uxaA_1	Altronate dehydratase	COG:COG2721	4.2.1.7	k141_2452392	Bacteria	Chloroflexota	Dehalococcoidia	E44-bin15	E44-bin15	Kmv38
Guaymas_MAG_P_087	k141_2452392_2	654	1811	+	uxaA_2	Altronate dehydratase	COG:COG2721	4.2.1.7	k141_2452392	Bacteria	Chloroflexota	Dehalococcoidia	E44-bin15	E44-bin15	Kmv38
Guaymas_MAG_P_087	k141_3309226_1	60	1064	+	ftsZ	Cell division protein FtsZ			k141_3309226	Bacteria	Chloroflexota	Dehalococcoidia	E44-bin15	E44-bin15	Kmv38
Guaymas_MAG_P_087	k141_3309226_2	1227	1823	+	nrdR	Transcriptional repressor NrdR			k141_3309226	Bacteria	Chloroflexota	Dehalococcoidia	E44-bin15	E44-bin15	Kmv38
Guaymas_MAG_P_087	k141_3309226_3	2134	2436	-		hypothetical protein			k141_3309226	Bacteria	Chloroflexota	Dehalococcoidia	E44-bin15	E44-bin15	Kmv38
Guaymas_MAG_P_087	k141_7265642_1	35	541	+	larB	Pyridinium-3,5-biscarboxylic acid mononucleotidesynthase	COG:COG1691	2.5.1.143	k141_7265642	Bacteria	Chloroflexota	Dehalococcoidia	E44-bin15	E44-bin15	Kmv38
Guaymas_MAG_P_087	k141_7265642_2	531	4715	-	rpoC	DNA-directed RNA polymerase subunit beta'		2.7.7.6	k141_7265642	Bacteria	Chloroflexota	Dehalococcoidia	E44-bin15	E44-bin15	Kmv38
Guaymas_MAG_P_087	k141_7265642_3	4718	5596	-	rpoB	DNA-directed RNA polymerase subunit beta	COG:COG0085	2.7.7.6	k141_7265642	Bacteria	Chloroflexota	Dehalococcoidia	E44-bin15	E44-bin15	Kmv38
Guaymas_MAG_P_087	k141_4701448_1	13	780	+	hisF_2	Imidazole glycerol phosphate synthase subunitHisF	COG:COG0107	4.3.2.10	k141_4701448	Bacteria	Chloroflexota	Dehalococcoidia	E44-bin15	E44-bin15	Kmv38
Guaymas_MAG_P_087	k141_2348189_1	37	918	+	ilvD	Dihydroxy-acid dehydratase	COG:COG0129	4.2.1.9	k141_2348189	Bacteria	Chloroflexota	Dehalococcoidia	E44-bin15	E44-bin15	Kmv38
Guaymas_MAG_P_087	k141_5985092_1	39	491	+	moaC2	Cyclic pyranopterin monophosphate synthase 2	COG:COG0315	4.6.1.17	k141_5985092	Bacteria	Chloroflexota	Dehalococcoidia	E44-bin15	E44-bin15	Kmv38
Guaymas_MAG_P_087	k141_5985092_2	596	724	-		hypothetical protein			k141_5985092	Bacteria	Chloroflexota	Dehalococcoidia	E44-bin15	E44-bin15	Kmv38
Guaymas_MAG_P_087	k141_5985092_3	731	1129	-		hypothetical protein			k141_5985092	Bacteria	Chloroflexota	Dehalococcoidia	E44-bin15	E44-bin15	Kmv38
Guaymas_MAG_P_087	k141_5985092_4	1360	2508	-	fadF_2	putative iron-sulfur-binding oxidoreductaseFadF	COG:COG0247	1.-.-.-	k141_5985092	Bacteria	Chloroflexota	Dehalococcoidia	E44-bin15	E44-bin15	Kmv38
Guaymas_MAG_P_087	k141_5985092_5	2660	4219	-	lcfB	Long-chain-fatty-acid--CoA ligase	COG:COG0318	6.2.1.3	k141_5985092	Bacteria	Chloroflexota	Dehalococcoidia	E44-bin15	E44-bin15	Kmv38
Guaymas_MAG_P_087	k141_5985092_6	4282	5064	-	cobB_3	NAD-dependent protein deacetylase	COG:COG0846	2.3.1.286	k141_5985092	Bacteria	Chloroflexota	Dehalococcoidia	E44-bin15	E44-bin15	Kmv38
Guaymas_MAG_P_087	k141_5985092_7	5079	5768	-	crt_4	Short-chain-enoyl-CoA hydratase	COG:COG1024	4.2.1.150	k141_5985092	Bacteria	Chloroflexota	Dehalococcoidia	E44-bin15	E44-bin15	Kmv38
Guaymas_MAG_P_087	k141_4917605_1	1004	1747	+		Crotonyl-CoA hydratase	COG:COG1024	4.2.1.150	k141_4917605	Bacteria	Chloroflexota	Dehalococcoidia	E44-bin15	E44-bin15	Kmv38
Guaymas_MAG_P_087	k141_3419541_1	26	394	+		hypothetical protein			k141_3419541	Bacteria	Chloroflexota	Dehalococcoidia	E44-bin15	E44-bin15	Kmv38
Guaymas_MAG_P_087	k141_3419541_2	627	1397	-	pcaI	3-oxoadipate CoA-transferase subunit A	COG:COG1788	2.8.3.6	k141_3419541	Bacteria	Chloroflexota	Dehalococcoidia	E44-bin15	E44-bin15	Kmv38
Guaymas_MAG_P_087	k141_3419541_3	1411	1638	-		hypothetical protein			k141_3419541	Bacteria	Chloroflexota	Dehalococcoidia	E44-bin15	E44-bin15	Kmv38
Guaymas_MAG_P_087	k141_6949589_1	12	152	+		hypothetical protein			k141_6949589	Bacteria	Chloroflexota	Dehalococcoidia	E44-bin15	E44-bin15	Kmv38
Guaymas_MAG_P_087	k141_6949589_2	197	868	+		Cyclic AMP receptor protein	COG:COG0664		k141_6949589	Bacteria	Chloroflexota	Dehalococcoidia	E44-bin15	E44-bin15	Kmv38
Guaymas_MAG_P_087	k141_6949589_3	933	1151	+		hypothetical protein			k141_6949589	Bacteria	Chloroflexota	Dehalococcoidia	E44-bin15	E44-bin15	Kmv38
Guaymas_MAG_P_087	k141_6949589_4	1307	1552	+		hypothetical protein			k141_6949589	Bacteria	Chloroflexota	Dehalococcoidia	E44-bin15	E44-bin15	Kmv38
Guaymas_MAG_P_087	k141_6949589_5	1839	2609	-		Putative enoyl-CoA hydratase EchA13			k141_6949589	Bacteria	Chloroflexota	Dehalococcoidia	E44-bin15	E44-bin15	Kmv38
Guaymas_MAG_P_087	k141_6093475_1	1145	1420	-	ybeY_3	Endoribonuclease YbeY		3.1.-.-	k141_6093475	Bacteria	Chloroflexota	Dehalococcoidia	E44-bin15	E44-bin15	Kmv38
Guaymas_MAG_P_087	k141_5131858_1	4	237	+		hypothetical protein			k141_5131858	Bacteria	Chloroflexota	Dehalococcoidia	E44-bin15	E44-bin15	Kmv38
Guaymas_MAG_P_087	k141_5131858_2	318	1364	-		hypothetical protein			k141_5131858	Bacteria	Chloroflexota	Dehalococcoidia	E44-bin15	E44-bin15	Kmv38
Guaymas_MAG_P_087	k141_5131858_3	1364	1594	-		hypothetical protein			k141_5131858	Bacteria	Chloroflexota	Dehalococcoidia	E44-bin15	E44-bin15	Kmv38
Guaymas_MAG_P_087	k141_5131858_4	1657	3456	-	copA	Copper-exporting P-type ATPase	COG:COG2217	7.2.2.8	k141_5131858	Bacteria	Chloroflexota	Dehalococcoidia	E44-bin15	E44-bin15	Kmv38
Guaymas_MAG_P_087	k141_4488929_1	2	610	+	thrC	Threonine synthase	COG:COG0498	4.2.3.1	k141_4488929	Bacteria	Chloroflexota	Dehalococcoidia	E44-bin15	E44-bin15	Kmv38
Guaymas_MAG_P_087	k141_4488929_2	784	1362	+		hypothetical protein			k141_4488929	Bacteria	Chloroflexota	Dehalococcoidia	E44-bin15	E44-bin15	Kmv38
Guaymas_MAG_P_087	k141_4488929_3	1374	1934	+	folE	GTP cyclohydrolase 1	COG:COG0302	3.5.4.16	k141_4488929	Bacteria	Chloroflexota	Dehalococcoidia	E44-bin15	E44-bin15	Kmv38
Guaymas_MAG_P_087	k141_4488929_4	1998	2786	-	yadH	Inner membrane transport permease YadH	COG:COG0842		k141_4488929	Bacteria	Chloroflexota	Dehalococcoidia	E44-bin15	E44-bin15	Kmv38
Guaymas_MAG_P_087	k141_4488929_5	2783	3778	-	drrA	Daunorubicin/doxorubicin resistance ATP-bindingprotein DrrA		3.6.3.-	k141_4488929	Bacteria	Chloroflexota	Dehalococcoidia	E44-bin15	E44-bin15	Kmv38
Guaymas_MAG_P_087	k141_3953446_1	831	1178	-	rnpA	Ribonuclease P protein component	COG:COG0594	3.1.26.5	k141_3953446	Bacteria	Chloroflexota	Dehalococcoidia	E44-bin15	E44-bin15	Kmv38
Guaymas_MAG_P_087	k141_3953446_2	1514	2356	+	crt_5	Short-chain-enoyl-CoA hydratase	COG:COG1024	4.2.1.150	k141_3953446	Bacteria	Chloroflexota	Dehalococcoidia	E44-bin15	E44-bin15	Kmv38
Guaymas_MAG_P_087	k141_5987826_1	349	840	-		hypothetical protein			k141_5987826	Bacteria	Chloroflexota	Dehalococcoidia	E44-bin15	E44-bin15	Kmv38
Guaymas_MAG_P_087	k141_5987826_2	845	1132	-	mutS2	Endonuclease MutS2	COG:COG1193	3.1.-.-	k141_5987826	Bacteria	Chloroflexota	Dehalococcoidia	E44-bin15	E44-bin15	Kmv38
Guaymas_MAG_P_087	k141_5987826_3	1234	1980	+	rph	Ribonuclease PH	COG:COG0689	2.7.7.56	k141_5987826	Bacteria	Chloroflexota	Dehalococcoidia	E44-bin15	E44-bin15	Kmv38
Guaymas_MAG_P_087	k141_853512_1	44	967	-	galE1	UDP-glucose 4-epimerase	COG:COG1088	5.1.3.2	k141_853512	Bacteria	Chloroflexota	Dehalococcoidia	E44-bin15	E44-bin15	Kmv38
Guaymas_MAG_P_087	k141_853512_2	964	2121	-		Ferredoxin--NADP reductase		1.18.1.2	k141_853512	Bacteria	Chloroflexota	Dehalococcoidia	E44-bin15	E44-bin15	Kmv38
Guaymas_MAG_P_087	k141_853512_3	2225	2827	-		hypothetical protein			k141_853512	Bacteria	Chloroflexota	Dehalococcoidia	E44-bin15	E44-bin15	Kmv38
Guaymas_MAG_P_087	k141_6417033_1	533	1216	+	nfnB	Nitroreductase NfnB	COG:COG0778	1.-.-.-	k141_6417033	Bacteria	Chloroflexota	Dehalococcoidia	E44-bin15	E44-bin15	Kmv38
Guaymas_MAG_P_087	k141_6417033_2	1510	2583	-	pilT	Twitching mobility protein	COG:COG2805		k141_6417033	Bacteria	Chloroflexota	Dehalococcoidia	E44-bin15	E44-bin15	Kmv38
Guaymas_MAG_P_087	k141_641026_1	1138	2298	-	fadA_4	3-ketoacyl-CoA thiolase		2.3.1.16	k141_641026	Bacteria	Chloroflexota	Dehalococcoidia	E44-bin15	E44-bin15	Kmv38
Guaymas_MAG_P_087	k141_641026_2	2338	2913	-		hypothetical protein			k141_641026	Bacteria	Chloroflexota	Dehalococcoidia	E44-bin15	E44-bin15	Kmv38
Guaymas_MAG_P_087	k141_641026_3	2957	3769	-		NADH:quinone reductase	COG:COG2070	1.6.5.11	k141_641026	Bacteria	Chloroflexota	Dehalococcoidia	E44-bin15	E44-bin15	Kmv38
Guaymas_MAG_P_087	k141_3850072_1	798	1139	-		hypothetical protein			k141_3850072	Bacteria	Chloroflexota	Dehalococcoidia	E44-bin15	E44-bin15	Kmv38
Guaymas_MAG_P_087	k141_5667674_1	61	372	+		putative oxidoreductase/MSMEI_1564	COG:COG0516	1.-.-.-	k141_5667674	Bacteria	Chloroflexota	Dehalococcoidia	E44-bin15	E44-bin15	Kmv38
Guaymas_MAG_P_087	k141_5667674_2	418	1185	+	caiD_2	Carnitinyl-CoA dehydratase		4.2.1.149	k141_5667674	Bacteria	Chloroflexota	Dehalococcoidia	E44-bin15	E44-bin15	Kmv38
Guaymas_MAG_P_087	k141_5667674_3	1727	2182	-		hypothetical protein			k141_5667674	Bacteria	Chloroflexota	Dehalococcoidia	E44-bin15	E44-bin15	Kmv38
Guaymas_MAG_P_087	k141_641412_1	33	236	+		hypothetical protein			k141_641412	Bacteria	Chloroflexota	Dehalococcoidia	E44-bin15	E44-bin15	Kmv38
Guaymas_MAG_P_087	k141_641412_2	228	959	-		queuosine precursor transporter			k141_641412	Bacteria	Chloroflexota	Dehalococcoidia	E44-bin15	E44-bin15	Kmv38
Guaymas_MAG_P_087	k141_641412_3	999	1946	-	corA	Cobalt/magnesium transport protein CorA	COG:COG0598		k141_641412	Bacteria	Chloroflexota	Dehalococcoidia	E44-bin15	E44-bin15	Kmv38
Guaymas_MAG_P_087	k141_641412_4	1989	4274	-		hypothetical protein			k141_641412	Bacteria	Chloroflexota	Dehalococcoidia	E44-bin15	E44-bin15	Kmv38
Guaymas_MAG_P_087	k141_641412_5	4363	4698	-		hypothetical protein			k141_641412	Bacteria	Chloroflexota	Dehalococcoidia	E44-bin15	E44-bin15	Kmv38
Guaymas_MAG_P_087	k141_641412_6	4817	5107	-		hypothetical protein			k141_641412	Bacteria	Chloroflexota	Dehalococcoidia	E44-bin15	E44-bin15	Kmv38
Guaymas_MAG_P_087	k141_641412_7	5217	5504	-		hypothetical protein			k141_641412	Bacteria	Chloroflexota	Dehalococcoidia	E44-bin15	E44-bin15	Kmv38
Guaymas_MAG_P_087	k141_5988988_1	289	444	-	frc	Formyl-CoA:oxalate CoA-transferase		2.8.3.16	k141_5988988	Bacteria	Chloroflexota	Dehalococcoidia	E44-bin15	E44-bin15	Kmv38
Guaymas_MAG_P_087	k141_5988988_2	784	1932	+	aroC	Chorismate synthase	COG:COG0082	4.2.3.5	k141_5988988	Bacteria	Chloroflexota	Dehalococcoidia	E44-bin15	E44-bin15	Kmv38
Guaymas_MAG_P_087	k141_5988988_3	2015	2368	-		hypothetical protein			k141_5988988	Bacteria	Chloroflexota	Dehalococcoidia	E44-bin15	E44-bin15	Kmv38
Guaymas_MAG_P_087	k141_3101505_1	180	1436	-	hisS_2	Histidine--tRNA ligase	COG:COG0124	6.1.1.21	k141_3101505	Bacteria	Chloroflexota	Dehalococcoidia	E44-bin15	E44-bin15	Kmv38
Guaymas_MAG_P_087	k141_3101505_2	1631	3511	+	relA	GTP pyrophosphokinase	COG:COG0317	2.7.6.5	k141_3101505	Bacteria	Chloroflexota	Dehalococcoidia	E44-bin15	E44-bin15	Kmv38
Guaymas_MAG_P_087	k141_3101505_3	3566	3763	+		hypothetical protein			k141_3101505	Bacteria	Chloroflexota	Dehalococcoidia	E44-bin15	E44-bin15	Kmv38
Guaymas_MAG_P_087	k141_3101505_4	3774	4061	+	rpsT	30S ribosomal protein S20	COG:COG0268		k141_3101505	Bacteria	Chloroflexota	Dehalococcoidia	E44-bin15	E44-bin15	Kmv38
Guaymas_MAG_P_087	k141_3101505_5	4182	4808	+	lexA	LexA repressor	COG:COG1974	3.4.21.88	k141_3101505	Bacteria	Chloroflexota	Dehalococcoidia	E44-bin15	E44-bin15	Kmv38
Guaymas_MAG_P_087	k141_3101505_6	4814	5032	-		hypothetical protein			k141_3101505	Bacteria	Chloroflexota	Dehalococcoidia	E44-bin15	E44-bin15	Kmv38
Guaymas_MAG_P_087	k141_7700271_1	1213	1650	-		hypothetical protein			k141_7700271	Bacteria	Chloroflexota	Dehalococcoidia	E44-bin15	E44-bin15	Kmv38
Guaymas_MAG_P_087	k141_7700271_2	1632	2570	-	ywlC_2	Threonylcarbamoyl-AMP synthase	COG:COG0009	2.7.7.87	k141_7700271	Bacteria	Chloroflexota	Dehalococcoidia	E44-bin15	E44-bin15	Kmv38
Guaymas_MAG_P_087	k141_7700271_3	2636	2773	-		hypothetical protein			k141_7700271	Bacteria	Chloroflexota	Dehalococcoidia	E44-bin15	E44-bin15	Kmv38
Guaymas_MAG_P_087	k141_7700271_4	2766	3239	-	purE	Phosphoribosylaminoimidazole carboxylase	COG:COG0041	4.1.1.21	k141_7700271	Bacteria	Chloroflexota	Dehalococcoidia	E44-bin15	E44-bin15	Kmv38
Guaymas_MAG_P_087	k141_7700271_5	3245	3400	-		hypothetical protein			k141_7700271	Bacteria	Chloroflexota	Dehalococcoidia	E44-bin15	E44-bin15	Kmv38
Guaymas_MAG_P_087	k141_7380035_1	235	1110	-	pccB_2	Propionyl-CoA carboxylase beta chain	COG:COG4799	6.4.1.3	k141_7380035	Bacteria	Chloroflexota	Dehalococcoidia	E44-bin15	E44-bin15	Kmv38
Guaymas_MAG_P_087	k141_7380035_2	1192	1728	-	citE	Citrate lyase subunit beta	COG:COG2301	4.1.3.6	k141_7380035	Bacteria	Chloroflexota	Dehalococcoidia	E44-bin15	E44-bin15	Kmv38
Guaymas_MAG_P_011	k141_2246360_1	428	649	-		hypothetical protein			k141_2246360	Bacteria	Aerophobota	Aerophobia	Aerophobales	B47-G16	B47-G16
Guaymas_MAG_P_011	k141_2246360_2	718	1851	-		hypothetical protein			k141_2246360	Bacteria	Aerophobota	Aerophobia	Aerophobales	B47-G16	B47-G16
Guaymas_MAG_P_011	k141_2246360_3	1856	2716	-		hypothetical protein			k141_2246360	Bacteria	Aerophobota	Aerophobia	Aerophobales	B47-G16	B47-G16
Guaymas_MAG_P_011	k141_2246360_4	2685	3797	-		hypothetical protein			k141_2246360	Bacteria	Aerophobota	Aerophobia	Aerophobales	B47-G16	B47-G16
Guaymas_MAG_P_011	k141_2246360_5	3800	5224	-		hypothetical protein			k141_2246360	Bacteria	Aerophobota	Aerophobia	Aerophobales	B47-G16	B47-G16
Guaymas_MAG_P_011	k141_2246360_6	5478	5696	-	aroA	3-phosphoshikimate 1-carboxyvinyltransferase	COG:COG0128	2.5.1.19	k141_2246360	Bacteria	Aerophobota	Aerophobia	Aerophobales	B47-G16	B47-G16
Guaymas_MAG_P_011	k141_2674848_1	10	357	+		hypothetical protein			k141_2674848	Bacteria	Aerophobota	Aerophobia	Aerophobales	B47-G16	B47-G16
Guaymas_MAG_P_011	k141_2674848_2	430	1659	+		hypothetical protein			k141_2674848	Bacteria	Aerophobota	Aerophobia	Aerophobales	B47-G16	B47-G16
Guaymas_MAG_P_011	k141_4065470_1	17	898	+	gluD	NAD-specific glutamate dehydrogenase		1.4.1.2	k141_4065470	Bacteria	Aerophobota	Aerophobia	Aerophobales	B47-G16	B47-G16
Guaymas_MAG_P_011	k141_4065470_2	975	2534	+	guaA	GMP synthase [glutamine-hydrolyzing]		6.3.5.2	k141_4065470	Bacteria	Aerophobota	Aerophobia	Aerophobales	B47-G16	B47-G16
Guaymas_MAG_P_011	k141_4065470_3	2748	2993	+		hypothetical protein			k141_4065470	Bacteria	Aerophobota	Aerophobia	Aerophobales	B47-G16	B47-G16
Guaymas_MAG_P_011	k141_4065470_4	2990	3238	+		hypothetical protein			k141_4065470	Bacteria	Aerophobota	Aerophobia	Aerophobales	B47-G16	B47-G16
Guaymas_MAG_P_011	k141_4065470_5	3232	3915	+		hypothetical protein			k141_4065470	Bacteria	Aerophobota	Aerophobia	Aerophobales	B47-G16	B47-G16
Guaymas_MAG_P_011	k141_6311833_1	138	968	-		hypothetical protein			k141_6311833	Bacteria	Aerophobota	Aerophobia	Aerophobales	B47-G16	B47-G16
Guaymas_MAG_P_011	k141_6311833_2	965	1921	-		hypothetical protein			k141_6311833	Bacteria	Aerophobota	Aerophobia	Aerophobales	B47-G16	B47-G16
Guaymas_MAG_P_011	k141_6311833_3	1923	4886	-	rapA_1	RNA polymerase-associated protein RapA		3.6.4.-	k141_6311833	Bacteria	Aerophobota	Aerophobia	Aerophobales	B47-G16	B47-G16
Guaymas_MAG_P_011	k141_6311833_4	4883	5095	-		hypothetical protein			k141_6311833	Bacteria	Aerophobota	Aerophobia	Aerophobales	B47-G16	B47-G16
Guaymas_MAG_P_011	k141_6311833_5	5454	6359	-	MRI1	Methylthioribose-1-phosphate isomerase		5.3.1.23	k141_6311833	Bacteria	Aerophobota	Aerophobia	Aerophobales	B47-G16	B47-G16
Guaymas_MAG_P_011	k141_6311833_6	6349	6765	-		hypothetical protein			k141_6311833	Bacteria	Aerophobota	Aerophobia	Aerophobales	B47-G16	B47-G16
Guaymas_MAG_P_011	k141_6311833_7	6775	7254	-	pncC	Nicotinamide-nucleotide amidohydrolase PncC	COG:COG1546	3.5.1.42	k141_6311833	Bacteria	Aerophobota	Aerophobia	Aerophobales	B47-G16	B47-G16
Guaymas_MAG_P_011	k141_2995762_1	739	1209	+		hypothetical protein			k141_2995762	Bacteria	Aerophobota	Aerophobia	Aerophobales	B47-G16	B47-G16
Guaymas_MAG_P_011	k141_2995762_2	1629	1868	-		hypothetical protein			k141_2995762	Bacteria	Aerophobota	Aerophobia	Aerophobales	B47-G16	B47-G16
Guaymas_MAG_P_011	k141_2995762_3	2046	2549	+		hypothetical protein			k141_2995762	Bacteria	Aerophobota	Aerophobia	Aerophobales	B47-G16	B47-G16
Guaymas_MAG_P_011	k141_2995762_4	2761	3327	-	xerD_1	Tyrosine recombinase XerD	COG:COG4974		k141_2995762	Bacteria	Aerophobota	Aerophobia	Aerophobales	B47-G16	B47-G16
Guaymas_MAG_P_011	k141_2995762_5	3320	3502	-		hypothetical protein			k141_2995762	Bacteria	Aerophobota	Aerophobia	Aerophobales	B47-G16	B47-G16
Guaymas_MAG_P_011	k141_2995762_6	3527	3709	-		hypothetical protein			k141_2995762	Bacteria	Aerophobota	Aerophobia	Aerophobales	B47-G16	B47-G16
Guaymas_MAG_P_011	k141_2995762_7	3731	4240	-		hypothetical protein			k141_2995762	Bacteria	Aerophobota	Aerophobia	Aerophobales	B47-G16	B47-G16
Guaymas_MAG_P_011	k141_2995762_8	4424	4726	-		hypothetical protein			k141_2995762	Bacteria	Aerophobota	Aerophobia	Aerophobales	B47-G16	B47-G16
Guaymas_MAG_P_011	k141_1284662_1	837	1187	-		hypothetical protein			k141_1284662	Bacteria	Aerophobota	Aerophobia	Aerophobales	B47-G16	B47-G16
Guaymas_MAG_P_011	k141_1284662_2	1190	1495	-		hypothetical protein			k141_1284662	Bacteria	Aerophobota	Aerophobia	Aerophobales	B47-G16	B47-G16
Guaymas_MAG_P_011	k141_3851973_1	38	553	+	dppB_1	Dipeptide transport system permease proteinDppB	COG:COG0601		k141_3851973	Bacteria	Aerophobota	Aerophobia	Aerophobales	B47-G16	B47-G16
Guaymas_MAG_P_011	k141_3851973_2	569	1681	+		hypothetical protein			k141_3851973	Bacteria	Aerophobota	Aerophobia	Aerophobales	B47-G16	B47-G16
Guaymas_MAG_P_011	k141_3851973_3	1929	4262	+		Alpha-L-rhamnosidase		3.2.1.40	k141_3851973	Bacteria	Aerophobota	Aerophobia	Aerophobales	B47-G16	B47-G16
Guaymas_MAG_P_011	k141_1712784_1	413	682	+	rbsC_1	Ribose import permease protein RbsC	COG:COG1172		k141_1712784	Bacteria	Aerophobota	Aerophobia	Aerophobales	B47-G16	B47-G16
Guaymas_MAG_P_011	k141_1712784_2	944	1981	+		hypothetical protein			k141_1712784	Bacteria	Aerophobota	Aerophobia	Aerophobales	B47-G16	B47-G16
Guaymas_MAG_P_011	k141_3852318_1	17	1276	+		hypothetical protein			k141_3852318	Bacteria	Aerophobota	Aerophobia	Aerophobales	B47-G16	B47-G16
Guaymas_MAG_P_011	k141_3852318_2	1270	2883	+		hypothetical protein			k141_3852318	Bacteria	Aerophobota	Aerophobia	Aerophobales	B47-G16	B47-G16
Guaymas_MAG_P_011	k141_3852318_3	2883	3929	+		hypothetical protein			k141_3852318	Bacteria	Aerophobota	Aerophobia	Aerophobales	B47-G16	B47-G16
Guaymas_MAG_P_011	k141_3852318_4	4110	4454	+		hypothetical protein			k141_3852318	Bacteria	Aerophobota	Aerophobia	Aerophobales	B47-G16	B47-G16
Guaymas_MAG_P_011	k141_3852318_5	4475	4603	+		hypothetical protein			k141_3852318	Bacteria	Aerophobota	Aerophobia	Aerophobales	B47-G16	B47-G16
Guaymas_MAG_P_011	k141_3852318_6	4677	5093	+		hypothetical protein			k141_3852318	Bacteria	Aerophobota	Aerophobia	Aerophobales	B47-G16	B47-G16
Guaymas_MAG_P_011	k141_3852318_7	5497	6336	+	fabG_1	3-oxoacyl-[acyl-carrier-protein] reductase FabG		1.1.1.100	k141_3852318	Bacteria	Aerophobota	Aerophobia	Aerophobales	B47-G16	B47-G16
Guaymas_MAG_P_011	k141_3852318_8	6461	6712	+		hypothetical protein			k141_3852318	Bacteria	Aerophobota	Aerophobia	Aerophobales	B47-G16	B47-G16
Guaymas_MAG_P_011	k141_3852318_9	6812	7261	+		hypothetical protein			k141_3852318	Bacteria	Aerophobota	Aerophobia	Aerophobales	B47-G16	B47-G16
Guaymas_MAG_P_011	k141_4066341_1	285	1802	-		hypothetical protein			k141_4066341	Bacteria	Aerophobota	Aerophobia	Aerophobales	B47-G16	B47-G16
Guaymas_MAG_P_011	k141_4066341_2	1977	3011	-	purR_1	HTH-type transcriptional repressor PurR	COG:COG1609		k141_4066341	Bacteria	Aerophobota	Aerophobia	Aerophobales	B47-G16	B47-G16
Guaymas_MAG_P_011	k141_4066341_3	3223	3867	-		hypothetical protein			k141_4066341	Bacteria	Aerophobota	Aerophobia	Aerophobales	B47-G16	B47-G16
Guaymas_MAG_P_011	k141_215599_1	41	289	+		hypothetical protein			k141_215599	Bacteria	Aerophobota	Aerophobia	Aerophobales	B47-G16	B47-G16
Guaymas_MAG_P_011	k141_215599_2	591	1586	+	thiL_1	Thiamine-monophosphate kinase	COG:COG0611	2.7.4.16	k141_215599	Bacteria	Aerophobota	Aerophobia	Aerophobales	B47-G16	B47-G16
Guaymas_MAG_P_011	k141_215599_3	1603	2601	+	gap	Glyceraldehyde-3-phosphate dehydrogenase		1.2.1.12	k141_215599	Bacteria	Aerophobota	Aerophobia	Aerophobales	B47-G16	B47-G16
Guaymas_MAG_P_011	k141_215599_4	2620	3813	+	pgk/tpi	Bifunctional PGK/TIM	COG:COG0126		k141_215599	Bacteria	Aerophobota	Aerophobia	Aerophobales	B47-G16	B47-G16
Guaymas_MAG_P_011	k141_215599_5	3824	4576	+	tpiA	Triosephosphate isomerase		5.3.1.1	k141_215599	Bacteria	Aerophobota	Aerophobia	Aerophobales	B47-G16	B47-G16
Guaymas_MAG_P_011	k141_215599_6	4604	4918	+		hypothetical protein			k141_215599	Bacteria	Aerophobota	Aerophobia	Aerophobales	B47-G16	B47-G16
Guaymas_MAG_P_011	k141_7383040_1	348	1835	-	aldHT	Aldehyde dehydrogenase, thermostable		1.2.1.5	k141_7383040	Bacteria	Aerophobota	Aerophobia	Aerophobales	B47-G16	B47-G16
Guaymas_MAG_P_011	k141_3211512_1	94	408	+		hypothetical protein			k141_3211512	Bacteria	Aerophobota	Aerophobia	Aerophobales	B47-G16	B47-G16
Guaymas_MAG_P_011	k141_3211512_2	531	1004	+		hypothetical protein			k141_3211512	Bacteria	Aerophobota	Aerophobia	Aerophobales	B47-G16	B47-G16
Guaymas_MAG_P_011	k141_3211512_3	1238	1852	+		hypothetical protein			k141_3211512	Bacteria	Aerophobota	Aerophobia	Aerophobales	B47-G16	B47-G16
Guaymas_MAG_P_011	k141_3211512_4	2226	2396	+		hypothetical protein			k141_3211512	Bacteria	Aerophobota	Aerophobia	Aerophobales	B47-G16	B47-G16
Guaymas_MAG_P_011	k141_3211512_5	2536	4917	+		Beta-galactosidase BoGH2A	COG:COG3250	3.2.1.23	k141_3211512	Bacteria	Aerophobota	Aerophobia	Aerophobales	B47-G16	B47-G16
Guaymas_MAG_P_011	k141_3211512_6	5336	7246	+	agpA_1	Periplasmic alpha-galactoside-binding protein			k141_3211512	Bacteria	Aerophobota	Aerophobia	Aerophobales	B47-G16	B47-G16
Guaymas_MAG_P_011	k141_3211512_7	7382	8374	+	yejB_1	Inner membrane ABC transporter permease proteinYejB	COG:COG4174		k141_3211512	Bacteria	Aerophobota	Aerophobia	Aerophobales	B47-G16	B47-G16
Guaymas_MAG_P_011	k141_3211512_8	8378	9484	+		hypothetical protein			k141_3211512	Bacteria	Aerophobota	Aerophobia	Aerophobales	B47-G16	B47-G16
Guaymas_MAG_P_011	k141_6848466_1	183	425	+	gsiC_1	Glutathione transport system permease proteinGsiC	COG:COG0601		k141_6848466	Bacteria	Aerophobota	Aerophobia	Aerophobales	B47-G16	B47-G16
Guaymas_MAG_P_011	k141_6848466_2	445	1545	+		hypothetical protein			k141_6848466	Bacteria	Aerophobota	Aerophobia	Aerophobales	B47-G16	B47-G16
Guaymas_MAG_P_011	k141_6848466_3	1627	2394	+		hypothetical protein			k141_6848466	Bacteria	Aerophobota	Aerophobia	Aerophobales	B47-G16	B47-G16
Guaymas_MAG_P_011	k141_6848466_4	2496	2738	+		hypothetical protein			k141_6848466	Bacteria	Aerophobota	Aerophobia	Aerophobales	B47-G16	B47-G16
Guaymas_MAG_P_011	k141_7811393_1	586	978	-		hypothetical protein			k141_7811393	Bacteria	Aerophobota	Aerophobia	Aerophobales	B47-G16	B47-G16
Guaymas_MAG_P_011	k141_7811393_2	1193	1408	+		hypothetical protein			k141_7811393	Bacteria	Aerophobota	Aerophobia	Aerophobales	B47-G16	B47-G16
Guaymas_MAG_P_011	k141_7811393_3	1405	1689	+		hypothetical protein			k141_7811393	Bacteria	Aerophobota	Aerophobia	Aerophobales	B47-G16	B47-G16
Guaymas_MAG_P_011	k141_7811393_4	1903	2391	-		hypothetical protein			k141_7811393	Bacteria	Aerophobota	Aerophobia	Aerophobales	B47-G16	B47-G16
Guaymas_MAG_P_011	k141_7811393_5	2410	3303	-		hypothetical protein			k141_7811393	Bacteria	Aerophobota	Aerophobia	Aerophobales	B47-G16	B47-G16
Guaymas_MAG_P_011	k141_7811393_6	3753	4526	-		hypothetical protein			k141_7811393	Bacteria	Aerophobota	Aerophobia	Aerophobales	B47-G16	B47-G16
Guaymas_MAG_P_011	k141_751596_1	35	814	+	rsxB_1	Ion-translocating oxidoreductase complex subunitB		7.-.-.-	k141_751596	Bacteria	Aerophobota	Aerophobia	Aerophobales	B47-G16	B47-G16
Guaymas_MAG_P_011	k141_751596_2	824	1663	+	apbC	Iron-sulfur cluster carrier protein	COG:COG0489		k141_751596	Bacteria	Aerophobota	Aerophobia	Aerophobales	B47-G16	B47-G16
Guaymas_MAG_P_011	k141_751596_3	1681	2226	+	def_1	Peptide deformylase	COG:COG0242	3.5.1.88	k141_751596	Bacteria	Aerophobota	Aerophobia	Aerophobales	B47-G16	B47-G16
Guaymas_MAG_P_011	k141_751596_4	2253	3833	+	nqrF	Na(+)-translocating NADH-quinone reductasesubunit F		7.2.1.1	k141_751596	Bacteria	Aerophobota	Aerophobia	Aerophobales	B47-G16	B47-G16
Guaymas_MAG_P_011	k141_751596_5	3849	4124	+	rsxB_2	Ion-translocating oxidoreductase complex subunitB		7.-.-.-	k141_751596	Bacteria	Aerophobota	Aerophobia	Aerophobales	B47-G16	B47-G16
Guaymas_MAG_P_011	k141_751596_6	4144	5019	+		hypothetical protein			k141_751596	Bacteria	Aerophobota	Aerophobia	Aerophobales	B47-G16	B47-G16
Guaymas_MAG_P_011	k141_751596_7	5009	5722	+		hypothetical protein			k141_751596	Bacteria	Aerophobota	Aerophobia	Aerophobales	B47-G16	B47-G16
Guaymas_MAG_P_011	k141_751596_8	5728	6207	+		hypothetical protein			k141_751596	Bacteria	Aerophobota	Aerophobia	Aerophobales	B47-G16	B47-G16
Guaymas_MAG_P_011	k141_751596_9	6164	6937	+		hypothetical protein			k141_751596	Bacteria	Aerophobota	Aerophobia	Aerophobales	B47-G16	B47-G16
Guaymas_MAG_P_011	k141_751596_10	6980	8284	+		hypothetical protein			k141_751596	Bacteria	Aerophobota	Aerophobia	Aerophobales	B47-G16	B47-G16
Guaymas_MAG_P_011	k141_751596_11	8564	9844	+		hypothetical protein			k141_751596	Bacteria	Aerophobota	Aerophobia	Aerophobales	B47-G16	B47-G16
Guaymas_MAG_P_011	k141_751596_12	10084	10536	+		hypothetical protein			k141_751596	Bacteria	Aerophobota	Aerophobia	Aerophobales	B47-G16	B47-G16
Guaymas_MAG_P_011	k141_4495548_1	59	865	-		hypothetical protein			k141_4495548	Bacteria	Aerophobota	Aerophobia	Aerophobales	B47-G16	B47-G16
Guaymas_MAG_P_011	k141_4495548_2	886	1641	-	cmpD	Bicarbonate transport ATP-binding protein CmpD		3.6.3.-	k141_4495548	Bacteria	Aerophobota	Aerophobia	Aerophobales	B47-G16	B47-G16
Guaymas_MAG_P_011	k141_4495548_3	1974	2165	-		hypothetical protein			k141_4495548	Bacteria	Aerophobota	Aerophobia	Aerophobales	B47-G16	B47-G16
Guaymas_MAG_P_011	k141_4495548_4	2608	2973	-		hypothetical protein			k141_4495548	Bacteria	Aerophobota	Aerophobia	Aerophobales	B47-G16	B47-G16
Guaymas_MAG_P_011	k141_1500559_1	216	1259	-	epsF_1	Putative glycosyltransferase EpsF	COG:COG0438	2.4.-.-	k141_1500559	Bacteria	Aerophobota	Aerophobia	Aerophobales	B47-G16	B47-G16
Guaymas_MAG_P_011	k141_1500559_2	1262	2455	-		hypothetical protein			k141_1500559	Bacteria	Aerophobota	Aerophobia	Aerophobales	B47-G16	B47-G16
Guaymas_MAG_P_011	k141_1500559_3	2484	2837	-		hypothetical protein			k141_1500559	Bacteria	Aerophobota	Aerophobia	Aerophobales	B47-G16	B47-G16
Guaymas_MAG_P_011	k141_858849_1	22	717	+	purL_1	Phosphoribosylformylglycinamidine synthasesubunit PurL	COG:COG0046	6.3.5.3	k141_858849	Bacteria	Aerophobota	Aerophobia	Aerophobales	B47-G16	B47-G16
Guaymas_MAG_P_011	k141_858849_2	720	851	+		hypothetical protein			k141_858849	Bacteria	Aerophobota	Aerophobia	Aerophobales	B47-G16	B47-G16
Guaymas_MAG_P_011	k141_858849_3	974	2539	+		hypothetical protein			k141_858849	Bacteria	Aerophobota	Aerophobia	Aerophobales	B47-G16	B47-G16
Guaymas_MAG_P_011	k141_858849_4	2657	2962	-		hypothetical protein			k141_858849	Bacteria	Aerophobota	Aerophobia	Aerophobales	B47-G16	B47-G16
Guaymas_MAG_P_011	k141_858849_5	2947	3417	-		hypothetical protein			k141_858849	Bacteria	Aerophobota	Aerophobia	Aerophobales	B47-G16	B47-G16
Guaymas_MAG_P_011	k141_858849_6	3383	4168	-		hypothetical protein			k141_858849	Bacteria	Aerophobota	Aerophobia	Aerophobales	B47-G16	B47-G16
Guaymas_MAG_P_011	k141_858849_7	4381	5238	+		hypothetical protein			k141_858849	Bacteria	Aerophobota	Aerophobia	Aerophobales	B47-G16	B47-G16
Guaymas_MAG_P_011	k141_858849_8	5322	5669	+		hypothetical protein			k141_858849	Bacteria	Aerophobota	Aerophobia	Aerophobales	B47-G16	B47-G16
Guaymas_MAG_P_011	k141_858849_9	5947	6150	+		hypothetical protein			k141_858849	Bacteria	Aerophobota	Aerophobia	Aerophobales	B47-G16	B47-G16
Guaymas_MAG_P_011	k141_858849_10	6507	7220	+		hypothetical protein			k141_858849	Bacteria	Aerophobota	Aerophobia	Aerophobales	B47-G16	B47-G16
Guaymas_MAG_P_011	k141_8132552_1	77	226	-		hypothetical protein			k141_8132552	Bacteria	Aerophobota	Aerophobia	Aerophobales	B47-G16	B47-G16
Guaymas_MAG_P_011	k141_8132552_2	242	1096	-		hypothetical protein			k141_8132552	Bacteria	Aerophobota	Aerophobia	Aerophobales	B47-G16	B47-G16
Guaymas_MAG_P_011	k141_8132552_3	1254	3917	-	valS	Valine--tRNA ligase	COG:COG0525	6.1.1.9	k141_8132552	Bacteria	Aerophobota	Aerophobia	Aerophobales	B47-G16	B47-G16
Guaymas_MAG_P_011	k141_8132552_4	4075	5655	-	ndhB	NAD(P)H-quinone oxidoreductase subunit 2,chloroplastic		7.1.1.-	k141_8132552	Bacteria	Aerophobota	Aerophobia	Aerophobales	B47-G16	B47-G16
Guaymas_MAG_P_011	k141_8132552_5	5672	6937	-	mrpD	Na(+)/H(+) antiporter subunit D	COG:COG0651		k141_8132552	Bacteria	Aerophobota	Aerophobia	Aerophobales	B47-G16	B47-G16
Guaymas_MAG_P_011	k141_5993703_1	2592	4511	-		hypothetical protein			k141_5993703	Bacteria	Aerophobota	Aerophobia	Aerophobales	B47-G16	B47-G16
Guaymas_MAG_P_011	k141_5993703_2	4547	7429	-		hypothetical protein			k141_5993703	Bacteria	Aerophobota	Aerophobia	Aerophobales	B47-G16	B47-G16
Guaymas_MAG_P_011	k141_2677999_1	1464	2573	-		hypothetical protein			k141_2677999	Bacteria	Aerophobota	Aerophobia	Aerophobales	B47-G16	B47-G16
Guaymas_MAG_P_011	k141_2677999_2	2570	3556	-	yejB_2	Inner membrane ABC transporter permease proteinYejB	COG:COG4174		k141_2677999	Bacteria	Aerophobota	Aerophobia	Aerophobales	B47-G16	B47-G16
Guaymas_MAG_P_011	k141_2677999_3	3632	3853	-		hypothetical protein			k141_2677999	Bacteria	Aerophobota	Aerophobia	Aerophobales	B47-G16	B47-G16
Guaymas_MAG_P_011	k141_324613_1	208	513	+	dnaJ_1	Chaperone protein DnaJ			k141_324613	Bacteria	Aerophobota	Aerophobia	Aerophobales	B47-G16	B47-G16
Guaymas_MAG_P_011	k141_324613_2	520	657	+		hypothetical protein			k141_324613	Bacteria	Aerophobota	Aerophobia	Aerophobales	B47-G16	B47-G16
Guaymas_MAG_P_011	k141_324613_3	623	1303	+		Pyridoxal phosphate homeostasis protein	COG:COG0325		k141_324613	Bacteria	Aerophobota	Aerophobia	Aerophobales	B47-G16	B47-G16
Guaymas_MAG_P_011	k141_324613_4	1404	2414	+		hypothetical protein			k141_324613	Bacteria	Aerophobota	Aerophobia	Aerophobales	B47-G16	B47-G16
Guaymas_MAG_P_011	k141_324613_5	2636	3121	-		hypothetical protein			k141_324613	Bacteria	Aerophobota	Aerophobia	Aerophobales	B47-G16	B47-G16
Guaymas_MAG_P_011	k141_324613_6	3223	3420	-		hypothetical protein			k141_324613	Bacteria	Aerophobota	Aerophobia	Aerophobales	B47-G16	B47-G16
Guaymas_MAG_P_011	k141_324613_7	3430	3651	-		hypothetical protein			k141_324613	Bacteria	Aerophobota	Aerophobia	Aerophobales	B47-G16	B47-G16
Guaymas_MAG_P_011	k141_324613_8	3862	5871	-	ligA_1	DNA ligase		6.5.1.2	k141_324613	Bacteria	Aerophobota	Aerophobia	Aerophobales	B47-G16	B47-G16
Guaymas_MAG_P_011	k141_324613_9	5976	7199	-	tyrS_1	Tyrosine--tRNA ligase	COG:COG0162	6.1.1.1	k141_324613	Bacteria	Aerophobota	Aerophobia	Aerophobales	B47-G16	B47-G16
Guaymas_MAG_P_011	k141_324613_10	7299	7652	-		hypothetical protein	COG:COG2852		k141_324613	Bacteria	Aerophobota	Aerophobia	Aerophobales	B47-G16	B47-G16
Guaymas_MAG_P_011	k141_324613_11	7656	8654	-	miaA	tRNA dimethylallyltransferase	COG:COG0324	2.5.1.75	k141_324613	Bacteria	Aerophobota	Aerophobia	Aerophobales	B47-G16	B47-G16
Guaymas_MAG_P_011	k141_324613_12	8621	9934	-	miaB_1	tRNA-2-methylthio-N(6)-dimethylallyladenosinesynthase	COG:COG0621	2.8.4.3	k141_324613	Bacteria	Aerophobota	Aerophobia	Aerophobales	B47-G16	B47-G16
Guaymas_MAG_P_011	k141_324613_13	9916	10755	-		3',5'-nucleoside bisphosphate phosphatase	COG:COG0613	3.1.3.97	k141_324613	Bacteria	Aerophobota	Aerophobia	Aerophobales	B47-G16	B47-G16
Guaymas_MAG_P_011	k141_324613_14	10758	11609	-	nadC	putative nicotinate-nucleotide pyrophosphorylase[carboxylating]	COG:COG0157	2.4.2.19	k141_324613	Bacteria	Aerophobota	Aerophobia	Aerophobales	B47-G16	B47-G16
Guaymas_MAG_P_011	k141_324613_15	11643	12449	-	nadX	L-aspartate dehydrogenase		1.4.1.21	k141_324613	Bacteria	Aerophobota	Aerophobia	Aerophobales	B47-G16	B47-G16
Guaymas_MAG_P_011	k141_324613_16	12533	12982	-		hypothetical protein			k141_324613	Bacteria	Aerophobota	Aerophobia	Aerophobales	B47-G16	B47-G16
Guaymas_MAG_P_011	k141_324613_17	12979	13605	-		hypothetical protein			k141_324613	Bacteria	Aerophobota	Aerophobia	Aerophobales	B47-G16	B47-G16
Guaymas_MAG_P_011	k141_324613_18	13623	14210	-	mobA	putative molybdenum cofactorguanylyltransferase	COG:COG0746	2.7.7.77	k141_324613	Bacteria	Aerophobota	Aerophobia	Aerophobales	B47-G16	B47-G16
Guaymas_MAG_P_011	k141_324613_19	14207	15028	-	focA_1	putative formate transporter 1	COG:COG2116		k141_324613	Bacteria	Aerophobota	Aerophobia	Aerophobales	B47-G16	B47-G16
Guaymas_MAG_P_011	k141_8347788_1	104	1225	-	opuCA	Glycine betaine/carnitine/choline transportATP-binding protein OpuCA	COG:COG1125		k141_8347788	Bacteria	Aerophobota	Aerophobia	Aerophobales	B47-G16	B47-G16
Guaymas_MAG_P_011	k141_8347788_2	1222	1902	-	opuCB	Carnitine transport permease protein OpuCB	COG:COG1174		k141_8347788	Bacteria	Aerophobota	Aerophobia	Aerophobales	B47-G16	B47-G16
Guaymas_MAG_P_011	k141_8347788_3	1920	3086	-	iadA	Isoaspartyl dipeptidase		3.4.19.-	k141_8347788	Bacteria	Aerophobota	Aerophobia	Aerophobales	B47-G16	B47-G16
Guaymas_MAG_P_011	k141_8347788_4	3093	3878	-	ddpC_1	putative D,D-dipeptide transport system permeaseprotein DdpC	COG:COG1173		k141_8347788	Bacteria	Aerophobota	Aerophobia	Aerophobales	B47-G16	B47-G16
Guaymas_MAG_P_011	k141_8347788_5	3976	4167	+		hypothetical protein			k141_8347788	Bacteria	Aerophobota	Aerophobia	Aerophobales	B47-G16	B47-G16
Guaymas_MAG_P_011	k141_8347788_6	4182	5264	+		hypothetical protein			k141_8347788	Bacteria	Aerophobota	Aerophobia	Aerophobales	B47-G16	B47-G16
Guaymas_MAG_P_011	k141_8347788_7	5261	5974	+	hyuA	Hydantoin racemase		5.1.99.5	k141_8347788	Bacteria	Aerophobota	Aerophobia	Aerophobales	B47-G16	B47-G16
Guaymas_MAG_P_011	k141_8347788_8	6059	7627	+	ddpA_1	putative D,D-dipeptide-binding periplasmicprotein DdpA	COG:COG0747		k141_8347788	Bacteria	Aerophobota	Aerophobia	Aerophobales	B47-G16	B47-G16
Guaymas_MAG_P_011	k141_8347788_9	7714	8730	+	dppB_2	Dipeptide transport system permease proteinDppB	COG:COG0601		k141_8347788	Bacteria	Aerophobota	Aerophobia	Aerophobales	B47-G16	B47-G16
Guaymas_MAG_P_011	k141_8347788_10	8733	9593	+	ddpC_2	putative D,D-dipeptide transport system permeaseprotein DdpC	COG:COG1173		k141_8347788	Bacteria	Aerophobota	Aerophobia	Aerophobales	B47-G16	B47-G16
Guaymas_MAG_P_011	k141_8347788_11	9627	10727	+		hypothetical protein			k141_8347788	Bacteria	Aerophobota	Aerophobia	Aerophobales	B47-G16	B47-G16
Guaymas_MAG_P_011	k141_8347788_12	10808	11860	-	queG	Epoxyqueuosine reductase		1.17.99.6	k141_8347788	Bacteria	Aerophobota	Aerophobia	Aerophobales	B47-G16	B47-G16
Guaymas_MAG_P_011	k141_8347788_13	11879	12172	-	ddpF	putative D,D-dipeptide transport ATP-bindingprotein DdpF	COG:COG1124		k141_8347788	Bacteria	Aerophobota	Aerophobia	Aerophobales	B47-G16	B47-G16
Guaymas_MAG_P_011	k141_5566275_1	346	1410	+	rbsB	Ribose import binding protein RbsB	COG:COG1879		k141_5566275	Bacteria	Aerophobota	Aerophobia	Aerophobales	B47-G16	B47-G16
Guaymas_MAG_P_011	k141_5566275_2	1541	2503	+	araH	L-arabinose transport system permease proteinAraH	COG:COG1172		k141_5566275	Bacteria	Aerophobota	Aerophobia	Aerophobales	B47-G16	B47-G16
Guaymas_MAG_P_011	k141_5566275_3	2550	3500	+	rbsC_2	Ribose import permease protein RbsC	COG:COG1172		k141_5566275	Bacteria	Aerophobota	Aerophobia	Aerophobales	B47-G16	B47-G16
Guaymas_MAG_P_011	k141_5566275_4	3504	4268	+	frcA_1	Fructose import ATP-binding protein FrcA	COG:COG1129	7.5.2.-	k141_5566275	Bacteria	Aerophobota	Aerophobia	Aerophobales	B47-G16	B47-G16
Guaymas_MAG_P_011	k141_5566275_5	4261	5316	+	gutB_1	Sorbitol dehydrogenase	COG:COG1063	1.1.1.-	k141_5566275	Bacteria	Aerophobota	Aerophobia	Aerophobales	B47-G16	B47-G16
Guaymas_MAG_P_011	k141_5566275_6	5500	6588	+	hemE_1	Uroporphyrinogen decarboxylase		4.1.1.37	k141_5566275	Bacteria	Aerophobota	Aerophobia	Aerophobales	B47-G16	B47-G16
Guaymas_MAG_P_011	k141_5566275_7	6980	8296	+		hypothetical protein			k141_5566275	Bacteria	Aerophobota	Aerophobia	Aerophobales	B47-G16	B47-G16
Guaymas_MAG_P_011	k141_5566275_8	8523	9431	+	ycjO_1	Inner membrane ABC transporter permease proteinYcjO	COG:COG1175		k141_5566275	Bacteria	Aerophobota	Aerophobia	Aerophobales	B47-G16	B47-G16
Guaymas_MAG_P_011	k141_5566275_9	9451	10284	+	ycjP_1	Inner membrane ABC transporter permease proteinYcjP	COG:COG0395		k141_5566275	Bacteria	Aerophobota	Aerophobia	Aerophobales	B47-G16	B47-G16
Guaymas_MAG_P_011	k141_5566275_10	10342	10782	+		hypothetical protein			k141_5566275	Bacteria	Aerophobota	Aerophobia	Aerophobales	B47-G16	B47-G16
Guaymas_MAG_P_011	k141_5566275_11	10944	11750	+	iolB	5-deoxy-glucuronate isomerase		5.3.1.30	k141_5566275	Bacteria	Aerophobota	Aerophobia	Aerophobales	B47-G16	B47-G16
Guaymas_MAG_P_011	k141_5566275_12	11731	12510	+	kduD	2-dehydro-3-deoxy-D-gluconate 5-dehydrogenase		1.1.1.127	k141_5566275	Bacteria	Aerophobota	Aerophobia	Aerophobales	B47-G16	B47-G16
Guaymas_MAG_P_011	k141_6422405_1	90	569	+		Bifunctional sulfatase/alpha-L-rhamnosidase			k141_6422405	Bacteria	Aerophobota	Aerophobia	Aerophobales	B47-G16	B47-G16
Guaymas_MAG_P_011	k141_6422405_2	943	2070	+		hypothetical protein			k141_6422405	Bacteria	Aerophobota	Aerophobia	Aerophobales	B47-G16	B47-G16
Guaymas_MAG_P_011	k141_6422405_3	2125	4983	+		hypothetical protein			k141_6422405	Bacteria	Aerophobota	Aerophobia	Aerophobales	B47-G16	B47-G16
Guaymas_MAG_P_011	k141_6422405_4	5236	6072	+	ydjF_1	putative HTH-type transcriptional regulatorYdjF	COG:COG1349		k141_6422405	Bacteria	Aerophobota	Aerophobia	Aerophobales	B47-G16	B47-G16
Guaymas_MAG_P_011	k141_3534599_1	402	1988	-	bgaA_1	Beta-galactosidase BgaA	COG:COG1874	3.2.1.23	k141_3534599	Bacteria	Aerophobota	Aerophobia	Aerophobales	B47-G16	B47-G16
Guaymas_MAG_P_011	k141_3535110_1	164	1297	+		hypothetical protein			k141_3535110	Bacteria	Aerophobota	Aerophobia	Aerophobales	B47-G16	B47-G16
Guaymas_MAG_P_011	k141_3535110_2	1149	1766	-		hypothetical protein			k141_3535110	Bacteria	Aerophobota	Aerophobia	Aerophobales	B47-G16	B47-G16
Guaymas_MAG_P_011	k141_4818857_1	1369	2676	+		hypothetical protein			k141_4818857	Bacteria	Aerophobota	Aerophobia	Aerophobales	B47-G16	B47-G16
Guaymas_MAG_P_011	k141_7813950_1	65	706	+		hypothetical protein			k141_7813950	Bacteria	Aerophobota	Aerophobia	Aerophobales	B47-G16	B47-G16
Guaymas_MAG_P_011	k141_7813950_2	1395	1556	+		hypothetical protein			k141_7813950	Bacteria	Aerophobota	Aerophobia	Aerophobales	B47-G16	B47-G16
Guaymas_MAG_P_011	k141_7171910_1	21	485	+		hypothetical protein			k141_7171910	Bacteria	Aerophobota	Aerophobia	Aerophobales	B47-G16	B47-G16
Guaymas_MAG_P_011	k141_7171910_2	844	2220	+		hypothetical protein			k141_7171910	Bacteria	Aerophobota	Aerophobia	Aerophobales	B47-G16	B47-G16
Guaymas_MAG_P_011	k141_6744999_1	473	1573	+	msmX	Oligosaccharides import ATP-binding proteinMsmX	COG:COG3839	7.5.2.-	k141_6744999	Bacteria	Aerophobota	Aerophobia	Aerophobales	B47-G16	B47-G16
Guaymas_MAG_P_011	k141_6744999_2	1725	2234	+	yacP	putative protein YacP	COG:COG3688		k141_6744999	Bacteria	Aerophobota	Aerophobia	Aerophobales	B47-G16	B47-G16
Guaymas_MAG_P_011	k141_3000840_1	9	644	+		hypothetical protein			k141_3000840	Bacteria	Aerophobota	Aerophobia	Aerophobales	B47-G16	B47-G16
Guaymas_MAG_P_011	k141_3000840_2	646	2757	+	sctC_1	Type 3 secretion system secretin			k141_3000840	Bacteria	Aerophobota	Aerophobia	Aerophobales	B47-G16	B47-G16
Guaymas_MAG_P_011	k141_3000840_3	2793	3671	+	hisG	ATP phosphoribosyltransferase	COG:COG0040	2.4.2.17	k141_3000840	Bacteria	Aerophobota	Aerophobia	Aerophobales	B47-G16	B47-G16
Guaymas_MAG_P_011	k141_3000840_4	3694	4464	+		hypothetical protein			k141_3000840	Bacteria	Aerophobota	Aerophobia	Aerophobales	B47-G16	B47-G16
Guaymas_MAG_P_011	k141_3000840_5	4479	5780	+	eno	Enolase		4.2.1.11	k141_3000840	Bacteria	Aerophobota	Aerophobia	Aerophobales	B47-G16	B47-G16
Guaymas_MAG_P_011	k141_3000840_6	5959	7035	+	icd	Isocitrate dehydrogenase [NADP]		1.1.1.42	k141_3000840	Bacteria	Aerophobota	Aerophobia	Aerophobales	B47-G16	B47-G16
Guaymas_MAG_P_011	k141_3000840_7	7183	9042	+	ftsH	ATP-dependent zinc metalloprotease FtsH	COG:COG0465	3.4.24.-	k141_3000840	Bacteria	Aerophobota	Aerophobia	Aerophobales	B47-G16	B47-G16
Guaymas_MAG_P_011	k141_3000840_8	9039	10235	+		hypothetical protein			k141_3000840	Bacteria	Aerophobota	Aerophobia	Aerophobales	B47-G16	B47-G16
Guaymas_MAG_P_011	k141_3000840_9	10351	10860	+	ruvC	Crossover junction endodeoxyribonuclease RuvC	COG:COG0817	3.1.22.4	k141_3000840	Bacteria	Aerophobota	Aerophobia	Aerophobales	B47-G16	B47-G16
Guaymas_MAG_P_011	k141_3000840_10	10964	12106	+	bcd	Acyl-CoA dehydrogenase, short-chain specific	COG:COG1960	1.3.8.1	k141_3000840	Bacteria	Aerophobota	Aerophobia	Aerophobales	B47-G16	B47-G16
Guaymas_MAG_P_011	k141_3000840_11	12107	12898	+	carD_1	Caffeyl-CoA reductase-Etf complex subunit CarD	COG:COG2086	1.3.1.108	k141_3000840	Bacteria	Aerophobota	Aerophobia	Aerophobales	B47-G16	B47-G16
Guaymas_MAG_P_011	k141_3000840_12	13327	13449	+		hypothetical protein			k141_3000840	Bacteria	Aerophobota	Aerophobia	Aerophobales	B47-G16	B47-G16
Guaymas_MAG_P_011	k141_1289484_1	266	730	-		hypothetical protein			k141_1289484	Bacteria	Aerophobota	Aerophobia	Aerophobales	B47-G16	B47-G16
Guaymas_MAG_P_011	k141_1289484_2	764	1615	-		hypothetical protein			k141_1289484	Bacteria	Aerophobota	Aerophobia	Aerophobales	B47-G16	B47-G16
Guaymas_MAG_P_011	k141_1289484_3	1669	2559	-		hypothetical protein			k141_1289484	Bacteria	Aerophobota	Aerophobia	Aerophobales	B47-G16	B47-G16
Guaymas_MAG_P_011	k141_1289484_4	2596	3135	-	lnrL_1	Linearmycin resistance ATP-binding protein LnrL	COG:COG1131	3.6.3.-	k141_1289484	Bacteria	Aerophobota	Aerophobia	Aerophobales	B47-G16	B47-G16
Guaymas_MAG_P_011	k141_6637819_1	292	1890	-		hypothetical protein			k141_6637819	Bacteria	Aerophobota	Aerophobia	Aerophobales	B47-G16	B47-G16
Guaymas_MAG_P_011	k141_1076003_1	682	1848	-	nagA_1	N-acetylglucosamine-6-phosphate deacetylase	COG:COG1820	3.5.1.25	k141_1076003	Bacteria	Aerophobota	Aerophobia	Aerophobales	B47-G16	B47-G16
Guaymas_MAG_P_011	k141_1076003_2	1875	2237	-		hypothetical protein			k141_1076003	Bacteria	Aerophobota	Aerophobia	Aerophobales	B47-G16	B47-G16
Guaymas_MAG_P_011	k141_3108601_1	92	304	+	oppC_1	Oligopeptide transport system permease proteinOppC	COG:COG1173		k141_3108601	Bacteria	Aerophobota	Aerophobia	Aerophobales	B47-G16	B47-G16
Guaymas_MAG_P_011	k141_3108601_2	523	1569	+	tdh_1	L-threonine 3-dehydrogenase		1.1.1.103	k141_3108601	Bacteria	Aerophobota	Aerophobia	Aerophobales	B47-G16	B47-G16
Guaymas_MAG_P_011	k141_3108601_3	1740	2357	+	ntpD	V-type sodium ATPase subunit D			k141_3108601	Bacteria	Aerophobota	Aerophobia	Aerophobales	B47-G16	B47-G16
Guaymas_MAG_P_011	k141_3108601_4	2326	2964	-		hypothetical protein			k141_3108601	Bacteria	Aerophobota	Aerophobia	Aerophobales	B47-G16	B47-G16
Guaymas_MAG_P_011	k141_3536664_1	35	421	+	bglB	Thermostable beta-glucosidase B	COG:COG1472	3.2.1.21	k141_3536664	Bacteria	Aerophobota	Aerophobia	Aerophobales	B47-G16	B47-G16
Guaymas_MAG_P_011	k141_3536664_2	569	1048	+	sulD	Bifunctional folate synthesis protein	COG:COG0801		k141_3536664	Bacteria	Aerophobota	Aerophobia	Aerophobales	B47-G16	B47-G16
Guaymas_MAG_P_011	k141_3536664_3	1051	1818	+	bcrA	Bacitracin transport ATP-binding protein BcrA			k141_3536664	Bacteria	Aerophobota	Aerophobia	Aerophobales	B47-G16	B47-G16
Guaymas_MAG_P_011	k141_3536664_4	1820	2692	+		hypothetical protein			k141_3536664	Bacteria	Aerophobota	Aerophobia	Aerophobales	B47-G16	B47-G16
Guaymas_MAG_P_011	k141_3536664_5	2706	3326	+	gmk	Guanylate kinase	COG:COG0194	2.7.4.8	k141_3536664	Bacteria	Aerophobota	Aerophobia	Aerophobales	B47-G16	B47-G16
Guaymas_MAG_P_011	k141_3536664_6	3342	3596	+	rpoZ	DNA-directed RNA polymerase subunit omega		2.7.7.6	k141_3536664	Bacteria	Aerophobota	Aerophobia	Aerophobales	B47-G16	B47-G16
Guaymas_MAG_P_011	k141_3536664_7	3898	5229	-	dnaA	Chromosomal replication initiator protein DnaA	COG:COG0593		k141_3536664	Bacteria	Aerophobota	Aerophobia	Aerophobales	B47-G16	B47-G16
Guaymas_MAG_P_011	k141_3536664_8	5534	6049	+		AP-4-A phosphorylase	COG:COG0537	2.7.7.53	k141_3536664	Bacteria	Aerophobota	Aerophobia	Aerophobales	B47-G16	B47-G16
Guaymas_MAG_P_011	k141_5247935_1	207	1880	+		hypothetical protein			k141_5247935	Bacteria	Aerophobota	Aerophobia	Aerophobales	B47-G16	B47-G16
Guaymas_MAG_P_011	k141_755276_1	10	948	+		hypothetical protein			k141_755276	Bacteria	Aerophobota	Aerophobia	Aerophobales	B47-G16	B47-G16
Guaymas_MAG_P_011	k141_755276_2	1025	1369	+		hypothetical protein			k141_755276	Bacteria	Aerophobota	Aerophobia	Aerophobales	B47-G16	B47-G16
Guaymas_MAG_P_011	k141_3001926_1	531	872	-	glnB_1	Nitrogen regulatory protein P-II	COG:COG0347		k141_3001926	Bacteria	Aerophobota	Aerophobia	Aerophobales	B47-G16	B47-G16
Guaymas_MAG_P_011	k141_3001926_2	995	1645	-	metH_1	Methionine synthase	COG:COG0646	2.1.1.13	k141_3001926	Bacteria	Aerophobota	Aerophobia	Aerophobales	B47-G16	B47-G16
Guaymas_MAG_P_011	k141_3001926_3	1811	1987	-	glnB_2	Nitrogen regulatory protein P-II	COG:COG0347		k141_3001926	Bacteria	Aerophobota	Aerophobia	Aerophobales	B47-G16	B47-G16
Guaymas_MAG_P_011	k141_3001926_4	2118	3353	-		hypothetical protein			k141_3001926	Bacteria	Aerophobota	Aerophobia	Aerophobales	B47-G16	B47-G16
Guaymas_MAG_P_011	k141_3001926_5	3382	4716	-	araA_1	L-arabinose isomerase		5.3.1.4	k141_3001926	Bacteria	Aerophobota	Aerophobia	Aerophobales	B47-G16	B47-G16
Guaymas_MAG_P_011	k141_3001926_6	4706	5788	-		hypothetical protein			k141_3001926	Bacteria	Aerophobota	Aerophobia	Aerophobales	B47-G16	B47-G16
Guaymas_MAG_P_011	k141_3001926_7	5946	7220	-		hypothetical protein			k141_3001926	Bacteria	Aerophobota	Aerophobia	Aerophobales	B47-G16	B47-G16
Guaymas_MAG_P_011	k141_3001926_8	7477	8319	-	melC	Melibiose/raffinose/stachyose import permeaseprotein MelC	COG:COG0395		k141_3001926	Bacteria	Aerophobota	Aerophobia	Aerophobales	B47-G16	B47-G16
Guaymas_MAG_P_011	k141_3001926_9	8320	9195	-	lacF_1	Lactose transport system permease protein LacF			k141_3001926	Bacteria	Aerophobota	Aerophobia	Aerophobales	B47-G16	B47-G16
Guaymas_MAG_P_011	k141_3001926_10	9314	10390	-		hypothetical protein			k141_3001926	Bacteria	Aerophobota	Aerophobia	Aerophobales	B47-G16	B47-G16
Guaymas_MAG_P_011	k141_3001926_11	10387	10602	-		hypothetical protein			k141_3001926	Bacteria	Aerophobota	Aerophobia	Aerophobales	B47-G16	B47-G16
Guaymas_MAG_P_011	k141_3001926_12	10559	11860	-	kdnA_1	8-amino-3,8-dideoxy-alpha-D-manno-octulosonatetransaminase	COG:COG0399	2.6.1.109	k141_3001926	Bacteria	Aerophobota	Aerophobia	Aerophobales	B47-G16	B47-G16
Guaymas_MAG_P_011	k141_3001926_13	12299	13144	-	ngcG_1	Diacetylchitobiose uptake system permeaseprotein NgcG	COG:COG0395		k141_3001926	Bacteria	Aerophobota	Aerophobia	Aerophobales	B47-G16	B47-G16
Guaymas_MAG_P_011	k141_3001926_14	13162	14037	-	melD_1	Melibiose/raffinose/stachyose import permeaseprotein MelD	COG:COG1175		k141_3001926	Bacteria	Aerophobota	Aerophobia	Aerophobales	B47-G16	B47-G16
Guaymas_MAG_P_011	k141_3001926_15	14330	15649	-		hypothetical protein			k141_3001926	Bacteria	Aerophobota	Aerophobia	Aerophobales	B47-G16	B47-G16
Guaymas_MAG_P_011	k141_3001926_16	15817	15963	-		hypothetical protein			k141_3001926	Bacteria	Aerophobota	Aerophobia	Aerophobales	B47-G16	B47-G16
Guaymas_MAG_P_011	k141_3001926_17	16071	16265	-		hypothetical protein			k141_3001926	Bacteria	Aerophobota	Aerophobia	Aerophobales	B47-G16	B47-G16
Guaymas_MAG_P_011	k141_3857566_1	461	1627	-	glmS	Glutamine--fructose-6-phosphate aminotransferase[isomerizing]	COG:COG0449	2.6.1.16	k141_3857566	Bacteria	Aerophobota	Aerophobia	Aerophobales	B47-G16	B47-G16
Guaymas_MAG_P_011	k141_542466_1	306	1094	+	flgG	Flagellar basal-body rod protein FlgG	COG:COG4786		k141_542466	Bacteria	Aerophobota	Aerophobia	Aerophobales	B47-G16	B47-G16
Guaymas_MAG_P_011	k141_3109779_1	98	316	+		hypothetical protein			k141_3109779	Bacteria	Aerophobota	Aerophobia	Aerophobales	B47-G16	B47-G16
Guaymas_MAG_P_011	k141_3109779_2	506	760	+		hypothetical protein			k141_3109779	Bacteria	Aerophobota	Aerophobia	Aerophobales	B47-G16	B47-G16
Guaymas_MAG_P_011	k141_3109779_3	1188	3551	+		hypothetical protein			k141_3109779	Bacteria	Aerophobota	Aerophobia	Aerophobales	B47-G16	B47-G16
Guaymas_MAG_P_011	k141_3109779_4	3538	5268	+		hypothetical protein			k141_3109779	Bacteria	Aerophobota	Aerophobia	Aerophobales	B47-G16	B47-G16
Guaymas_MAG_P_011	k141_3109779_5	5319	6311	+		hypothetical protein			k141_3109779	Bacteria	Aerophobota	Aerophobia	Aerophobales	B47-G16	B47-G16
Guaymas_MAG_P_011	k141_3109779_6	6301	6993	+		hypothetical protein			k141_3109779	Bacteria	Aerophobota	Aerophobia	Aerophobales	B47-G16	B47-G16
Guaymas_MAG_P_011	k141_3109779_7	6990	7490	+		hypothetical protein			k141_3109779	Bacteria	Aerophobota	Aerophobia	Aerophobales	B47-G16	B47-G16
Guaymas_MAG_P_011	k141_3109779_8	7608	8600	+	cas1_1	CRISPR-associated endonuclease Cas1	COG:COG1518	3.1.-.-	k141_3109779	Bacteria	Aerophobota	Aerophobia	Aerophobales	B47-G16	B47-G16
Guaymas_MAG_P_011	k141_3109779_9	8655	9011	+		hypothetical protein			k141_3109779	Bacteria	Aerophobota	Aerophobia	Aerophobales	B47-G16	B47-G16
Guaymas_MAG_P_011	k141_3109779_10	9070	9333	+	cas2_1	CRISPR-associated endoribonuclease Cas2	COG:COG1343	3.1.-.-	k141_3109779	Bacteria	Aerophobota	Aerophobia	Aerophobales	B47-G16	B47-G16
Guaymas_MAG_P_011	k141_1077268_1	239	1567	+		hypothetical protein			k141_1077268	Bacteria	Aerophobota	Aerophobia	Aerophobales	B47-G16	B47-G16
Guaymas_MAG_P_011	k141_1077268_2	1548	5363	+	smc	Chromosome partition protein Smc			k141_1077268	Bacteria	Aerophobota	Aerophobia	Aerophobales	B47-G16	B47-G16
Guaymas_MAG_P_011	k141_1077268_3	5647	6606	+		hypothetical protein			k141_1077268	Bacteria	Aerophobota	Aerophobia	Aerophobales	B47-G16	B47-G16
Guaymas_MAG_P_011	k141_1077268_4	7355	10054	+		CRISPR system single-strand-specificdeoxyribonuclease Cas10/Csm1 (subtype III-A)	COG:COG1353	3.1.-.-	k141_1077268	Bacteria	Aerophobota	Aerophobia	Aerophobales	B47-G16	B47-G16
Guaymas_MAG_P_011	k141_1077268_5	10020	10769	+		hypothetical protein			k141_1077268	Bacteria	Aerophobota	Aerophobia	Aerophobales	B47-G16	B47-G16
Guaymas_MAG_P_011	k141_1077268_6	10808	11242	+		hypothetical protein			k141_1077268	Bacteria	Aerophobota	Aerophobia	Aerophobales	B47-G16	B47-G16
Guaymas_MAG_P_011	k141_1077268_7	11244	11993	+	csm3	CRISPR system Cms endoribonuclease Csm3	COG:COG1337	3.1.-.-	k141_1077268	Bacteria	Aerophobota	Aerophobia	Aerophobales	B47-G16	B47-G16
Guaymas_MAG_P_011	k141_1077268_8	11998	13011	+		hypothetical protein			k141_1077268	Bacteria	Aerophobota	Aerophobia	Aerophobales	B47-G16	B47-G16
Guaymas_MAG_P_011	k141_1077268_9	12998	14041	+		hypothetical protein			k141_1077268	Bacteria	Aerophobota	Aerophobia	Aerophobales	B47-G16	B47-G16
Guaymas_MAG_P_011	k141_1077268_10	15321	15431	+		hypothetical protein			k141_1077268	Bacteria	Aerophobota	Aerophobia	Aerophobales	B47-G16	B47-G16
Guaymas_MAG_P_011	k141_1077268_11	15489	15833	+		hypothetical protein			k141_1077268	Bacteria	Aerophobota	Aerophobia	Aerophobales	B47-G16	B47-G16
Guaymas_MAG_P_011	k141_1077268_12	16550	16645	+		hypothetical protein			k141_1077268	Bacteria	Aerophobota	Aerophobia	Aerophobales	B47-G16	B47-G16
Guaymas_MAG_P_011	k141_3751791_1	1012	3417	-		hypothetical protein			k141_3751791	Bacteria	Aerophobota	Aerophobia	Aerophobales	B47-G16	B47-G16
Guaymas_MAG_P_011	k141_3751791_2	3414	7022	-		hypothetical protein			k141_3751791	Bacteria	Aerophobota	Aerophobia	Aerophobales	B47-G16	B47-G16
Guaymas_MAG_P_011	k141_3751791_3	7038	7478	-		hypothetical protein			k141_3751791	Bacteria	Aerophobota	Aerophobia	Aerophobales	B47-G16	B47-G16
Guaymas_MAG_P_011	k141_3751791_4	7483	8313	-		hypothetical protein			k141_3751791	Bacteria	Aerophobota	Aerophobia	Aerophobales	B47-G16	B47-G16
Guaymas_MAG_P_011	k141_3751791_5	8297	9943	-	cysH	Phosphoadenosine phosphosulfate reductase		1.8.4.8	k141_3751791	Bacteria	Aerophobota	Aerophobia	Aerophobales	B47-G16	B47-G16
Guaymas_MAG_P_011	k141_3751791_6	10005	10703	-		hypothetical protein			k141_3751791	Bacteria	Aerophobota	Aerophobia	Aerophobales	B47-G16	B47-G16
Guaymas_MAG_P_011	k141_3751791_7	10717	11913	-		hypothetical protein			k141_3751791	Bacteria	Aerophobota	Aerophobia	Aerophobales	B47-G16	B47-G16
Guaymas_MAG_P_011	k141_3751791_8	11891	13015	-		hypothetical protein			k141_3751791	Bacteria	Aerophobota	Aerophobia	Aerophobales	B47-G16	B47-G16
Guaymas_MAG_P_011	k141_3751791_9	13302	13859	-		hypothetical protein			k141_3751791	Bacteria	Aerophobota	Aerophobia	Aerophobales	B47-G16	B47-G16
Guaymas_MAG_P_011	k141_3751791_10	13837	14391	-		hypothetical protein			k141_3751791	Bacteria	Aerophobota	Aerophobia	Aerophobales	B47-G16	B47-G16
Guaymas_MAG_P_011	k141_8060_1	429	2786	-		hypothetical protein			k141_8060	Bacteria	Aerophobota	Aerophobia	Aerophobales	B47-G16	B47-G16
Guaymas_MAG_P_011	k141_8060_2	3189	4625	-		Arylsulfatase	COG:COG3119	3.1.6.1	k141_8060	Bacteria	Aerophobota	Aerophobia	Aerophobales	B47-G16	B47-G16
Guaymas_MAG_P_011	k141_8060_3	4785	5768	-		hypothetical protein			k141_8060	Bacteria	Aerophobota	Aerophobia	Aerophobales	B47-G16	B47-G16
Guaymas_MAG_P_011	k141_6640124_1	399	2309	+	agpA_2	Periplasmic alpha-galactoside-binding protein			k141_6640124	Bacteria	Aerophobota	Aerophobia	Aerophobales	B47-G16	B47-G16
Guaymas_MAG_P_011	k141_6640124_2	2343	3377	+	nikB_1	Nickel transport system permease protein NikB	COG:COG0601		k141_6640124	Bacteria	Aerophobota	Aerophobia	Aerophobales	B47-G16	B47-G16
Guaymas_MAG_P_011	k141_6640124_3	3380	4492	+		hypothetical protein			k141_6640124	Bacteria	Aerophobota	Aerophobia	Aerophobales	B47-G16	B47-G16
Guaymas_MAG_P_011	k141_2361758_1	5	991	+		hypothetical protein			k141_2361758	Bacteria	Aerophobota	Aerophobia	Aerophobales	B47-G16	B47-G16
Guaymas_MAG_P_011	k141_2361758_2	991	1782	+		hypothetical protein			k141_2361758	Bacteria	Aerophobota	Aerophobia	Aerophobales	B47-G16	B47-G16
Guaymas_MAG_P_011	k141_2361758_3	1856	2182	-		hypothetical protein			k141_2361758	Bacteria	Aerophobota	Aerophobia	Aerophobales	B47-G16	B47-G16
Guaymas_MAG_P_011	k141_5142952_1	385	870	+		hypothetical protein			k141_5142952	Bacteria	Aerophobota	Aerophobia	Aerophobales	B47-G16	B47-G16
Guaymas_MAG_P_011	k141_5357305_1	384	1223	-	araQ_1	L-arabinose transport system permease proteinAraQ	COG:COG0395		k141_5357305	Bacteria	Aerophobota	Aerophobia	Aerophobales	B47-G16	B47-G16
Guaymas_MAG_P_011	k141_5357305_2	1242	2126	-	lacF_2	Lactose transport system permease protein LacF			k141_5357305	Bacteria	Aerophobota	Aerophobia	Aerophobales	B47-G16	B47-G16
Guaymas_MAG_P_011	k141_5357305_3	2199	3608	-		hypothetical protein			k141_5357305	Bacteria	Aerophobota	Aerophobia	Aerophobales	B47-G16	B47-G16
Guaymas_MAG_P_011	k141_5357305_4	3724	3969	-		hypothetical protein			k141_5357305	Bacteria	Aerophobota	Aerophobia	Aerophobales	B47-G16	B47-G16
Guaymas_MAG_P_011	k141_5357305_5	4091	4492	-		hypothetical protein			k141_5357305	Bacteria	Aerophobota	Aerophobia	Aerophobales	B47-G16	B47-G16
Guaymas_MAG_P_011	k141_5357305_6	4808	6127	-		hypothetical protein			k141_5357305	Bacteria	Aerophobota	Aerophobia	Aerophobales	B47-G16	B47-G16
Guaymas_MAG_P_011	k141_5357305_7	6293	6406	+		hypothetical protein			k141_5357305	Bacteria	Aerophobota	Aerophobia	Aerophobales	B47-G16	B47-G16
Guaymas_MAG_P_011	k141_4180551_1	364	1380	-		hypothetical protein			k141_4180551	Bacteria	Aerophobota	Aerophobia	Aerophobales	B47-G16	B47-G16
Guaymas_MAG_P_011	k141_4715568_1	837	1118	-		hypothetical protein			k141_4715568	Bacteria	Aerophobota	Aerophobia	Aerophobales	B47-G16	B47-G16
Guaymas_MAG_P_011	k141_4715568_2	1701	3179	+	hpnP	Hopanoid C-2 methylase		2.1.1.-	k141_4715568	Bacteria	Aerophobota	Aerophobia	Aerophobales	B47-G16	B47-G16
Guaymas_MAG_P_011	k141_4715568_3	3340	3744	+		hypothetical protein			k141_4715568	Bacteria	Aerophobota	Aerophobia	Aerophobales	B47-G16	B47-G16
Guaymas_MAG_P_011	k141_4715568_4	3969	4283	-		hypothetical protein			k141_4715568	Bacteria	Aerophobota	Aerophobia	Aerophobales	B47-G16	B47-G16
Guaymas_MAG_P_011	k141_4073545_1	420	1622	-	porA_1	Pyruvate synthase subunit PorA	COG:COG0674	1.2.7.1	k141_4073545	Bacteria	Aerophobota	Aerophobia	Aerophobales	B47-G16	B47-G16
Guaymas_MAG_P_011	k141_4073545_2	1568	1819	-	porD_1	Pyruvate synthase subunit PorD	COG:COG1144		k141_4073545	Bacteria	Aerophobota	Aerophobia	Aerophobales	B47-G16	B47-G16
Guaymas_MAG_P_011	k141_4073545_3	1944	2510	-	padE_1	NADH-dependent phenylglyoxylate dehydrogenasesubunit gamma		1.2.1.58	k141_4073545	Bacteria	Aerophobota	Aerophobia	Aerophobales	B47-G16	B47-G16
Guaymas_MAG_P_011	k141_4073545_4	2731	3270	-		hypothetical protein			k141_4073545	Bacteria	Aerophobota	Aerophobia	Aerophobales	B47-G16	B47-G16
Guaymas_MAG_P_011	k141_4073545_5	3542	3862	-		hypothetical protein			k141_4073545	Bacteria	Aerophobota	Aerophobia	Aerophobales	B47-G16	B47-G16
Guaymas_MAG_P_011	k141_864329_1	143	862	+	nadE	NH(3)-dependent NAD(+) synthetase	COG:COG0171	6.3.1.5	k141_864329	Bacteria	Aerophobota	Aerophobia	Aerophobales	B47-G16	B47-G16
Guaymas_MAG_P_011	k141_5036361_1	174	638	+	kbl	2-amino-3-ketobutyrate coenzyme A ligase	COG:COG0156	2.3.1.29	k141_5036361	Bacteria	Aerophobota	Aerophobia	Aerophobales	B47-G16	B47-G16
Guaymas_MAG_P_011	k141_5036361_2	635	1906	+	tdh_2	L-threonine 3-dehydrogenase		1.1.1.103	k141_5036361	Bacteria	Aerophobota	Aerophobia	Aerophobales	B47-G16	B47-G16
Guaymas_MAG_P_011	k141_5036361_3	1929	2738	+	lipM	Octanoyltransferase LipM	COG:COG0095	2.3.1.181	k141_5036361	Bacteria	Aerophobota	Aerophobia	Aerophobales	B47-G16	B47-G16
Guaymas_MAG_P_011	k141_5036361_4	3061	4278	+	aar	L-alanine/L-glutamate racemase	COG:COG0626	5.1.1.1	k141_5036361	Bacteria	Aerophobota	Aerophobia	Aerophobales	B47-G16	B47-G16
Guaymas_MAG_P_011	k141_5036361_5	4410	5342	+	dppB_3	Dipeptide transport system permease proteinDppB	COG:COG0601		k141_5036361	Bacteria	Aerophobota	Aerophobia	Aerophobales	B47-G16	B47-G16
Guaymas_MAG_P_011	k141_5036361_6	5344	6213	+	oppC_2	Oligopeptide transport system permease proteinOppC	COG:COG1173		k141_5036361	Bacteria	Aerophobota	Aerophobia	Aerophobales	B47-G16	B47-G16
Guaymas_MAG_P_011	k141_5036361_7	6273	7958	+	ygiS	putative deoxycholate-binding periplasmicprotein YgiS	COG:COG4166		k141_5036361	Bacteria	Aerophobota	Aerophobia	Aerophobales	B47-G16	B47-G16
Guaymas_MAG_P_011	k141_8138413_1	874	1578	-		hypothetical protein			k141_8138413	Bacteria	Aerophobota	Aerophobia	Aerophobales	B47-G16	B47-G16
Guaymas_MAG_P_011	k141_8138413_2	1777	2028	-		hypothetical protein			k141_8138413	Bacteria	Aerophobota	Aerophobia	Aerophobales	B47-G16	B47-G16
Guaymas_MAG_P_011	k141_8138413_3	2058	2942	-		hypothetical protein			k141_8138413	Bacteria	Aerophobota	Aerophobia	Aerophobales	B47-G16	B47-G16
Guaymas_MAG_P_011	k141_5786071_1	75	335	-	spoVS	Stage V sporulation protein S	COG:COG2359		k141_5786071	Bacteria	Aerophobota	Aerophobia	Aerophobales	B47-G16	B47-G16
Guaymas_MAG_P_011	k141_5786071_2	368	916	-	queH	Epoxyqueuosine reductase QueH	COG:COG1636	1.17.99.6	k141_5786071	Bacteria	Aerophobota	Aerophobia	Aerophobales	B47-G16	B47-G16
Guaymas_MAG_P_011	k141_5786071_3	1142	1828	-	ktrA	Ktr system potassium uptake protein A	COG:COG0569		k141_5786071	Bacteria	Aerophobota	Aerophobia	Aerophobales	B47-G16	B47-G16
Guaymas_MAG_P_011	k141_5786071_4	1840	3528	-	ktrB	Ktr system potassium uptake protein B	COG:COG0168		k141_5786071	Bacteria	Aerophobota	Aerophobia	Aerophobales	B47-G16	B47-G16
Guaymas_MAG_P_011	k141_5786071_5	3624	4565	-		hypothetical protein			k141_5786071	Bacteria	Aerophobota	Aerophobia	Aerophobales	B47-G16	B47-G16
Guaymas_MAG_P_011	k141_5786071_6	5168	6688	+	rny	Ribonuclease Y	COG:COG1418	3.1.-.-	k141_5786071	Bacteria	Aerophobota	Aerophobia	Aerophobales	B47-G16	B47-G16
Guaymas_MAG_P_011	k141_5786071_7	6685	7290	+	nadD	putative nicotinate-nucleotideadenylyltransferase	COG:COG1057	2.7.7.18	k141_5786071	Bacteria	Aerophobota	Aerophobia	Aerophobales	B47-G16	B47-G16
Guaymas_MAG_P_011	k141_5786071_8	7912	9564	+	ilvD	Dihydroxy-acid dehydratase	COG:COG0129	4.2.1.9	k141_5786071	Bacteria	Aerophobota	Aerophobia	Aerophobales	B47-G16	B47-G16
Guaymas_MAG_P_011	k141_5786071_9	9578	10693	+	hisC	Histidinol-phosphate aminotransferase		2.6.1.9	k141_5786071	Bacteria	Aerophobota	Aerophobia	Aerophobales	B47-G16	B47-G16
Guaymas_MAG_P_011	k141_5786071_10	10644	11405	+	cmk	Cytidylate kinase	COG:COG0283	2.7.4.25	k141_5786071	Bacteria	Aerophobota	Aerophobia	Aerophobales	B47-G16	B47-G16
Guaymas_MAG_P_011	k141_5786071_11	11351	11989	+	plsC	1-acyl-sn-glycerol-3-phosphate acyltransferase	COG:COG0204	2.3.1.-	k141_5786071	Bacteria	Aerophobota	Aerophobia	Aerophobales	B47-G16	B47-G16
Guaymas_MAG_P_011	k141_7925411_1	399	1700	-		hypothetical protein	COG:COG1373		k141_7925411	Bacteria	Aerophobota	Aerophobia	Aerophobales	B47-G16	B47-G16
Guaymas_MAG_P_011	k141_7283704_1	695	2512	-	frdA	Fumarate reductase flavoprotein subunit		1.3.5.4	k141_7283704	Bacteria	Aerophobota	Aerophobia	Aerophobales	B47-G16	B47-G16
Guaymas_MAG_P_011	k141_545325_1	332	919	+	mupP	N-acetylmuramic acid 6-phosphate phosphatase	COG:COG0546	3.1.3.105	k141_545325	Bacteria	Aerophobota	Aerophobia	Aerophobales	B47-G16	B47-G16
Guaymas_MAG_P_011	k141_545325_2	924	1418	+		hypothetical protein			k141_545325	Bacteria	Aerophobota	Aerophobia	Aerophobales	B47-G16	B47-G16
Guaymas_MAG_P_011	k141_545325_3	1496	2251	+	dtd3	D-aminoacyl-tRNA deacylase		3.1.1.96	k141_545325	Bacteria	Aerophobota	Aerophobia	Aerophobales	B47-G16	B47-G16
Guaymas_MAG_P_011	k141_545325_4	2266	3084	+	salL	Adenosyl-chloride synthase	COG:COG1912	2.5.1.94	k141_545325	Bacteria	Aerophobota	Aerophobia	Aerophobales	B47-G16	B47-G16
Guaymas_MAG_P_011	k141_545325_5	3117	5420	+	mrcB	Penicillin-binding protein 1B	COG:COG0744		k141_545325	Bacteria	Aerophobota	Aerophobia	Aerophobales	B47-G16	B47-G16
Guaymas_MAG_P_011	k141_545325_6	5767	6075	+		hypothetical protein			k141_545325	Bacteria	Aerophobota	Aerophobia	Aerophobales	B47-G16	B47-G16
Guaymas_MAG_P_011	k141_545325_7	6225	7313	+	ino1	Inositol-3-phosphate synthase	COG:COG1260	5.5.1.4	k141_545325	Bacteria	Aerophobota	Aerophobia	Aerophobales	B47-G16	B47-G16
Guaymas_MAG_P_011	k141_545325_8	7310	8014	+		Bifunctional IPC transferase and DIPP synthase	COG:COG1213		k141_545325	Bacteria	Aerophobota	Aerophobia	Aerophobales	B47-G16	B47-G16
Guaymas_MAG_P_011	k141_545325_9	8002	9312	+	spsI	Bifunctional IPC transferase and DIPP synthase	COG:COG0558		k141_545325	Bacteria	Aerophobota	Aerophobia	Aerophobales	B47-G16	B47-G16
Guaymas_MAG_P_011	k141_545325_10	9493	10443	+	lnrL_2	Linearmycin resistance ATP-binding protein LnrL	COG:COG1131	3.6.3.-	k141_545325	Bacteria	Aerophobota	Aerophobia	Aerophobales	B47-G16	B47-G16
Guaymas_MAG_P_011	k141_545325_11	10440	11141	+		hypothetical protein			k141_545325	Bacteria	Aerophobota	Aerophobia	Aerophobales	B47-G16	B47-G16
Guaymas_MAG_P_011	k141_545325_12	11142	11963	+		hypothetical protein			k141_545325	Bacteria	Aerophobota	Aerophobia	Aerophobales	B47-G16	B47-G16
Guaymas_MAG_P_011	k141_545325_13	11960	13297	+		hypothetical protein			k141_545325	Bacteria	Aerophobota	Aerophobia	Aerophobales	B47-G16	B47-G16
Guaymas_MAG_P_011	k141_7177023_1	127	258	-		hypothetical protein			k141_7177023	Bacteria	Aerophobota	Aerophobia	Aerophobales	B47-G16	B47-G16
Guaymas_MAG_P_011	k141_7177023_2	884	1711	-	ycjP_2	Inner membrane ABC transporter permease proteinYcjP	COG:COG0395		k141_7177023	Bacteria	Aerophobota	Aerophobia	Aerophobales	B47-G16	B47-G16
Guaymas_MAG_P_011	k141_7177023_3	1712	2548	-	sugA_1	Trehalose transport system permease proteinSugA	COG:COG1175		k141_7177023	Bacteria	Aerophobota	Aerophobia	Aerophobales	B47-G16	B47-G16
Guaymas_MAG_P_011	k141_6963821_1	814	2529	-		hypothetical protein			k141_6963821	Bacteria	Aerophobota	Aerophobia	Aerophobales	B47-G16	B47-G16
Guaymas_MAG_P_011	k141_6963821_2	2823	2969	-		hypothetical protein			k141_6963821	Bacteria	Aerophobota	Aerophobia	Aerophobales	B47-G16	B47-G16
Guaymas_MAG_P_011	k141_6963821_3	2959	3729	-	iolS	Aldo-keto reductase IolS	COG:COG0667	1.1.1.-	k141_6963821	Bacteria	Aerophobota	Aerophobia	Aerophobales	B47-G16	B47-G16
Guaymas_MAG_P_011	k141_5359435_1	150	1259	+		hypothetical protein			k141_5359435	Bacteria	Aerophobota	Aerophobia	Aerophobales	B47-G16	B47-G16
Guaymas_MAG_P_011	k141_5359435_2	1938	2336	+		hypothetical protein			k141_5359435	Bacteria	Aerophobota	Aerophobia	Aerophobales	B47-G16	B47-G16
Guaymas_MAG_P_011	k141_5359435_3	2357	3889	+		hypothetical protein			k141_5359435	Bacteria	Aerophobota	Aerophobia	Aerophobales	B47-G16	B47-G16
Guaymas_MAG_P_011	k141_5359435_4	3958	4107	-		hypothetical protein			k141_5359435	Bacteria	Aerophobota	Aerophobia	Aerophobales	B47-G16	B47-G16
Guaymas_MAG_P_011	k141_5359435_5	4155	4877	+		hypothetical protein			k141_5359435	Bacteria	Aerophobota	Aerophobia	Aerophobales	B47-G16	B47-G16
Guaymas_MAG_P_011	k141_5359435_6	4976	5176	+		hypothetical protein			k141_5359435	Bacteria	Aerophobota	Aerophobia	Aerophobales	B47-G16	B47-G16
Guaymas_MAG_P_011	k141_8247338_1	510	1892	-	ntpB	V-type sodium ATPase subunit B			k141_8247338	Bacteria	Aerophobota	Aerophobia	Aerophobales	B47-G16	B47-G16
Guaymas_MAG_P_011	k141_8247338_2	1903	5265	-	atpA	V-type ATP synthase alpha chain		7.1.2.2	k141_8247338	Bacteria	Aerophobota	Aerophobia	Aerophobales	B47-G16	B47-G16
Guaymas_MAG_P_011	k141_8247338_3	5455	6036	-	clpP	ATP-dependent Clp protease proteolytic subunit		3.4.21.92	k141_8247338	Bacteria	Aerophobota	Aerophobia	Aerophobales	B47-G16	B47-G16
Guaymas_MAG_P_011	k141_8247338_4	6069	7385	-	tig	Trigger factor	COG:COG0544	5.2.1.8	k141_8247338	Bacteria	Aerophobota	Aerophobia	Aerophobales	B47-G16	B47-G16
Guaymas_MAG_P_011	k141_8247338_5	8275	8751	-	fldA_1	Flavodoxin	COG:COG0655		k141_8247338	Bacteria	Aerophobota	Aerophobia	Aerophobales	B47-G16	B47-G16
Guaymas_MAG_P_011	k141_8247338_6	8809	9951	-	soxB	Sarcosine oxidase subunit beta		1.5.3.1	k141_8247338	Bacteria	Aerophobota	Aerophobia	Aerophobales	B47-G16	B47-G16
Guaymas_MAG_P_011	k141_8247338_7	10058	10669	-		hypothetical protein			k141_8247338	Bacteria	Aerophobota	Aerophobia	Aerophobales	B47-G16	B47-G16
Guaymas_MAG_P_011	k141_4932096_1	343	435	+		hypothetical protein			k141_4932096	Bacteria	Aerophobota	Aerophobia	Aerophobales	B47-G16	B47-G16
Guaymas_MAG_P_011	k141_4932096_2	716	1171	-		hypothetical protein			k141_4932096	Bacteria	Aerophobota	Aerophobia	Aerophobales	B47-G16	B47-G16
Guaymas_MAG_P_011	k141_4932096_3	1400	2362	-		hypothetical protein			k141_4932096	Bacteria	Aerophobota	Aerophobia	Aerophobales	B47-G16	B47-G16
Guaymas_MAG_P_011	k141_4932096_4	2443	2598	-		hypothetical protein			k141_4932096	Bacteria	Aerophobota	Aerophobia	Aerophobales	B47-G16	B47-G16
Guaymas_MAG_P_011	k141_4932096_5	2683	3537	-		hypothetical protein			k141_4932096	Bacteria	Aerophobota	Aerophobia	Aerophobales	B47-G16	B47-G16
Guaymas_MAG_P_011	k141_4932096_6	3704	4069	-		hypothetical protein			k141_4932096	Bacteria	Aerophobota	Aerophobia	Aerophobales	B47-G16	B47-G16
Guaymas_MAG_P_011	k141_2043511_1	348	803	-		Ribonuclease VapC13	COG:COG1848	3.1.-.-	k141_2043511	Bacteria	Aerophobota	Aerophobia	Aerophobales	B47-G16	B47-G16
Guaymas_MAG_P_011	k141_2043511_2	788	1039	-		hypothetical protein			k141_2043511	Bacteria	Aerophobota	Aerophobia	Aerophobales	B47-G16	B47-G16
Guaymas_MAG_P_011	k141_2043511_3	1095	1427	+	mazF9_1	Endoribonuclease MazF9	COG:COG2337	3.1.-.-	k141_2043511	Bacteria	Aerophobota	Aerophobia	Aerophobales	B47-G16	B47-G16
Guaymas_MAG_P_011	k141_2043511_4	1629	1859	-		hypothetical protein			k141_2043511	Bacteria	Aerophobota	Aerophobia	Aerophobales	B47-G16	B47-G16
Guaymas_MAG_P_011	k141_973927_1	105	680	-		hypothetical protein			k141_973927	Bacteria	Aerophobota	Aerophobia	Aerophobales	B47-G16	B47-G16
Guaymas_MAG_P_011	k141_973927_2	795	1028	-		hypothetical protein			k141_973927	Bacteria	Aerophobota	Aerophobia	Aerophobales	B47-G16	B47-G16
Guaymas_MAG_P_011	k141_973927_3	1291	1632	+		hypothetical protein			k141_973927	Bacteria	Aerophobota	Aerophobia	Aerophobales	B47-G16	B47-G16
Guaymas_MAG_P_011	k141_973927_4	1629	2825	+		hypothetical protein			k141_973927	Bacteria	Aerophobota	Aerophobia	Aerophobales	B47-G16	B47-G16
Guaymas_MAG_P_011	k141_8140619_1	29	961	+		hypothetical protein			k141_8140619	Bacteria	Aerophobota	Aerophobia	Aerophobales	B47-G16	B47-G16
Guaymas_MAG_P_011	k141_6536958_1	419	1453	+	gpsA	Glycerol-3-phosphate dehydrogenase [NAD(P)+]		1.1.1.94	k141_6536958	Bacteria	Aerophobota	Aerophobia	Aerophobales	B47-G16	B47-G16
Guaymas_MAG_P_011	k141_6536958_2	1643	3190	+	xylB_1	Xylulose kinase	COG:COG1070	2.7.1.17	k141_6536958	Bacteria	Aerophobota	Aerophobia	Aerophobales	B47-G16	B47-G16
Guaymas_MAG_P_011	k141_6536958_3	3209	4240	+	gutB_2	Sorbitol dehydrogenase	COG:COG1063	1.1.1.-	k141_6536958	Bacteria	Aerophobota	Aerophobia	Aerophobales	B47-G16	B47-G16
Guaymas_MAG_P_011	k141_6536958_4	4313	5332	+		D-arabitol-phosphate dehydrogenase		1.1.1.301	k141_6536958	Bacteria	Aerophobota	Aerophobia	Aerophobales	B47-G16	B47-G16
Guaymas_MAG_P_011	k141_6536958_5	5374	6168	-	metN2	Methionine import ATP-binding protein MetN 2	COG:COG1135	3.6.3.-	k141_6536958	Bacteria	Aerophobota	Aerophobia	Aerophobales	B47-G16	B47-G16
Guaymas_MAG_P_011	k141_6536958_6	6170	7111	-		hypothetical protein			k141_6536958	Bacteria	Aerophobota	Aerophobia	Aerophobales	B47-G16	B47-G16
Guaymas_MAG_P_011	k141_6536958_7	7176	8201	-		hypothetical protein			k141_6536958	Bacteria	Aerophobota	Aerophobia	Aerophobales	B47-G16	B47-G16
Guaymas_MAG_P_011	k141_6536958_8	8283	9521	-	cinA	Putative competence-damage inducible protein	COG:COG1058		k141_6536958	Bacteria	Aerophobota	Aerophobia	Aerophobales	B47-G16	B47-G16
Guaymas_MAG_P_011	k141_6536958_9	9535	10488	-	glcK	Glucokinase	COG:COG1940	2.7.1.2	k141_6536958	Bacteria	Aerophobota	Aerophobia	Aerophobales	B47-G16	B47-G16
Guaymas_MAG_P_011	k141_5681331_1	62	910	+	treF	Cytoplasmic trehalase		3.2.1.28	k141_5681331	Bacteria	Aerophobota	Aerophobia	Aerophobales	B47-G16	B47-G16
Guaymas_MAG_P_011	k141_5681331_2	1084	3045	+	agpA_3	Periplasmic alpha-galactoside-binding protein			k141_5681331	Bacteria	Aerophobota	Aerophobia	Aerophobales	B47-G16	B47-G16
Guaymas_MAG_P_011	k141_5681331_3	3115	4107	+	nikB_2	Nickel transport system permease protein NikB	COG:COG0601		k141_5681331	Bacteria	Aerophobota	Aerophobia	Aerophobales	B47-G16	B47-G16
Guaymas_MAG_P_011	k141_5681331_4	4123	5232	+		hypothetical protein			k141_5681331	Bacteria	Aerophobota	Aerophobia	Aerophobales	B47-G16	B47-G16
Guaymas_MAG_P_011	k141_5681331_5	5479	5781	+	purR_2	HTH-type transcriptional repressor PurR			k141_5681331	Bacteria	Aerophobota	Aerophobia	Aerophobales	B47-G16	B47-G16
Guaymas_MAG_P_011	k141_7607014_1	379	912	+		hypothetical protein			k141_7607014	Bacteria	Aerophobota	Aerophobia	Aerophobales	B47-G16	B47-G16
Guaymas_MAG_P_011	k141_7607014_2	998	2530	+	sglT_1	Sodium/glucose cotransporter			k141_7607014	Bacteria	Aerophobota	Aerophobia	Aerophobales	B47-G16	B47-G16
Guaymas_MAG_P_011	k141_7607014_3	2568	2795	+		hypothetical protein			k141_7607014	Bacteria	Aerophobota	Aerophobia	Aerophobales	B47-G16	B47-G16
Guaymas_MAG_P_011	k141_7607014_4	2777	4144	+		hypothetical protein			k141_7607014	Bacteria	Aerophobota	Aerophobia	Aerophobales	B47-G16	B47-G16
Guaymas_MAG_P_011	k141_7607014_5	4296	5036	-		hypothetical protein			k141_7607014	Bacteria	Aerophobota	Aerophobia	Aerophobales	B47-G16	B47-G16
Guaymas_MAG_P_011	k141_6644224_1	2299	4131	-		hypothetical protein			k141_6644224	Bacteria	Aerophobota	Aerophobia	Aerophobales	B47-G16	B47-G16
Guaymas_MAG_P_011	k141_6644224_2	4235	4975	-		hypothetical protein			k141_6644224	Bacteria	Aerophobota	Aerophobia	Aerophobales	B47-G16	B47-G16
Guaymas_MAG_P_011	k141_6644224_3	4975	5394	-		hypothetical protein			k141_6644224	Bacteria	Aerophobota	Aerophobia	Aerophobales	B47-G16	B47-G16
Guaymas_MAG_P_011	k141_2900870_1	18	1058	+	gutB_3	Sorbitol dehydrogenase	COG:COG1063	1.1.1.-	k141_2900870	Bacteria	Aerophobota	Aerophobia	Aerophobales	B47-G16	B47-G16
Guaymas_MAG_P_011	k141_2900870_2	1062	1844	+	srlD	Sorbitol-6-phosphate 2-dehydrogenase	COG:COG1028	1.1.1.140	k141_2900870	Bacteria	Aerophobota	Aerophobia	Aerophobales	B47-G16	B47-G16
Guaymas_MAG_P_011	k141_2900870_3	1841	2767	+	eryC_1	D-erythrulose 1-phosphate 3-epimerase		5.1.3.38	k141_2900870	Bacteria	Aerophobota	Aerophobia	Aerophobales	B47-G16	B47-G16
Guaymas_MAG_P_011	k141_2900870_4	2764	4287	+	xylB_2	Xylulose kinase	COG:COG1070	2.7.1.17	k141_2900870	Bacteria	Aerophobota	Aerophobia	Aerophobales	B47-G16	B47-G16
Guaymas_MAG_P_011	k141_2900870_5	4341	5816	+	gatA	Glutamyl-tRNA(Gln) amidotransferase subunit A	COG:COG0154	6.3.5.7	k141_2900870	Bacteria	Aerophobota	Aerophobia	Aerophobales	B47-G16	B47-G16
Guaymas_MAG_P_011	k141_2900870_6	5911	6744	+	thyA	Thymidylate synthase		2.1.1.45	k141_2900870	Bacteria	Aerophobota	Aerophobia	Aerophobales	B47-G16	B47-G16
Guaymas_MAG_P_011	k141_2900870_7	6741	7703	+	galE1	UDP-glucose 4-epimerase	COG:COG1088	5.1.3.2	k141_2900870	Bacteria	Aerophobota	Aerophobia	Aerophobales	B47-G16	B47-G16
Guaymas_MAG_P_011	k141_2900870_8	7737	8414	+	ycdX	phosphatase YcdX		3.1.3.-	k141_2900870	Bacteria	Aerophobota	Aerophobia	Aerophobales	B47-G16	B47-G16
Guaymas_MAG_P_011	k141_2900870_9	8459	9295	+	aptA	Apulose-4-phosphate transketolase subunit A	COG:COG3959	2.2.1.-	k141_2900870	Bacteria	Aerophobota	Aerophobia	Aerophobales	B47-G16	B47-G16
Guaymas_MAG_P_011	k141_2900870_10	9283	10224	+	aptB	Apulose-4-phosphate transketolase subunit B	COG:COG3958	2.2.1.-	k141_2900870	Bacteria	Aerophobota	Aerophobia	Aerophobales	B47-G16	B47-G16
Guaymas_MAG_P_011	k141_2900870_11	10221	11579	+	ctpB	Carboxy-terminal processing protease CtpB	COG:COG0793	3.4.21.102	k141_2900870	Bacteria	Aerophobota	Aerophobia	Aerophobales	B47-G16	B47-G16
Guaymas_MAG_P_011	k141_4184492_1	174	362	-		hypothetical protein			k141_4184492	Bacteria	Aerophobota	Aerophobia	Aerophobales	B47-G16	B47-G16
Guaymas_MAG_P_011	k141_4184492_2	494	1330	-		hypothetical protein			k141_4184492	Bacteria	Aerophobota	Aerophobia	Aerophobales	B47-G16	B47-G16
Guaymas_MAG_P_011	k141_4184492_3	1457	1708	-		hypothetical protein			k141_4184492	Bacteria	Aerophobota	Aerophobia	Aerophobales	B47-G16	B47-G16
Guaymas_MAG_P_011	k141_4184492_4	1834	2466	-		hypothetical protein			k141_4184492	Bacteria	Aerophobota	Aerophobia	Aerophobales	B47-G16	B47-G16
Guaymas_MAG_P_011	k141_4184492_5	2584	2835	-		hypothetical protein			k141_4184492	Bacteria	Aerophobota	Aerophobia	Aerophobales	B47-G16	B47-G16
Guaymas_MAG_P_011	k141_4184492_6	3164	3718	-		hypothetical protein			k141_4184492	Bacteria	Aerophobota	Aerophobia	Aerophobales	B47-G16	B47-G16
Guaymas_MAG_P_011	k141_654216_1	840	998	-		hypothetical protein			k141_654216	Bacteria	Aerophobota	Aerophobia	Aerophobales	B47-G16	B47-G16
Guaymas_MAG_P_011	k141_654216_2	1095	2441	-	spuC	Putrescine--pyruvate aminotransferase	COG:COG0161	2.6.1.113	k141_654216	Bacteria	Aerophobota	Aerophobia	Aerophobales	B47-G16	B47-G16
Guaymas_MAG_P_011	k141_654216_3	2468	2572	-		hypothetical protein			k141_654216	Bacteria	Aerophobota	Aerophobia	Aerophobales	B47-G16	B47-G16
Guaymas_MAG_P_011	k141_654216_4	2744	3565	-	dasC_1	Diacetylchitobiose uptake system permeaseprotein DasC	COG:COG0395		k141_654216	Bacteria	Aerophobota	Aerophobia	Aerophobales	B47-G16	B47-G16
Guaymas_MAG_P_011	k141_654216_5	3619	4524	-	melD_2	Melibiose/raffinose/stachyose import permeaseprotein MelD	COG:COG1175		k141_654216	Bacteria	Aerophobota	Aerophobia	Aerophobales	B47-G16	B47-G16
Guaymas_MAG_P_011	k141_654216_6	4779	6056	+		hypothetical protein			k141_654216	Bacteria	Aerophobota	Aerophobia	Aerophobales	B47-G16	B47-G16
Guaymas_MAG_P_011	k141_654216_7	6016	6366	+		hypothetical protein			k141_654216	Bacteria	Aerophobota	Aerophobia	Aerophobales	B47-G16	B47-G16
Guaymas_MAG_P_011	k141_654216_8	6363	6620	+		hypothetical protein			k141_654216	Bacteria	Aerophobota	Aerophobia	Aerophobales	B47-G16	B47-G16
Guaymas_MAG_P_011	k141_654216_9	6946	8307	-		hypothetical protein			k141_654216	Bacteria	Aerophobota	Aerophobia	Aerophobales	B47-G16	B47-G16
Guaymas_MAG_P_011	k141_654216_10	8583	9884	-	davT_1	5-aminovalerate aminotransferase DavT	COG:COG0160	2.6.1.48	k141_654216	Bacteria	Aerophobota	Aerophobia	Aerophobales	B47-G16	B47-G16
Guaymas_MAG_P_011	k141_654216_11	10142	11143	-	ccpA_1	Catabolite control protein A	COG:COG1609		k141_654216	Bacteria	Aerophobota	Aerophobia	Aerophobales	B47-G16	B47-G16
Guaymas_MAG_P_011	k141_654216_12	11580	11696	-		hypothetical protein			k141_654216	Bacteria	Aerophobota	Aerophobia	Aerophobales	B47-G16	B47-G16
Guaymas_MAG_P_011	k141_5574997_1	444	785	+		hypothetical protein			k141_5574997	Bacteria	Aerophobota	Aerophobia	Aerophobales	B47-G16	B47-G16
Guaymas_MAG_P_011	k141_5574997_2	1604	1891	+		hypothetical protein			k141_5574997	Bacteria	Aerophobota	Aerophobia	Aerophobales	B47-G16	B47-G16
Guaymas_MAG_P_011	k141_5574997_3	1943	3118	+		hypothetical protein			k141_5574997	Bacteria	Aerophobota	Aerophobia	Aerophobales	B47-G16	B47-G16
Guaymas_MAG_P_011	k141_5574997_4	3071	4291	-	sbnD	Staphyloferrin B transporter			k141_5574997	Bacteria	Aerophobota	Aerophobia	Aerophobales	B47-G16	B47-G16
Guaymas_MAG_P_011	k141_5574997_5	4311	5429	-	dhaT_1	1,3-propanediol dehydrogenase	COG:COG1454	1.1.1.202	k141_5574997	Bacteria	Aerophobota	Aerophobia	Aerophobales	B47-G16	B47-G16
Guaymas_MAG_P_011	k141_548025_1	837	1187	-		hypothetical protein			k141_548025	Bacteria	Aerophobota	Aerophobia	Aerophobales	B47-G16	B47-G16
Guaymas_MAG_P_011	k141_548025_2	1184	1459	-		hypothetical protein			k141_548025	Bacteria	Aerophobota	Aerophobia	Aerophobales	B47-G16	B47-G16
Guaymas_MAG_P_011	k141_548025_3	2181	2405	-		hypothetical protein			k141_548025	Bacteria	Aerophobota	Aerophobia	Aerophobales	B47-G16	B47-G16
Guaymas_MAG_P_011	k141_548025_4	2377	2643	-		hypothetical protein			k141_548025	Bacteria	Aerophobota	Aerophobia	Aerophobales	B47-G16	B47-G16
Guaymas_MAG_P_011	k141_548025_5	2680	3126	-		hypothetical protein			k141_548025	Bacteria	Aerophobota	Aerophobia	Aerophobales	B47-G16	B47-G16
Guaymas_MAG_P_011	k141_548025_6	3107	3364	-		hypothetical protein			k141_548025	Bacteria	Aerophobota	Aerophobia	Aerophobales	B47-G16	B47-G16
Guaymas_MAG_P_011	k141_548025_7	3556	3786	+		hypothetical protein			k141_548025	Bacteria	Aerophobota	Aerophobia	Aerophobales	B47-G16	B47-G16
Guaymas_MAG_P_011	k141_548025_8	3735	3959	-		hypothetical protein			k141_548025	Bacteria	Aerophobota	Aerophobia	Aerophobales	B47-G16	B47-G16
Guaymas_MAG_P_011	k141_548025_9	3937	4206	-		hypothetical protein			k141_548025	Bacteria	Aerophobota	Aerophobia	Aerophobales	B47-G16	B47-G16
Guaymas_MAG_P_011	k141_548025_10	4487	5731	-		hypothetical protein	COG:COG1373		k141_548025	Bacteria	Aerophobota	Aerophobia	Aerophobales	B47-G16	B47-G16
Guaymas_MAG_P_011	k141_548025_11	6155	6811	+		hypothetical protein			k141_548025	Bacteria	Aerophobota	Aerophobia	Aerophobales	B47-G16	B47-G16
Guaymas_MAG_P_011	k141_548025_12	6844	7146	-		hypothetical protein			k141_548025	Bacteria	Aerophobota	Aerophobia	Aerophobales	B47-G16	B47-G16
Guaymas_MAG_P_011	k141_548025_13	7225	7398	-		hypothetical protein			k141_548025	Bacteria	Aerophobota	Aerophobia	Aerophobales	B47-G16	B47-G16
Guaymas_MAG_P_011	k141_548025_14	7404	7616	-		hypothetical protein			k141_548025	Bacteria	Aerophobota	Aerophobia	Aerophobales	B47-G16	B47-G16
Guaymas_MAG_P_011	k141_5789298_1	220	2568	+		hypothetical protein			k141_5789298	Bacteria	Aerophobota	Aerophobia	Aerophobales	B47-G16	B47-G16
Guaymas_MAG_P_011	k141_5789298_2	2599	4047	+	rnj2	Ribonuclease J 2		3.1.-.-	k141_5789298	Bacteria	Aerophobota	Aerophobia	Aerophobales	B47-G16	B47-G16
Guaymas_MAG_P_011	k141_5789298_3	4082	4975	+		hypothetical protein			k141_5789298	Bacteria	Aerophobota	Aerophobia	Aerophobales	B47-G16	B47-G16
Guaymas_MAG_P_011	k141_5789298_4	4977	6899	+	rlmD	23S rRNA (uracil(1939)-C(5))-methyltransferaseRlmD		2.1.1.190	k141_5789298	Bacteria	Aerophobota	Aerophobia	Aerophobales	B47-G16	B47-G16
Guaymas_MAG_P_011	k141_5789298_5	6958	7215	+		hypothetical protein			k141_5789298	Bacteria	Aerophobota	Aerophobia	Aerophobales	B47-G16	B47-G16
Guaymas_MAG_P_011	k141_4398826_1	134	727	+	norR	Anaerobic nitric oxide reductase transcriptionregulator NorR			k141_4398826	Bacteria	Aerophobota	Aerophobia	Aerophobales	B47-G16	B47-G16
Guaymas_MAG_P_011	k141_4398826_2	843	1850	+	rpfG	Cyclic di-GMP phosphodiesterase responseregulator RpfG	COG:COG3437	3.1.4.-	k141_4398826	Bacteria	Aerophobota	Aerophobia	Aerophobales	B47-G16	B47-G16
Guaymas_MAG_P_011	k141_4398826_3	1935	3332	+	zraR	Transcriptional regulatory protein ZraR	COG:COG2204		k141_4398826	Bacteria	Aerophobota	Aerophobia	Aerophobales	B47-G16	B47-G16
Guaymas_MAG_P_011	k141_4398826_4	3719	4666	+		hypothetical protein			k141_4398826	Bacteria	Aerophobota	Aerophobia	Aerophobales	B47-G16	B47-G16
Guaymas_MAG_P_011	k141_4398826_5	4965	5516	+		hypothetical protein			k141_4398826	Bacteria	Aerophobota	Aerophobia	Aerophobales	B47-G16	B47-G16
Guaymas_MAG_P_011	k141_4398826_6	5549	5926	+		hypothetical protein			k141_4398826	Bacteria	Aerophobota	Aerophobia	Aerophobales	B47-G16	B47-G16
Guaymas_MAG_P_011	k141_4398826_7	5970	6296	+		hypothetical protein			k141_4398826	Bacteria	Aerophobota	Aerophobia	Aerophobales	B47-G16	B47-G16
Guaymas_MAG_P_011	k141_4398826_8	6343	6747	+		hypothetical protein			k141_4398826	Bacteria	Aerophobota	Aerophobia	Aerophobales	B47-G16	B47-G16
Guaymas_MAG_P_011	k141_4398826_9	6740	7147	+		hypothetical protein			k141_4398826	Bacteria	Aerophobota	Aerophobia	Aerophobales	B47-G16	B47-G16
Guaymas_MAG_P_011	k141_4398826_10	7240	7458	+		hypothetical protein			k141_4398826	Bacteria	Aerophobota	Aerophobia	Aerophobales	B47-G16	B47-G16
Guaymas_MAG_P_011	k141_4398826_11	7498	7863	+		hypothetical protein			k141_4398826	Bacteria	Aerophobota	Aerophobia	Aerophobales	B47-G16	B47-G16
Guaymas_MAG_P_011	k141_4398826_12	7856	8272	+		hypothetical protein			k141_4398826	Bacteria	Aerophobota	Aerophobia	Aerophobales	B47-G16	B47-G16
Guaymas_MAG_P_011	k141_4398826_13	8298	8555	+		hypothetical protein			k141_4398826	Bacteria	Aerophobota	Aerophobia	Aerophobales	B47-G16	B47-G16
Guaymas_MAG_P_011	k141_4398826_14	8574	9152	-		IS200/IS605 family transposase ISMma22			k141_4398826	Bacteria	Aerophobota	Aerophobia	Aerophobales	B47-G16	B47-G16
Guaymas_MAG_P_011	k141_6217464_1	211	402	+		hypothetical protein			k141_6217464	Bacteria	Aerophobota	Aerophobia	Aerophobales	B47-G16	B47-G16
Guaymas_MAG_P_011	k141_6217464_2	418	744	+		hypothetical protein			k141_6217464	Bacteria	Aerophobota	Aerophobia	Aerophobales	B47-G16	B47-G16
Guaymas_MAG_P_011	k141_6217464_3	905	1921	+		hypothetical protein			k141_6217464	Bacteria	Aerophobota	Aerophobia	Aerophobales	B47-G16	B47-G16
Guaymas_MAG_P_011	k141_6217464_4	2005	2451	+	araQ_2	L-arabinose transport system permease proteinAraQ	COG:COG0395		k141_6217464	Bacteria	Aerophobota	Aerophobia	Aerophobales	B47-G16	B47-G16
Guaymas_MAG_P_011	k141_6217464_5	2539	3897	+		Alpha-galacturonidase	COG:COG1486	3.2.1.67	k141_6217464	Bacteria	Aerophobota	Aerophobia	Aerophobales	B47-G16	B47-G16
Guaymas_MAG_P_011	k141_6217464_6	3888	4634	+	nagB_1	Glucosamine-6-phosphate deaminase 1	COG:COG0363	3.5.99.6	k141_6217464	Bacteria	Aerophobota	Aerophobia	Aerophobales	B47-G16	B47-G16
Guaymas_MAG_P_011	k141_6217464_7	4775	5068	-		hypothetical protein			k141_6217464	Bacteria	Aerophobota	Aerophobia	Aerophobales	B47-G16	B47-G16
Guaymas_MAG_P_011	k141_6217464_8	5275	6000	+		hypothetical protein			k141_6217464	Bacteria	Aerophobota	Aerophobia	Aerophobales	B47-G16	B47-G16
Guaymas_MAG_P_011	k141_7822206_1	931	2085	-	lpxB	Lipid-A-disaccharide synthase	COG:COG0763	2.4.1.182	k141_7822206	Bacteria	Aerophobota	Aerophobia	Aerophobales	B47-G16	B47-G16
Guaymas_MAG_P_011	k141_2581168_1	21	194	+		hypothetical protein			k141_2581168	Bacteria	Aerophobota	Aerophobia	Aerophobales	B47-G16	B47-G16
Guaymas_MAG_P_011	k141_2581168_2	419	1018	-		hypothetical protein			k141_2581168	Bacteria	Aerophobota	Aerophobia	Aerophobales	B47-G16	B47-G16
Guaymas_MAG_P_011	k141_2581168_3	1106	1402	-		hypothetical protein			k141_2581168	Bacteria	Aerophobota	Aerophobia	Aerophobales	B47-G16	B47-G16
Guaymas_MAG_P_011	k141_2581168_4	1511	1714	-		hypothetical protein			k141_2581168	Bacteria	Aerophobota	Aerophobia	Aerophobales	B47-G16	B47-G16
Guaymas_MAG_P_011	k141_2581168_5	2149	2928	-		hypothetical protein			k141_2581168	Bacteria	Aerophobota	Aerophobia	Aerophobales	B47-G16	B47-G16
Guaymas_MAG_P_011	k141_2581168_6	2921	4087	-		hypothetical protein			k141_2581168	Bacteria	Aerophobota	Aerophobia	Aerophobales	B47-G16	B47-G16
Guaymas_MAG_P_011	k141_2581168_7	4431	4688	-		hypothetical protein			k141_2581168	Bacteria	Aerophobota	Aerophobia	Aerophobales	B47-G16	B47-G16
Guaymas_MAG_P_011	k141_2581168_8	4948	5208	+		hypothetical protein			k141_2581168	Bacteria	Aerophobota	Aerophobia	Aerophobales	B47-G16	B47-G16
Guaymas_MAG_P_011	k141_2581168_9	5215	5478	+		hypothetical protein			k141_2581168	Bacteria	Aerophobota	Aerophobia	Aerophobales	B47-G16	B47-G16
Guaymas_MAG_P_011	k141_2581168_10	5468	7939	+		hypothetical protein			k141_2581168	Bacteria	Aerophobota	Aerophobia	Aerophobales	B47-G16	B47-G16
Guaymas_MAG_P_011	k141_2581168_11	7956	8219	-	recG_1	ATP-dependent DNA helicase RecG		3.6.4.12	k141_2581168	Bacteria	Aerophobota	Aerophobia	Aerophobales	B47-G16	B47-G16
Guaymas_MAG_P_011	k141_4613041_1	97	549	+	tyrS_2	Tyrosine--tRNA ligase	COG:COG0162	6.1.1.1	k141_4613041	Bacteria	Aerophobota	Aerophobia	Aerophobales	B47-G16	B47-G16
Guaymas_MAG_P_011	k141_4613041_2	707	1192	+		hypothetical protein			k141_4613041	Bacteria	Aerophobota	Aerophobia	Aerophobales	B47-G16	B47-G16
Guaymas_MAG_P_011	k141_4613041_3	1643	2470	+		hypothetical protein			k141_4613041	Bacteria	Aerophobota	Aerophobia	Aerophobales	B47-G16	B47-G16
Guaymas_MAG_P_011	k141_4613041_4	2449	2838	+		hypothetical protein			k141_4613041	Bacteria	Aerophobota	Aerophobia	Aerophobales	B47-G16	B47-G16
Guaymas_MAG_P_011	k141_8250525_1	22	1029	+	iolG_1	Inositol 2-dehydrogenase/D-chiro-inositol3-dehydrogenase		1.1.1.369	k141_8250525	Bacteria	Aerophobota	Aerophobia	Aerophobales	B47-G16	B47-G16
Guaymas_MAG_P_011	k141_8250525_2	1231	2220	+		hypothetical protein			k141_8250525	Bacteria	Aerophobota	Aerophobia	Aerophobales	B47-G16	B47-G16
Guaymas_MAG_P_011	k141_8250525_3	2293	3684	+		hypothetical protein			k141_8250525	Bacteria	Aerophobota	Aerophobia	Aerophobales	B47-G16	B47-G16
Guaymas_MAG_P_011	k141_4186332_1	211	1248	+		hypothetical protein			k141_4186332	Bacteria	Aerophobota	Aerophobia	Aerophobales	B47-G16	B47-G16
Guaymas_MAG_P_011	k141_4186332_2	1275	2504	+		hypothetical protein			k141_4186332	Bacteria	Aerophobota	Aerophobia	Aerophobales	B47-G16	B47-G16
Guaymas_MAG_P_011	k141_4186332_3	3005	4372	+	mtaB	Threonylcarbamoyladenosine tRNAmethylthiotransferase MtaB	COG:COG0621	2.8.4.5	k141_4186332	Bacteria	Aerophobota	Aerophobia	Aerophobales	B47-G16	B47-G16
Guaymas_MAG_P_011	k141_8143667_1	332	952	+		hypothetical protein			k141_8143667	Bacteria	Aerophobota	Aerophobia	Aerophobales	B47-G16	B47-G16
Guaymas_MAG_P_011	k141_8143667_2	949	1131	+		hypothetical protein			k141_8143667	Bacteria	Aerophobota	Aerophobia	Aerophobales	B47-G16	B47-G16
Guaymas_MAG_P_011	k141_8143667_3	1381	3714	+	dnaG_1	DNA primase		2.7.7.-	k141_8143667	Bacteria	Aerophobota	Aerophobia	Aerophobales	B47-G16	B47-G16
Guaymas_MAG_P_011	k141_8143667_4	4079	4312	+		hypothetical protein			k141_8143667	Bacteria	Aerophobota	Aerophobia	Aerophobales	B47-G16	B47-G16
Guaymas_MAG_P_011	k141_8143667_5	4272	4499	+		hypothetical protein			k141_8143667	Bacteria	Aerophobota	Aerophobia	Aerophobales	B47-G16	B47-G16
Guaymas_MAG_P_011	k141_8143667_6	4496	4744	+		hypothetical protein			k141_8143667	Bacteria	Aerophobota	Aerophobia	Aerophobales	B47-G16	B47-G16
Guaymas_MAG_P_011	k141_8143667_7	4745	5050	+		hypothetical protein			k141_8143667	Bacteria	Aerophobota	Aerophobia	Aerophobales	B47-G16	B47-G16
Guaymas_MAG_P_011	k141_7396597_1	52	204	+		hypothetical protein			k141_7396597	Bacteria	Aerophobota	Aerophobia	Aerophobales	B47-G16	B47-G16
Guaymas_MAG_P_011	k141_7396597_2	218	1342	+		hypothetical protein			k141_7396597	Bacteria	Aerophobota	Aerophobia	Aerophobales	B47-G16	B47-G16
Guaymas_MAG_P_011	k141_4829185_1	85	1614	+		hypothetical protein			k141_4829185	Bacteria	Aerophobota	Aerophobia	Aerophobales	B47-G16	B47-G16
Guaymas_MAG_P_011	k141_4829185_2	1695	2294	+		hypothetical protein			k141_4829185	Bacteria	Aerophobota	Aerophobia	Aerophobales	B47-G16	B47-G16
Guaymas_MAG_P_011	k141_4829185_3	2386	5175	+		hypothetical protein			k141_4829185	Bacteria	Aerophobota	Aerophobia	Aerophobales	B47-G16	B47-G16
Guaymas_MAG_P_011	k141_4829185_4	5285	7186	+		hypothetical protein			k141_4829185	Bacteria	Aerophobota	Aerophobia	Aerophobales	B47-G16	B47-G16
Guaymas_MAG_P_011	k141_4829185_5	7279	8277	+	nucS	Endonuclease NucS		3.1.-.-	k141_4829185	Bacteria	Aerophobota	Aerophobia	Aerophobales	B47-G16	B47-G16
Guaymas_MAG_P_011	k141_4829185_6	8960	12301	+		hypothetical protein			k141_4829185	Bacteria	Aerophobota	Aerophobia	Aerophobales	B47-G16	B47-G16
Guaymas_MAG_P_011	k141_4829185_7	12363	12467	+		hypothetical protein			k141_4829185	Bacteria	Aerophobota	Aerophobia	Aerophobales	B47-G16	B47-G16
Guaymas_MAG_P_011	k141_4829185_8	12557	13750	+		hypothetical protein			k141_4829185	Bacteria	Aerophobota	Aerophobia	Aerophobales	B47-G16	B47-G16
Guaymas_MAG_P_011	k141_4829185_9	13750	14598	+		hypothetical protein			k141_4829185	Bacteria	Aerophobota	Aerophobia	Aerophobales	B47-G16	B47-G16
Guaymas_MAG_P_011	k141_5577632_1	558	1382	+		hypothetical protein			k141_5577632	Bacteria	Aerophobota	Aerophobia	Aerophobales	B47-G16	B47-G16
Guaymas_MAG_P_011	k141_5577632_2	1394	2356	+	iolG_2	Myo-inositol 2-dehydrogenase	COG:COG0673	1.1.1.18	k141_5577632	Bacteria	Aerophobota	Aerophobia	Aerophobales	B47-G16	B47-G16
Guaymas_MAG_P_011	k141_5577632_3	2387	3535	+	iolG_3	Inositol 2-dehydrogenase/D-chiro-inositol3-dehydrogenase		1.1.1.369	k141_5577632	Bacteria	Aerophobota	Aerophobia	Aerophobales	B47-G16	B47-G16
Guaymas_MAG_P_011	k141_3011081_1	161	1960	+		hypothetical protein			k141_3011081	Bacteria	Aerophobota	Aerophobia	Aerophobales	B47-G16	B47-G16
Guaymas_MAG_P_011	k141_3011081_2	2476	3366	+	garR	2-hydroxy-3-oxopropionate reductase	COG:COG2084	1.1.1.60	k141_3011081	Bacteria	Aerophobota	Aerophobia	Aerophobales	B47-G16	B47-G16
Guaymas_MAG_P_011	k141_3011081_3	3439	4302	+		hypothetical protein			k141_3011081	Bacteria	Aerophobota	Aerophobia	Aerophobales	B47-G16	B47-G16
Guaymas_MAG_P_011	k141_3011081_4	4459	4677	+		hypothetical protein			k141_3011081	Bacteria	Aerophobota	Aerophobia	Aerophobales	B47-G16	B47-G16
Guaymas_MAG_P_011	k141_3011081_5	5160	6458	+		hypothetical protein			k141_3011081	Bacteria	Aerophobota	Aerophobia	Aerophobales	B47-G16	B47-G16
Guaymas_MAG_P_011	k141_3011081_6	6520	7407	+	lacF_3	Lactose transport system permease protein LacF			k141_3011081	Bacteria	Aerophobota	Aerophobia	Aerophobales	B47-G16	B47-G16
Guaymas_MAG_P_011	k141_3011081_7	7425	8270	+		hypothetical protein			k141_3011081	Bacteria	Aerophobota	Aerophobia	Aerophobales	B47-G16	B47-G16
Guaymas_MAG_P_011	k141_3011081_8	8399	9583	+	iolM	scyllo-inosose 3-dehydrogenase	COG:COG1063	1.1.1.-	k141_3011081	Bacteria	Aerophobota	Aerophobia	Aerophobales	B47-G16	B47-G16
Guaymas_MAG_P_011	k141_3011081_9	9588	10592	+	iolX_1	scyllo-inositol 2-dehydrogenase (NAD(+))	COG:COG0673	1.1.1.370	k141_3011081	Bacteria	Aerophobota	Aerophobia	Aerophobales	B47-G16	B47-G16
Guaymas_MAG_P_011	k141_3011081_10	10618	11733	+	iolN	3-dehydro-scyllo-inosose hydrolase	COG:COG1402	3.7.1.-	k141_3011081	Bacteria	Aerophobota	Aerophobia	Aerophobales	B47-G16	B47-G16
Guaymas_MAG_P_011	k141_3011081_11	11694	12530	+	iolO_1	5-keto-L-gluconate epimerase	COG:COG1082	5.1.3.-	k141_3011081	Bacteria	Aerophobota	Aerophobia	Aerophobales	B47-G16	B47-G16
Guaymas_MAG_P_011	k141_3011081_12	12677	13840	+	pdhC	Dihydrolipoyllysine-residue acetyltransferasecomponent of pyruvate dehydrogenase complex		2.3.1.12	k141_3011081	Bacteria	Aerophobota	Aerophobia	Aerophobales	B47-G16	B47-G16
Guaymas_MAG_P_011	k141_3011081_13	13855	14502	+	ribE	Riboflavin synthase	COG:COG0307	2.5.1.9	k141_3011081	Bacteria	Aerophobota	Aerophobia	Aerophobales	B47-G16	B47-G16
Guaymas_MAG_P_011	k141_3011081_14	14532	15767	+	ribBA	Riboflavin biosynthesis protein RibBA	COG:COG0108		k141_3011081	Bacteria	Aerophobota	Aerophobia	Aerophobales	B47-G16	B47-G16
Guaymas_MAG_P_011	k141_3011081_15	16220	16690	+	ribH	6,7-dimethyl-8-ribityllumazine synthase	COG:COG0054	2.5.1.78	k141_3011081	Bacteria	Aerophobota	Aerophobia	Aerophobales	B47-G16	B47-G16
Guaymas_MAG_P_011	k141_3011081_16	16714	17841	+	alr1	Alanine racemase 1	COG:COG0787	5.1.1.1	k141_3011081	Bacteria	Aerophobota	Aerophobia	Aerophobales	B47-G16	B47-G16
Guaymas_MAG_P_011	k141_3011081_17	17917	18819	+	prmC_1	Release factor glutamine methyltransferase	COG:COG2890	2.1.1.297	k141_3011081	Bacteria	Aerophobota	Aerophobia	Aerophobales	B47-G16	B47-G16
Guaymas_MAG_P_011	k141_3011081_18	18841	20625	+	mrdA	Peptidoglycan D,D-transpeptidase MrdA	COG:COG0768	3.4.16.4	k141_3011081	Bacteria	Aerophobota	Aerophobia	Aerophobales	B47-G16	B47-G16
Guaymas_MAG_P_011	k141_3011081_19	20636	21709	+	mrdB	Peptidoglycan glycosyltransferase MrdB	COG:COG0772	2.4.1.129	k141_3011081	Bacteria	Aerophobota	Aerophobia	Aerophobales	B47-G16	B47-G16
Guaymas_MAG_P_011	k141_3011081_20	21780	23036	+	dmdA	2,3-dimethylmalate dehydratase large subunit		4.2.1.85	k141_3011081	Bacteria	Aerophobota	Aerophobia	Aerophobales	B47-G16	B47-G16
Guaymas_MAG_P_011	k141_3011081_21	23150	24322	+	dapL_1	LL-diaminopimelate aminotransferase	COG:COG0436	2.6.1.83	k141_3011081	Bacteria	Aerophobota	Aerophobia	Aerophobales	B47-G16	B47-G16
Guaymas_MAG_P_011	k141_3011081_22	24533	25210	+		hypothetical protein			k141_3011081	Bacteria	Aerophobota	Aerophobia	Aerophobales	B47-G16	B47-G16
Guaymas_MAG_P_011	k141_3011081_23	25261	26157	+		hypothetical protein			k141_3011081	Bacteria	Aerophobota	Aerophobia	Aerophobales	B47-G16	B47-G16
Guaymas_MAG_P_011	k141_3011081_24	26224	26436	-	rpmE_1	50S ribosomal protein L31	COG:COG0254		k141_3011081	Bacteria	Aerophobota	Aerophobia	Aerophobales	B47-G16	B47-G16
Guaymas_MAG_P_011	k141_3011081_25	26440	27711	-	rho	Transcription termination factor Rho	COG:COG1158	3.6.4.-	k141_3011081	Bacteria	Aerophobota	Aerophobia	Aerophobales	B47-G16	B47-G16
Guaymas_MAG_P_011	k141_3011081_26	27715	28086	-	acpS	Holo-[acyl-carrier-protein] synthase	COG:COG0736	2.7.8.7	k141_3011081	Bacteria	Aerophobota	Aerophobia	Aerophobales	B47-G16	B47-G16
Guaymas_MAG_P_011	k141_3011081_27	28095	28811	-	pdxJ	Pyridoxine 5'-phosphate synthase	COG:COG0854	2.6.99.2	k141_3011081	Bacteria	Aerophobota	Aerophobia	Aerophobales	B47-G16	B47-G16
Guaymas_MAG_P_011	k141_3011081_28	28799	29992	-	dapL_2	LL-diaminopimelate aminotransferase	COG:COG0436	2.6.1.83	k141_3011081	Bacteria	Aerophobota	Aerophobia	Aerophobales	B47-G16	B47-G16
Guaymas_MAG_P_011	k141_3011081_29	29995	30225	-	dapB	4-hydroxy-tetrahydrodipicolinate reductase	COG:COG0289	1.17.1.8	k141_3011081	Bacteria	Aerophobota	Aerophobia	Aerophobales	B47-G16	B47-G16
Guaymas_MAG_P_011	k141_978466_1	244	1797	-		hypothetical protein			k141_978466	Bacteria	Aerophobota	Aerophobia	Aerophobales	B47-G16	B47-G16
Guaymas_MAG_P_011	k141_978466_2	2142	2399	-		hypothetical protein			k141_978466	Bacteria	Aerophobota	Aerophobia	Aerophobales	B47-G16	B47-G16
Guaymas_MAG_P_011	k141_978466_3	2400	2672	-		hypothetical protein			k141_978466	Bacteria	Aerophobota	Aerophobia	Aerophobales	B47-G16	B47-G16
Guaymas_MAG_P_011	k141_978466_4	3090	3626	-		hypothetical protein			k141_978466	Bacteria	Aerophobota	Aerophobia	Aerophobales	B47-G16	B47-G16
Guaymas_MAG_P_011	k141_978466_5	3629	4879	-		hypothetical protein			k141_978466	Bacteria	Aerophobota	Aerophobia	Aerophobales	B47-G16	B47-G16
Guaymas_MAG_P_011	k141_978466_6	5174	5743	-		hypothetical protein			k141_978466	Bacteria	Aerophobota	Aerophobia	Aerophobales	B47-G16	B47-G16
Guaymas_MAG_P_011	k141_978466_7	5801	6157	-	mazF6	Endoribonuclease MazF6	COG:COG2337	3.1.27.-	k141_978466	Bacteria	Aerophobota	Aerophobia	Aerophobales	B47-G16	B47-G16
Guaymas_MAG_P_011	k141_978466_8	6151	6399	-		hypothetical protein			k141_978466	Bacteria	Aerophobota	Aerophobia	Aerophobales	B47-G16	B47-G16
Guaymas_MAG_P_011	k141_978466_9	6650	6844	+		hypothetical protein			k141_978466	Bacteria	Aerophobota	Aerophobia	Aerophobales	B47-G16	B47-G16
Guaymas_MAG_P_011	k141_978466_10	6987	8861	-		hypothetical protein			k141_978466	Bacteria	Aerophobota	Aerophobia	Aerophobales	B47-G16	B47-G16
Guaymas_MAG_P_011	k141_978466_11	8851	10068	-		hypothetical protein			k141_978466	Bacteria	Aerophobota	Aerophobia	Aerophobales	B47-G16	B47-G16
Guaymas_MAG_P_011	k141_978466_12	10315	11538	-	pfp_1	Pyrophosphate--fructose 6-phosphate1-phosphotransferase	COG:COG0205	2.7.1.90	k141_978466	Bacteria	Aerophobota	Aerophobia	Aerophobales	B47-G16	B47-G16
Guaymas_MAG_P_011	k141_978466_13	11578	11751	-		hypothetical protein			k141_978466	Bacteria	Aerophobota	Aerophobia	Aerophobales	B47-G16	B47-G16
Guaymas_MAG_P_011	k141_978466_14	11763	13349	-	nnr	Bifunctional NAD(P)H-hydrate repair enzyme Nnr	COG:COG0062		k141_978466	Bacteria	Aerophobota	Aerophobia	Aerophobales	B47-G16	B47-G16
Guaymas_MAG_P_011	k141_978466_15	13360	14211	-	htpX_1	Protease HtpX	COG:COG0501	3.4.24.-	k141_978466	Bacteria	Aerophobota	Aerophobia	Aerophobales	B47-G16	B47-G16
Guaymas_MAG_P_011	k141_978466_16	14821	17418	+		hypothetical protein			k141_978466	Bacteria	Aerophobota	Aerophobia	Aerophobales	B47-G16	B47-G16
Guaymas_MAG_P_011	k141_6755501_1	1096	3075	-	lptD	LPS-assembly protein LptD			k141_6755501	Bacteria	Aerophobota	Aerophobia	Aerophobales	B47-G16	B47-G16
Guaymas_MAG_P_011	k141_6755501_2	3084	3803	-	lptB_1	Lipopolysaccharide export system ATP-bindingprotein LptB	COG:COG1137	3.6.3.-	k141_6755501	Bacteria	Aerophobota	Aerophobia	Aerophobales	B47-G16	B47-G16
Guaymas_MAG_P_011	k141_6755501_3	3775	4281	-	lptA	Lipopolysaccharide export system protein LptA			k141_6755501	Bacteria	Aerophobota	Aerophobia	Aerophobales	B47-G16	B47-G16
Guaymas_MAG_P_011	k141_4187992_1	121	363	+		hypothetical protein			k141_4187992	Bacteria	Aerophobota	Aerophobia	Aerophobales	B47-G16	B47-G16
Guaymas_MAG_P_011	k141_4187992_2	360	1190	+	araQ_3	L-arabinose transport system permease proteinAraQ	COG:COG0395		k141_4187992	Bacteria	Aerophobota	Aerophobia	Aerophobales	B47-G16	B47-G16
Guaymas_MAG_P_011	k141_4187992_3	1392	2666	+		hypothetical protein			k141_4187992	Bacteria	Aerophobota	Aerophobia	Aerophobales	B47-G16	B47-G16
Guaymas_MAG_P_011	k141_4187992_4	3022	4101	+		hypothetical protein			k141_4187992	Bacteria	Aerophobota	Aerophobia	Aerophobales	B47-G16	B47-G16
Guaymas_MAG_P_011	k141_4187992_5	4299	5327	+		hypothetical protein			k141_4187992	Bacteria	Aerophobota	Aerophobia	Aerophobales	B47-G16	B47-G16
Guaymas_MAG_P_011	k141_4187992_6	5355	6446	+		hypothetical protein			k141_4187992	Bacteria	Aerophobota	Aerophobia	Aerophobales	B47-G16	B47-G16
Guaymas_MAG_P_011	k141_2904847_1	14	376	+	oppD_1	Oligopeptide transport ATP-binding protein OppD	COG:COG0444		k141_2904847	Bacteria	Aerophobota	Aerophobia	Aerophobales	B47-G16	B47-G16
Guaymas_MAG_P_011	k141_3332753_1	41	319	+		hypothetical protein			k141_3332753	Bacteria	Aerophobota	Aerophobia	Aerophobales	B47-G16	B47-G16
Guaymas_MAG_P_011	k141_3332753_2	446	1192	+		hypothetical protein			k141_3332753	Bacteria	Aerophobota	Aerophobia	Aerophobales	B47-G16	B47-G16
Guaymas_MAG_P_011	k141_3332753_3	1205	2146	-	ydjH_1	putative sugar kinase YdjH	COG:COG0524	2.7.1.-	k141_3332753	Bacteria	Aerophobota	Aerophobia	Aerophobales	B47-G16	B47-G16
Guaymas_MAG_P_011	k141_3332753_4	2189	2614	-	fucU	L-fucose mutarotase	COG:COG4154	5.1.3.29	k141_3332753	Bacteria	Aerophobota	Aerophobia	Aerophobales	B47-G16	B47-G16
Guaymas_MAG_P_011	k141_4188456_1	1156	2037	-	rihA	Pyrimidine-specific ribonucleoside hydrolaseRihA	COG:COG1957	3.2.-.-	k141_4188456	Bacteria	Aerophobota	Aerophobia	Aerophobales	B47-G16	B47-G16
Guaymas_MAG_P_011	k141_4188456_2	2093	2572	-		hypothetical protein			k141_4188456	Bacteria	Aerophobota	Aerophobia	Aerophobales	B47-G16	B47-G16
Guaymas_MAG_P_011	k141_444786_1	269	667	+		hypothetical protein			k141_444786	Bacteria	Aerophobota	Aerophobia	Aerophobales	B47-G16	B47-G16
Guaymas_MAG_P_011	k141_444786_2	717	2153	+		hypothetical protein			k141_444786	Bacteria	Aerophobota	Aerophobia	Aerophobales	B47-G16	B47-G16
Guaymas_MAG_P_011	k141_444786_3	2320	2733	+		hypothetical protein			k141_444786	Bacteria	Aerophobota	Aerophobia	Aerophobales	B47-G16	B47-G16
Guaymas_MAG_P_011	k141_444786_4	2926	3492	+		hypothetical protein			k141_444786	Bacteria	Aerophobota	Aerophobia	Aerophobales	B47-G16	B47-G16
Guaymas_MAG_P_011	k141_444786_5	3494	5623	+		hypothetical protein			k141_444786	Bacteria	Aerophobota	Aerophobia	Aerophobales	B47-G16	B47-G16
Guaymas_MAG_P_011	k141_444786_6	5755	7209	-		IS110 family transposase ISBmu4			k141_444786	Bacteria	Aerophobota	Aerophobia	Aerophobales	B47-G16	B47-G16
Guaymas_MAG_P_011	k141_7611683_1	77	1438	+	bchE_1	Anaerobic magnesium-protoporphyrin IX monomethylester cyclase		1.21.98.3	k141_7611683	Bacteria	Aerophobota	Aerophobia	Aerophobales	B47-G16	B47-G16
Guaymas_MAG_P_011	k141_7611683_2	1496	2923	+	murJ_1	lipid II flippase MurJ			k141_7611683	Bacteria	Aerophobota	Aerophobia	Aerophobales	B47-G16	B47-G16
Guaymas_MAG_P_011	k141_7611683_3	3068	4105	+		hypothetical protein			k141_7611683	Bacteria	Aerophobota	Aerophobia	Aerophobales	B47-G16	B47-G16
Guaymas_MAG_P_011	k141_6970184_1	509	1549	-	pdxA2	D-erythronate 4-phosphate dehydrogenase	COG:COG1995	1.1.1.409	k141_6970184	Bacteria	Aerophobota	Aerophobia	Aerophobales	B47-G16	B47-G16
Guaymas_MAG_P_011	k141_6970184_2	1591	1764	-		hypothetical protein			k141_6970184	Bacteria	Aerophobota	Aerophobia	Aerophobales	B47-G16	B47-G16
Guaymas_MAG_P_011	k141_6970184_3	1784	3670	-	mnmG	tRNA uridine 5-carboxymethylaminomethylmodification enzyme MnmG	COG:COG0445		k141_6970184	Bacteria	Aerophobota	Aerophobia	Aerophobales	B47-G16	B47-G16
Guaymas_MAG_P_011	k141_6970184_4	3680	4777	-		hypothetical protein			k141_6970184	Bacteria	Aerophobota	Aerophobia	Aerophobales	B47-G16	B47-G16
Guaymas_MAG_P_011	k141_3333699_1	794	1102	-		hypothetical protein			k141_3333699	Bacteria	Aerophobota	Aerophobia	Aerophobales	B47-G16	B47-G16
Guaymas_MAG_P_011	k141_3333699_2	1192	2496	-		hypothetical protein			k141_3333699	Bacteria	Aerophobota	Aerophobia	Aerophobales	B47-G16	B47-G16
Guaymas_MAG_P_011	k141_17851_1	573	1013	-	fldA_2	Flavodoxin	COG:COG0655		k141_17851	Bacteria	Aerophobota	Aerophobia	Aerophobales	B47-G16	B47-G16
Guaymas_MAG_P_011	k141_17851_2	1500	2330	-	focA_2	putative formate transporter 1	COG:COG2116		k141_17851	Bacteria	Aerophobota	Aerophobia	Aerophobales	B47-G16	B47-G16
Guaymas_MAG_P_011	k141_6970565_1	4	522	+	rnfC_1	Proton-translocating ferredoxin:NAD(+)oxidoreductase complex subunit C	COG:COG4656	7.1.1.-	k141_6970565	Bacteria	Aerophobota	Aerophobia	Aerophobales	B47-G16	B47-G16
Guaymas_MAG_P_011	k141_6970565_2	524	1708	+	argD_1	Acetylornithine aminotransferase	COG:COG4992	2.6.1.11	k141_6970565	Bacteria	Aerophobota	Aerophobia	Aerophobales	B47-G16	B47-G16
Guaymas_MAG_P_011	k141_6970565_3	1857	2123	-	rpiB_1	Ribose-5-phosphate isomerase B	COG:COG0698	5.3.1.6	k141_6970565	Bacteria	Aerophobota	Aerophobia	Aerophobales	B47-G16	B47-G16
Guaymas_MAG_P_011	k141_2692045_1	427	864	-	mntR	HTH-type transcriptional regulator MntR			k141_2692045	Bacteria	Aerophobota	Aerophobia	Aerophobales	B47-G16	B47-G16
Guaymas_MAG_P_011	k141_2692045_2	1241	1684	-		hypothetical protein			k141_2692045	Bacteria	Aerophobota	Aerophobia	Aerophobales	B47-G16	B47-G16
Guaymas_MAG_P_011	k141_2692045_3	2265	2579	-		hypothetical protein			k141_2692045	Bacteria	Aerophobota	Aerophobia	Aerophobales	B47-G16	B47-G16
Guaymas_MAG_P_011	k141_2692045_4	3020	3232	+		hypothetical protein			k141_2692045	Bacteria	Aerophobota	Aerophobia	Aerophobales	B47-G16	B47-G16
Guaymas_MAG_P_011	k141_2692045_5	3345	3599	+		hypothetical protein			k141_2692045	Bacteria	Aerophobota	Aerophobia	Aerophobales	B47-G16	B47-G16
Guaymas_MAG_P_011	k141_2692045_6	3628	3891	+		hypothetical protein			k141_2692045	Bacteria	Aerophobota	Aerophobia	Aerophobales	B47-G16	B47-G16
Guaymas_MAG_P_011	k141_2692045_7	3888	4082	+		hypothetical protein			k141_2692045	Bacteria	Aerophobota	Aerophobia	Aerophobales	B47-G16	B47-G16
Guaymas_MAG_P_011	k141_2692045_8	4122	4367	-		hypothetical protein			k141_2692045	Bacteria	Aerophobota	Aerophobia	Aerophobales	B47-G16	B47-G16
Guaymas_MAG_P_011	k141_2692045_9	4306	5055	-		hypothetical protein			k141_2692045	Bacteria	Aerophobota	Aerophobia	Aerophobales	B47-G16	B47-G16
Guaymas_MAG_P_011	k141_2692045_10	5105	5869	-	ywqE	Tyrosine-protein phosphatase YwqE	COG:COG4464	3.1.3.48	k141_2692045	Bacteria	Aerophobota	Aerophobia	Aerophobales	B47-G16	B47-G16
Guaymas_MAG_P_011	k141_2692045_11	5913	8108	-		hypothetical protein			k141_2692045	Bacteria	Aerophobota	Aerophobia	Aerophobales	B47-G16	B47-G16
Guaymas_MAG_P_011	k141_2692045_12	8133	8918	-		hypothetical protein			k141_2692045	Bacteria	Aerophobota	Aerophobia	Aerophobales	B47-G16	B47-G16
Guaymas_MAG_P_011	k141_2692045_13	8931	9623	-		hypothetical protein			k141_2692045	Bacteria	Aerophobota	Aerophobia	Aerophobales	B47-G16	B47-G16
Guaymas_MAG_P_011	k141_2692045_14	9928	10098	-		hypothetical protein			k141_2692045	Bacteria	Aerophobota	Aerophobia	Aerophobales	B47-G16	B47-G16
Guaymas_MAG_P_011	k141_2692045_15	10091	10318	-		hypothetical protein			k141_2692045	Bacteria	Aerophobota	Aerophobia	Aerophobales	B47-G16	B47-G16
Guaymas_MAG_P_011	k141_1943442_1	136	606	-		hypothetical protein			k141_1943442	Bacteria	Aerophobota	Aerophobia	Aerophobales	B47-G16	B47-G16
Guaymas_MAG_P_011	k141_1943442_2	1465	1617	+		hypothetical protein			k141_1943442	Bacteria	Aerophobota	Aerophobia	Aerophobales	B47-G16	B47-G16
Guaymas_MAG_P_011	k141_1943442_3	1662	2105	+		hypothetical protein			k141_1943442	Bacteria	Aerophobota	Aerophobia	Aerophobales	B47-G16	B47-G16
Guaymas_MAG_P_011	k141_1943442_4	2175	2534	+		hypothetical protein			k141_1943442	Bacteria	Aerophobota	Aerophobia	Aerophobales	B47-G16	B47-G16
Guaymas_MAG_P_011	k141_1943442_5	2510	2932	-		hypothetical protein			k141_1943442	Bacteria	Aerophobota	Aerophobia	Aerophobales	B47-G16	B47-G16
Guaymas_MAG_P_011	k141_1943442_6	3007	3498	-		hypothetical protein			k141_1943442	Bacteria	Aerophobota	Aerophobia	Aerophobales	B47-G16	B47-G16
Guaymas_MAG_P_011	k141_6436494_1	1059	1226	-		hypothetical protein			k141_6436494	Bacteria	Aerophobota	Aerophobia	Aerophobales	B47-G16	B47-G16
Guaymas_MAG_P_011	k141_6436494_2	1605	4946	-		hypothetical protein			k141_6436494	Bacteria	Aerophobota	Aerophobia	Aerophobales	B47-G16	B47-G16
Guaymas_MAG_P_011	k141_6436494_3	4933	5829	-		hypothetical protein			k141_6436494	Bacteria	Aerophobota	Aerophobia	Aerophobales	B47-G16	B47-G16
Guaymas_MAG_P_011	k141_6436494_4	5920	6120	-		putative tautomerase		5.3.2.-	k141_6436494	Bacteria	Aerophobota	Aerophobia	Aerophobales	B47-G16	B47-G16
Guaymas_MAG_P_011	k141_6436494_5	6146	6337	-		hypothetical protein			k141_6436494	Bacteria	Aerophobota	Aerophobia	Aerophobales	B47-G16	B47-G16
Guaymas_MAG_P_011	k141_6436494_6	6425	6937	-		hypothetical protein			k141_6436494	Bacteria	Aerophobota	Aerophobia	Aerophobales	B47-G16	B47-G16
Guaymas_MAG_P_011	k141_6436494_7	6934	8058	-		hypothetical protein			k141_6436494	Bacteria	Aerophobota	Aerophobia	Aerophobales	B47-G16	B47-G16
Guaymas_MAG_P_011	k141_6436494_8	8071	8259	-		hypothetical protein			k141_6436494	Bacteria	Aerophobota	Aerophobia	Aerophobales	B47-G16	B47-G16
Guaymas_MAG_P_011	k141_6436494_9	8485	8616	-		hypothetical protein			k141_6436494	Bacteria	Aerophobota	Aerophobia	Aerophobales	B47-G16	B47-G16
Guaymas_MAG_P_011	k141_4618221_1	83	1723	+		hypothetical protein			k141_4618221	Bacteria	Aerophobota	Aerophobia	Aerophobales	B47-G16	B47-G16
Guaymas_MAG_P_011	k141_2158211_1	171	1244	-	kamA	L-lysine 2,3-aminomutase		5.4.3.2	k141_2158211	Bacteria	Aerophobota	Aerophobia	Aerophobales	B47-G16	B47-G16
Guaymas_MAG_P_011	k141_2158211_2	1237	2223	-	ddl	D-alanine--D-alanine ligase		6.3.2.4	k141_2158211	Bacteria	Aerophobota	Aerophobia	Aerophobales	B47-G16	B47-G16
Guaymas_MAG_P_011	k141_2158211_3	2550	3239	+		hypothetical protein			k141_2158211	Bacteria	Aerophobota	Aerophobia	Aerophobales	B47-G16	B47-G16
Guaymas_MAG_P_011	k141_126238_1	974	1507	-		hypothetical protein			k141_126238	Bacteria	Aerophobota	Aerophobia	Aerophobales	B47-G16	B47-G16
Guaymas_MAG_P_011	k141_6758792_1	476	682	+		hypothetical protein			k141_6758792	Bacteria	Aerophobota	Aerophobia	Aerophobales	B47-G16	B47-G16
Guaymas_MAG_P_011	k141_6758792_2	651	1091	+		Ribonuclease VapC11	COG:COG1487	3.1.-.-	k141_6758792	Bacteria	Aerophobota	Aerophobia	Aerophobales	B47-G16	B47-G16
Guaymas_MAG_P_011	k141_6758792_3	1174	1533	-		hypothetical protein			k141_6758792	Bacteria	Aerophobota	Aerophobia	Aerophobales	B47-G16	B47-G16
Guaymas_MAG_P_011	k141_6758792_4	1603	2046	-		hypothetical protein			k141_6758792	Bacteria	Aerophobota	Aerophobia	Aerophobales	B47-G16	B47-G16
Guaymas_MAG_P_011	k141_1302361_1	166	648	+		hypothetical protein			k141_1302361	Bacteria	Aerophobota	Aerophobia	Aerophobales	B47-G16	B47-G16
Guaymas_MAG_P_011	k141_1302361_2	680	2425	+		hypothetical protein			k141_1302361	Bacteria	Aerophobota	Aerophobia	Aerophobales	B47-G16	B47-G16
Guaymas_MAG_P_011	k141_1302361_3	2459	3241	+	ulaE	L-ribulose-5-phosphate 3-epimerase UlaE	COG:COG3623	5.1.3.22	k141_1302361	Bacteria	Aerophobota	Aerophobia	Aerophobales	B47-G16	B47-G16
Guaymas_MAG_P_011	k141_1302361_4	3314	4387	+		hypothetical protein			k141_1302361	Bacteria	Aerophobota	Aerophobia	Aerophobales	B47-G16	B47-G16
Guaymas_MAG_P_011	k141_1302361_5	4378	5445	+	gutB_4	Sorbitol dehydrogenase	COG:COG1063	1.1.1.-	k141_1302361	Bacteria	Aerophobota	Aerophobia	Aerophobales	B47-G16	B47-G16
Guaymas_MAG_P_011	k141_1302361_6	5454	6452	-	tsaD	tRNA N6-adenosine threonylcarbamoyltransferase	COG:COG0533	2.3.1.234	k141_1302361	Bacteria	Aerophobota	Aerophobia	Aerophobales	B47-G16	B47-G16
Guaymas_MAG_P_011	k141_1302361_7	6641	8026	-	lpd	Dihydrolipoyl dehydrogenase	COG:COG1249	1.8.1.4	k141_1302361	Bacteria	Aerophobota	Aerophobia	Aerophobales	B47-G16	B47-G16
Guaymas_MAG_P_011	k141_1302361_8	8259	9965	+	recJ	Single-stranded-DNA-specific exonuclease RecJ	COG:COG0608	3.1.-.-	k141_1302361	Bacteria	Aerophobota	Aerophobia	Aerophobales	B47-G16	B47-G16
Guaymas_MAG_P_011	k141_1302361_9	10046	10561	+	apt	Adenine phosphoribosyltransferase	COG:COG0503	2.4.2.7	k141_1302361	Bacteria	Aerophobota	Aerophobia	Aerophobales	B47-G16	B47-G16
Guaymas_MAG_P_011	k141_1302361_10	10582	11784	+	coaBC	Coenzyme A biosynthesis bifunctional proteinCoaBC	COG:COG0452		k141_1302361	Bacteria	Aerophobota	Aerophobia	Aerophobales	B47-G16	B47-G16
Guaymas_MAG_P_011	k141_7186288_1	346	552	+		hypothetical protein			k141_7186288	Bacteria	Aerophobota	Aerophobia	Aerophobales	B47-G16	B47-G16
Guaymas_MAG_P_011	k141_7186288_2	1404	2165	-	bacC_1	Dihydroanticapsin 7-dehydrogenase		1.1.1.385	k141_7186288	Bacteria	Aerophobota	Aerophobia	Aerophobales	B47-G16	B47-G16
Guaymas_MAG_P_011	k141_7186288_3	2207	3037	-	sugB_1	Trehalose transport system permease proteinSugB	COG:COG0395		k141_7186288	Bacteria	Aerophobota	Aerophobia	Aerophobales	B47-G16	B47-G16
Guaymas_MAG_P_011	k141_7186288_4	3037	3960	-	sugA_2	Trehalose transport system permease proteinSugA	COG:COG1175		k141_7186288	Bacteria	Aerophobota	Aerophobia	Aerophobales	B47-G16	B47-G16
Guaymas_MAG_P_011	k141_7186288_5	4014	5363	-		hypothetical protein			k141_7186288	Bacteria	Aerophobota	Aerophobia	Aerophobales	B47-G16	B47-G16
Guaymas_MAG_P_011	k141_7186288_6	5887	6045	-		hypothetical protein			k141_7186288	Bacteria	Aerophobota	Aerophobia	Aerophobales	B47-G16	B47-G16
Guaymas_MAG_P_011	k141_448457_1	553	2448	-	agpA_4	Periplasmic alpha-galactoside-binding protein			k141_448457	Bacteria	Aerophobota	Aerophobia	Aerophobales	B47-G16	B47-G16
Guaymas_MAG_P_011	k141_448457_2	2762	2899	-		hypothetical protein			k141_448457	Bacteria	Aerophobota	Aerophobia	Aerophobales	B47-G16	B47-G16
Guaymas_MAG_P_011	k141_448457_3	2899	3072	-		hypothetical protein			k141_448457	Bacteria	Aerophobota	Aerophobia	Aerophobales	B47-G16	B47-G16
Guaymas_MAG_P_011	k141_448457_4	3113	3877	-		hypothetical protein			k141_448457	Bacteria	Aerophobota	Aerophobia	Aerophobales	B47-G16	B47-G16
Guaymas_MAG_P_011	k141_448457_5	3961	4944	-		hypothetical protein			k141_448457	Bacteria	Aerophobota	Aerophobia	Aerophobales	B47-G16	B47-G16
Guaymas_MAG_P_011	k141_448457_6	5028	6167	-		hypothetical protein			k141_448457	Bacteria	Aerophobota	Aerophobia	Aerophobales	B47-G16	B47-G16
Guaymas_MAG_P_011	k141_448457_7	6115	6336	-		hypothetical protein			k141_448457	Bacteria	Aerophobota	Aerophobia	Aerophobales	B47-G16	B47-G16
Guaymas_MAG_P_011	k141_448457_8	6474	7619	-		hypothetical protein			k141_448457	Bacteria	Aerophobota	Aerophobia	Aerophobales	B47-G16	B47-G16
Guaymas_MAG_P_011	k141_448457_9	7616	8614	-	yejB_3	Inner membrane ABC transporter permease proteinYejB	COG:COG4174		k141_448457	Bacteria	Aerophobota	Aerophobia	Aerophobales	B47-G16	B47-G16
Guaymas_MAG_P_011	k141_448457_10	8629	10530	-	agpA_5	Periplasmic alpha-galactoside-binding protein			k141_448457	Bacteria	Aerophobota	Aerophobia	Aerophobales	B47-G16	B47-G16
Guaymas_MAG_P_011	k141_8256897_1	478	1929	-		hypothetical protein			k141_8256897	Bacteria	Aerophobota	Aerophobia	Aerophobales	B47-G16	B47-G16
Guaymas_MAG_P_011	k141_2801983_1	811	933	-		hypothetical protein			k141_2801983	Bacteria	Aerophobota	Aerophobia	Aerophobales	B47-G16	B47-G16
Guaymas_MAG_P_011	k141_2801983_2	920	2404	-	mtgB_1	Glycine betaine methyltransferase	COG:COG5598	2.1.1.-	k141_2801983	Bacteria	Aerophobota	Aerophobia	Aerophobales	B47-G16	B47-G16
Guaymas_MAG_P_011	k141_2801983_3	2418	3233	-	otnI	2-oxo-tetronate isomerase	COG:COG3622	5.3.1.35	k141_2801983	Bacteria	Aerophobota	Aerophobia	Aerophobales	B47-G16	B47-G16
Guaymas_MAG_P_011	k141_2801983_4	3261	4079	-	kdnA_2	8-amino-3,8-dideoxy-alpha-D-manno-octulosonatetransaminase	COG:COG0399	2.6.1.109	k141_2801983	Bacteria	Aerophobota	Aerophobia	Aerophobales	B47-G16	B47-G16
Guaymas_MAG_P_011	k141_1946170_1	32	1579	+	cooS1	Carbon monoxide dehydrogenase 1	COG:COG1151	1.2.7.4	k141_1946170	Bacteria	Aerophobota	Aerophobia	Aerophobales	B47-G16	B47-G16
Guaymas_MAG_P_011	k141_1946170_2	1596	2120	+	cooF	Iron-sulfur protein	COG:COG1142		k141_1946170	Bacteria	Aerophobota	Aerophobia	Aerophobales	B47-G16	B47-G16
Guaymas_MAG_P_011	k141_1946170_3	2121	2573	+	hndA_1	NADP-reducing hydrogenase subunit HndA	COG:COG1905	1.12.1.3	k141_1946170	Bacteria	Aerophobota	Aerophobia	Aerophobales	B47-G16	B47-G16
Guaymas_MAG_P_011	k141_1946170_4	2566	4482	+		hypothetical protein			k141_1946170	Bacteria	Aerophobota	Aerophobia	Aerophobales	B47-G16	B47-G16
Guaymas_MAG_P_011	k141_1946170_5	4484	5266	+	ndhI	NAD(P)H-quinone oxidoreductase subunit I,chloroplastic		7.1.1.-	k141_1946170	Bacteria	Aerophobota	Aerophobia	Aerophobales	B47-G16	B47-G16
Guaymas_MAG_P_011	k141_7294726_1	627	1889	-		hypothetical protein			k141_7294726	Bacteria	Aerophobota	Aerophobia	Aerophobales	B47-G16	B47-G16
Guaymas_MAG_P_011	k141_7294726_2	2175	3191	-		hypothetical protein			k141_7294726	Bacteria	Aerophobota	Aerophobia	Aerophobales	B47-G16	B47-G16
Guaymas_MAG_P_011	k141_3765301_1	200	574	+		hypothetical protein			k141_3765301	Bacteria	Aerophobota	Aerophobia	Aerophobales	B47-G16	B47-G16
Guaymas_MAG_P_011	k141_3765301_2	556	870	+		hypothetical protein			k141_3765301	Bacteria	Aerophobota	Aerophobia	Aerophobales	B47-G16	B47-G16
Guaymas_MAG_P_011	k141_3765301_3	1125	1418	+		hypothetical protein			k141_3765301	Bacteria	Aerophobota	Aerophobia	Aerophobales	B47-G16	B47-G16
Guaymas_MAG_P_011	k141_3765301_4	1490	1972	+		hypothetical protein			k141_3765301	Bacteria	Aerophobota	Aerophobia	Aerophobales	B47-G16	B47-G16
Guaymas_MAG_P_011	k141_3765301_5	2362	2679	+		hypothetical protein			k141_3765301	Bacteria	Aerophobota	Aerophobia	Aerophobales	B47-G16	B47-G16
Guaymas_MAG_P_011	k141_3765301_6	2702	2866	-		hypothetical protein			k141_3765301	Bacteria	Aerophobota	Aerophobia	Aerophobales	B47-G16	B47-G16
Guaymas_MAG_P_011	k141_3765301_7	3095	4987	+	agpA_6	Periplasmic alpha-galactoside-binding protein			k141_3765301	Bacteria	Aerophobota	Aerophobia	Aerophobales	B47-G16	B47-G16
Guaymas_MAG_P_011	k141_3765301_8	5060	6052	+	yejB_4	Inner membrane ABC transporter permease proteinYejB	COG:COG4174		k141_3765301	Bacteria	Aerophobota	Aerophobia	Aerophobales	B47-G16	B47-G16
Guaymas_MAG_P_011	k141_3765301_9	6056	7162	+		hypothetical protein			k141_3765301	Bacteria	Aerophobota	Aerophobia	Aerophobales	B47-G16	B47-G16
Guaymas_MAG_P_011	k141_556101_1	12	263	-		hypothetical protein			k141_556101	Bacteria	Aerophobota	Aerophobia	Aerophobales	B47-G16	B47-G16
Guaymas_MAG_P_011	k141_556101_2	244	1383	-		hypothetical protein			k141_556101	Bacteria	Aerophobota	Aerophobia	Aerophobales	B47-G16	B47-G16
Guaymas_MAG_P_011	k141_556101_3	1619	2116	-		hypothetical protein			k141_556101	Bacteria	Aerophobota	Aerophobia	Aerophobales	B47-G16	B47-G16
Guaymas_MAG_P_011	k141_5155736_1	133	432	+		hypothetical protein			k141_5155736	Bacteria	Aerophobota	Aerophobia	Aerophobales	B47-G16	B47-G16
Guaymas_MAG_P_011	k141_5155736_2	420	1187	+	korB_1	2-oxoglutarate oxidoreductase subunit KorB	COG:COG1013	1.2.7.3	k141_5155736	Bacteria	Aerophobota	Aerophobia	Aerophobales	B47-G16	B47-G16
Guaymas_MAG_P_011	k141_5155736_3	1468	1662	+		hypothetical protein			k141_5155736	Bacteria	Aerophobota	Aerophobia	Aerophobales	B47-G16	B47-G16
Guaymas_MAG_P_011	k141_5155736_4	1667	1954	+		hypothetical protein			k141_5155736	Bacteria	Aerophobota	Aerophobia	Aerophobales	B47-G16	B47-G16
Guaymas_MAG_P_011	k141_5155736_5	2105	2416	+		hypothetical protein			k141_5155736	Bacteria	Aerophobota	Aerophobia	Aerophobales	B47-G16	B47-G16
Guaymas_MAG_P_011	k141_5155736_6	2418	2762	+		hypothetical protein			k141_5155736	Bacteria	Aerophobota	Aerophobia	Aerophobales	B47-G16	B47-G16
Guaymas_MAG_P_011	k141_5155736_7	3086	3310	+		hypothetical protein			k141_5155736	Bacteria	Aerophobota	Aerophobia	Aerophobales	B47-G16	B47-G16
Guaymas_MAG_P_011	k141_2053295_1	469	720	+		hypothetical protein			k141_2053295	Bacteria	Aerophobota	Aerophobia	Aerophobales	B47-G16	B47-G16
Guaymas_MAG_P_011	k141_2053295_2	1587	2441	-	sugB_2	Trehalose transport system permease proteinSugB	COG:COG0395		k141_2053295	Bacteria	Aerophobota	Aerophobia	Aerophobales	B47-G16	B47-G16
Guaymas_MAG_P_011	k141_2053295_3	2453	3334	-	sugA_3	Trehalose transport system permease proteinSugA	COG:COG1175		k141_2053295	Bacteria	Aerophobota	Aerophobia	Aerophobales	B47-G16	B47-G16
Guaymas_MAG_P_011	k141_2053295_4	3429	4745	-		hypothetical protein			k141_2053295	Bacteria	Aerophobota	Aerophobia	Aerophobales	B47-G16	B47-G16
Guaymas_MAG_P_011	k141_2053295_5	5865	6080	+		hypothetical protein			k141_2053295	Bacteria	Aerophobota	Aerophobia	Aerophobales	B47-G16	B47-G16
Guaymas_MAG_P_011	k141_7295153_1	671	2344	-		hypothetical protein			k141_7295153	Bacteria	Aerophobota	Aerophobia	Aerophobales	B47-G16	B47-G16
Guaymas_MAG_P_011	k141_5370165_1	115	840	+	ask	Aspartokinase	COG:COG0527	2.7.2.4	k141_5370165	Bacteria	Aerophobota	Aerophobia	Aerophobales	B47-G16	B47-G16
Guaymas_MAG_P_011	k141_5370165_2	833	1339	+	lysC	Aspartate kinase Ask_LysC	COG:COG0527	2.7.2.4	k141_5370165	Bacteria	Aerophobota	Aerophobia	Aerophobales	B47-G16	B47-G16
Guaymas_MAG_P_011	k141_5370165_3	1332	2345	+	asd	Aspartate-semialdehyde dehydrogenase	COG:COG0136	1.2.1.11	k141_5370165	Bacteria	Aerophobota	Aerophobia	Aerophobales	B47-G16	B47-G16
Guaymas_MAG_P_011	k141_5370165_4	2399	3553	+	ribD	Riboflavin biosynthesis protein RibD	COG:COG0117		k141_5370165	Bacteria	Aerophobota	Aerophobia	Aerophobales	B47-G16	B47-G16
Guaymas_MAG_P_011	k141_5370165_5	3578	3880	+		hypothetical protein			k141_5370165	Bacteria	Aerophobota	Aerophobia	Aerophobales	B47-G16	B47-G16
Guaymas_MAG_P_011	k141_5370165_6	3883	4521	+		hypothetical protein			k141_5370165	Bacteria	Aerophobota	Aerophobia	Aerophobales	B47-G16	B47-G16
Guaymas_MAG_P_011	k141_5690882_1	1078	1275	-		hypothetical protein			k141_5690882	Bacteria	Aerophobota	Aerophobia	Aerophobales	B47-G16	B47-G16
Guaymas_MAG_P_011	k141_5690882_2	1256	1789	-		hypothetical protein			k141_5690882	Bacteria	Aerophobota	Aerophobia	Aerophobales	B47-G16	B47-G16
Guaymas_MAG_P_011	k141_5690882_3	2023	2166	-		hypothetical protein			k141_5690882	Bacteria	Aerophobota	Aerophobia	Aerophobales	B47-G16	B47-G16
Guaymas_MAG_P_011	k141_5690882_4	2257	2511	-		hypothetical protein			k141_5690882	Bacteria	Aerophobota	Aerophobia	Aerophobales	B47-G16	B47-G16
Guaymas_MAG_P_011	k141_5690882_5	2895	3371	+		hypothetical protein			k141_5690882	Bacteria	Aerophobota	Aerophobia	Aerophobales	B47-G16	B47-G16
Guaymas_MAG_P_011	k141_5690882_6	3364	3567	+		hypothetical protein			k141_5690882	Bacteria	Aerophobota	Aerophobia	Aerophobales	B47-G16	B47-G16
Guaymas_MAG_P_011	k141_5690882_7	3636	3803	-		hypothetical protein			k141_5690882	Bacteria	Aerophobota	Aerophobia	Aerophobales	B47-G16	B47-G16
Guaymas_MAG_P_011	k141_5690882_8	3796	4071	-		hypothetical protein			k141_5690882	Bacteria	Aerophobota	Aerophobia	Aerophobales	B47-G16	B47-G16
Guaymas_MAG_P_011	k141_7509794_1	106	675	+		hypothetical protein			k141_7509794	Bacteria	Aerophobota	Aerophobia	Aerophobales	B47-G16	B47-G16
Guaymas_MAG_P_011	k141_7509794_2	905	1198	+		hypothetical protein			k141_7509794	Bacteria	Aerophobota	Aerophobia	Aerophobales	B47-G16	B47-G16
Guaymas_MAG_P_011	k141_7509794_3	1281	1520	+		hypothetical protein			k141_7509794	Bacteria	Aerophobota	Aerophobia	Aerophobales	B47-G16	B47-G16
Guaymas_MAG_P_011	k141_7509794_4	1597	2307	+		hypothetical protein			k141_7509794	Bacteria	Aerophobota	Aerophobia	Aerophobales	B47-G16	B47-G16
Guaymas_MAG_P_011	k141_7509794_5	2490	3584	-		hypothetical protein			k141_7509794	Bacteria	Aerophobota	Aerophobia	Aerophobales	B47-G16	B47-G16
Guaymas_MAG_P_011	k141_7509794_6	3629	4732	-		hypothetical protein			k141_7509794	Bacteria	Aerophobota	Aerophobia	Aerophobales	B47-G16	B47-G16
Guaymas_MAG_P_011	k141_7509794_7	4759	5754	-	yejB_5	Inner membrane ABC transporter permease proteinYejB	COG:COG4174		k141_7509794	Bacteria	Aerophobota	Aerophobia	Aerophobales	B47-G16	B47-G16
Guaymas_MAG_P_011	k141_7509794_8	5823	7754	-	agpA_7	Periplasmic alpha-galactoside-binding protein			k141_7509794	Bacteria	Aerophobota	Aerophobia	Aerophobales	B47-G16	B47-G16
Guaymas_MAG_P_011	k141_7509794_9	8561	9457	-	nfo	endonuclease 4		3.1.21.2	k141_7509794	Bacteria	Aerophobota	Aerophobia	Aerophobales	B47-G16	B47-G16
Guaymas_MAG_P_011	k141_663744_1	1	540	+		hypothetical protein			k141_663744	Bacteria	Aerophobota	Aerophobia	Aerophobales	B47-G16	B47-G16
Guaymas_MAG_P_011	k141_663744_2	593	892	-		hypothetical protein			k141_663744	Bacteria	Aerophobota	Aerophobia	Aerophobales	B47-G16	B47-G16
Guaymas_MAG_P_011	k141_129239_1	953	1606	-	tal	Transaldolase	COG:COG0176	2.2.1.2	k141_129239	Bacteria	Aerophobota	Aerophobia	Aerophobales	B47-G16	B47-G16
Guaymas_MAG_P_011	k141_236758_1	302	1054	-	lgt	Phosphatidylglycerol--prolipoproteindiacylglyceryl transferase	COG:COG0682	2.5.1.145	k141_236758	Bacteria	Aerophobota	Aerophobia	Aerophobales	B47-G16	B47-G16
Guaymas_MAG_P_011	k141_236758_2	1174	1437	-		hypothetical protein			k141_236758	Bacteria	Aerophobota	Aerophobia	Aerophobales	B47-G16	B47-G16
Guaymas_MAG_P_011	k141_236758_3	1424	1708	-		hypothetical protein			k141_236758	Bacteria	Aerophobota	Aerophobia	Aerophobales	B47-G16	B47-G16
Guaymas_MAG_P_011	k141_236758_4	1989	3242	+		IS701 family transposase ISClbu2			k141_236758	Bacteria	Aerophobota	Aerophobia	Aerophobales	B47-G16	B47-G16
Guaymas_MAG_P_011	k141_236758_5	3358	3609	-		hypothetical protein			k141_236758	Bacteria	Aerophobota	Aerophobia	Aerophobales	B47-G16	B47-G16
Guaymas_MAG_P_011	k141_5158371_1	539	1708	-	dhaT_2	1,3-propanediol dehydrogenase	COG:COG1454	1.1.1.202	k141_5158371	Bacteria	Aerophobota	Aerophobia	Aerophobales	B47-G16	B47-G16
Guaymas_MAG_P_011	k141_5158371_2	2291	3733	-		Ulvan-active sulfatase		3.1.6.-	k141_5158371	Bacteria	Aerophobota	Aerophobia	Aerophobales	B47-G16	B47-G16
Guaymas_MAG_P_011	k141_5158371_3	3753	5165	-		N-acetylglucosamine-6-O-sulfatase	COG:COG3119	3.1.6.-	k141_5158371	Bacteria	Aerophobota	Aerophobia	Aerophobales	B47-G16	B47-G16
Guaymas_MAG_P_011	k141_5158371_4	5571	6407	-		hypothetical protein			k141_5158371	Bacteria	Aerophobota	Aerophobia	Aerophobales	B47-G16	B47-G16
Guaymas_MAG_P_011	k141_4517056_1	70	555	-	ycf3_1	Photosystem I assembly protein Ycf3			k141_4517056	Bacteria	Aerophobota	Aerophobia	Aerophobales	B47-G16	B47-G16
Guaymas_MAG_P_011	k141_4517056_2	542	1324	-	soj	Sporulation initiation inhibitor protein Soj	COG:COG1192	3.6.-.-	k141_4517056	Bacteria	Aerophobota	Aerophobia	Aerophobales	B47-G16	B47-G16
Guaymas_MAG_P_011	k141_4517056_3	1499	3139	-		hypothetical protein			k141_4517056	Bacteria	Aerophobota	Aerophobia	Aerophobales	B47-G16	B47-G16
Guaymas_MAG_P_011	k141_4517056_4	3350	5377	-		hypothetical protein			k141_4517056	Bacteria	Aerophobota	Aerophobia	Aerophobales	B47-G16	B47-G16
Guaymas_MAG_P_011	k141_4517056_5	5623	5787	+		hypothetical protein			k141_4517056	Bacteria	Aerophobota	Aerophobia	Aerophobales	B47-G16	B47-G16
Guaymas_MAG_P_011	k141_4517056_6	6040	6411	+		hypothetical protein			k141_4517056	Bacteria	Aerophobota	Aerophobia	Aerophobales	B47-G16	B47-G16
Guaymas_MAG_P_011	k141_4517056_7	6372	6845	+		hypothetical protein			k141_4517056	Bacteria	Aerophobota	Aerophobia	Aerophobales	B47-G16	B47-G16
Guaymas_MAG_P_011	k141_4517056_8	6967	7464	-	yoaH	Putative methyl-accepting chemotaxis proteinYoaH	COG:COG0840		k141_4517056	Bacteria	Aerophobota	Aerophobia	Aerophobales	B47-G16	B47-G16
Guaymas_MAG_P_011	k141_4517056_9	7544	9313	-		hypothetical protein			k141_4517056	Bacteria	Aerophobota	Aerophobia	Aerophobales	B47-G16	B47-G16
Guaymas_MAG_P_011	k141_131548_1	253	522	-		hypothetical protein			k141_131548	Bacteria	Aerophobota	Aerophobia	Aerophobales	B47-G16	B47-G16
Guaymas_MAG_P_011	k141_131548_2	543	2432	-		hypothetical protein			k141_131548	Bacteria	Aerophobota	Aerophobia	Aerophobales	B47-G16	B47-G16
Guaymas_MAG_P_011	k141_131548_3	2429	3268	-		hypothetical protein			k141_131548	Bacteria	Aerophobota	Aerophobia	Aerophobales	B47-G16	B47-G16
Guaymas_MAG_P_011	k141_131548_4	3628	4200	-		hypothetical protein			k141_131548	Bacteria	Aerophobota	Aerophobia	Aerophobales	B47-G16	B47-G16
Guaymas_MAG_P_011	k141_131548_5	4416	4616	-		hypothetical protein			k141_131548	Bacteria	Aerophobota	Aerophobia	Aerophobales	B47-G16	B47-G16
Guaymas_MAG_P_011	k141_131548_6	4603	4788	-		hypothetical protein			k141_131548	Bacteria	Aerophobota	Aerophobia	Aerophobales	B47-G16	B47-G16
Guaymas_MAG_P_011	k141_6977429_1	207	1103	+		hypothetical protein			k141_6977429	Bacteria	Aerophobota	Aerophobia	Aerophobales	B47-G16	B47-G16
Guaymas_MAG_P_011	k141_6977429_2	1175	2389	+		hypothetical protein			k141_6977429	Bacteria	Aerophobota	Aerophobia	Aerophobales	B47-G16	B47-G16
Guaymas_MAG_P_011	k141_7940689_1	89	625	+		hypothetical protein			k141_7940689	Bacteria	Aerophobota	Aerophobia	Aerophobales	B47-G16	B47-G16
Guaymas_MAG_P_011	k141_7940689_2	1085	1291	+		hypothetical protein			k141_7940689	Bacteria	Aerophobota	Aerophobia	Aerophobales	B47-G16	B47-G16
Guaymas_MAG_P_011	k141_8369332_1	320	1285	-		hypothetical protein			k141_8369332	Bacteria	Aerophobota	Aerophobia	Aerophobales	B47-G16	B47-G16
Guaymas_MAG_P_011	k141_8369332_2	1330	1728	-		hypothetical protein			k141_8369332	Bacteria	Aerophobota	Aerophobia	Aerophobales	B47-G16	B47-G16
Guaymas_MAG_P_011	k141_8369332_3	1721	2188	-		hypothetical protein			k141_8369332	Bacteria	Aerophobota	Aerophobia	Aerophobales	B47-G16	B47-G16
Guaymas_MAG_P_011	k141_8369332_4	2192	3061	-	dapA_1	4-hydroxy-tetrahydrodipicolinate synthase	COG:COG0329	4.3.3.7	k141_8369332	Bacteria	Aerophobota	Aerophobia	Aerophobales	B47-G16	B47-G16
Guaymas_MAG_P_011	k141_8369332_5	3110	5188	-	lysA	Diaminopimelate decarboxylase		4.1.1.20	k141_8369332	Bacteria	Aerophobota	Aerophobia	Aerophobales	B47-G16	B47-G16
Guaymas_MAG_P_011	k141_8369332_6	5175	6551	-	argH	Argininosuccinate lyase	COG:COG0165	4.3.2.1	k141_8369332	Bacteria	Aerophobota	Aerophobia	Aerophobales	B47-G16	B47-G16
Guaymas_MAG_P_011	k141_8369332_7	6846	7838	-		hypothetical protein			k141_8369332	Bacteria	Aerophobota	Aerophobia	Aerophobales	B47-G16	B47-G16
Guaymas_MAG_P_011	k141_3126471_1	383	1375	+	nikB_3	Nickel transport system permease protein NikB	COG:COG0601		k141_3126471	Bacteria	Aerophobota	Aerophobia	Aerophobales	B47-G16	B47-G16
Guaymas_MAG_P_011	k141_3126471_2	1391	2500	+		hypothetical protein			k141_3126471	Bacteria	Aerophobota	Aerophobia	Aerophobales	B47-G16	B47-G16
Guaymas_MAG_P_011	k141_3126471_3	2651	2995	+		hypothetical protein			k141_3126471	Bacteria	Aerophobota	Aerophobia	Aerophobales	B47-G16	B47-G16
Guaymas_MAG_P_011	k141_3126471_4	3003	3539	+		hypothetical protein			k141_3126471	Bacteria	Aerophobota	Aerophobia	Aerophobales	B47-G16	B47-G16
Guaymas_MAG_P_011	k141_3126471_5	3777	3986	-		hypothetical protein			k141_3126471	Bacteria	Aerophobota	Aerophobia	Aerophobales	B47-G16	B47-G16
Guaymas_MAG_P_011	k141_3126471_6	4778	4957	+		hypothetical protein			k141_3126471	Bacteria	Aerophobota	Aerophobia	Aerophobales	B47-G16	B47-G16
Guaymas_MAG_P_011	k141_6337104_1	298	537	-		hypothetical protein			k141_6337104	Bacteria	Aerophobota	Aerophobia	Aerophobales	B47-G16	B47-G16
Guaymas_MAG_P_011	k141_6337104_2	556	1479	-		hypothetical protein			k141_6337104	Bacteria	Aerophobota	Aerophobia	Aerophobales	B47-G16	B47-G16
Guaymas_MAG_P_011	k141_6337104_3	1476	2279	-	iolE_1	Inosose dehydratase		4.2.1.44	k141_6337104	Bacteria	Aerophobota	Aerophobia	Aerophobales	B47-G16	B47-G16
Guaymas_MAG_P_011	k141_6337104_4	2302	3324	-	tdh_3	L-threonine 3-dehydrogenase		1.1.1.103	k141_6337104	Bacteria	Aerophobota	Aerophobia	Aerophobales	B47-G16	B47-G16
Guaymas_MAG_P_011	k141_6337104_5	3670	5091	-		Bifunctional sulfatase/alpha-L-rhamnosidase			k141_6337104	Bacteria	Aerophobota	Aerophobia	Aerophobales	B47-G16	B47-G16
Guaymas_MAG_P_011	k141_6337104_6	5106	7481	-		hypothetical protein			k141_6337104	Bacteria	Aerophobota	Aerophobia	Aerophobales	B47-G16	B47-G16
Guaymas_MAG_P_011	k141_6337104_7	7532	8638	-		hypothetical protein			k141_6337104	Bacteria	Aerophobota	Aerophobia	Aerophobales	B47-G16	B47-G16
Guaymas_MAG_P_011	k141_6337104_8	8642	9403	-	yejB_6	Inner membrane ABC transporter permease proteinYejB	COG:COG4174		k141_6337104	Bacteria	Aerophobota	Aerophobia	Aerophobales	B47-G16	B47-G16
Guaymas_MAG_P_011	k141_7086396_1	299	640	-	glnB_3	Nitrogen regulatory protein P-II	COG:COG0347		k141_7086396	Bacteria	Aerophobota	Aerophobia	Aerophobales	B47-G16	B47-G16
Guaymas_MAG_P_011	k141_7086396_2	927	1907	-	apsI_1	D-apiose isomerase	COG:COG4952	5.3.1.-	k141_7086396	Bacteria	Aerophobota	Aerophobia	Aerophobales	B47-G16	B47-G16
Guaymas_MAG_P_011	k141_7086396_3	1993	2352	-		hypothetical protein			k141_7086396	Bacteria	Aerophobota	Aerophobia	Aerophobales	B47-G16	B47-G16
Guaymas_MAG_P_011	k141_7086396_4	2373	2765	-	xylB_3	Xylulose kinase		2.7.1.17	k141_7086396	Bacteria	Aerophobota	Aerophobia	Aerophobales	B47-G16	B47-G16
Guaymas_MAG_P_011	k141_7086396_5	3120	3956	-	dasC_2	Diacetylchitobiose uptake system permeaseprotein DasC	COG:COG0395		k141_7086396	Bacteria	Aerophobota	Aerophobia	Aerophobales	B47-G16	B47-G16
Guaymas_MAG_P_011	k141_7086396_6	3975	4835	-	sugA_4	Trehalose transport system permease proteinSugA	COG:COG1175		k141_7086396	Bacteria	Aerophobota	Aerophobia	Aerophobales	B47-G16	B47-G16
Guaymas_MAG_P_011	k141_7086396_7	5087	6442	-		hypothetical protein			k141_7086396	Bacteria	Aerophobota	Aerophobia	Aerophobales	B47-G16	B47-G16
Guaymas_MAG_P_011	k141_7086396_8	6799	7614	-	iolE_2	Inosose dehydratase		4.2.1.44	k141_7086396	Bacteria	Aerophobota	Aerophobia	Aerophobales	B47-G16	B47-G16
Guaymas_MAG_P_011	k141_7086396_9	8047	9153	-		hypothetical protein			k141_7086396	Bacteria	Aerophobota	Aerophobia	Aerophobales	B47-G16	B47-G16
Guaymas_MAG_P_011	k141_7086396_10	9204	9491	-	hcnB_1	Hydrogen cyanide synthase subunit HcnB		1.4.99.5	k141_7086396	Bacteria	Aerophobota	Aerophobia	Aerophobales	B47-G16	B47-G16
Guaymas_MAG_P_011	k141_7086396_11	9496	10023	-	rsxB_3	Ion-translocating oxidoreductase complex subunitB		7.-.-.-	k141_7086396	Bacteria	Aerophobota	Aerophobia	Aerophobales	B47-G16	B47-G16
Guaymas_MAG_P_011	k141_7086396_12	10027	11121	-	hcnB_2	Hydrogen cyanide synthase subunit HcnB		1.4.99.5	k141_7086396	Bacteria	Aerophobota	Aerophobia	Aerophobales	B47-G16	B47-G16
Guaymas_MAG_P_011	k141_7086396_13	11103	11438	-		hypothetical protein			k141_7086396	Bacteria	Aerophobota	Aerophobia	Aerophobales	B47-G16	B47-G16
Guaymas_MAG_P_011	k141_7086396_14	11713	12195	-		hypothetical protein			k141_7086396	Bacteria	Aerophobota	Aerophobia	Aerophobales	B47-G16	B47-G16
Guaymas_MAG_P_011	k141_4947227_1	353	1723	-		hypothetical protein			k141_4947227	Bacteria	Aerophobota	Aerophobia	Aerophobales	B47-G16	B47-G16
Guaymas_MAG_P_011	k141_4947227_2	2090	2557	-		hypothetical protein			k141_4947227	Bacteria	Aerophobota	Aerophobia	Aerophobales	B47-G16	B47-G16
Guaymas_MAG_P_011	k141_2165598_1	482	1015	-		hypothetical protein			k141_2165598	Bacteria	Aerophobota	Aerophobia	Aerophobales	B47-G16	B47-G16
Guaymas_MAG_P_011	k141_2165598_2	1022	3511	-	leuS	Leucine--tRNA ligase	COG:COG0495	6.1.1.4	k141_2165598	Bacteria	Aerophobota	Aerophobia	Aerophobales	B47-G16	B47-G16
Guaymas_MAG_P_011	k141_133479_1	887	1774	+		hypothetical protein			k141_133479	Bacteria	Aerophobota	Aerophobia	Aerophobales	B47-G16	B47-G16
Guaymas_MAG_P_011	k141_7835769_1	728	1123	-		hypothetical protein			k141_7835769	Bacteria	Aerophobota	Aerophobia	Aerophobales	B47-G16	B47-G16
Guaymas_MAG_P_011	k141_7835769_2	1220	2794	-		hypothetical protein			k141_7835769	Bacteria	Aerophobota	Aerophobia	Aerophobales	B47-G16	B47-G16
Guaymas_MAG_P_011	k141_7835769_3	2796	3410	-		hypothetical protein			k141_7835769	Bacteria	Aerophobota	Aerophobia	Aerophobales	B47-G16	B47-G16
Guaymas_MAG_P_011	k141_7835769_4	3419	3871	-		hypothetical protein			k141_7835769	Bacteria	Aerophobota	Aerophobia	Aerophobales	B47-G16	B47-G16
Guaymas_MAG_P_011	k141_7835769_5	3868	5178	-	yscN	putative ATP synthase YscN		7.1.2.2	k141_7835769	Bacteria	Aerophobota	Aerophobia	Aerophobales	B47-G16	B47-G16
Guaymas_MAG_P_011	k141_7835769_6	5171	5755	-		hypothetical protein			k141_7835769	Bacteria	Aerophobota	Aerophobia	Aerophobales	B47-G16	B47-G16
Guaymas_MAG_P_011	k141_7835769_7	5748	6770	-	fliG	Flagellar motor switch protein FliG	COG:COG1536		k141_7835769	Bacteria	Aerophobota	Aerophobia	Aerophobales	B47-G16	B47-G16
Guaymas_MAG_P_011	k141_7835769_8	6739	8322	-		hypothetical protein			k141_7835769	Bacteria	Aerophobota	Aerophobia	Aerophobales	B47-G16	B47-G16
Guaymas_MAG_P_011	k141_7835769_9	8336	8647	-	fliE	Flagellar hook-basal body complex protein FliE			k141_7835769	Bacteria	Aerophobota	Aerophobia	Aerophobales	B47-G16	B47-G16
Guaymas_MAG_P_011	k141_7835769_10	8650	9069	-	flgC	Flagellar basal-body rod protein FlgC	COG:COG1558		k141_7835769	Bacteria	Aerophobota	Aerophobia	Aerophobales	B47-G16	B47-G16
Guaymas_MAG_P_011	k141_7835769_11	9189	9560	-	flgB	Flagellar basal body rod protein FlgB	COG:COG1815		k141_7835769	Bacteria	Aerophobota	Aerophobia	Aerophobales	B47-G16	B47-G16
Guaymas_MAG_P_011	k141_7835769_12	9769	11109	-	atoC_1	Regulatory protein AtoC	COG:COG2204		k141_7835769	Bacteria	Aerophobota	Aerophobia	Aerophobales	B47-G16	B47-G16
Guaymas_MAG_P_011	k141_7835769_13	11131	12456	-	atoS_1	Signal transduction histidine-protein kinaseAtoS	COG:COG0642	2.7.13.3	k141_7835769	Bacteria	Aerophobota	Aerophobia	Aerophobales	B47-G16	B47-G16
Guaymas_MAG_P_011	k141_7835769_14	12453	12884	-		hypothetical protein			k141_7835769	Bacteria	Aerophobota	Aerophobia	Aerophobales	B47-G16	B47-G16
Guaymas_MAG_P_011	k141_7621780_1	80	2197	-		hypothetical protein			k141_7621780	Bacteria	Aerophobota	Aerophobia	Aerophobales	B47-G16	B47-G16
Guaymas_MAG_P_011	k141_7621780_2	2397	2858	-		hypothetical protein			k141_7621780	Bacteria	Aerophobota	Aerophobia	Aerophobales	B47-G16	B47-G16
Guaymas_MAG_P_011	k141_7621780_3	3220	3939	-		hypothetical protein			k141_7621780	Bacteria	Aerophobota	Aerophobia	Aerophobales	B47-G16	B47-G16
Guaymas_MAG_P_011	k141_1951985_1	324	848	+	nfrA2	FMN reductase [NAD(P)H]	COG:COG0778	1.5.1.39	k141_1951985	Bacteria	Aerophobota	Aerophobia	Aerophobales	B47-G16	B47-G16
Guaymas_MAG_P_011	k141_1951985_2	1193	3850	+	ppdK	Pyruvate, phosphate dikinase	COG:COG0574	2.7.9.1	k141_1951985	Bacteria	Aerophobota	Aerophobia	Aerophobales	B47-G16	B47-G16
Guaymas_MAG_P_011	k141_1951985_3	3926	4108	+		hypothetical protein			k141_1951985	Bacteria	Aerophobota	Aerophobia	Aerophobales	B47-G16	B47-G16
Guaymas_MAG_P_011	k141_1951985_4	4482	5684	+	tuf	Elongation factor Tu	COG:COG0050		k141_1951985	Bacteria	Aerophobota	Aerophobia	Aerophobales	B47-G16	B47-G16
Guaymas_MAG_P_011	k141_1951985_5	5980	6165	+	secE	Protein translocase subunit SecE			k141_1951985	Bacteria	Aerophobota	Aerophobia	Aerophobales	B47-G16	B47-G16
Guaymas_MAG_P_011	k141_1951985_6	6162	6704	+	nusG	Transcription termination/antiterminationprotein NusG	COG:COG0250		k141_1951985	Bacteria	Aerophobota	Aerophobia	Aerophobales	B47-G16	B47-G16
Guaymas_MAG_P_011	k141_1951985_7	6704	7132	+	rplK	50S ribosomal protein L11	COG:COG0080		k141_1951985	Bacteria	Aerophobota	Aerophobia	Aerophobales	B47-G16	B47-G16
Guaymas_MAG_P_011	k141_1951985_8	7138	7839	+	rplA	50S ribosomal protein L1	COG:COG0081		k141_1951985	Bacteria	Aerophobota	Aerophobia	Aerophobales	B47-G16	B47-G16
Guaymas_MAG_P_011	k141_1951985_9	7842	8798	+		hypothetical protein			k141_1951985	Bacteria	Aerophobota	Aerophobia	Aerophobales	B47-G16	B47-G16
Guaymas_MAG_P_011	k141_1951985_10	8842	12069	+	rpoB	DNA-directed RNA polymerase subunit beta	COG:COG0085	2.7.7.6	k141_1951985	Bacteria	Aerophobota	Aerophobia	Aerophobales	B47-G16	B47-G16
Guaymas_MAG_P_011	k141_1951985_11	12082	15654	+	rpoC	DNA-directed RNA polymerase subunit beta'	COG:COG0086	2.7.7.6	k141_1951985	Bacteria	Aerophobota	Aerophobia	Aerophobales	B47-G16	B47-G16
Guaymas_MAG_P_011	k141_1951985_12	15795	16163	+	rpsL	30S ribosomal protein S12			k141_1951985	Bacteria	Aerophobota	Aerophobia	Aerophobales	B47-G16	B47-G16
Guaymas_MAG_P_011	k141_1951985_13	16173	16643	+	rpsG	30S ribosomal protein S7	COG:COG0049		k141_1951985	Bacteria	Aerophobota	Aerophobia	Aerophobales	B47-G16	B47-G16
Guaymas_MAG_P_011	k141_1951985_14	16624	18828	+	fusA_1	Elongation factor G	COG:COG0480		k141_1951985	Bacteria	Aerophobota	Aerophobia	Aerophobales	B47-G16	B47-G16
Guaymas_MAG_P_011	k141_1951985_15	18884	19192	+	rpsJ	30S ribosomal protein S10	COG:COG0051		k141_1951985	Bacteria	Aerophobota	Aerophobia	Aerophobales	B47-G16	B47-G16
Guaymas_MAG_P_011	k141_1951985_16	19189	19815	+	rplC	50S ribosomal protein L3	COG:COG0087		k141_1951985	Bacteria	Aerophobota	Aerophobia	Aerophobales	B47-G16	B47-G16
Guaymas_MAG_P_011	k141_1951985_17	19817	20440	+	rplD	50S ribosomal protein L4			k141_1951985	Bacteria	Aerophobota	Aerophobia	Aerophobales	B47-G16	B47-G16
Guaymas_MAG_P_011	k141_1951985_18	20437	20727	+	rplW	50S ribosomal protein L23	COG:COG0089		k141_1951985	Bacteria	Aerophobota	Aerophobia	Aerophobales	B47-G16	B47-G16
Guaymas_MAG_P_011	k141_1951985_19	20729	21556	+	rplB	50S ribosomal protein L2			k141_1951985	Bacteria	Aerophobota	Aerophobia	Aerophobales	B47-G16	B47-G16
Guaymas_MAG_P_011	k141_1951985_20	21567	21851	+	rpsS	30S ribosomal protein S19			k141_1951985	Bacteria	Aerophobota	Aerophobia	Aerophobales	B47-G16	B47-G16
Guaymas_MAG_P_011	k141_1951985_21	21935	22288	+	rplV	50S ribosomal protein L22	COG:COG0091		k141_1951985	Bacteria	Aerophobota	Aerophobia	Aerophobales	B47-G16	B47-G16
Guaymas_MAG_P_011	k141_1951985_22	22278	22964	+	rpsC	30S ribosomal protein S3	COG:COG0092		k141_1951985	Bacteria	Aerophobota	Aerophobia	Aerophobales	B47-G16	B47-G16
Guaymas_MAG_P_011	k141_1951985_23	22933	23355	+	rplP	50S ribosomal protein L16	COG:COG0197		k141_1951985	Bacteria	Aerophobota	Aerophobia	Aerophobales	B47-G16	B47-G16
Guaymas_MAG_P_011	k141_1951985_24	23352	23579	+	rpmC	50S ribosomal protein L29			k141_1951985	Bacteria	Aerophobota	Aerophobia	Aerophobales	B47-G16	B47-G16
Guaymas_MAG_P_011	k141_1951985_25	23566	23820	+	rpsQ	30S ribosomal protein S17	COG:COG0186		k141_1951985	Bacteria	Aerophobota	Aerophobia	Aerophobales	B47-G16	B47-G16
Guaymas_MAG_P_011	k141_1951985_26	23817	24185	+	rplN	50S ribosomal protein L14	COG:COG0093		k141_1951985	Bacteria	Aerophobota	Aerophobia	Aerophobales	B47-G16	B47-G16
Guaymas_MAG_P_011	k141_1951985_27	24196	24522	+	rplX	50S ribosomal protein L24			k141_1951985	Bacteria	Aerophobota	Aerophobia	Aerophobales	B47-G16	B47-G16
Guaymas_MAG_P_011	k141_1951985_28	24547	25128	+	rplE	50S ribosomal protein L5			k141_1951985	Bacteria	Aerophobota	Aerophobia	Aerophobales	B47-G16	B47-G16
Guaymas_MAG_P_011	k141_1951985_29	25217	25402	+	rpsZ	30S ribosomal protein S14 type Z	COG:COG0199		k141_1951985	Bacteria	Aerophobota	Aerophobia	Aerophobales	B47-G16	B47-G16
Guaymas_MAG_P_011	k141_1951985_30	25425	25820	+	rpsH	30S ribosomal protein S8			k141_1951985	Bacteria	Aerophobota	Aerophobia	Aerophobales	B47-G16	B47-G16
Guaymas_MAG_P_011	k141_1951985_31	25845	26399	+	rplF	50S ribosomal protein L6			k141_1951985	Bacteria	Aerophobota	Aerophobia	Aerophobales	B47-G16	B47-G16
Guaymas_MAG_P_011	k141_1951985_32	26404	26766	+	rplR	50S ribosomal protein L18			k141_1951985	Bacteria	Aerophobota	Aerophobia	Aerophobales	B47-G16	B47-G16
Guaymas_MAG_P_011	k141_1951985_33	26861	27370	+	rpsE	30S ribosomal protein S5	COG:COG0098		k141_1951985	Bacteria	Aerophobota	Aerophobia	Aerophobales	B47-G16	B47-G16
Guaymas_MAG_P_011	k141_1951985_34	27370	27801	+	rplO	50S ribosomal protein L15			k141_1951985	Bacteria	Aerophobota	Aerophobia	Aerophobales	B47-G16	B47-G16
Guaymas_MAG_P_011	k141_1951985_35	27801	29075	+	secY	Protein translocase subunit SecY	COG:COG0201		k141_1951985	Bacteria	Aerophobota	Aerophobia	Aerophobales	B47-G16	B47-G16
Guaymas_MAG_P_011	k141_1951985_36	29089	29766	+	adk	Adenylate kinase		2.7.4.3	k141_1951985	Bacteria	Aerophobota	Aerophobia	Aerophobales	B47-G16	B47-G16
Guaymas_MAG_P_011	k141_1951985_37	29735	30490	+	map	Methionine aminopeptidase 1	COG:COG0024	3.4.11.18	k141_1951985	Bacteria	Aerophobota	Aerophobia	Aerophobales	B47-G16	B47-G16
Guaymas_MAG_P_011	k141_6979926_1	319	1143	+	griI	2-amino-4,5-dihydroxy-6-oxo-7-(phosphonooxy)heptanoate synthase	COG:COG1830	4.1.2.56	k141_6979926	Bacteria	Aerophobota	Aerophobia	Aerophobales	B47-G16	B47-G16
Guaymas_MAG_P_011	k141_4840884_1	100	378	+		hypothetical protein			k141_4840884	Bacteria	Aerophobota	Aerophobia	Aerophobales	B47-G16	B47-G16
Guaymas_MAG_P_011	k141_4840884_2	378	953	+	plsY_1	Glycerol-3-phosphate acyltransferase		2.3.1.275	k141_4840884	Bacteria	Aerophobota	Aerophobia	Aerophobales	B47-G16	B47-G16
Guaymas_MAG_P_011	k141_4840884_3	1409	1948	+		hypothetical protein			k141_4840884	Bacteria	Aerophobota	Aerophobia	Aerophobales	B47-G16	B47-G16
Guaymas_MAG_P_011	k141_1096848_1	34	1107	+		hypothetical protein			k141_1096848	Bacteria	Aerophobota	Aerophobia	Aerophobales	B47-G16	B47-G16
Guaymas_MAG_P_011	k141_1096848_2	1145	2257	+	ftsZ	Cell division protein FtsZ	COG:COG0206		k141_1096848	Bacteria	Aerophobota	Aerophobia	Aerophobales	B47-G16	B47-G16
Guaymas_MAG_P_011	k141_1096848_3	2291	2836	+	fumB	Fumarate hydratase class I, anaerobic	COG:COG1838	4.2.1.2	k141_1096848	Bacteria	Aerophobota	Aerophobia	Aerophobales	B47-G16	B47-G16
Guaymas_MAG_P_011	k141_1096848_4	2833	3564	+	rph	Ribonuclease PH	COG:COG0689	2.7.7.56	k141_1096848	Bacteria	Aerophobota	Aerophobia	Aerophobales	B47-G16	B47-G16
Guaymas_MAG_P_011	k141_1096848_5	3549	4157	+		dITP/XTP pyrophosphatase	COG:COG0127	3.6.1.66	k141_1096848	Bacteria	Aerophobota	Aerophobia	Aerophobales	B47-G16	B47-G16
Guaymas_MAG_P_011	k141_2594930_1	229	1407	-		ISNCY family transposase ISShha1			k141_2594930	Bacteria	Aerophobota	Aerophobia	Aerophobales	B47-G16	B47-G16
Guaymas_MAG_P_011	k141_2594930_2	1627	2256	-		hypothetical protein			k141_2594930	Bacteria	Aerophobota	Aerophobia	Aerophobales	B47-G16	B47-G16
Guaymas_MAG_P_011	k141_2594930_3	2562	5090	+		hypothetical protein			k141_2594930	Bacteria	Aerophobota	Aerophobia	Aerophobales	B47-G16	B47-G16
Guaymas_MAG_P_011	k141_2594930_4	5108	5785	-		hypothetical protein			k141_2594930	Bacteria	Aerophobota	Aerophobia	Aerophobales	B47-G16	B47-G16
Guaymas_MAG_P_011	k141_3450857_1	788	1018	-		hypothetical protein			k141_3450857	Bacteria	Aerophobota	Aerophobia	Aerophobales	B47-G16	B47-G16
Guaymas_MAG_P_011	k141_3450857_2	1746	2264	-		hypothetical protein			k141_3450857	Bacteria	Aerophobota	Aerophobia	Aerophobales	B47-G16	B47-G16
Guaymas_MAG_P_011	k141_3450857_3	2298	2549	-		hypothetical protein			k141_3450857	Bacteria	Aerophobota	Aerophobia	Aerophobales	B47-G16	B47-G16
Guaymas_MAG_P_011	k141_3450857_4	2850	2984	-		hypothetical protein			k141_3450857	Bacteria	Aerophobota	Aerophobia	Aerophobales	B47-G16	B47-G16
Guaymas_MAG_P_011	k141_3450857_5	3076	3456	-		hypothetical protein			k141_3450857	Bacteria	Aerophobota	Aerophobia	Aerophobales	B47-G16	B47-G16
Guaymas_MAG_P_011	k141_2809186_1	351	1625	+	radA_1	DNA repair protein RadA			k141_2809186	Bacteria	Aerophobota	Aerophobia	Aerophobales	B47-G16	B47-G16
Guaymas_MAG_P_011	k141_2809186_2	1647	2141	+		hypothetical protein			k141_2809186	Bacteria	Aerophobota	Aerophobia	Aerophobales	B47-G16	B47-G16
Guaymas_MAG_P_011	k141_3023102_1	58	681	+		hypothetical protein			k141_3023102	Bacteria	Aerophobota	Aerophobia	Aerophobales	B47-G16	B47-G16
Guaymas_MAG_P_011	k141_3023102_2	741	1733	+	dppB_4	Dipeptide transport system permease proteinDppB	COG:COG0601		k141_3023102	Bacteria	Aerophobota	Aerophobia	Aerophobales	B47-G16	B47-G16
Guaymas_MAG_P_011	k141_3023102_3	1737	2846	+		hypothetical protein			k141_3023102	Bacteria	Aerophobota	Aerophobia	Aerophobales	B47-G16	B47-G16
Guaymas_MAG_P_011	k141_2489340_1	513	845	-	mnhC1	Na(+)/H(+) antiporter subunit C1	COG:COG1006		k141_2489340	Bacteria	Aerophobota	Aerophobia	Aerophobales	B47-G16	B47-G16
Guaymas_MAG_P_011	k141_2489340_2	946	1371	-		hypothetical protein			k141_2489340	Bacteria	Aerophobota	Aerophobia	Aerophobales	B47-G16	B47-G16
Guaymas_MAG_P_011	k141_2489340_3	1343	1633	-		hypothetical protein			k141_2489340	Bacteria	Aerophobota	Aerophobia	Aerophobales	B47-G16	B47-G16
Guaymas_MAG_P_011	k141_2489340_4	1630	1857	-		hypothetical protein			k141_2489340	Bacteria	Aerophobota	Aerophobia	Aerophobales	B47-G16	B47-G16
Guaymas_MAG_P_011	k141_2489340_5	1940	2263	-	mrpG	Na(+)/H(+) antiporter subunit G	COG:COG1320		k141_2489340	Bacteria	Aerophobota	Aerophobia	Aerophobales	B47-G16	B47-G16
Guaymas_MAG_P_011	k141_2489340_6	2260	2502	-		hypothetical protein			k141_2489340	Bacteria	Aerophobota	Aerophobia	Aerophobales	B47-G16	B47-G16
Guaymas_MAG_P_011	k141_2489340_7	2514	3026	-		hypothetical protein			k141_2489340	Bacteria	Aerophobota	Aerophobia	Aerophobales	B47-G16	B47-G16
Guaymas_MAG_P_011	k141_7944651_1	17	277	+	mazF9_2	Endoribonuclease MazF9	COG:COG2337	3.1.-.-	k141_7944651	Bacteria	Aerophobota	Aerophobia	Aerophobales	B47-G16	B47-G16
Guaymas_MAG_P_011	k141_7944651_2	1235	2038	-		hypothetical protein			k141_7944651	Bacteria	Aerophobota	Aerophobia	Aerophobales	B47-G16	B47-G16
Guaymas_MAG_P_011	k141_7944651_3	2050	2532	-		hypothetical protein			k141_7944651	Bacteria	Aerophobota	Aerophobia	Aerophobales	B47-G16	B47-G16
Guaymas_MAG_P_011	k141_991874_1	432	1064	-	uvrY	Response regulator UvrY	COG:COG2197		k141_991874	Bacteria	Aerophobota	Aerophobia	Aerophobales	B47-G16	B47-G16
Guaymas_MAG_P_011	k141_991874_2	1457	3145	+	pyrG_1	CTP synthase		6.3.4.2	k141_991874	Bacteria	Aerophobota	Aerophobia	Aerophobales	B47-G16	B47-G16
Guaymas_MAG_P_011	k141_991874_3	3458	3886	+	mraZ_1	Transcriptional regulator MraZ			k141_991874	Bacteria	Aerophobota	Aerophobia	Aerophobales	B47-G16	B47-G16
Guaymas_MAG_P_011	k141_991874_4	3916	4776	+	rsmH_1	Ribosomal RNA small subunit methyltransferase H	COG:COG0275	2.1.1.199	k141_991874	Bacteria	Aerophobota	Aerophobia	Aerophobales	B47-G16	B47-G16
Guaymas_MAG_P_011	k141_991874_5	5061	5357	+	ftsL_1	Cell division protein FtsL			k141_991874	Bacteria	Aerophobota	Aerophobia	Aerophobales	B47-G16	B47-G16
Guaymas_MAG_P_011	k141_991874_6	5735	7369	+	spoVD_1	Stage V sporulation protein D	COG:COG0768		k141_991874	Bacteria	Aerophobota	Aerophobia	Aerophobales	B47-G16	B47-G16
Guaymas_MAG_P_011	k141_991874_7	7531	8964	+	murE_1	UDP-N-acetylmuramoyl-L-alanyl-D-glutamate--2,6-diaminopimelate ligase	COG:COG0769	6.3.2.13	k141_991874	Bacteria	Aerophobota	Aerophobia	Aerophobales	B47-G16	B47-G16
Guaymas_MAG_P_011	k141_991874_8	9399	10589	+		IS481 family transposase ISGme9			k141_991874	Bacteria	Aerophobota	Aerophobia	Aerophobales	B47-G16	B47-G16
Guaymas_MAG_P_011	k141_991874_9	11863	13146	-		hypothetical protein			k141_991874	Bacteria	Aerophobota	Aerophobia	Aerophobales	B47-G16	B47-G16
Guaymas_MAG_P_011	k141_991874_10	13542	14255	-		hypothetical protein			k141_991874	Bacteria	Aerophobota	Aerophobia	Aerophobales	B47-G16	B47-G16
Guaymas_MAG_P_011	k141_991874_11	14268	15569	-		hypothetical protein			k141_991874	Bacteria	Aerophobota	Aerophobia	Aerophobales	B47-G16	B47-G16
Guaymas_MAG_P_011	k141_991874_12	16793	17041	-		hypothetical protein			k141_991874	Bacteria	Aerophobota	Aerophobia	Aerophobales	B47-G16	B47-G16
Guaymas_MAG_P_011	k141_991874_13	17028	17252	-		hypothetical protein			k141_991874	Bacteria	Aerophobota	Aerophobia	Aerophobales	B47-G16	B47-G16
Guaymas_MAG_P_011	k141_991874_14	17730	20057	+		hypothetical protein			k141_991874	Bacteria	Aerophobota	Aerophobia	Aerophobales	B47-G16	B47-G16
Guaymas_MAG_P_011	k141_991874_15	20051	20839	+	COQ5_1	2-methoxy-6-polyprenyl-1,4-benzoquinolmethylase, mitochondrial		2.1.1.163	k141_991874	Bacteria	Aerophobota	Aerophobia	Aerophobales	B47-G16	B47-G16
Guaymas_MAG_P_011	k141_991874_16	20829	22286	+	nfdA	N-substituted formamide deformylase		3.5.1.91	k141_991874	Bacteria	Aerophobota	Aerophobia	Aerophobales	B47-G16	B47-G16
Guaymas_MAG_P_011	k141_2810673_1	228	2162	-		hypothetical protein			k141_2810673	Bacteria	Aerophobota	Aerophobia	Aerophobales	B47-G16	B47-G16
Guaymas_MAG_P_011	k141_7303170_1	172	1398	-		hypothetical protein			k141_7303170	Bacteria	Aerophobota	Aerophobia	Aerophobales	B47-G16	B47-G16
Guaymas_MAG_P_011	k141_7303170_2	1411	1902	-	IMPDH	Inosine-5'-monophosphate dehydrogenase		1.1.1.205	k141_7303170	Bacteria	Aerophobota	Aerophobia	Aerophobales	B47-G16	B47-G16
Guaymas_MAG_P_011	k141_7303170_3	2090	3376	-	ulaD	3-keto-L-gulonate-6-phosphate decarboxylaseUlaD		4.1.1.85	k141_7303170	Bacteria	Aerophobota	Aerophobia	Aerophobales	B47-G16	B47-G16
Guaymas_MAG_P_011	k141_243348_1	241	1335	+	htrA	Putative serine protease HtrA			k141_243348	Bacteria	Aerophobota	Aerophobia	Aerophobales	B47-G16	B47-G16
Guaymas_MAG_P_011	k141_243348_2	1546	2247	+		Putative 3-methyladenine DNA glycosylase		3.2.2.-	k141_243348	Bacteria	Aerophobota	Aerophobia	Aerophobales	B47-G16	B47-G16
Guaymas_MAG_P_011	k141_243348_3	2154	3080	-		hypothetical protein			k141_243348	Bacteria	Aerophobota	Aerophobia	Aerophobales	B47-G16	B47-G16
Guaymas_MAG_P_011	k141_243348_4	3470	4933	-		hypothetical protein			k141_243348	Bacteria	Aerophobota	Aerophobia	Aerophobales	B47-G16	B47-G16
Guaymas_MAG_P_011	k141_243348_5	5114	5296	-		hypothetical protein			k141_243348	Bacteria	Aerophobota	Aerophobia	Aerophobales	B47-G16	B47-G16
Guaymas_MAG_P_011	k141_243348_6	5430	5705	-		hypothetical protein			k141_243348	Bacteria	Aerophobota	Aerophobia	Aerophobales	B47-G16	B47-G16
Guaymas_MAG_P_011	k141_243348_7	5770	6039	-	xerD_2	Tyrosine recombinase XerD			k141_243348	Bacteria	Aerophobota	Aerophobia	Aerophobales	B47-G16	B47-G16
Guaymas_MAG_P_011	k141_2062197_1	55	279	-		hypothetical protein			k141_2062197	Bacteria	Aerophobota	Aerophobia	Aerophobales	B47-G16	B47-G16
Guaymas_MAG_P_011	k141_2062197_2	281	511	-		hypothetical protein			k141_2062197	Bacteria	Aerophobota	Aerophobia	Aerophobales	B47-G16	B47-G16
Guaymas_MAG_P_011	k141_2062197_3	897	1196	-		hypothetical protein			k141_2062197	Bacteria	Aerophobota	Aerophobia	Aerophobales	B47-G16	B47-G16
Guaymas_MAG_P_011	k141_2062197_4	1202	1489	-		hypothetical protein			k141_2062197	Bacteria	Aerophobota	Aerophobia	Aerophobales	B47-G16	B47-G16
Guaymas_MAG_P_011	k141_2062197_5	1513	2715	+		hypothetical protein			k141_2062197	Bacteria	Aerophobota	Aerophobia	Aerophobales	B47-G16	B47-G16
Guaymas_MAG_P_011	k141_2062197_6	2994	3206	-		hypothetical protein			k141_2062197	Bacteria	Aerophobota	Aerophobia	Aerophobales	B47-G16	B47-G16
Guaymas_MAG_P_011	k141_2062197_7	3194	3508	-		hypothetical protein			k141_2062197	Bacteria	Aerophobota	Aerophobia	Aerophobales	B47-G16	B47-G16
Guaymas_MAG_P_011	k141_2062197_8	3495	3833	-	dapH	2,3,4,5-tetrahydropyridine-2,6-dicarboxylateN-acetyltransferase		2.3.1.89	k141_2062197	Bacteria	Aerophobota	Aerophobia	Aerophobales	B47-G16	B47-G16
Guaymas_MAG_P_011	k141_5378513_1	622	1797	-		hypothetical protein			k141_5378513	Bacteria	Aerophobota	Aerophobia	Aerophobales	B47-G16	B47-G16
Guaymas_MAG_P_011	k141_5378513_2	1830	2642	-	rbn	Ribonuclease BN		3.1.26.11	k141_5378513	Bacteria	Aerophobota	Aerophobia	Aerophobales	B47-G16	B47-G16
Guaymas_MAG_P_011	k141_5378513_3	2813	4228	-		hypothetical protein			k141_5378513	Bacteria	Aerophobota	Aerophobia	Aerophobales	B47-G16	B47-G16
Guaymas_MAG_P_011	k141_5378513_4	4167	4274	-		hypothetical protein			k141_5378513	Bacteria	Aerophobota	Aerophobia	Aerophobales	B47-G16	B47-G16
Guaymas_MAG_P_011	k141_5378513_5	4378	4698	-		hypothetical protein			k141_5378513	Bacteria	Aerophobota	Aerophobia	Aerophobales	B47-G16	B47-G16
Guaymas_MAG_P_011	k141_5378513_6	5094	7118	-	tolB	Tol-Pal system protein TolB			k141_5378513	Bacteria	Aerophobota	Aerophobia	Aerophobales	B47-G16	B47-G16
Guaymas_MAG_P_011	k141_5378513_7	7386	7655	-		hypothetical protein			k141_5378513	Bacteria	Aerophobota	Aerophobia	Aerophobales	B47-G16	B47-G16
Guaymas_MAG_P_011	k141_5378513_8	7846	8472	-		queuosine precursor transporter			k141_5378513	Bacteria	Aerophobota	Aerophobia	Aerophobales	B47-G16	B47-G16
Guaymas_MAG_P_011	k141_5378513_9	8672	9844	-		hypothetical protein			k141_5378513	Bacteria	Aerophobota	Aerophobia	Aerophobales	B47-G16	B47-G16
Guaymas_MAG_P_011	k141_5378513_10	9825	10499	-	nth	Endonuclease III	COG:COG0177	4.2.99.18	k141_5378513	Bacteria	Aerophobota	Aerophobia	Aerophobales	B47-G16	B47-G16
Guaymas_MAG_P_011	k141_5378513_11	10477	11766	-	rimO	Ribosomal protein S12 methylthiotransferaseRimO	COG:COG0621	2.8.4.4	k141_5378513	Bacteria	Aerophobota	Aerophobia	Aerophobales	B47-G16	B47-G16
Guaymas_MAG_P_011	k141_5378513_12	11770	12738	-	pfkA	ATP-dependent 6-phosphofructokinase		2.7.1.11	k141_5378513	Bacteria	Aerophobota	Aerophobia	Aerophobales	B47-G16	B47-G16
Guaymas_MAG_P_011	k141_5378513_13	12813	13907	+		hypothetical protein			k141_5378513	Bacteria	Aerophobota	Aerophobia	Aerophobales	B47-G16	B47-G16
Guaymas_MAG_P_011	k141_5378513_14	13918	14967	+		hypothetical protein			k141_5378513	Bacteria	Aerophobota	Aerophobia	Aerophobales	B47-G16	B47-G16
Guaymas_MAG_P_011	k141_5378513_15	14989	15363	-		hypothetical protein			k141_5378513	Bacteria	Aerophobota	Aerophobia	Aerophobales	B47-G16	B47-G16
Guaymas_MAG_P_011	k141_6019901_1	182	1189	-		hypothetical protein			k141_6019901	Bacteria	Aerophobota	Aerophobia	Aerophobales	B47-G16	B47-G16
Guaymas_MAG_P_011	k141_6019901_2	1902	2573	-	yecS_1	L-cystine transport system permease proteinYecS	COG:COG0765		k141_6019901	Bacteria	Aerophobota	Aerophobia	Aerophobales	B47-G16	B47-G16
Guaymas_MAG_P_011	k141_6019901_3	2582	3343	-	artM	Arginine transport ATP-binding protein ArtM	COG:COG1126		k141_6019901	Bacteria	Aerophobota	Aerophobia	Aerophobales	B47-G16	B47-G16
Guaymas_MAG_P_011	k141_6019901_4	3327	3674	-	yecS_2	L-cystine transport system permease proteinYecS	COG:COG0765		k141_6019901	Bacteria	Aerophobota	Aerophobia	Aerophobales	B47-G16	B47-G16
Guaymas_MAG_P_011	k141_4951187_1	373	2265	+	agpA_8	Periplasmic alpha-galactoside-binding protein			k141_4951187	Bacteria	Aerophobota	Aerophobia	Aerophobales	B47-G16	B47-G16
Guaymas_MAG_P_011	k141_4951187_2	2438	3424	+	oppB_1	Oligopeptide transport system permease proteinOppB	COG:COG0601		k141_4951187	Bacteria	Aerophobota	Aerophobia	Aerophobales	B47-G16	B47-G16
Guaymas_MAG_P_011	k141_3560781_1	227	748	+	aroK	Shikimate kinase	COG:COG0703	2.7.1.71	k141_3560781	Bacteria	Aerophobota	Aerophobia	Aerophobales	B47-G16	B47-G16
Guaymas_MAG_P_011	k141_3560781_2	739	1824	+	aroB	3-dehydroquinate synthase	COG:COG0337	4.2.3.4	k141_3560781	Bacteria	Aerophobota	Aerophobia	Aerophobales	B47-G16	B47-G16
Guaymas_MAG_P_011	k141_3560781_3	1821	2258	+	aroQ1	3-dehydroquinate dehydratase 1	COG:COG0757	4.2.1.10	k141_3560781	Bacteria	Aerophobota	Aerophobia	Aerophobales	B47-G16	B47-G16
Guaymas_MAG_P_011	k141_3560781_4	2338	3399	+	pheA	Bifunctional chorismate mutase/prephenatedehydratase			k141_3560781	Bacteria	Aerophobota	Aerophobia	Aerophobales	B47-G16	B47-G16
Guaymas_MAG_P_011	k141_3560781_5	3404	4417	+	aroF	Phospho-2-dehydro-3-deoxyheptonate aldolase	COG:COG2876	2.5.1.54	k141_3560781	Bacteria	Aerophobota	Aerophobia	Aerophobales	B47-G16	B47-G16
Guaymas_MAG_P_011	k141_3560781_6	4420	5724	+	aroA1	3-phosphoshikimate 1-carboxyvinyltransferase 1	COG:COG0128	2.5.1.19	k141_3560781	Bacteria	Aerophobota	Aerophobia	Aerophobales	B47-G16	B47-G16
Guaymas_MAG_P_011	k141_3560781_7	5724	5948	+		hypothetical protein			k141_3560781	Bacteria	Aerophobota	Aerophobia	Aerophobales	B47-G16	B47-G16
Guaymas_MAG_P_011	k141_3560781_8	6024	6734	+		hypothetical protein			k141_3560781	Bacteria	Aerophobota	Aerophobia	Aerophobales	B47-G16	B47-G16
Guaymas_MAG_P_011	k141_3560781_9	6746	7588	+	panC	Pantothenate synthetase	COG:COG0414	6.3.2.1	k141_3560781	Bacteria	Aerophobota	Aerophobia	Aerophobales	B47-G16	B47-G16
Guaymas_MAG_P_011	k141_2384142_1	11	316	+	ghrB_1	Glyoxylate/hydroxypyruvate reductase B		1.1.1.81	k141_2384142	Bacteria	Aerophobota	Aerophobia	Aerophobales	B47-G16	B47-G16
Guaymas_MAG_P_011	k141_2384142_2	647	4315	+	rapA_2	RNA polymerase-associated protein RapA		3.6.4.-	k141_2384142	Bacteria	Aerophobota	Aerophobia	Aerophobales	B47-G16	B47-G16
Guaymas_MAG_P_011	k141_2384142_3	4308	7508	+		hypothetical protein			k141_2384142	Bacteria	Aerophobota	Aerophobia	Aerophobales	B47-G16	B47-G16
Guaymas_MAG_P_011	k141_2384142_4	7670	9229	+	prmC_2	Release factor glutamine methyltransferase		2.1.1.297	k141_2384142	Bacteria	Aerophobota	Aerophobia	Aerophobales	B47-G16	B47-G16
Guaymas_MAG_P_011	k141_2384142_5	9232	9825	+		hypothetical protein			k141_2384142	Bacteria	Aerophobota	Aerophobia	Aerophobales	B47-G16	B47-G16
Guaymas_MAG_P_011	k141_5913533_1	166	291	-		hypothetical protein			k141_5913533	Bacteria	Aerophobota	Aerophobia	Aerophobales	B47-G16	B47-G16
Guaymas_MAG_P_011	k141_5913533_2	439	1512	-		hypothetical protein			k141_5913533	Bacteria	Aerophobota	Aerophobia	Aerophobales	B47-G16	B47-G16
Guaymas_MAG_P_011	k141_5913533_3	1525	1923	-		hypothetical protein			k141_5913533	Bacteria	Aerophobota	Aerophobia	Aerophobales	B47-G16	B47-G16
Guaymas_MAG_P_011	k141_5913533_4	2104	2520	-		hypothetical protein			k141_5913533	Bacteria	Aerophobota	Aerophobia	Aerophobales	B47-G16	B47-G16
Guaymas_MAG_P_011	k141_5913533_5	2505	2669	-		hypothetical protein			k141_5913533	Bacteria	Aerophobota	Aerophobia	Aerophobales	B47-G16	B47-G16
Guaymas_MAG_P_011	k141_5913533_6	2893	2991	-		hypothetical protein			k141_5913533	Bacteria	Aerophobota	Aerophobia	Aerophobales	B47-G16	B47-G16
Guaymas_MAG_P_011	k141_5913533_7	3345	4235	-		hypothetical protein	COG:COG0330		k141_5913533	Bacteria	Aerophobota	Aerophobia	Aerophobales	B47-G16	B47-G16
Guaymas_MAG_P_011	k141_5913533_8	4237	4683	-		hypothetical protein			k141_5913533	Bacteria	Aerophobota	Aerophobia	Aerophobales	B47-G16	B47-G16
Guaymas_MAG_P_011	k141_5913533_9	4965	5387	-	prfB_1	Peptide chain release factor 2			k141_5913533	Bacteria	Aerophobota	Aerophobia	Aerophobales	B47-G16	B47-G16
Guaymas_MAG_P_011	k141_5913533_10	5411	6226	-	grm	16S rRNA (guanine(1405)-N(7))-methyltransferase		2.1.1.179	k141_5913533	Bacteria	Aerophobota	Aerophobia	Aerophobales	B47-G16	B47-G16
Guaymas_MAG_P_011	k141_5913533_11	6317	7363	-		hypothetical protein			k141_5913533	Bacteria	Aerophobota	Aerophobia	Aerophobales	B47-G16	B47-G16
Guaymas_MAG_P_011	k141_5913533_12	7443	7808	-		hypothetical protein			k141_5913533	Bacteria	Aerophobota	Aerophobia	Aerophobales	B47-G16	B47-G16
Guaymas_MAG_P_011	k141_5913533_13	7833	9143	-	pfp_2	Pyrophosphate--fructose 6-phosphate1-phosphotransferase	COG:COG0205	2.7.1.90	k141_5913533	Bacteria	Aerophobota	Aerophobia	Aerophobales	B47-G16	B47-G16
Guaymas_MAG_P_011	k141_5913533_14	9250	10536	-		hypothetical protein			k141_5913533	Bacteria	Aerophobota	Aerophobia	Aerophobales	B47-G16	B47-G16
Guaymas_MAG_P_011	k141_5913533_15	10567	12057	-	gndA	6-phosphogluconate dehydrogenase,NADP(+)-dependent, decarboxylating	COG:COG0362	1.1.1.44	k141_5913533	Bacteria	Aerophobota	Aerophobia	Aerophobales	B47-G16	B47-G16
Guaymas_MAG_P_011	k141_5913533_16	12128	12952	-		putative oxidoreductase	COG:COG1028	1.-.-.-	k141_5913533	Bacteria	Aerophobota	Aerophobia	Aerophobales	B47-G16	B47-G16
Guaymas_MAG_P_011	k141_5913533_17	13066	14340	-		hypothetical protein			k141_5913533	Bacteria	Aerophobota	Aerophobia	Aerophobales	B47-G16	B47-G16
Guaymas_MAG_P_011	k141_4630491_1	141	386	+		hypothetical protein			k141_4630491	Bacteria	Aerophobota	Aerophobia	Aerophobales	B47-G16	B47-G16
Guaymas_MAG_P_011	k141_4630491_2	383	577	+		hypothetical protein			k141_4630491	Bacteria	Aerophobota	Aerophobia	Aerophobales	B47-G16	B47-G16
Guaymas_MAG_P_011	k141_4630491_3	574	972	+		hypothetical protein			k141_4630491	Bacteria	Aerophobota	Aerophobia	Aerophobales	B47-G16	B47-G16
Guaymas_MAG_P_011	k141_4630491_4	1481	2092	+		hypothetical protein			k141_4630491	Bacteria	Aerophobota	Aerophobia	Aerophobales	B47-G16	B47-G16
Guaymas_MAG_P_011	k141_4630491_5	2365	4383	+	yoaA	putative ATP-dependent DNA helicase YoaA	COG:COG1199	3.6.4.12	k141_4630491	Bacteria	Aerophobota	Aerophobia	Aerophobales	B47-G16	B47-G16
Guaymas_MAG_P_011	k141_4630491_6	4454	5341	-	dapA_2	4-hydroxy-tetrahydrodipicolinate synthase	COG:COG0329	4.3.3.7	k141_4630491	Bacteria	Aerophobota	Aerophobia	Aerophobales	B47-G16	B47-G16
Guaymas_MAG_P_011	k141_4630491_7	5473	6474	-	denK	D-erythronate kinase	COG:COG3395	2.7.1.220	k141_4630491	Bacteria	Aerophobota	Aerophobia	Aerophobales	B47-G16	B47-G16
Guaymas_MAG_P_011	k141_459199_1	539	1450	-		hypothetical protein			k141_459199	Bacteria	Aerophobota	Aerophobia	Aerophobales	B47-G16	B47-G16
Guaymas_MAG_P_011	k141_459199_2	1668	2645	-	apsI_2	D-apiose isomerase	COG:COG4952	5.3.1.-	k141_459199	Bacteria	Aerophobota	Aerophobia	Aerophobales	B47-G16	B47-G16
Guaymas_MAG_P_011	k141_459199_3	2780	3535	-	frcA_2	Fructose import ATP-binding protein FrcA	COG:COG1129	7.5.2.-	k141_459199	Bacteria	Aerophobota	Aerophobia	Aerophobales	B47-G16	B47-G16
Guaymas_MAG_P_011	k141_459199_4	3593	4594	-	rbsC_3	Ribose import permease protein RbsC	COG:COG1172		k141_459199	Bacteria	Aerophobota	Aerophobia	Aerophobales	B47-G16	B47-G16
Guaymas_MAG_P_011	k141_459199_5	4698	5669	-		hypothetical protein			k141_459199	Bacteria	Aerophobota	Aerophobia	Aerophobales	B47-G16	B47-G16
Guaymas_MAG_P_011	k141_459199_6	5870	6640	-	ydjF_2	putative HTH-type transcriptional regulatorYdjF	COG:COG1349		k141_459199	Bacteria	Aerophobota	Aerophobia	Aerophobales	B47-G16	B47-G16
Guaymas_MAG_P_011	k141_459199_7	6659	7486	-	lsrF_1	3-hydroxy-5-phosphonooxypentane-2,4-dionethiolase	COG:COG1830	2.3.1.245	k141_459199	Bacteria	Aerophobota	Aerophobia	Aerophobales	B47-G16	B47-G16
Guaymas_MAG_P_011	k141_459199_8	7689	8672	-	kat_1	3-aminobutyryl-CoA aminotransferase		2.6.1.111	k141_459199	Bacteria	Aerophobota	Aerophobia	Aerophobales	B47-G16	B47-G16
Guaymas_MAG_P_011	k141_4524521_1	105	1214	+	rsxB_4	Ion-translocating oxidoreductase complex subunitB		7.-.-.-	k141_4524521	Bacteria	Aerophobota	Aerophobia	Aerophobales	B47-G16	B47-G16
Guaymas_MAG_P_011	k141_4524521_2	1242	2834	+		hypothetical protein			k141_4524521	Bacteria	Aerophobota	Aerophobia	Aerophobales	B47-G16	B47-G16
Guaymas_MAG_P_011	k141_4524521_3	2847	3059	+		hypothetical protein			k141_4524521	Bacteria	Aerophobota	Aerophobia	Aerophobales	B47-G16	B47-G16
Guaymas_MAG_P_011	k141_4524521_4	3087	3995	+	nadA	Quinolinate synthase A	COG:COG0379	2.5.1.72	k141_4524521	Bacteria	Aerophobota	Aerophobia	Aerophobales	B47-G16	B47-G16
Guaymas_MAG_P_011	k141_4524521_5	4011	5186	+		hypothetical protein			k141_4524521	Bacteria	Aerophobota	Aerophobia	Aerophobales	B47-G16	B47-G16
Guaymas_MAG_P_011	k141_4524521_6	5205	6263	+		hypothetical protein			k141_4524521	Bacteria	Aerophobota	Aerophobia	Aerophobales	B47-G16	B47-G16
Guaymas_MAG_P_011	k141_4524521_7	6311	7225	-	yitJ_1	Bifunctional homocysteineS-methyltransferase/5,10-methylenetetrahydrofolatereductase	COG:COG0646		k141_4524521	Bacteria	Aerophobota	Aerophobia	Aerophobales	B47-G16	B47-G16
Guaymas_MAG_P_011	k141_4524521_8	7417	7848	+	queF	NADPH-dependent 7-cyano-7-deazaguaninereductase		1.7.1.13	k141_4524521	Bacteria	Aerophobota	Aerophobia	Aerophobales	B47-G16	B47-G16
Guaymas_MAG_P_011	k141_4524521_9	8050	8907	+		hypothetical protein			k141_4524521	Bacteria	Aerophobota	Aerophobia	Aerophobales	B47-G16	B47-G16
Guaymas_MAG_P_011	k141_4524521_10	9041	9763	+	mntB_1	Manganese transport system ATP-binding proteinMntB	COG:COG1121		k141_4524521	Bacteria	Aerophobota	Aerophobia	Aerophobales	B47-G16	B47-G16
Guaymas_MAG_P_011	k141_4524521_11	9760	10563	+	mntB_2	Manganese transport system membrane proteinMntB			k141_4524521	Bacteria	Aerophobota	Aerophobia	Aerophobales	B47-G16	B47-G16
Guaymas_MAG_P_011	k141_4524521_12	10583	11509	+	moaA	GTP 3',8-cyclase			k141_4524521	Bacteria	Aerophobota	Aerophobia	Aerophobales	B47-G16	B47-G16
Guaymas_MAG_P_011	k141_4524521_13	11520	12392	+	lipA	Lipoyl synthase	COG:COG0320	2.8.1.8	k141_4524521	Bacteria	Aerophobota	Aerophobia	Aerophobales	B47-G16	B47-G16
Guaymas_MAG_P_011	k141_4524521_14	12638	13603	+		hypothetical protein			k141_4524521	Bacteria	Aerophobota	Aerophobia	Aerophobales	B47-G16	B47-G16
Guaymas_MAG_P_011	k141_4524521_15	13620	14678	-	ysdC	Putative aminopeptidase YsdC	COG:COG1363	3.4.11.-	k141_4524521	Bacteria	Aerophobota	Aerophobia	Aerophobales	B47-G16	B47-G16
Guaymas_MAG_P_011	k141_4524521_16	14879	15430	+	algU_1	RNA polymerase sigma-H factor	COG:COG1595		k141_4524521	Bacteria	Aerophobota	Aerophobia	Aerophobales	B47-G16	B47-G16
Guaymas_MAG_P_011	k141_4524521_17	15701	16180	+		hypothetical protein			k141_4524521	Bacteria	Aerophobota	Aerophobia	Aerophobales	B47-G16	B47-G16
Guaymas_MAG_P_011	k141_4524521_18	16180	16641	+		hypothetical protein			k141_4524521	Bacteria	Aerophobota	Aerophobia	Aerophobales	B47-G16	B47-G16
Guaymas_MAG_P_011	k141_4524521_19	16659	17735	+		hypothetical protein			k141_4524521	Bacteria	Aerophobota	Aerophobia	Aerophobales	B47-G16	B47-G16
Guaymas_MAG_P_011	k141_4524521_20	18210	19583	+		hypothetical protein			k141_4524521	Bacteria	Aerophobota	Aerophobia	Aerophobales	B47-G16	B47-G16
Guaymas_MAG_P_011	k141_4524521_21	19861	20958	+	macA	Macrolide export protein MacA	COG:COG0845		k141_4524521	Bacteria	Aerophobota	Aerophobia	Aerophobales	B47-G16	B47-G16
Guaymas_MAG_P_011	k141_4524521_22	20976	21659	+	yknY	putative ABC transporter ATP-binding proteinYknY	COG:COG1136	3.6.3.-	k141_4524521	Bacteria	Aerophobota	Aerophobia	Aerophobales	B47-G16	B47-G16
Guaymas_MAG_P_011	k141_4524521_23	21741	22955	+	macB	Macrolide export ATP-binding/permease proteinMacB	COG:COG0577	3.6.3.-	k141_4524521	Bacteria	Aerophobota	Aerophobia	Aerophobales	B47-G16	B47-G16
[truncated: 148,979 more rows]

## Sheet: Supplementary Data 6b
mag_name	phylum	order	Category	Function	Gene.abbreviation	Gene.name	Hmm.file	Corresponding.KO	Reaction	Substrate	Product	Hmm.detecting.threshold	Hits
Guaymas_MAG_P_001	Methanobacteriota_B	Methanofastidiosales	Amino acid utilization	4-aminobutyrate aminotransferase and related aminotransferases	4-aminobutyrate aminotransferase and related aminotransferases	4-aminobutyrate aminotransferase and related aminotransferases	K00823.hmm, K07250.hmm, K13524.hmm, K14268.hmm, K03918.hmm	K00823, K07250, K13524, K14268, K03918	4-aminobutanoate + 2-oxoglutarate = succinate semialdehyde + L-glutamate [RN:R01648]	4-aminobutanoate; 2-oxoglutarate	succinate semialdehyde; L-glutamate	609.33|domain, 639.10|domain, 436.80|full, 825.23|full, 369.10|full	k141_1662534_24
Guaymas_MAG_P_001	Methanobacteriota_B	Methanofastidiosales	Amino acid utilization	Aminotransferase class I and II	aminotransferase class I and II	aminotransferase class I and II	K05825.hmm	K05825	L-2-aminoadipate + 2-oxoglutarate = 2-oxoadipate + L-glutamate [RN:R01939]	L-2-aminoadipate; 2-oxoglutarate	2-oxoadipate; L-glutamate	392.87|domain	k141_747412_14
Guaymas_MAG_P_001	Methanobacteriota_B	Methanofastidiosales	Amino acid utilization	Ornithine/acetylornithine aminotransferase	ornithine/acetylornithine aminotransferase	ornithine/acetylornithine aminotransferase	K00819.hmm, K00821.hmm, K05830.hmm, K00840.hmm	K00819, K00821, K05830, K00840	L-ornithine + a 2-oxo carboxylate = L-glutamate 5-semialdehyde + an L-amino acid [RN:R01343]	L-ornithine; 2-oxo carboxylate	L-glutamate 5-semialdehyde; L-amino acid	490.03|full, 483.83|domain, 505.00|domain, 704.00|domain	k141_6452646_6
Guaymas_MAG_P_001	Methanobacteriota_B	Methanofastidiosales	Amino acid utilization	Ornithine/acetylornithine aminotransferase	ornithine/acetylornithine aminotransferase	ornithine/acetylornithine aminotransferase	K00819.hmm, K00821.hmm, K05830.hmm, K00840.hmm	K00819, K00821, K05830, K00840	L-ornithine + a 2-oxo carboxylate = L-glutamate 5-semialdehyde + an L-amino acid [RN:R01343]	L-ornithine; 2-oxo carboxylate	L-glutamate 5-semialdehyde; L-amino acid	490.03|full, 483.83|domain, 505.00|domain, 704.00|domain	k141_6452646_6
Guaymas_MAG_P_001	Methanobacteriota_B	Methanofastidiosales	Amino acid utilization	Branched-chain amino acid aminotransferase/4-amino-4-deoxychorismate lyase	branched-chain amino acid aminotransferase/4-amino-4-deoxychorismate lyase	branched-chain amino acid aminotransferase/4-amino-4-deoxychorismate lyase	K00826.hmm, K02619.hmm, K03342.hmm	K00826, K02619, K03342	L-leucine + 2-oxoglutarate = 4-methyl-2-oxopentanoate + L-glutamate [RN:R01090]	L-leucine; 2-oxoglutarate	4-methyl-2-oxopentanoate; L-glutamate	188.77|full, 187.00|full, 522.93|full	k141_1757755_17
Guaymas_MAG_P_001	Methanobacteriota_B	Methanofastidiosales	Aromatics degradation	Phenol => Benzoyl-CoA	ubiX	flavin prenyltransferase	K03186.hmm	K03186	dimethylallyl phosphate + FMNH2 = prenylated FMNH2 + phosphate [RN:R11225]	dimethylallyl phosphate; FMNH2	prenylated FMNH2; phosphate	125.70|full	k141_4371164_5
Guaymas_MAG_P_001	Methanobacteriota_B	Methanofastidiosales	As cycling	Arsenite methylation	arsM	arsenite methyltransferase	arsM.hmm	K07755	2 S-adenosyl-L-methionine + arsenic triglutathione + 2 thioredoxin + H2O = S-adenosyl-L-homocysteine + dimethylarsinous acid + 3 glutathione + 2 thioredoxin disulfide [RN:R12918]	S-adenosyl-L-methionine; arsenic triglutathione; thioredoxin	S-adenosyl-L-homocysteine; dimethylarsinous acid; glutathione; thioredoxin disulfide	200|full	k141_6710278_10
Guaymas_MAG_P_001	Methanobacteriota_B	Methanofastidiosales	C1 metabolism	Formate oxidation	fdhB	formate dehydrogenase (coenzyme F420) beta subunit	K00125.hmm	K00125	formate + oxidized coenzyme F420 = CO2 + reduced coenzyme F420 [RN:R10797]	formate; oxidized coenzyme F420	CO2; reduced coenzyme F420	209.97|full	k141_4314111_14
Guaymas_MAG_P_001	Methanobacteriota_B	Methanofastidiosales	Carbon fixation	Reverse TCA cycle	aclA	ATP-citrate lyase alpha-subunit	acetate_citrate_lyase_aclA.hmm	K15230	ADP + phosphate + acetyl-CoA + oxaloacetate = ATP + citrate + CoA [RN:R00352]	ADP; phosphate; acetyl-CoA; oxaloacetate	ATP; citrate; CoA	215|full	k141_747412_17
Guaymas_MAG_P_001	Methanobacteriota_B	Methanofastidiosales	Carbon fixation	Reverse TCA cycle	aclB	ATP-citrate lyase beta-subunit	acetate_citrate_lyase_aclB.hmm	K15231	ADP + phosphate + acetyl-CoA + oxaloacetate = ATP + citrate + CoA [RN:R00352]	ADP; phosphate; acetyl-CoA; oxaloacetate	ATP; citrate; CoA	177|full	k141_747412_18
Guaymas_MAG_P_001	Methanobacteriota_B	Methanofastidiosales	Fermentation	Pyruvate oxidation	porA	pyruvate ferredoxin oxidoreductase alpha subunit	K00169.hmm	K00169	pyruvate + CoA + 2 oxidized ferredoxin = acetyl-CoA + CO2 + 2 reduced ferredoxin + 2 H+ [RN:R01196]	pyruvate; CoA; oxidized ferredoxin	acetyl-CoA; CO2; reduced ferredoxin; H+	299.20|full	k141_3441582_25
Guaymas_MAG_P_001	Methanobacteriota_B	Methanofastidiosales	Fermentation	Pyruvate oxidation	porA	pyruvate ferredoxin oxidoreductase alpha subunit	K00169.hmm	K00169	pyruvate + CoA + 2 oxidized ferredoxin = acetyl-CoA + CO2 + 2 reduced ferredoxin + 2 H+ [RN:R01196]	pyruvate; CoA; oxidized ferredoxin	acetyl-CoA; CO2; reduced ferredoxin; H+	299.20|full	k141_3441582_29
Guaymas_MAG_P_001	Methanobacteriota_B	Methanofastidiosales	Fermentation	Acetogenesis	acdA	acetyl coenzyme A synthetase (ADP forming), alpha domain	TIGR02717.hmm	K01905	ATP + acetate + CoA = ADP + phosphate + acetyl-CoA [RN:R00229]	ATP; acetate; CoA	ADP; phosphate; acetyl-CoA	463.00|full	k141_1504015_11
Guaymas_MAG_P_001	Methanobacteriota_B	Methanofastidiosales	Fermentation	Acetate to acetyl-CoA	acs	acetyl-CoA synthetase	TIGR02188.hmm	K01895	ATP + acetate + CoA = AMP + diphosphate + acetyl-CoA [RN:R00235]	ATP; acetate; CoA	AMP; diphosphate; acetyl-CoA	684.65|full	k141_6978322_50
Guaymas_MAG_P_001	Methanobacteriota_B	Methanofastidiosales	Fermentation	Acetate to acetyl-CoA	acs	acetyl-CoA synthetase	TIGR02188.hmm	K01895	ATP + acetate + CoA = AMP + diphosphate + acetyl-CoA [RN:R00235]	ATP; acetate; CoA	AMP; diphosphate; acetyl-CoA	684.65|full	k141_3237408_5
Guaymas_MAG_P_001	Methanobacteriota_B	Methanofastidiosales	Halogenated compound utilization	Halogenated compounds breakdown	E3.8.1.2	2-haloacid dehalogenase	K01560.hmm	K01560	(S)-2-haloacid + H2O = (R)-2-hydroxyacid + halide [RN:R03830]	(S)-2-haloacid; H2O	(R)-2-hydroxyacid; halide	141.17|domain	k141_5361452_40
Guaymas_MAG_P_001	Methanobacteriota_B	Methanofastidiosales	Hydrogenases	Ni-Fe Hydrogenase	nife-group-4a-g	Ni-Fe Hydrogenase, H2-evolving	nife-group-4a-g.hmm	N/A	H2-evolving	N/A	N/A	458|full	k141_1405063_45
Guaymas_MAG_P_001	Methanobacteriota_B	Methanofastidiosales	Iron cycling	Iron reduction	FmnA	FmnA	FmnA.hmm	N/A	Iron reduction	N/A	N/A	60|full	k141_810483_11
Guaymas_MAG_P_001	Methanobacteriota_B	Methanofastidiosales	Iron cycling	Iron reduction	DmkB	DmkB	DmkB.hmm	N/A	Iron reduction	N/A	N/A	25|full	k141_1405063_26
Guaymas_MAG_P_001	Methanobacteriota_B	Methanofastidiosales	Iron cycling	Iron reduction	DmkB	DmkB	DmkB.hmm	N/A	Iron reduction	N/A	N/A	25|full	k141_1523870_22
Guaymas_MAG_P_001	Methanobacteriota_B	Methanofastidiosales	Oxidative phosphorylation	Complex V (ATP synthase: V/A-type H+/Na+-transporting ATPase)	atpA (V/A-type)	V/A-type H+/Na+-transporting ATPase subunit A	K02117.hmm	K02117	ATP + H2O + 4 H+[side 1] = ADP + phosphate + 4 H+[side 2]	ATP; H2O; H+	ADP; phosphate; H+	814.23|full	k141_7633092_2
Guaymas_MAG_P_001	Methanobacteriota_B	Methanofastidiosales	Oxidative phosphorylation	Complex V (ATP synthase: V/A-type H+/Na+-transporting ATPase)	atpB (V/A-type)	V/A-type H+/Na+-transporting ATPase subunit B	K02118.hmm	K02118	ATP + H2O + 4 H+[side 1] = ADP + phosphate + 4 H+[side 2]	ATP; H2O; H+	ADP; phosphate; H+	701.83|full	k141_5361452_20
Guaymas_MAG_P_001	Methanobacteriota_B	Methanofastidiosales	Sulfur cycling	Sulfate reduction	sat	sulfate adenylyltransferase	TIGR00339.hmm	K00958	ATP + sulfate = diphosphate + adenylyl sulfate [RN:R00529]	ATP; sulfate	diphosphate; adenylyl sulfate	181.80|full	k141_4237632_3
Guaymas_MAG_P_001	Methanobacteriota_B	Methanofastidiosales	Sulfur cycling enzymes (detailed)	Dissimilatory sulfur metabolism | Sulfate reduction	sat	sulfate adenylyltransferase	TIGR00339.hmm	K00958	ATP + sulfate = diphosphate + adenylyl sulfate [RN:R00529]	ATP; sulfate	diphosphate; adenylyl sulfate	181.80|full	k141_4237632_3
Guaymas_MAG_P_001	Methanobacteriota_B	Methanofastidiosales	Sulfur cycling enzymes (detailed)	Assimilatory sulfur metabolism| Sulfide -> Cysteine	cysK	cysteine synthase	K01738.hmm	K01738	O-acetyl-L-serine + hydrogen sulfide = L-cysteine + acetate [RN:R00897]	O-acetyl-L-serine; hydrogen sulfide	L-cysteine; acetate	424.83|domain	k141_7967591_14
Guaymas_MAG_P_001	Methanobacteriota_B	Methanofastidiosales	Sulfur cycling enzymes (detailed)	DMSO metabolism | DMS (Dimethyl sulfide) <-> Methanethiol	dmoB	dimethyl-sulfide monooxygenase subunit B	PF01613.hmm	N/A	dimethyl sulfide + O2 + NADH + H+ = methanethiol + formaldehyde + NAD+ + H2O [RN:R09786]	dimethyl sulfide; O2; NADH	methanethiol; formaldehyde; NAD+	50.1|full	k141_1405063_9
Guaymas_MAG_P_001	Methanobacteriota_B	Methanofastidiosales	Sulfur cycling enzymes (detailed)	DMSO metabolism | DMS (Dimethyl sulfide) <-> Methanethiol	dmoB	dimethyl-sulfide monooxygenase subunit B	PF01613.hmm	N/A	dimethyl sulfide + O2 + NADH + H+ = methanethiol + formaldehyde + NAD+ + H2O [RN:R09786]	dimethyl sulfide; O2; NADH	methanethiol; formaldehyde; NAD+	50.1|full	k141_1766972_32
Guaymas_MAG_P_001	Methanobacteriota_B	Methanofastidiosales	Sulfur cycling enzymes (detailed)	DMSO metabolism | DMS (Dimethyl sulfide) <-> Methanethiol	dmoB	dimethyl-sulfide monooxygenase subunit B	PF01613.hmm	N/A	dimethyl sulfide + O2 + NADH + H+ = methanethiol + formaldehyde + NAD+ + H2O [RN:R09786]	dimethyl sulfide; O2; NADH	methanethiol; formaldehyde; NAD+	50.1|full	k141_4326837_1
Guaymas_MAG_P_001	Methanobacteriota_B	Methanofastidiosales	Sulfur cycling enzymes (detailed)	DMSO metabolism | DMS (Dimethyl sulfide) <-> Methanethiol	dmoB	dimethyl-sulfide monooxygenase subunit B	PF01613.hmm	N/A	dimethyl sulfide + O2 + NADH + H+ = methanethiol + formaldehyde + NAD+ + H2O [RN:R09786]	dimethyl sulfide; O2; NADH	methanethiol; formaldehyde; NAD+	50.1|full	k141_1405063_2
Guaymas_MAG_P_001	Methanobacteriota_B	Methanofastidiosales	Sulfur cycling enzymes (detailed)	DMSO metabolism | DMS (Dimethyl sulfide) <-> Methanethiol	dmoB	dimethyl-sulfide monooxygenase subunit B	PF01613.hmm	N/A	dimethyl sulfide + O2 + NADH + H+ = methanethiol + formaldehyde + NAD+ + H2O [RN:R09786]	dimethyl sulfide; O2; NADH	methanethiol; formaldehyde; NAD+	50.1|full	k141_1013723_18
Guaymas_MAG_P_001	Methanobacteriota_B	Methanofastidiosales	Sulfur cycling enzymes (detailed)	Metabolism of organic sulfur | MHO (L-methionine (R)-S-oxide) -> Methionine)	msrC	L-methionine (R)-S-oxide reductase	K08968.hmm	K08968	L-methionine-(R)-S-oxide + reduced thioredoxin = L-methionine + oxidized thioredoxin + H2O	L-methionine-(R)-S-oxide; reduced thioredoxin	L-methionine; oxidized thioredoxin	90.67|domain	k141_186844_3
Guaymas_MAG_P_001	Methanobacteriota_B	Methanofastidiosales	Sulfur cycling enzymes (detailed)	Metabolism of organic sulfur | SAH (S-adenosyl-L-homocysteine) -> Homocysteine	ahcY	adenosylhomocysteinase	K01251.hmm	K01251	S-adenosyl-L-homocysteine + H2O = L-homocysteine + adenosine [RN:R00192]	S-adenosyl-L-homocysteine	L-homocysteine; adenosine	73.23|full	k141_5361452_6
Guaymas_MAG_P_001	Methanobacteriota_B	Methanofastidiosales	Sulfur cycling enzymes (detailed)	Sulfur-related amino acid metabolism | Cysteine -> Sulfide	cysK	cysteine synthase	K01738.hmm	K01738	O-acetyl-L-serine + hydrogen sulfide = L-cysteine + acetate [RN:R00897]	O-acetyl-L-serine; hydrogen sulfide	L-cysteine; acetate	424.83|domain	k141_7967591_14
Guaymas_MAG_P_001	Methanobacteriota_B	Methanofastidiosales	Sulfur cycling enzymes (detailed)	Sulfur-related amino acid metabolism | Methionine -> SAMe (S-adenosyl-L-methionine)	metK	S-adenosylmethionine synthetase	K00789.hmm	K00789	ATP + L-methionine + H2O = phosphate + diphosphate + S-adenosyl-L-methionine [RN:R00177]	ATP; L-methionin	phosphate; diphosphate; S-adenosyl-L-methionine	18.10|full	k141_1013723_10
Guaymas_MAG_P_002	Thermoproteota	B26-1	Amino acid utilization	4-aminobutyrate aminotransferase and related aminotransferases	4-aminobutyrate aminotransferase and related aminotransferases	4-aminobutyrate aminotransferase and related aminotransferases	K00823.hmm, K07250.hmm, K13524.hmm, K14268.hmm, K03918.hmm	K00823, K07250, K13524, K14268, K03918	4-aminobutanoate + 2-oxoglutarate = succinate semialdehyde + L-glutamate [RN:R01648]	4-aminobutanoate; 2-oxoglutarate	succinate semialdehyde; L-glutamate	609.33|domain, 639.10|domain, 436.80|full, 825.23|full, 369.10|full	k141_1816129_16
Guaymas_MAG_P_002	Thermoproteota	B26-1	Amino acid utilization	4-aminobutyrate aminotransferase and related aminotransferases	4-aminobutyrate aminotransferase and related aminotransferases	4-aminobutyrate aminotransferase and related aminotransferases	K00823.hmm, K07250.hmm, K13524.hmm, K14268.hmm, K03918.hmm	K00823, K07250, K13524, K14268, K03918	4-aminobutanoate + 2-oxoglutarate = succinate semialdehyde + L-glutamate [RN:R01648]	4-aminobutanoate; 2-oxoglutarate	succinate semialdehyde; L-glutamate	609.33|domain, 639.10|domain, 436.80|full, 825.23|full, 369.10|full	k141_6824973_11
Guaymas_MAG_P_002	Thermoproteota	B26-1	Amino acid utilization	4-aminobutyrate aminotransferase and related aminotransferases	4-aminobutyrate aminotransferase and related aminotransferases	4-aminobutyrate aminotransferase and related aminotransferases	K00823.hmm, K07250.hmm, K13524.hmm, K14268.hmm, K03918.hmm	K00823, K07250, K13524, K14268, K03918	4-aminobutanoate + 2-oxoglutarate = succinate semialdehyde + L-glutamate [RN:R01648]	4-aminobutanoate; 2-oxoglutarate	succinate semialdehyde; L-glutamate	609.33|domain, 639.10|domain, 436.80|full, 825.23|full, 369.10|full	k141_1816129_16
Guaymas_MAG_P_002	Thermoproteota	B26-1	Amino acid utilization	Branched-chain amino acid aminotransferase/4-amino-4-deoxychorismate lyase	branched-chain amino acid aminotransferase/4-amino-4-deoxychorismate lyase	branched-chain amino acid aminotransferase/4-amino-4-deoxychorismate lyase	K00826.hmm, K02619.hmm, K03342.hmm	K00826, K02619, K03342	L-leucine + 2-oxoglutarate = 4-methyl-2-oxopentanoate + L-glutamate [RN:R01090]	L-leucine; 2-oxoglutarate	4-methyl-2-oxopentanoate; L-glutamate	188.77|full, 187.00|full, 522.93|full	k141_2740388_10
Guaymas_MAG_P_002	Thermoproteota	B26-1	Amino acid utilization	Aspartate/tyrosine/aromatic aminotransferase	aspartate/tyrosine/aromatic aminotransferase	aspartate/tyrosine/aromatic aminotransferase	K00812.hmm, K00813.hmm, K11358.hmm, K00832.hmm	K00812, K00813, K11358, K00832	L-aspartate + 2-oxoglutarate = oxaloacetate + L-glutamate [RN:R00355]	L-aspartate; 2-oxoglutarate	oxaloacetate; L-glutamate	464.33|full, 530.40|full, 342.60|full, 553.10|full	k141_7672515_12
Guaymas_MAG_P_002	Thermoproteota	B26-1	Amino acid utilization	Aspartate/tyrosine/aromatic aminotransferase	aspartate/tyrosine/aromatic aminotransferase	aspartate/tyrosine/aromatic aminotransferase	K00812.hmm, K00813.hmm, K11358.hmm, K00832.hmm	K00812, K00813, K11358, K00832	L-aspartate + 2-oxoglutarate = oxaloacetate + L-glutamate [RN:R00355]	L-aspartate; 2-oxoglutarate	oxaloacetate; L-glutamate	464.33|full, 530.40|full, 342.60|full, 553.10|full	k141_8246748_69
Guaymas_MAG_P_002	Thermoproteota	B26-1	Amino acid utilization	Aspartate/tyrosine/aromatic aminotransferase	aspartate/tyrosine/aromatic aminotransferase	aspartate/tyrosine/aromatic aminotransferase	K00812.hmm, K00813.hmm, K11358.hmm, K00832.hmm	K00812, K00813, K11358, K00832	L-aspartate + 2-oxoglutarate = oxaloacetate + L-glutamate [RN:R00355]	L-aspartate; 2-oxoglutarate	oxaloacetate; L-glutamate	464.33|full, 530.40|full, 342.60|full, 553.10|full	k141_6233064_37
Guaymas_MAG_P_002	Thermoproteota	B26-1	Amino acid utilization	Aspartate/tyrosine/aromatic aminotransferase	aspartate/tyrosine/aromatic aminotransferase	aspartate/tyrosine/aromatic aminotransferase	K00812.hmm, K00813.hmm, K11358.hmm, K00832.hmm	K00812, K00813, K11358, K00832	L-aspartate + 2-oxoglutarate = oxaloacetate + L-glutamate [RN:R00355]	L-aspartate; 2-oxoglutarate	oxaloacetate; L-glutamate	464.33|full, 530.40|full, 342.60|full, 553.10|full	k141_5041821_20
Guaymas_MAG_P_002	Thermoproteota	B26-1	Amino acid utilization	Aspartate/tyrosine/aromatic aminotransferase	aspartate/tyrosine/aromatic aminotransferase	aspartate/tyrosine/aromatic aminotransferase	K00812.hmm, K00813.hmm, K11358.hmm, K00832.hmm	K00812, K00813, K11358, K00832	L-aspartate + 2-oxoglutarate = oxaloacetate + L-glutamate [RN:R00355]	L-aspartate; 2-oxoglutarate	oxaloacetate; L-glutamate	464.33|full, 530.40|full, 342.60|full, 553.10|full	k141_17893_18
Guaymas_MAG_P_002	Thermoproteota	B26-1	C1 metabolism	Formaldehyde oxidation	fae	5,6,7,8-tetrahydromethanopterin hydro-lyase	TIGR03126.hmm	K10713	5,6,7,8-tetrahydromethanopterin + formaldehyde = 5,10-methylenetetrahydromethanopterin + H2O [RN:R08058]	5,6,7,8-tetrahydromethanopterin; formaldehyde	5,10-methylenetetrahydromethanopterin; H2O	31.15|full	k141_4407456_105
Guaymas_MAG_P_002	Thermoproteota	B26-1	C1 metabolism	Aerobic CO oxidation	coxS	aerobic carbon-monoxide dehydrogenase small subunit	K03518.hmm	K03518	CO + a quinone + H2O = CO2 + a quinol [RN:R11168]	CO; quinone; H2O	CO2; quinol	242.00|domain	k141_3412996_4
Guaymas_MAG_P_002	Thermoproteota	B26-1	C1 metabolism	Aerobic CO oxidation	coxM	aerobic carbon-monoxide dehydrogenase medium subunit	K03519.hmm	K03519	CO + a quinone + H2O = CO2 + a quinol [RN:R11168]	CO; quinone; H2O	CO2; quinol	272.50|domain	k141_3412996_5
Guaymas_MAG_P_002	Thermoproteota	B26-1	Complex carbon degradation	Amylolytic enzymes	alpha-amylase	alpha-amylase	K01176.hmm, K05343.hmm, K07405.hmm	K01176, K05343, K07405	Endohydrolysis of (1->4)-alpha-D-glucosidic linkages in polysaccharides containing three or more (1->4)-alpha-linked D-glucose units	N/A	N/A	252.60|domain, 495.17|domain, 344.03|full	k141_1207918_70
Guaymas_MAG_P_002	Thermoproteota	B26-1	Fatty acid degradation	Fatty acid degradation	acyl-CoA dehydrogenase	acyl-CoA dehydrogenase	K00249.hmm, K00255.hmm, K06445.hmm, K06446.hmm, K09456.hmm, K09478.hmm, K11410.hmm, K15980.hmm, K18244.hmm	K00249, K00255, K06445, K06446, K09456, K09478, K11410, K15980, K18244	a acyl-CoA + electron-transfer flavoprotein = a trans-2,3-dehydroacyl-CoA + reduced electron-transfer flavoprotein [RN:R00392]	acyl-CoA; electron-transfer flavoprotein	trans-2,3-dehydroacyl-CoA; reduced electron-transfer flavoprotein	318.80|domain, 575.20|full, 427.00|full, 490.30|domain, 461.93|full, 500.07|full, 510.67|domain, 782.47|full, 576.53|domain	k141_5719387_9
Guaymas_MAG_P_002	Thermoproteota	B26-1	Fermentation	Pyruvate oxidation	porA	pyruvate ferredoxin oxidoreductase alpha subunit	K00169.hmm	K00169	pyruvate + CoA + 2 oxidized ferredoxin = acetyl-CoA + CO2 + 2 reduced ferredoxin + 2 H+ [RN:R01196]	pyruvate; CoA; oxidized ferredoxin	acetyl-CoA; CO2; reduced ferredoxin; H+	299.20|full	k141_4527003_59
Guaymas_MAG_P_002	Thermoproteota	B26-1	Fermentation	Pyruvate oxidation	porA	pyruvate ferredoxin oxidoreductase alpha subunit	K00169.hmm	K00169	pyruvate + CoA + 2 oxidized ferredoxin = acetyl-CoA + CO2 + 2 reduced ferredoxin + 2 H+ [RN:R01196]	pyruvate; CoA; oxidized ferredoxin	acetyl-CoA; CO2; reduced ferredoxin; H+	299.20|full	k141_1816129_13
Guaymas_MAG_P_002	Thermoproteota	B26-1	Fermentation	Acetogenesis	acdA	acetyl coenzyme A synthetase (ADP forming), alpha domain	TIGR02717.hmm	K01905	ATP + acetate + CoA = ADP + phosphate + acetyl-CoA [RN:R00229]	ATP; acetate; CoA	ADP; phosphate; acetyl-CoA	463.00|full	k141_228516_15
Guaymas_MAG_P_002	Thermoproteota	B26-1	Fermentation	Acetate to acetyl-CoA	acs	acetyl-CoA synthetase	TIGR02188.hmm	K01895	ATP + acetate + CoA = AMP + diphosphate + acetyl-CoA [RN:R00235]	ATP; acetate; CoA	AMP; diphosphate; acetyl-CoA	684.65|full	k141_4407456_41
Guaymas_MAG_P_002	Thermoproteota	B26-1	Fermentation	Acetate to acetyl-CoA	acs	acetyl-CoA synthetase	TIGR02188.hmm	K01895	ATP + acetate + CoA = AMP + diphosphate + acetyl-CoA [RN:R00235]	ATP; acetate; CoA	AMP; diphosphate; acetyl-CoA	684.65|full	k141_7040351_31
Guaymas_MAG_P_002	Thermoproteota	B26-1	Hydrogenases	Ni-Fe Hydrogenase	nife-group-3c	Ni-Fe Hydrogenase, Electron-bifurcation	nife-group-3c.hmm	N/A	Electron-bifurcation	N/A	N/A	620.65|full	k141_5719387_40
Guaymas_MAG_P_002	Thermoproteota	B26-1	Hydrogenases	Ni-Fe Hydrogenase	nife-group-4a-g	Ni-Fe Hydrogenase, H2-evolving	nife-group-4a-g.hmm	N/A	H2-evolving	N/A	N/A	458|full	k141_4407456_44
Guaymas_MAG_P_002	Thermoproteota	B26-1	Hydrogenases	Ni-Fe Hydrogenase	nife-group-4a-g	Ni-Fe Hydrogenase, H2-evolving	nife-group-4a-g.hmm	N/A	H2-evolving	N/A	N/A	458|full	k141_906115_5
Guaymas_MAG_P_002	Thermoproteota	B26-1	Hydrogenases	Ni-Fe Hydrogenase	nife-group-4a-g	Ni-Fe Hydrogenase, H2-evolving	nife-group-4a-g.hmm	N/A	H2-evolving	N/A	N/A	458|full	k141_5719387_28
Guaymas_MAG_P_002	Thermoproteota	B26-1	Iron cycling	Iron reduction	FmnA	FmnA	FmnA.hmm	N/A	Iron reduction	N/A	N/A	60|full	k141_4527003_30
Guaymas_MAG_P_002	Thermoproteota	B26-1	Iron cycling	Iron reduction	DmkB	DmkB	DmkB.hmm	N/A	Iron reduction	N/A	N/A	25|full	k141_1812321_24
Guaymas_MAG_P_002	Thermoproteota	B26-1	Iron cycling	Iron reduction	DmkB	DmkB	DmkB.hmm	N/A	Iron reduction	N/A	N/A	25|full	k141_1308378_19
Guaymas_MAG_P_002	Thermoproteota	B26-1	Iron cycling	Iron reduction	DmkB	DmkB	DmkB.hmm	N/A	Iron reduction	N/A	N/A	25|full	k141_4407456_20
Guaymas_MAG_P_002	Thermoproteota	B26-1	Nitrogen cycling	Nitrous oxide reduction	nosD	nitrous oxidase accessory protein	PF05048.hmm	N/A	Nitrous oxide reduction	N/A	N/A	290|full	k141_5041821_37
Guaymas_MAG_P_002	Thermoproteota	B26-1	Nitrogen cycling	Nitrous oxide reduction	nosD	nitrous oxidase accessory protein	PF05048.hmm	N/A	Nitrous oxide reduction	N/A	N/A	290|full	k141_2917313_2
Guaymas_MAG_P_002	Thermoproteota	B26-1	Nitrogen cycling	Nitrous oxide reduction	nosD	nitrous oxidase accessory protein	PF05048.hmm	N/A	Nitrous oxide reduction	N/A	N/A	290|full	k141_2917313_3
Guaymas_MAG_P_002	Thermoproteota	B26-1	Nitrogen cycling	Nitrous oxide reduction	nosD	nitrous oxidase accessory protein	PF05048.hmm	N/A	Nitrous oxide reduction	N/A	N/A	290|full	k141_2429244_34
Guaymas_MAG_P_002	Thermoproteota	B26-1	Sulfur cycling	Sulfur oxidation	sdo	sulfur dioxygenase	sulfur_dioxygenase_sdo.hmm	K17725	S-sulfanylglutathione + O2 + H2O = glutathione + sulfite + 2 H+ [RN:R08678]	S-sulfanylglutathione; O2; H2O	glutathione; sulfite; H+	300|full	k141_4527003_88
Guaymas_MAG_P_002	Thermoproteota	B26-1	Sulfur cycling enzymes (detailed)	Dissimilatory sulfur metabolism | Sulfur oxidation	sdo	sulfur dioxygenase	sulfur_dioxygenase_sdo.hmm	K17725	S-sulfanylglutathione + O2 + H2O = glutathione + sulfite + 2 H+ [RN:R08678]	S-sulfanylglutathione; O2; H2O	glutathione; sulfite; H+	120|full	k141_4527003_88
Guaymas_MAG_P_002	Thermoproteota	B26-1	Sulfur cycling enzymes (detailed)	Assimilatory sulfur metabolism| Sulfate <-> APS (Adenosine 5'-phosphosulfate)	cysD	sulfate adenylyltransferase subunit 2	K00957.hmm	K00957	ATP + sulfate = diphosphate + adenylyl sulfate [RN:R00529]	ATP; sulfate	diphosphate; adenylyl sulfate	190.13|domain	k141_7751621_23
Guaymas_MAG_P_002	Thermoproteota	B26-1	Sulfur cycling enzymes (detailed)	Assimilatory sulfur metabolism| PAPS (3'-Phosphoadenosine 5'-phosphosulfate) <-> Sulfite	cysH	phosphoadenosine phosphosulfate reductase	K00390.hmm	K00390	3'-phosphoadenosine 5'-phosphosulfate + sulfite + thioredoxin disulfide = 3'-phosphoadenylyl sulfate + thioredoxin [RN:R02021]	3'-Phosphoadenosine 5'-phosphosulfate; sulfite; thioredoxin disulfide	3'-phosphoadenylyl sulfate; thioredoxin	163.33|full	k141_4736277_4
Guaymas_MAG_P_002	Thermoproteota	B26-1	Sulfur cycling enzymes (detailed)	DMSO metabolism | DMS (Dimethyl sulfide) <-> Methanethiol	dmoB	dimethyl-sulfide monooxygenase subunit B	PF01613.hmm	N/A	dimethyl sulfide + O2 + NADH + H+ = methanethiol + formaldehyde + NAD+ + H2O [RN:R09786]	dimethyl sulfide; O2; NADH	methanethiol; formaldehyde; NAD+	50.1|full	k141_6350681_19
Guaymas_MAG_P_002	Thermoproteota	B26-1	Sulfur cycling enzymes (detailed)	DMSO metabolism | DMS (Dimethyl sulfide) <-> Methanethiol	dmoB	dimethyl-sulfide monooxygenase subunit B	PF01613.hmm	N/A	dimethyl sulfide + O2 + NADH + H+ = methanethiol + formaldehyde + NAD+ + H2O [RN:R09786]	dimethyl sulfide; O2; NADH	methanethiol; formaldehyde; NAD+	50.1|full	k141_2707908_19
Guaymas_MAG_P_002	Thermoproteota	B26-1	Sulfur cycling enzymes (detailed)	Metabolism of organic sulfur | Cysteine <-> 3-mercaptopyruvate	aspB	aspartate aminotransferase	K00812.hmm	K00812	L-aspartate + 2-oxoglutarate = oxaloacetate + L-glutamate [RN:R00355]	L-aspartate; 2-oxoglutarate	oxaloacetate; L-glutamate	464.33|full	k141_7672515_12
Guaymas_MAG_P_002	Thermoproteota	B26-1	Sulfur cycling enzymes (detailed)	Metabolism of organic sulfur | Cysteine <-> 3-mercaptopyruvate	aspB	aspartate aminotransferase	K00812.hmm	K00812	L-aspartate + 2-oxoglutarate = oxaloacetate + L-glutamate [RN:R00355]	L-aspartate; 2-oxoglutarate	oxaloacetate; L-glutamate	464.33|full	k141_8246748_69
Guaymas_MAG_P_002	Thermoproteota	B26-1	Sulfur cycling enzymes (detailed)	Metabolism of organic sulfur | Cysteine <-> 3-mercaptopyruvate	aspB	aspartate aminotransferase	K00812.hmm	K00812	L-aspartate + 2-oxoglutarate = oxaloacetate + L-glutamate [RN:R00355]	L-aspartate; 2-oxoglutarate	oxaloacetate; L-glutamate	464.33|full	k141_6233064_37
Guaymas_MAG_P_002	Thermoproteota	B26-1	Sulfur cycling enzymes (detailed)	Metabolism of organic sulfur | Cysteine <-> 3-mercaptopyruvate	aspB	aspartate aminotransferase	K00812.hmm	K00812	L-aspartate + 2-oxoglutarate = oxaloacetate + L-glutamate [RN:R00355]	L-aspartate; 2-oxoglutarate	oxaloacetate; L-glutamate	464.33|full	k141_5041821_20
Guaymas_MAG_P_002	Thermoproteota	B26-1	Sulfur cycling enzymes (detailed)	Metabolism of organic sulfur | Cysteine <-> 3-mercaptopyruvate	aspB	aspartate aminotransferase	K00812.hmm	K00812	L-aspartate + 2-oxoglutarate = oxaloacetate + L-glutamate [RN:R00355]	L-aspartate; 2-oxoglutarate	oxaloacetate; L-glutamate	464.33|full	k141_17893_18
Guaymas_MAG_P_002	Thermoproteota	B26-1	Sulfur cycling enzymes (detailed)	Metabolism of organic sulfur | Homocysteine <-> Methionine	metE	5-methyltetrahydropteroyltriglutamate--homocysteine methyltransferase	K00549.hmm	K00549	5-methyltetrahydropteroyltri-L-glutamate + L-homocysteine = tetrahydropteroyltri-L-glutamate + L-methionine [RN:R04405]	5-methyltetrahydropteroyltri-L-glutamate; L-homocysteine	tetrahydropteroyltri-L-glutamate; L-methionine	36.93|full	k141_2707908_16
Guaymas_MAG_P_002	Thermoproteota	B26-1	Sulfur cycling enzymes (detailed)	Metabolism of organic sulfur | Homocysteine <-> Methionine	metE	5-methyltetrahydropteroyltriglutamate--homocysteine methyltransferase	K00549.hmm	K00549	5-methyltetrahydropteroyltri-L-glutamate + L-homocysteine = tetrahydropteroyltri-L-glutamate + L-methionine [RN:R04405]	5-methyltetrahydropteroyltri-L-glutamate; L-homocysteine	tetrahydropteroyltri-L-glutamate; L-methionine	36.93|full	k141_2707908_17
Guaymas_MAG_P_002	Thermoproteota	B26-1	Sulfur cycling enzymes (detailed)	Metabolism of organic sulfur | SAH (S-adenosyl-L-homocysteine) -> Homocysteine	ahcY	adenosylhomocysteinase	K01251.hmm	K01251	S-adenosyl-L-homocysteine + H2O = L-homocysteine + adenosine [RN:R00192]	S-adenosyl-L-homocysteine	L-homocysteine; adenosine	73.23|full	k141_3455812_23
Guaymas_MAG_P_002	Thermoproteota	B26-1	Sulfur cycling enzymes (detailed)	Sulfur-related amino acid metabolism | Methionine -> SAMe (S-adenosyl-L-methionine)	metK	S-adenosylmethionine synthetase	K00789.hmm	K00789	ATP + L-methionine + H2O = phosphate + diphosphate + S-adenosyl-L-methionine [RN:R00177]	ATP; L-methionin	phosphate; diphosphate; S-adenosyl-L-methionine	18.10|full	k141_7279649_34
Guaymas_MAG_P_002	Thermoproteota	B26-1	Sulfur cycling enzymes (detailed)	Sulfur-related amino acid metabolism | SAMe (S-adenosyl-L-methionine) -> SAH (S-adenosyl-L-homocysteine)	dcm	DNA (cytosine-5)-methyltransferase 1	K00558.hmm	K00558	S-adenosyl-L-methionine + DNA containing cytosine = S-adenosyl-L-homocysteine + DNA containing 5-methylcytosine [RN:R00380]	S-adenosyl-L-methionine; DNA containing cytosine	S-adenosyl-L-homocysteine; DNA containing 5-methylcytosine	150.10|full	k141_3508262_16
Guaymas_MAG_P_003	Thermoproteota	TCS64	Amino acid utilization	Ornithine/acetylornithine aminotransferase	ornithine/acetylornithine aminotransferase	ornithine/acetylornithine aminotransferase	K00819.hmm, K00821.hmm, K05830.hmm, K00840.hmm	K00819, K00821, K05830, K00840	L-ornithine + a 2-oxo carboxylate = L-glutamate 5-semialdehyde + an L-amino acid [RN:R01343]	L-ornithine; 2-oxo carboxylate	L-glutamate 5-semialdehyde; L-amino acid	490.03|full, 483.83|domain, 505.00|domain, 704.00|domain	k141_1818025_15
Guaymas_MAG_P_003	Thermoproteota	TCS64	Amino acid utilization	Ornithine/acetylornithine aminotransferase	ornithine/acetylornithine aminotransferase	ornithine/acetylornithine aminotransferase	K00819.hmm, K00821.hmm, K05830.hmm, K00840.hmm	K00819, K00821, K05830, K00840	L-ornithine + a 2-oxo carboxylate = L-glutamate 5-semialdehyde + an L-amino acid [RN:R01343]	L-ornithine; 2-oxo carboxylate	L-glutamate 5-semialdehyde; L-amino acid	490.03|full, 483.83|domain, 505.00|domain, 704.00|domain	k141_1818025_15
Guaymas_MAG_P_003	Thermoproteota	TCS64	Amino acid utilization	Branched-chain amino acid aminotransferase/4-amino-4-deoxychorismate lyase	branched-chain amino acid aminotransferase/4-amino-4-deoxychorismate lyase	branched-chain amino acid aminotransferase/4-amino-4-deoxychorismate lyase	K00826.hmm, K02619.hmm, K03342.hmm	K00826, K02619, K03342	L-leucine + 2-oxoglutarate = 4-methyl-2-oxopentanoate + L-glutamate [RN:R01090]	L-leucine; 2-oxoglutarate	4-methyl-2-oxopentanoate; L-glutamate	188.77|full, 187.00|full, 522.93|full	k141_1818025_4
Guaymas_MAG_P_003	Thermoproteota	TCS64	Amino acid utilization	Histidinol-phosphate/aromatic aminotransferase	histidinol-phosphate/aromatic aminotransferase	histidinol-phosphate/aromatic aminotransferase	K00817.hmm	K00817	L-histidinol phosphate + 2-oxoglutarate = 3-(imidazol-4-yl)-2-oxopropyl phosphate + L-glutamate [RN:R03243]	L-histidinol phosphate; 2-oxoglutarate	3-(imidazol-4-yl)-2-oxopropyl phosphate; L-glutamate	289.63|full	k141_5800053_66
Guaymas_MAG_P_003	Thermoproteota	TCS64	Aromatics degradation	Phenol => Benzoyl-CoA	ubiX	flavin prenyltransferase	K03186.hmm	K03186	dimethylallyl phosphate + FMNH2 = prenylated FMNH2 + phosphate [RN:R11225]	dimethylallyl phosphate; FMNH2	prenylated FMNH2; phosphate	125.70|full	k141_6582462_122
Guaymas_MAG_P_003	Thermoproteota	TCS64	Carbon fixation	Wood Ljungdahl pathway	cdhD	acetyl-CoA decarbonylase/synthase, CODH/ACS complex subunit delta	K00194.hmm	K00194	a [methyl-Co(III) corrinoid Fe-S protein] + tetrahydrosarcinapterin = a [Co(I) corrinoid Fe-S protein] + 5-methyltetrahydrosarcinapterin [RN:R10385]	[methyl-Co(III) corrinoid Fe-S protein]; tetrahydrosarcinapterin	[Co(I) corrinoid Fe-S protein]; 5-methyltetrahydrosarcinapterin	344.50|full	k141_5503713_18
Guaymas_MAG_P_003	Thermoproteota	TCS64	Carbon fixation	Wood Ljungdahl pathway	cdhE	acetyl-CoA decarbonylase/synthase, CODH/ACS complex subunit gamma	K00197.hmm	K00197	a [methyl-Co(III) corrinoid Fe-S protein] + tetrahydrosarcinapterin = a [Co(I) corrinoid Fe-S protein] + 5-methyltetrahydrosarcinapterin [RN:R10385]	[methyl-Co(III) corrinoid Fe-S protein]; tetrahydrosarcinapterin	[Co(I) corrinoid Fe-S protein]; 5-methyltetrahydrosarcinapterin	361.33|full	k141_5503713_17
Guaymas_MAG_P_003	Thermoproteota	TCS64	Complex carbon degradation	Amylolytic enzymes	alpha-amylase	alpha-amylase	K01176.hmm, K05343.hmm, K07405.hmm	K01176, K05343, K07405	Endohydrolysis of (1->4)-alpha-D-glucosidic linkages in polysaccharides containing three or more (1->4)-alpha-linked D-glucose units	N/A	N/A	252.60|domain, 495.17|domain, 344.03|full	k141_5986578_165
Guaymas_MAG_P_003	Thermoproteota	TCS64	Fermentation	Pyruvate oxidation	porA	pyruvate ferredoxin oxidoreductase alpha subunit	K00169.hmm	K00169	pyruvate + CoA + 2 oxidized ferredoxin = acetyl-CoA + CO2 + 2 reduced ferredoxin + 2 H+ [RN:R01196]	pyruvate; CoA; oxidized ferredoxin	acetyl-CoA; CO2; reduced ferredoxin; H+	299.20|full	k141_1716855_144
Guaymas_MAG_P_003	Thermoproteota	TCS64	Hydrogenases	Ni-Fe Hydrogenase	nife-group-4a-g	Ni-Fe Hydrogenase, H2-evolving	nife-group-4a-g.hmm	N/A	H2-evolving	N/A	N/A	458|full	k141_2026674_27
Guaymas_MAG_P_003	Thermoproteota	TCS64	Hydrogenases	Ni-Fe Hydrogenase	nife-group-4a-g	Ni-Fe Hydrogenase, H2-evolving	nife-group-4a-g.hmm	N/A	H2-evolving	N/A	N/A	458|full	k141_5986578_213
Guaymas_MAG_P_003	Thermoproteota	TCS64	Hydrogenases	Ni-Fe Hydrogenase	nife-group-4a-g	Ni-Fe Hydrogenase, H2-evolving	nife-group-4a-g.hmm	N/A	H2-evolving	N/A	N/A	458|full	k141_6954569_11
Guaymas_MAG_P_003	Thermoproteota	TCS64	Iron cycling	Iron reduction	DmkB	DmkB	DmkB.hmm	N/A	Iron reduction	N/A	N/A	25|full	k141_5986578_85
Guaymas_MAG_P_003	Thermoproteota	TCS64	Iron cycling	Iron reduction	DmkB	DmkB	DmkB.hmm	N/A	Iron reduction	N/A	N/A	25|full	k141_1843900_72
Guaymas_MAG_P_003	Thermoproteota	TCS64	Iron cycling	Iron reduction	DmkB	DmkB	DmkB.hmm	N/A	Iron reduction	N/A	N/A	25|full	k141_3136249_22
Guaymas_MAG_P_003	Thermoproteota	TCS64	Oxidative phosphorylation	Complex V (ATP synthase: V/A-type H+/Na+-transporting ATPase)	atpA (V/A-type)	V/A-type H+/Na+-transporting ATPase subunit A	K02117.hmm	K02117	ATP + H2O + 4 H+[side 1] = ADP + phosphate + 4 H+[side 2]	ATP; H2O; H+	ADP; phosphate; H+	814.23|full	k141_3464954_14
Guaymas_MAG_P_003	Thermoproteota	TCS64	Sulfur cycling	Sulfate reduction	sat	sulfate adenylyltransferase	TIGR00339.hmm	K00958	ATP + sulfate = diphosphate + adenylyl sulfate [RN:R00529]	ATP; sulfate	diphosphate; adenylyl sulfate	181.80|full	k141_1843900_57
Guaymas_MAG_P_003	Thermoproteota	TCS64	Sulfur cycling enzymes (detailed)	Dissimilatory sulfur metabolism | Sulfate reduction	sat	sulfate adenylyltransferase	TIGR00339.hmm	K00958	ATP + sulfate = diphosphate + adenylyl sulfate [RN:R00529]	ATP; sulfate	diphosphate; adenylyl sulfate	181.80|full	k141_1843900_57
Guaymas_MAG_P_003	Thermoproteota	TCS64	Sulfur cycling enzymes (detailed)	DMSO metabolism | DMS (Dimethyl sulfide) <-> Methanethiol	dmoB	dimethyl-sulfide monooxygenase subunit B	PF01613.hmm	N/A	dimethyl sulfide + O2 + NADH + H+ = methanethiol + formaldehyde + NAD+ + H2O [RN:R09786]	dimethyl sulfide; O2; NADH	methanethiol; formaldehyde; NAD+	50.1|full	k141_1716855_14
Guaymas_MAG_P_003	Thermoproteota	TCS64	Sulfur cycling enzymes (detailed)	Metabolism of organic sulfur | Homocysteine <-> Methionine	metE	5-methyltetrahydropteroyltriglutamate--homocysteine methyltransferase	K00549.hmm	K00549	5-methyltetrahydropteroyltri-L-glutamate + L-homocysteine = tetrahydropteroyltri-L-glutamate + L-methionine [RN:R04405]	5-methyltetrahydropteroyltri-L-glutamate; L-homocysteine	tetrahydropteroyltri-L-glutamate; L-methionine	36.93|full	k141_5294067_157
Guaymas_MAG_P_003	Thermoproteota	TCS64	Sulfur cycling enzymes (detailed)	Metabolism of organic sulfur | SAH (S-adenosyl-L-homocysteine) -> Homocysteine	ahcY	adenosylhomocysteinase	K01251.hmm	K01251	S-adenosyl-L-homocysteine + H2O = L-homocysteine + adenosine [RN:R00192]	S-adenosyl-L-homocysteine	L-homocysteine; adenosine	73.23|full	k141_5294067_159
Guaymas_MAG_P_004	WOR-3	E44-bin80	Amino acid utilization	4-aminobutyrate aminotransferase and related aminotransferases	4-aminobutyrate aminotransferase and related aminotransferases	4-aminobutyrate aminotransferase and related aminotransferases	K00823.hmm, K07250.hmm, K13524.hmm, K14268.hmm, K03918.hmm	K00823, K07250, K13524, K14268, K03918	4-aminobutanoate + 2-oxoglutarate = succinate semialdehyde + L-glutamate [RN:R01648]	4-aminobutanoate; 2-oxoglutarate	succinate semialdehyde; L-glutamate	609.33|domain, 639.10|domain, 436.80|full, 825.23|full, 369.10|full	k141_693346_22
Guaymas_MAG_P_004	WOR-3	E44-bin80	Amino acid utilization	Branched-chain amino acid aminotransferase/4-amino-4-deoxychorismate lyase	branched-chain amino acid aminotransferase/4-amino-4-deoxychorismate lyase	branched-chain amino acid aminotransferase/4-amino-4-deoxychorismate lyase	K00826.hmm, K02619.hmm, K03342.hmm	K00826, K02619, K03342	L-leucine + 2-oxoglutarate = 4-methyl-2-oxopentanoate + L-glutamate [RN:R01090]	L-leucine; 2-oxoglutarate	4-methyl-2-oxopentanoate; L-glutamate	188.77|full, 187.00|full, 522.93|full	k141_7187083_12
Guaymas_MAG_P_004	WOR-3	E44-bin80	Amino acid utilization	Aspartate/tyrosine/aromatic aminotransferase	aspartate/tyrosine/aromatic aminotransferase	aspartate/tyrosine/aromatic aminotransferase	K00812.hmm, K00813.hmm, K11358.hmm, K00832.hmm	K00812, K00813, K11358, K00832	L-aspartate + 2-oxoglutarate = oxaloacetate + L-glutamate [RN:R00355]	L-aspartate; 2-oxoglutarate	oxaloacetate; L-glutamate	464.33|full, 530.40|full, 342.60|full, 553.10|full	k141_2036612_53
Guaymas_MAG_P_004	WOR-3	E44-bin80	Amino acid utilization	Histidinol-phosphate/aromatic aminotransferase	histidinol-phosphate/aromatic aminotransferase	histidinol-phosphate/aromatic aminotransferase	K00817.hmm	K00817	L-histidinol phosphate + 2-oxoglutarate = 3-(imidazol-4-yl)-2-oxopropyl phosphate + L-glutamate [RN:R03243]	L-histidinol phosphate; 2-oxoglutarate	3-(imidazol-4-yl)-2-oxopropyl phosphate; L-glutamate	289.63|full	k141_693346_13
Guaymas_MAG_P_004	WOR-3	E44-bin80	C1 metabolism	Formate oxidation	fdoH	formate dehydrogenase iron-sulfur subunit	K00124.hmm	K00124	formate + NAD+ = CO2 + NADH [RN:R00519]	formate; NAD+ [CPD:C00003]	CO2; NADH	169.00|domain	k141_4824635_19
Guaymas_MAG_P_004	WOR-3	E44-bin80	C1 metabolism	Formate oxidation	fdhB	formate dehydrogenase (coenzyme F420) beta subunit	K00125.hmm	K00125	formate + oxidized coenzyme F420 = CO2 + reduced coenzyme F420 [RN:R10797]	formate; oxidized coenzyme F420	CO2; reduced coenzyme F420	209.97|full	k141_2601265_13
Guaymas_MAG_P_004	WOR-3	E44-bin80	C1 metabolism	Formate oxidation	fdhB	formate dehydrogenase (coenzyme F420) beta subunit	K00125.hmm	K00125	formate + oxidized coenzyme F420 = CO2 + reduced coenzyme F420 [RN:R10797]	formate; oxidized coenzyme F420	CO2; reduced coenzyme F420	209.97|full	k141_3864087_18
Guaymas_MAG_P_004	WOR-3	E44-bin80	C1 metabolism	Formate oxidation	fdhB	formate dehydrogenase (coenzyme F420) beta subunit	K00125.hmm	K00125	formate + oxidized coenzyme F420 = CO2 + reduced coenzyme F420 [RN:R10797]	formate; oxidized coenzyme F420	CO2; reduced coenzyme F420	209.97|full	k141_5583529_3
Guaymas_MAG_P_004	WOR-3	E44-bin80	C1 metabolism	Formate oxidation	fdhB	formate dehydrogenase (coenzyme F420) beta subunit	K00125.hmm	K00125	formate + oxidized coenzyme F420 = CO2 + reduced coenzyme F420 [RN:R10797]	formate; oxidized coenzyme F420	CO2; reduced coenzyme F420	209.97|full	k141_5583529_4
Guaymas_MAG_P_004	WOR-3	E44-bin80	Fatty acid degradation	Fatty acid degradation	acyl-CoA dehydrogenase	acyl-CoA dehydrogenase	K00249.hmm, K00255.hmm, K06445.hmm, K06446.hmm, K09456.hmm, K09478.hmm, K11410.hmm, K15980.hmm, K18244.hmm	K00249, K00255, K06445, K06446, K09456, K09478, K11410, K15980, K18244	a acyl-CoA + electron-transfer flavoprotein = a trans-2,3-dehydroacyl-CoA + reduced electron-transfer flavoprotein [RN:R00392]	acyl-CoA; electron-transfer flavoprotein	trans-2,3-dehydroacyl-CoA; reduced electron-transfer flavoprotein	318.80|domain, 575.20|full, 427.00|full, 490.30|domain, 461.93|full, 500.07|full, 510.67|domain, 782.47|full, 576.53|domain	k141_4774565_14
Guaymas_MAG_P_004	WOR-3	E44-bin80	Fatty acid degradation	Fatty acid degradation	acyl-CoA dehydrogenase	acyl-CoA dehydrogenase	K00249.hmm, K00255.hmm, K06445.hmm, K06446.hmm, K09456.hmm, K09478.hmm, K11410.hmm, K15980.hmm, K18244.hmm	K00249, K00255, K06445, K06446, K09456, K09478, K11410, K15980, K18244	a acyl-CoA + electron-transfer flavoprotein = a trans-2,3-dehydroacyl-CoA + reduced electron-transfer flavoprotein [RN:R00392]	acyl-CoA; electron-transfer flavoprotein	trans-2,3-dehydroacyl-CoA; reduced electron-transfer flavoprotein	318.80|domain, 575.20|full, 427.00|full, 490.30|domain, 461.93|full, 500.07|full, 510.67|domain, 782.47|full, 576.53|domain	k141_4933961_5
Guaymas_MAG_P_004	WOR-3	E44-bin80	Fermentation	Pyruvate oxidation	porA	pyruvate ferredoxin oxidoreductase alpha subunit	K00169.hmm	K00169	pyruvate + CoA + 2 oxidized ferredoxin = acetyl-CoA + CO2 + 2 reduced ferredoxin + 2 H+ [RN:R01196]	pyruvate; CoA; oxidized ferredoxin	acetyl-CoA; CO2; reduced ferredoxin; H+	299.20|full	k141_754026_7
Guaymas_MAG_P_004	WOR-3	E44-bin80	Fermentation	Pyruvate oxidation	porA	pyruvate ferredoxin oxidoreductase alpha subunit	K00169.hmm	K00169	pyruvate + CoA + 2 oxidized ferredoxin = acetyl-CoA + CO2 + 2 reduced ferredoxin + 2 H+ [RN:R01196]	pyruvate; CoA; oxidized ferredoxin	acetyl-CoA; CO2; reduced ferredoxin; H+	299.20|full	k141_1416441_17
Guaymas_MAG_P_004	WOR-3	E44-bin80	Fermentation	Acetogenesis	ack	acetate kinase	TIGR00016.hmm	K00925	ATP + acetate = ADP + acetyl phosphate [RN:R00315]	ATP; acetate	ADP; acetyl phosphate	146.10|full	k141_1947626_90
Guaymas_MAG_P_004	WOR-3	E44-bin80	Hydrogenases	Ni-Fe Hydrogenase	nife-group-3c	Ni-Fe Hydrogenase, Electron-bifurcation	nife-group-3c.hmm	N/A	Electron-bifurcation	N/A	N/A	620.65|full	k141_754026_14
Guaymas_MAG_P_004	WOR-3	E44-bin80	Iron cycling	Iron reduction	FmnA	FmnA	FmnA.hmm	N/A	Iron reduction	N/A	N/A	60|full	k141_6778978_32
Guaymas_MAG_P_004	WOR-3	E44-bin80	Iron cycling	Iron reduction	FmnB	FmnB	FmnB.hmm	N/A	Iron reduction	N/A	N/A	33|full	k141_693346_37
Guaymas_MAG_P_004	WOR-3	E44-bin80	Iron cycling	Iron reduction	EetA	EetA	EetA.hmm	N/A	Iron reduction	N/A	N/A	20|full	k141_693346_39
Guaymas_MAG_P_004	WOR-3	E44-bin80	Iron cycling	Iron reduction	EetB	EetB	EetB.hmm	N/A	Iron reduction	N/A	N/A	30|full	k141_693346_40
Guaymas_MAG_P_004	WOR-3	E44-bin80	Iron cycling	Iron reduction	DmkB	DmkB	DmkB.hmm	N/A	Iron reduction	N/A	N/A	25|full	k141_6227670_6
Guaymas_MAG_P_004	WOR-3	E44-bin80	Iron cycling	Iron reduction	DmkB	DmkB	DmkB.hmm	N/A	Iron reduction	N/A	N/A	25|full	k141_2036612_38
Guaymas_MAG_P_004	WOR-3	E44-bin80	Iron cycling	Iron reduction	DFE_0449	DFE_0449	DFE_0449.hmm	N/A	Iron reduction	N/A	N/A	30|full	k141_6227670_7
Guaymas_MAG_P_004	WOR-3	E44-bin80	Iron cycling	Iron reduction	DFE_0451	DFE_0451	DFE_0451.hmm	N/A	Iron reduction	N/A	N/A	64|full	k141_693346_27
Guaymas_MAG_P_004	WOR-3	E44-bin80	Oxidative phosphorylation	Complex V (ATP synthase: V/A-type H+/Na+-transporting ATPase)	atpA (V/A-type)	V/A-type H+/Na+-transporting ATPase subunit A	K02117.hmm	K02117	ATP + H2O + 4 H+[side 1] = ADP + phosphate + 4 H+[side 2]	ATP; H2O; H+	ADP; phosphate; H+	814.23|full	k141_1947626_19
Guaymas_MAG_P_004	WOR-3	E44-bin80	Oxidative phosphorylation	Complex V (ATP synthase: V/A-type H+/Na+-transporting ATPase)	atpB (V/A-type)	V/A-type H+/Na+-transporting ATPase subunit B	K02118.hmm	K02118	ATP + H2O + 4 H+[side 1] = ADP + phosphate + 4 H+[side 2]	ATP; H2O; H+	ADP; phosphate; H+	701.83|full	k141_1947626_20
Guaymas_MAG_P_004	WOR-3	E44-bin80	Sulfur cycling	Sulfur oxidation	sdo	sulfur dioxygenase	sulfur_dioxygenase_sdo.hmm	K17725	S-sulfanylglutathione + O2 + H2O = glutathione + sulfite + 2 H+ [RN:R08678]	S-sulfanylglutathione; O2; H2O	glutathione; sulfite; H+	300|full	k141_2686686_11
Guaymas_MAG_P_004	WOR-3	E44-bin80	Sulfur cycling	Sulfate reduction	sat	sulfate adenylyltransferase	TIGR00339.hmm	K00958	ATP + sulfate = diphosphate + adenylyl sulfate [RN:R00529]	ATP; sulfate	diphosphate; adenylyl sulfate	181.80|full	k141_2713281_50
Guaymas_MAG_P_004	WOR-3	E44-bin80	Sulfur cycling enzymes (detailed)	Dissimilatory sulfur metabolism | Sulfur oxidation	sdo	sulfur dioxygenase	sulfur_dioxygenase_sdo.hmm	K17725	S-sulfanylglutathione + O2 + H2O = glutathione + sulfite + 2 H+ [RN:R08678]	S-sulfanylglutathione; O2; H2O	glutathione; sulfite; H+	120|full	k141_2686686_11
Guaymas_MAG_P_004	WOR-3	E44-bin80	Sulfur cycling enzymes (detailed)	Dissimilatory sulfur metabolism | Sulfate reduction	sat	sulfate adenylyltransferase	TIGR00339.hmm	K00958	ATP + sulfate = diphosphate + adenylyl sulfate [RN:R00529]	ATP; sulfate	diphosphate; adenylyl sulfate	181.80|full	k141_2713281_50
Guaymas_MAG_P_004	WOR-3	E44-bin80	Sulfur cycling enzymes (detailed)	Assimilatory sulfur metabolism| Sulfide -> Cysteine	cysM	S-sulfo-L-cysteine synthase (O-acetyl-L-serine-dependent)	K12339.hmm	K12339	O-acetyl-L-serine + hydrogen sulfide = L-cysteine + acetate [RN:R00897]	O-acetyl-L-serine; hydrogen sulfide	L-cysteine; acetate	410.00|domain	k141_6322554_3
Guaymas_MAG_P_004	WOR-3	E44-bin80	Sulfur cycling enzymes (detailed)	DMSO metabolism | DMS (Dimethyl sulfide) <-> Methanethiol	dmoB	dimethyl-sulfide monooxygenase subunit B	PF01613.hmm	N/A	dimethyl sulfide + O2 + NADH + H+ = methanethiol + formaldehyde + NAD+ + H2O [RN:R09786]	dimethyl sulfide; O2; NADH	methanethiol; formaldehyde; NAD+	50.1|full	k141_2036612_41
Guaymas_MAG_P_004	WOR-3	E44-bin80	Sulfur cycling enzymes (detailed)	DMSO metabolism | DMS (Dimethyl sulfide) <-> Methanethiol	dmoB	dimethyl-sulfide monooxygenase subunit B	PF01613.hmm	N/A	dimethyl sulfide + O2 + NADH + H+ = methanethiol + formaldehyde + NAD+ + H2O [RN:R09786]	dimethyl sulfide; O2; NADH	methanethiol; formaldehyde; NAD+	50.1|full	k141_7293483_16
Guaymas_MAG_P_004	WOR-3	E44-bin80	Sulfur cycling enzymes (detailed)	DMSO metabolism | DMS (Dimethyl sulfide) <-> Methanethiol	dmoB	dimethyl-sulfide monooxygenase subunit B	PF01613.hmm	N/A	dimethyl sulfide + O2 + NADH + H+ = methanethiol + formaldehyde + NAD+ + H2O [RN:R09786]	dimethyl sulfide; O2; NADH	methanethiol; formaldehyde; NAD+	50.1|full	k141_5565135_11
Guaymas_MAG_P_004	WOR-3	E44-bin80	Sulfur cycling enzymes (detailed)	Metabolism of organic sulfur | Cysteine <-> 3-mercaptopyruvate	aspB	aspartate aminotransferase	K00812.hmm	K00812	L-aspartate + 2-oxoglutarate = oxaloacetate + L-glutamate [RN:R00355]	L-aspartate; 2-oxoglutarate	oxaloacetate; L-glutamate	464.33|full	k141_2036612_53
Guaymas_MAG_P_004	WOR-3	E44-bin80	Sulfur cycling enzymes (detailed)	Metabolism of organic sulfur | Homocysteine -> Methionine	metH	5-methyltetrahydrofolate--homocysteine methyltransferase	K00548.hmm	K00548	5-methyltetrahydrofolate + L-homocysteine = tetrahydrofolate + L-methionine [RN:R00946]	5-methyltetrahydrofolate; L-homocysteine	tetrahydrofolate; L-methionine	272.87|domain	k141_4592803_2
Guaymas_MAG_P_004	WOR-3	E44-bin80	Sulfur cycling enzymes (detailed)	Metabolism of organic sulfur | SAH (S-adenosyl-L-homocysteine) -> Homocysteine	ahcY	adenosylhomocysteinase	K01251.hmm	K01251	S-adenosyl-L-homocysteine + H2O = L-homocysteine + adenosine [RN:R00192]	S-adenosyl-L-homocysteine	L-homocysteine; adenosine	73.23|full	k141_1947626_86
Guaymas_MAG_P_004	WOR-3	E44-bin80	Sulfur cycling enzymes (detailed)	Metabolism of organic sulfur | SAH (S-adenosyl-L-homocysteine) -> SRH (S-ribosylhomocysteine)	mtnN	adenosylhomocysteine nucleosidase	K01243.hmm	K01243	S-adenosyl-L-homocysteine + H2O = S-ribosyl-L-homocysteine + adenine	S-adenosyl-L-homocysteine	S-ribosyl-L-homocysteine; adenine	107.13|domain	k141_7344167_13
Guaymas_MAG_P_004	WOR-3	E44-bin80	Sulfur cycling enzymes (detailed)	Sulfur-related amino acid metabolism | Cysteine -> Sulfide	cysM	S-sulfo-L-cysteine synthase (O-acetyl-L-serine-dependent)	K12339.hmm	K12339	O-acetyl-L-serine + hydrogen sulfide = L-cysteine + acetate [RN:R00897]	O-acetyl-L-serine; hydrogen sulfide	L-cysteine; acetate	410.00|domain	k141_6322554_3
Guaymas_MAG_P_004	WOR-3	E44-bin80	Sulfur cycling enzymes (detailed)	Sulfur-related amino acid metabolism | Cysteine -> Sulfide	dcyD	D-cysteine desulfhydrase	K05396.hmm	K05396	D-cysteine + H2O = sulfide + NH3 + pyruvate [RN:R01874]	D-cysteine	sulfide; NH3; pyruvate	359.70|full	k141_4752918_15
Guaymas_MAG_P_004	WOR-3	E44-bin80	Sulfur cycling enzymes (detailed)	Sulfur-related amino acid metabolism | Methionine -> Methanethiol	megL	methionine gamma-lyase	PF01053.hmm	N/A	L-methionine + H2O = methanethiol + 2-oxobutanoate + ammonium	L-methionine	methanethiol; 2-oxobutanoate; ammonium	432.5|full	k141_7485555_16
Guaymas_MAG_P_004	WOR-3	E44-bin80	Sulfur cycling enzymes (detailed)	Sulfur-related amino acid metabolism | Methionine -> SAMe (S-adenosyl-L-methionine)	metK	S-adenosylmethionine synthetase	K00789.hmm	K00789	ATP + L-methionine + H2O = phosphate + diphosphate + S-adenosyl-L-methionine [RN:R00177]	ATP; L-methionin	phosphate; diphosphate; S-adenosyl-L-methionine	18.10|full	k141_1947626_85
Guaymas_MAG_P_005	Planctomycetota	Pirellulales	Amino acid utilization	4-aminobutyrate aminotransferase and related aminotransferases	4-aminobutyrate aminotransferase and related aminotransferases	4-aminobutyrate aminotransferase and related aminotransferases	K00823.hmm, K07250.hmm, K13524.hmm, K14268.hmm, K03918.hmm	K00823, K07250, K13524, K14268, K03918	4-aminobutanoate + 2-oxoglutarate = succinate semialdehyde + L-glutamate [RN:R01648]	4-aminobutanoate; 2-oxoglutarate	succinate semialdehyde; L-glutamate	609.33|domain, 639.10|domain, 436.80|full, 825.23|full, 369.10|full	k141_8035279_10
Guaymas_MAG_P_005	Planctomycetota	Pirellulales	Amino acid utilization	Phosphoserine aminotransferase	phosphoserine aminotransferase	phosphoserine aminotransferase	K00831.hmm	K00831	O-phospho-L-serine + 2-oxoglutarate = 3-phosphooxypyruvate + L-glutamate [RN:R04173]; 4-phosphooxy-L-threonine + 2-oxoglutarate = (3R)-3-hydroxy-2-oxo-4-phosphooxybutanoate + L-glutamate [RN:R05085]	O-phospho-L-serine; 2-oxoglutarate; 4-phosphooxy-L-threonine	3-phosphooxypyruvate; L-glutamate; (3R)-3-hydroxy-2-oxo-4-phosphooxybutanoate	137.97|full	k141_2577479_9
Guaymas_MAG_P_005	Planctomycetota	Pirellulales	Amino acid utilization	Ornithine/acetylornithine aminotransferase	ornithine/acetylornithine aminotransferase	ornithine/acetylornithine aminotransferase	K00819.hmm, K00821.hmm, K05830.hmm, K00840.hmm	K00819, K00821, K05830, K00840	L-ornithine + a 2-oxo carboxylate = L-glutamate 5-semialdehyde + an L-amino acid [RN:R01343]	L-ornithine; 2-oxo carboxylate	L-glutamate 5-semialdehyde; L-amino acid	490.03|full, 483.83|domain, 505.00|domain, 704.00|domain	k141_7877862_7
Guaymas_MAG_P_005	Planctomycetota	Pirellulales	Amino acid utilization	Branched-chain amino acid aminotransferase/4-amino-4-deoxychorismate lyase	branched-chain amino acid aminotransferase/4-amino-4-deoxychorismate lyase	branched-chain amino acid aminotransferase/4-amino-4-deoxychorismate lyase	K00826.hmm, K02619.hmm, K03342.hmm	K00826, K02619, K03342	L-leucine + 2-oxoglutarate = 4-methyl-2-oxopentanoate + L-glutamate [RN:R01090]	L-leucine; 2-oxoglutarate	4-methyl-2-oxopentanoate; L-glutamate	188.77|full, 187.00|full, 522.93|full	k141_3552101_7
Guaymas_MAG_P_005	Planctomycetota	Pirellulales	Amino acid utilization	Aspartate/tyrosine/aromatic aminotransferase	aspartate/tyrosine/aromatic aminotransferase	aspartate/tyrosine/aromatic aminotransferase	K00812.hmm, K00813.hmm, K11358.hmm, K00832.hmm	K00812, K00813, K11358, K00832	L-aspartate + 2-oxoglutarate = oxaloacetate + L-glutamate [RN:R00355]	L-aspartate; 2-oxoglutarate	oxaloacetate; L-glutamate	464.33|full, 530.40|full, 342.60|full, 553.10|full	k141_5260021_11
Guaymas_MAG_P_005	Planctomycetota	Pirellulales	Amino acid utilization	Histidinol-phosphate/aromatic aminotransferase	histidinol-phosphate/aromatic aminotransferase	histidinol-phosphate/aromatic aminotransferase	K00817.hmm	K00817	L-histidinol phosphate + 2-oxoglutarate = 3-(imidazol-4-yl)-2-oxopropyl phosphate + L-glutamate [RN:R03243]	L-histidinol phosphate; 2-oxoglutarate	3-(imidazol-4-yl)-2-oxopropyl phosphate; L-glutamate	289.63|full	k141_4641036_3
Guaymas_MAG_P_005	Planctomycetota	Pirellulales	Aromatics degradation	Phenol => Benzoyl-CoA	ubiX	flavin prenyltransferase	K03186.hmm	K03186	dimethylallyl phosphate + FMNH2 = prenylated FMNH2 + phosphate [RN:R11225]	dimethylallyl phosphate; FMNH2	prenylated FMNH2; phosphate	125.70|full	k141_4641036_10
Guaymas_MAG_P_005	Planctomycetota	Pirellulales	C1 metabolism	Formaldehyde oxidation	fae	5,6,7,8-tetrahydromethanopterin hydro-lyase	TIGR03126.hmm	K10713	5,6,7,8-tetrahydromethanopterin + formaldehyde = 5,10-methylenetetrahydromethanopterin + H2O [RN:R08058]	5,6,7,8-tetrahydromethanopterin; formaldehyde	5,10-methylenetetrahydromethanopterin; H2O	31.15|full	k141_2729546_6
Guaymas_MAG_P_005	Planctomycetota	Pirellulales	Chlorite reduction	Chlorite reduction	cld	chlorite dismutase	PF06778.hmm	K09162	chloride + O2 = chlorite [RN:R05721]	chloride; O2	chlorite	65|full	k141_4781059_3
Guaymas_MAG_P_005	Planctomycetota	Pirellulales	Chlorite reduction	Chlorite reduction	cld	chlorite dismutase	PF06778.hmm	K09162	chloride + O2 = chlorite [RN:R05721]	chloride; O2	chlorite	65|full	k141_7810501_12
Guaymas_MAG_P_005	Planctomycetota	Pirellulales	Complex carbon degradation	Cellulose degrading	beta-glucosidase	beta-glucosidase	K01188.hmm, K05349.hmm, K05350.hmm	K01188, K05349, K05350	Hydrolysis of terminal, non-reducing beta-D-glucosyl residues with release of beta-D-glucose	N/A	N/A	695.13|domain, 314.90|full, 584.90|domain	k141_111340_3
Guaymas_MAG_P_005	Planctomycetota	Pirellulales	Complex carbon degradation	Other oligosaccharide degrading	beta-xylosidase	beta-xylosidase	K01198.hmm	K01198	Hydrolysis of (1->4)-beta-D-xylans, to remove successive D-xylose residues from the non-reducing termini	N/A	N/A	184.60|domain	k141_2171321_1
Guaymas_MAG_P_005	Planctomycetota	Pirellulales	Complex carbon degradation	Amylolytic enzymes	isoamylase	isoamylase	K01214.hmm	K01214	Hydrolysis of (1->6)-alpha-D-glucosidic branch linkages in glycogen, amylopectin and their beta-limit dextrins	N/A	N/A	962.67|full	k141_7036440_8
Guaymas_MAG_P_005	Planctomycetota	Pirellulales	Complex carbon degradation	Chitin degrading	chitiniase	chitiniase	K01183.hmm, K13381.hmm	K01183, K13381	Random endo-hydrolysis of N-acetyl-beta-D-glucosaminide (1->4)-beta-linkages in chitin and chitodextrins	N/A	N/A	121.47|full, 339.03|domain	k141_3117620_1
Guaymas_MAG_P_005	Planctomycetota	Pirellulales	Fermentation	Lactate utilization	ldh	L-lactate dehydrogenase	K00016.hmm	K00016	(S)-lactate + NAD+ = pyruvate + NADH + H+ [RN:R00703]	(S)-lactate; NAD+	pyruvate; NADH; H+	317.10|full	k141_4738023_10
Guaymas_MAG_P_005	Planctomycetota	Pirellulales	Fermentation	Acetogenesis	ack	acetate kinase	TIGR00016.hmm	K00925	ATP + acetate = ADP + acetyl phosphate [RN:R00315]	ATP; acetate	ADP; acetyl phosphate	146.10|full	k141_4738023_3
Guaymas_MAG_P_005	Planctomycetota	Pirellulales	Fermentation	Acetogenesis	ack	acetate kinase	TIGR00016.hmm	K00925	ATP + acetate = ADP + acetyl phosphate [RN:R00315]	ATP; acetate	ADP; acetyl phosphate	146.10|full	k141_3432035_5
Guaymas_MAG_P_005	Planctomycetota	Pirellulales	Fermentation	Acetogenesis	ack	acetate kinase	TIGR00016.hmm	K00925	ATP + acetate = ADP + acetyl phosphate [RN:R00315]	ATP; acetate	ADP; acetyl phosphate	146.10|full	k141_6072554_1
Guaymas_MAG_P_005	Planctomycetota	Pirellulales	Fermentation	Acetate to acetyl-CoA	acs	acetyl-CoA synthetase	TIGR02188.hmm	K01895	ATP + acetate + CoA = AMP + diphosphate + acetyl-CoA [RN:R00235]	ATP; acetate; CoA	AMP; diphosphate; acetyl-CoA	684.65|full	k141_4656356_22
Guaymas_MAG_P_005	Planctomycetota	Pirellulales	Iron cycling	Iron reduction	FmnB	FmnB	FmnB.hmm	N/A	Iron reduction	N/A	N/A	33|full	k141_5260021_20
Guaymas_MAG_P_005	Planctomycetota	Pirellulales	Iron cycling	Iron reduction	FmnB	FmnB	FmnB.hmm	N/A	Iron reduction	N/A	N/A	33|full	k141_1198122_1
Guaymas_MAG_P_005	Planctomycetota	Pirellulales	Iron cycling	Iron reduction	FmnB	FmnB	FmnB.hmm	N/A	Iron reduction	N/A	N/A	33|full	k141_2697108_1
Guaymas_MAG_P_005	Planctomycetota	Pirellulales	Iron cycling	Iron reduction	FmnB	FmnB	FmnB.hmm	N/A	Iron reduction	N/A	N/A	33|full	k141_7036440_19
Guaymas_MAG_P_005	Planctomycetota	Pirellulales	Iron cycling	Iron reduction	DmkB	DmkB	DmkB.hmm	N/A	Iron reduction	N/A	N/A	25|full	k141_7528383_25
Guaymas_MAG_P_005	Planctomycetota	Pirellulales	Iron cycling	Iron reduction	DmkB	DmkB	DmkB.hmm	N/A	Iron reduction	N/A	N/A	25|full	k141_7439703_9
Guaymas_MAG_P_005	Planctomycetota	Pirellulales	Oxidative phosphorylation	Complex I (NADH-quinone oxidoreductase)	nuoA	NADH-quinone oxidoreductase subunit A	K00330.hmm	K00330	NADH + ubiquinone + 6 H+[side 1] = NAD+ + ubiquinol + 7 H+[side 2] [RN:R11945]	NADH; ubiquinone; H+	NAD+; ubiquinol; H+	120.27|full	k141_7849335_2
Guaymas_MAG_P_005	Planctomycetota	Pirellulales	Oxidative phosphorylation	Complex I (NADH-quinone oxidoreductase)	nuoA	NADH-quinone oxidoreductase subunit A	K00330.hmm	K00330	NADH + ubiquinone + 6 H+[side 1] = NAD+ + ubiquinol + 7 H+[side 2] [RN:R11945]	NADH; ubiquinone; H+	NAD+; ubiquinol; H+	120.27|full	k141_3274420_2
Guaymas_MAG_P_005	Planctomycetota	Pirellulales	Oxidative phosphorylation	Complex I (NADH-quinone oxidoreductase)	nuoB	NADH-quinone oxidoreductase subunit B	K00331.hmm	K00331	NADH + ubiquinone + 6 H+[side 1] = NAD+ + ubiquinol + 7 H+[side 2] [RN:R11945]	NADH; ubiquinone; H+	NAD+; ubiquinol; H+	263.03|domain	k141_751592_3
Guaymas_MAG_P_005	Planctomycetota	Pirellulales	Oxidative phosphorylation	Complex I (NADH-quinone oxidoreductase)	nuoB	NADH-quinone oxidoreductase subunit B	K00331.hmm	K00331	NADH + ubiquinone + 6 H+[side 1] = NAD+ + ubiquinol + 7 H+[side 2] [RN:R11945]	NADH; ubiquinone; H+	NAD+; ubiquinol; H+	263.03|domain	k141_3274420_3
Guaymas_MAG_P_005	Planctomycetota	Pirellulales	Oxidative phosphorylation	Complex II (Succinate dehydrogenase/Fumarate reductase)	sdhC	succinate dehydrogenase / fumarate reductase, cytochrome b subunit	K00241.hmm	K00241	succinate + a quinone = fumarate + a quinol [RN:R02164]	succinate; quinone	fumarate; quinol	43.60|domain	k141_6225668_3
Guaymas_MAG_P_005	Planctomycetota	Pirellulales	Oxidative phosphorylation	Complex III (Cytochrome c reductase)	petB	ubiquinol-cytochrome c reductase cytochrome b/c1 subunit	K00412.hmm	K00412	quinol + 2 ferricytochrome c = quinone + 2 ferrocytochrome c + 2 H+[side 2]	quinol; ferricytochrome c	quinone; ferrocytochrome c; H+	297.67|domain	k141_7375486_3
Guaymas_MAG_P_005	Planctomycetota	Pirellulales	Oxidative phosphorylation	Complex V (F-type H+-transporting ATPase)	atpA (F-type)	F-type H+/Na+-transporting ATPase subunit alpha	K02111.hmm	K02111	ATP + H2O + 4 H+[side 1] = ADP + phosphate + 4 H+[side 2]	ATP; H2O; H+	ADP; phosphate; H+	431.80|domain	k141_5971608_3
Guaymas_MAG_P_005	Planctomycetota	Pirellulales	Oxidative phosphorylation	Complex V (F-type H+-transporting ATPase)	atpD (F-type)	F-type H+/Na+-transporting ATPase subunit beta	K02112.hmm	K02112	ATP + H2O + 4 H+[side 1] = ADP + phosphate + 4 H+[side 2]	ATP; H2O; H+	ADP; phosphate; H+	482.47|domain	k141_1109937_2
Guaymas_MAG_P_005	Planctomycetota	Pirellulales	Oxygen metabolism (Oxidative phosphorylation Complex IV)	Oxygen metabolism - cytochrome c oxidase, caa3-type	coxB	cytochrome c oxidase subunit II	TIGR02866.hmm	K02275	4 ferrocytochrome c + O2 + 4 H+ = 4 ferricytochrome c + 2 H2O [RN:R00081]	ferrocytochrome c; O2; H+	ferricytochrome c; H2O	144.30|full	k141_925278_22
Guaymas_MAG_P_005	Planctomycetota	Pirellulales	Sulfur cycling enzymes (detailed)	Dissimilatory sulfur metabolism | Thiosulfate oxidation	soxX	L-cysteine S-thiosulfotransferase	soxX.hmm	K17223	[SoxY protein]-L-cysteine + thiosulfate + 2 ferricytochrome c = [SoxY protein]-S-sulfosulfanyl-L-cysteine + 2 ferrocytochrome c + 2 H+ [RN:R12163]; [SoxY protein]-S-sulfanyl-L-cysteine + thiosulfate + 2 ferricytochrome c = [SoxY protein]-S-(2-sulfodisulfanyl)-L-cysteine + 2 ferrocytochrome c + 2 H+ [RN:R12164]	[SoxY protein]-L-cysteine; thiosulfate; ferricytochrome c; [SoxY protein]-S-sulfanyl-L-cysteine	[SoxY protein]-S-sulfosulfanyl-L-cysteine; ferrocytochrome c; H+; [SoxY protein]-S-(2-sulfodisulfanyl)-L-cysteine	61.00|full	k141_925278_18
Guaymas_MAG_P_005	Planctomycetota	Pirellulales	Sulfur cycling enzymes (detailed)	Assimilatory sulfur metabolism| Sulfate <-> APS (Adenosine 5'-phosphosulfate)	cysD	sulfate adenylyltransferase subunit 2	K00957.hmm	K00957	ATP + sulfate = diphosphate + adenylyl sulfate [RN:R00529]	ATP; sulfate	diphosphate; adenylyl sulfate	190.13|domain	k141_5141055_11
Guaymas_MAG_P_005	Planctomycetota	Pirellulales	Sulfur cycling enzymes (detailed)	Assimilatory sulfur metabolism| Sulfate <-> APS (Adenosine 5'-phosphosulfate)	cysN	sulfate adenylyltransferase subunit 1	K00956.hmm	K00956	ATP + sulfate = diphosphate + adenylyl sulfate [RN:R00529]	ATP; sulfate	diphosphate; adenylyl sulfate	537.13|domain	k141_5141055_10
Guaymas_MAG_P_005	Planctomycetota	Pirellulales	Sulfur cycling enzymes (detailed)	Assimilatory sulfur metabolism| Sulfate <-> APS (Adenosine 5'-phosphosulfate)	cysNC	bifunctional enzyme CysN/CysC	K00955.hmm	K00955	ATP + sulfate = diphosphate + adenylyl sulfate [RN:R00529]	ATP; sulfate	diphosphate; adenylyl sulfate	736.20|full	k141_5141055_10
Guaymas_MAG_P_005	Planctomycetota	Pirellulales	Sulfur cycling enzymes (detailed)	Assimilatory sulfur metabolism| APS (Adenosine 5'-phosphosulfate) <-> PAPS (3'-Phosphoadenosine 5'-phosphosulfate)	cysC	adenylylsulfate kinase	K00860.hmm	K00860	ATP + adenylyl sulfate = ADP + 3'-phosphoadenylyl sulfate [RN:R00509]	ATP; adenylyl sulfate	ADP; 3'-phosphoadenylyl sulfate	330.53|domain	k141_8077619_22
Guaymas_MAG_P_005	Planctomycetota	Pirellulales	Sulfur cycling enzymes (detailed)	Assimilatory sulfur metabolism| APS (Adenosine 5'-phosphosulfate) <-> PAPS (3'-Phosphoadenosine 5'-phosphosulfate)	cysNC	bifunctional enzyme CysN/CysC	K00955.hmm	K00955	ATP + adenylyl sulfate = ADP + 3'-phosphoadenylyl sulfate [RN:R00509]	ATP; adenylyl sulfate	ADP; 3'-phosphoadenylyl sulfate	736.20|full	k141_5141055_10
Guaymas_MAG_P_005	Planctomycetota	Pirellulales	Sulfur cycling enzymes (detailed)	Assimilatory sulfur metabolism| PAPS (3'-Phosphoadenosine 5'-phosphosulfate) <-> Sulfite	cysH	phosphoadenosine phosphosulfate reductase	K00390.hmm	K00390	3'-phosphoadenosine 5'-phosphosulfate + sulfite + thioredoxin disulfide = 3'-phosphoadenylyl sulfate + thioredoxin [RN:R02021]	3'-Phosphoadenosine 5'-phosphosulfate; sulfite; thioredoxin disulfide	3'-phosphoadenylyl sulfate; thioredoxin	163.33|full	k141_2693954_23
Guaymas_MAG_P_005	Planctomycetota	Pirellulales	Sulfur cycling enzymes (detailed)	Assimilatory sulfur metabolism| PAPS (3'-Phosphoadenosine 5'-phosphosulfate) <-> Sulfite	cysH	phosphoadenosine phosphosulfate reductase	K00390.hmm	K00390	3'-phosphoadenosine 5'-phosphosulfate + sulfite + thioredoxin disulfide = 3'-phosphoadenylyl sulfate + thioredoxin [RN:R02021]	3'-Phosphoadenosine 5'-phosphosulfate; sulfite; thioredoxin disulfide	3'-phosphoadenylyl sulfate; thioredoxin	163.33|full	k141_3368859_1
Guaymas_MAG_P_005	Planctomycetota	Pirellulales	Sulfur cycling enzymes (detailed)	Assimilatory sulfur metabolism| Sulfide -> Cysteine	cysK	cysteine synthase	K01738.hmm	K01738	O-acetyl-L-serine + hydrogen sulfide = L-cysteine + acetate [RN:R00897]	O-acetyl-L-serine; hydrogen sulfide	L-cysteine; acetate	424.83|domain	k141_1771423_5
Guaymas_MAG_P_005	Planctomycetota	Pirellulales	Sulfur cycling enzymes (detailed)	DMSO metabolism | DMS (Dimethyl sulfide) <-> Methanethiol	dmoB	dimethyl-sulfide monooxygenase subunit B	PF01613.hmm	N/A	dimethyl sulfide + O2 + NADH + H+ = methanethiol + formaldehyde + NAD+ + H2O [RN:R09786]	dimethyl sulfide; O2; NADH	methanethiol; formaldehyde; NAD+	50.1|full	k141_5101319_18
Guaymas_MAG_P_005	Planctomycetota	Pirellulales	Sulfur cycling enzymes (detailed)	Metabolism of organic sulfur | Cysteine <-> 3-mercaptopyruvate	aspB	aspartate aminotransferase	K00812.hmm	K00812	L-aspartate + 2-oxoglutarate = oxaloacetate + L-glutamate [RN:R00355]	L-aspartate; 2-oxoglutarate	oxaloacetate; L-glutamate	464.33|full	k141_5260021_11
Guaymas_MAG_P_005	Planctomycetota	Pirellulales	Sulfur cycling enzymes (detailed)	Metabolism of organic sulfur | Cystathionine -> Homocysteine	malY	cysteine-S-conjugate beta-lyase	K14155.hmm	K14155	L-cystathionine + H2O = L-homocysteine + pyruvate + ammonium	L-cystathionine	L-homocysteine; pyruvate; ammonium	285.60|full	k141_1425208_4
Guaymas_MAG_P_005	Planctomycetota	Pirellulales	Sulfur cycling enzymes (detailed)	Metabolism of organic sulfur | Cystathionine -> Homocysteine	metC	cysteine-S-conjugate beta-lyase	K01760.hmm	K01760	L-cystathionine + H2O = L-homocysteine + pyruvate + ammonium	L-cystathionine	L-homocysteine; pyruvate; ammonium	490.93|domain	k141_6850952_10
Guaymas_MAG_P_005	Planctomycetota	Pirellulales	Sulfur cycling enzymes (detailed)	Metabolism of organic sulfur | Homocysteine -> Methionine	metH	5-methyltetrahydrofolate--homocysteine methyltransferase	K00548.hmm	K00548	5-methyltetrahydrofolate + L-homocysteine = tetrahydrofolate + L-methionine [RN:R00946]	5-methyltetrahydrofolate; L-homocysteine	tetrahydrofolate; L-methionine	272.87|domain	k141_6739804_14
Guaymas_MAG_P_005	Planctomycetota	Pirellulales	Sulfur cycling enzymes (detailed)	Metabolism of organic sulfur | Homocysteine -> Methionine	metH	5-methyltetrahydrofolate--homocysteine methyltransferase	K00548.hmm	K00548	5-methyltetrahydrofolate + L-homocysteine = tetrahydrofolate + L-methionine [RN:R00946]	5-methyltetrahydrofolate; L-homocysteine	tetrahydrofolate; L-methionine	272.87|domain	k141_2577479_1
Guaymas_MAG_P_005	Planctomycetota	Pirellulales	Sulfur cycling enzymes (detailed)	Metabolism of organic sulfur | SAH (S-adenosyl-L-homocysteine) -> Homocysteine	ahcY	adenosylhomocysteinase	K01251.hmm	K01251	S-adenosyl-L-homocysteine + H2O = L-homocysteine + adenosine [RN:R00192]	S-adenosyl-L-homocysteine	L-homocysteine; adenosine	73.23|full	k141_4656356_18
Guaymas_MAG_P_005	Planctomycetota	Pirellulales	Sulfur cycling enzymes (detailed)	Sulfur-related amino acid metabolism | Cysteine -> Sulfide	cysK	cysteine synthase	K01738.hmm	K01738	O-acetyl-L-serine + hydrogen sulfide = L-cysteine + acetate [RN:R00897]	O-acetyl-L-serine; hydrogen sulfide	L-cysteine; acetate	424.83|domain	k141_1771423_5
Guaymas_MAG_P_005	Planctomycetota	Pirellulales	Sulfur cycling enzymes (detailed)	Sulfur-related amino acid metabolism | Cysteine -> Sulfide	malY	cysteine-S-conjugate beta-lyase	K14155.hmm	K14155	L-cystathionine + H2O = L-homocysteine + pyruvate + ammonium	L-cystathionine	L-homocysteine; pyruvate; ammonium	285.60|full	k141_1425208_4
Guaymas_MAG_P_005	Planctomycetota	Pirellulales	Sulfur cycling enzymes (detailed)	Sulfur-related amino acid metabolism | Cysteine -> Sulfide	metC	cysteine-S-conjugate beta-lyase	K01760.hmm	K01760	L-cysteine + H2O = pyruvate + hydrogen sulfide + ammonium	L-cysteine	pyruvate; hydrogen sulfide; ammonium	490.93|domain	k141_6850952_10
Guaymas_MAG_P_005	Planctomycetota	Pirellulales	Sulfur cycling enzymes (detailed)	Sulfur-related amino acid metabolism | Methionine -> Methanethiol	megL	methionine gamma-lyase	PF01053.hmm	N/A	L-methionine + H2O = methanethiol + 2-oxobutanoate + ammonium	L-methionine	methanethiol; 2-oxobutanoate; ammonium	432.5|full	k141_6850952_10
Guaymas_MAG_P_005	Planctomycetota	Pirellulales	Sulfur cycling enzymes (detailed)	Sulfur-related amino acid metabolism | Methionine -> SAMe (S-adenosyl-L-methionine)	metK	S-adenosylmethionine synthetase	K00789.hmm	K00789	ATP + L-methionine + H2O = phosphate + diphosphate + S-adenosyl-L-methionine [RN:R00177]	ATP; L-methionin	phosphate; diphosphate; S-adenosyl-L-methionine	18.10|full	k141_7528383_12
Guaymas_MAG_P_006	Chloroflexota	VGOG01	Amino acid utilization	4-aminobutyrate aminotransferase and related aminotransferases	4-aminobutyrate aminotransferase and related aminotransferases	4-aminobutyrate aminotransferase and related aminotransferases	K00823.hmm, K07250.hmm, K13524.hmm, K14268.hmm, K03918.hmm	K00823, K07250, K13524, K14268, K03918	4-aminobutanoate + 2-oxoglutarate = succinate semialdehyde + L-glutamate [RN:R01648]	4-aminobutanoate; 2-oxoglutarate	succinate semialdehyde; L-glutamate	609.33|domain, 639.10|domain, 436.80|full, 825.23|full, 369.10|full	k141_789347_15
Guaymas_MAG_P_006	Chloroflexota	VGOG01	Amino acid utilization	4-aminobutyrate aminotransferase and related aminotransferases	4-aminobutyrate aminotransferase and related aminotransferases	4-aminobutyrate aminotransferase and related aminotransferases	K00823.hmm, K07250.hmm, K13524.hmm, K14268.hmm, K03918.hmm	K00823, K07250, K13524, K14268, K03918	4-aminobutanoate + 2-oxoglutarate = succinate semialdehyde + L-glutamate [RN:R01648]	4-aminobutanoate; 2-oxoglutarate	succinate semialdehyde; L-glutamate	609.33|domain, 639.10|domain, 436.80|full, 825.23|full, 369.10|full	k141_789347_15
Guaymas_MAG_P_006	Chloroflexota	VGOG01	Amino acid utilization	Aminotransferase class I and II	aminotransferase class I and II	aminotransferase class I and II	K05825.hmm	K05825	L-2-aminoadipate + 2-oxoglutarate = 2-oxoadipate + L-glutamate [RN:R01939]	L-2-aminoadipate; 2-oxoglutarate	2-oxoadipate; L-glutamate	392.87|domain	k141_3551780_30
Guaymas_MAG_P_006	Chloroflexota	VGOG01	Amino acid utilization	Branched-chain amino acid aminotransferase/4-amino-4-deoxychorismate lyase	branched-chain amino acid aminotransferase/4-amino-4-deoxychorismate lyase	branched-chain amino acid aminotransferase/4-amino-4-deoxychorismate lyase	K00826.hmm, K02619.hmm, K03342.hmm	K00826, K02619, K03342	L-leucine + 2-oxoglutarate = 4-methyl-2-oxopentanoate + L-glutamate [RN:R01090]	L-leucine; 2-oxoglutarate	4-methyl-2-oxopentanoate; L-glutamate	188.77|full, 187.00|full, 522.93|full	k141_1242057_8
Guaymas_MAG_P_006	Chloroflexota	VGOG01	Amino acid utilization	Serine-pyruvate aminotransferase/archaeal aspartate aminotransferase	serine-pyruvate aminotransferase/archaeal aspartate aminotransferase	serine-pyruvate aminotransferase/archaeal aspartate aminotransferase	K00830.hmm	K00830	L-alanine + glyoxylate = pyruvate + glycine [RN:R00369]	L-alanine; glyoxylate	pyruvate; glycine	418.23|domain	k141_5811963_5
Guaymas_MAG_P_006	Chloroflexota	VGOG01	Aromatics degradation	Phenol => Benzoyl-CoA	ubiX	flavin prenyltransferase	K03186.hmm	K03186	dimethylallyl phosphate + FMNH2 = prenylated FMNH2 + phosphate [RN:R11225]	dimethylallyl phosphate; FMNH2	prenylated FMNH2; phosphate	125.70|full	k141_4234427_26
Guaymas_MAG_P_006	Chloroflexota	VGOG01	C1 metabolism	Formate oxidation	fdoG	formate dehydrogenase major subunit	K00123.hmm	K00123	formate + NAD+ = CO2 + NADH [RN:R00519]	formate; NAD+ [CPD:C00003]	CO2; NADH	841.13|full	k141_3784990_13
Guaymas_MAG_P_006	Chloroflexota	VGOG01	C1 metabolism	Formate oxidation	fdoG	formate dehydrogenase major subunit	K00123.hmm	K00123	formate + NAD+ = CO2 + NADH [RN:R00519]	formate; NAD+ [CPD:C00003]	CO2; NADH	841.13|full	k141_2862867_12
Guaymas_MAG_P_006	Chloroflexota	VGOG01	C1 metabolism	Formate oxidation	fdoG	formate dehydrogenase major subunit	K00123.hmm	K00123	formate + NAD+ = CO2 + NADH [RN:R00519]	formate; NAD+ [CPD:C00003]	CO2; NADH	841.13|full	k141_3551780_63
Guaymas_MAG_P_006	Chloroflexota	VGOG01	C1 metabolism	Formate oxidation	fdhA	formate dehydrogenase (coenzyme F420) alpha subunit	K22516.hmm	K22516	formate + oxidized coenzyme F420 = CO2 + reduced coenzyme F420 [RN:R10797]	formate; oxidized coenzyme F420	CO2; reduced coenzyme F420	937.40|full	k141_2862867_12
Guaymas_MAG_P_006	Chloroflexota	VGOG01	C1 metabolism	Formate oxidation	fdhA	formate dehydrogenase (coenzyme F420) alpha subunit	K22516.hmm	K22516	formate + oxidized coenzyme F420 = CO2 + reduced coenzyme F420 [RN:R10797]	formate; oxidized coenzyme F420	CO2; reduced coenzyme F420	937.40|full	k141_3784990_13
Guaymas_MAG_P_006	Chloroflexota	VGOG01	C1 metabolism	Formate oxidation	fdhA	formate dehydrogenase (coenzyme F420) alpha subunit	K22516.hmm	K22516	formate + oxidized coenzyme F420 = CO2 + reduced coenzyme F420 [RN:R10797]	formate; oxidized coenzyme F420	CO2; reduced coenzyme F420	937.40|full	k141_3551780_63
Guaymas_MAG_P_006	Chloroflexota	VGOG01	C1 metabolism	Formate oxidation	fdhB	formate dehydrogenase (coenzyme F420) beta subunit	K00125.hmm	K00125	formate + oxidized coenzyme F420 = CO2 + reduced coenzyme F420 [RN:R10797]	formate; oxidized coenzyme F420	CO2; reduced coenzyme F420	209.97|full	k141_1715805_13
Guaymas_MAG_P_006	Chloroflexota	VGOG01	C1 metabolism	Formate oxidation	fdhB	formate dehydrogenase (coenzyme F420) beta subunit	K00125.hmm	K00125	formate + oxidized coenzyme F420 = CO2 + reduced coenzyme F420 [RN:R10797]	formate; oxidized coenzyme F420	CO2; reduced coenzyme F420	209.97|full	k141_2862867_11
Guaymas_MAG_P_006	Chloroflexota	VGOG01	C1 metabolism	Formate oxidation	fdhB	formate dehydrogenase (coenzyme F420) beta subunit	K00125.hmm	K00125	formate + oxidized coenzyme F420 = CO2 + reduced coenzyme F420 [RN:R10797]	formate; oxidized coenzyme F420	CO2; reduced coenzyme F420	209.97|full	k141_1977691_15
Guaymas_MAG_P_006	Chloroflexota	VGOG01	Carbon fixation	Wood Ljungdahl pathway	cdhD	acetyl-CoA decarbonylase/synthase, CODH/ACS complex subunit delta	K00194.hmm	K00194	a [methyl-Co(III) corrinoid Fe-S protein] + tetrahydrosarcinapterin = a [Co(I) corrinoid Fe-S protein] + 5-methyltetrahydrosarcinapterin [RN:R10385]	[methyl-Co(III) corrinoid Fe-S protein]; tetrahydrosarcinapterin	[Co(I) corrinoid Fe-S protein]; 5-methyltetrahydrosarcinapterin	344.50|full	k141_789347_5
Guaymas_MAG_P_006	Chloroflexota	VGOG01	Carbon fixation	Wood Ljungdahl pathway	cdhE	acetyl-CoA decarbonylase/synthase, CODH/ACS complex subunit gamma	K00197.hmm	K00197	a [methyl-Co(III) corrinoid Fe-S protein] + tetrahydrosarcinapterin = a [Co(I) corrinoid Fe-S protein] + 5-methyltetrahydrosarcinapterin [RN:R10385]	[methyl-Co(III) corrinoid Fe-S protein]; tetrahydrosarcinapterin	[Co(I) corrinoid Fe-S protein]; 5-methyltetrahydrosarcinapterin	361.33|full	k141_789347_6
Guaymas_MAG_P_006	Chloroflexota	VGOG01	Carbon fixation	Wood Ljungdahl pathway	cooS	anaerobic carbon-monoxide dehydrogenase catalytic subunit	K00198.hmm	K00198	a [methyl-Co(III) corrinoid Fe-S protein] + tetrahydrosarcinapterin = a [Co(I) corrinoid Fe-S protein] + 5-methyltetrahydrosarcinapterin [RN:R10385]	[methyl-Co(III) corrinoid Fe-S protein]; tetrahydrosarcinapterin	[Co(I) corrinoid Fe-S protein]; 5-methyltetrahydrosarcinapterin	544.77|full	k141_3363140_2
Guaymas_MAG_P_006	Chloroflexota	VGOG01	Carbon fixation	Reverse TCA cycle	aclA	ATP-citrate lyase alpha-subunit	acetate_citrate_lyase_aclA.hmm	K15230	ADP + phosphate + acetyl-CoA + oxaloacetate = ATP + citrate + CoA [RN:R00352]	ADP; phosphate; acetyl-CoA; oxaloacetate	ATP; citrate; CoA	215|full	k141_7844931_3
Guaymas_MAG_P_006	Chloroflexota	VGOG01	Carbon fixation	Reverse TCA cycle	aclB	ATP-citrate lyase beta-subunit	acetate_citrate_lyase_aclB.hmm	K15231	ADP + phosphate + acetyl-CoA + oxaloacetate = ATP + citrate + CoA [RN:R00352]	ADP; phosphate; acetyl-CoA; oxaloacetate	ATP; citrate; CoA	177|full	k141_7844931_4
Guaymas_MAG_P_006	Chloroflexota	VGOG01	Complex carbon degradation	Chitin degrading	hexosaminidase	hexosaminidase	K01207.hmm, K12373.hmm, K14459.hmm	K01207, K12373, K14459	Hydrolysis of terminal non-reducing N-acetyl-D-hexosamine residues in N-acetyl-beta-D-hexosaminides	N/A	N/A	253.67|domain, 86.50|full, 200.80|full	k141_1538975_1
[truncated: 2,457 more rows]
