# Supplementary material for: Metagenomic profiles of archaea and bacteria within thermal and geochemical gradients of the Guaymas Basin deep subsurface
Source: Nat Commun. 2023 Nov 27;14:7768. doi: 10.1038/s41467-023-43296-x (PMC10681998; doi:10.1038/s41467-023-43296-x)
Supplement: Supplementary file 10 — Supplementary Data 7 [file 41467_2023_43296_MOESM10_ESM.xlsx]

## Sheet: Supplementary Data 7
mag_name	domain	phylum	class	order	bgc_name	start	end	strand	product	length	contig
Guaymas_MAG_P_016	Archaea	Aenigmatarchaeota	Aenigmatarchaeia	CG10238-14	k141_1929570.region001	379	876	+	LAP	22148	k141_1929570
Guaymas_MAG_P_016	Archaea	Aenigmatarchaeota	Aenigmatarchaeia	CG10238-14	k141_1929570.region001	379	876	+	LAP	22148	k141_1929570
Guaymas_MAG_P_016	Archaea	Aenigmatarchaeota	Aenigmatarchaeia	CG10238-14	k141_1929570.region001	379	876	+	LAP	22148	k141_1929570
Guaymas_MAG_P_016	Archaea	Aenigmatarchaeota	Aenigmatarchaeia	CG10238-14	k141_1929570.region001	379	876	+	LAP	22148	k141_1929570
Guaymas_MAG_P_016	Archaea	Aenigmatarchaeota	Aenigmatarchaeia	CG10238-14	k141_1929570.region001	379	876	+	LAP	22148	k141_1929570
Guaymas_MAG_P_016	Archaea	Aenigmatarchaeota	Aenigmatarchaeia	CG10238-14	k141_1929570.region001	379	876	+	LAP	22148	k141_1929570
Guaymas_MAG_P_016	Archaea	Aenigmatarchaeota	Aenigmatarchaeia	CG10238-14	k141_1929570.region001	379	876	+	LAP	22148	k141_1929570
Guaymas_MAG_P_016	Archaea	Aenigmatarchaeota	Aenigmatarchaeia	CG10238-14	k141_1929570.region001	379	876	+	LAP	22148	k141_1929570
Guaymas_MAG_P_016	Archaea	Aenigmatarchaeota	Aenigmatarchaeia	CG10238-14	k141_1929570.region001	379	876	+	LAP	22148	k141_1929570
Guaymas_MAG_P_016	Archaea	Aenigmatarchaeota	Aenigmatarchaeia	CG10238-14	k141_1929570.region001	379	876	+	LAP	22148	k141_1929570
Guaymas_MAG_P_016	Archaea	Aenigmatarchaeota	Aenigmatarchaeia	CG10238-14	k141_1929570.region001	379	876	+	LAP	22148	k141_1929570
Guaymas_MAG_P_016	Archaea	Aenigmatarchaeota	Aenigmatarchaeia	CG10238-14	k141_1929570.region001	379	876	+	LAP	22148	k141_1929570
Guaymas_MAG_P_016	Archaea	Aenigmatarchaeota	Aenigmatarchaeia	CG10238-14	k141_1929570.region001	379	876	+	LAP	22148	k141_1929570
Guaymas_MAG_P_016	Archaea	Aenigmatarchaeota	Aenigmatarchaeia	CG10238-14	k141_1929570.region001	379	876	+	LAP	22148	k141_1929570
Guaymas_MAG_P_016	Archaea	Aenigmatarchaeota	Aenigmatarchaeia	CG10238-14	k141_1929570.region001	379	876	+	LAP	22148	k141_1929570
Guaymas_MAG_P_016	Archaea	Aenigmatarchaeota	Aenigmatarchaeia	CG10238-14	k141_1929570.region001	379	876	+	LAP	22148	k141_1929570
Guaymas_MAG_P_016	Archaea	Aenigmatarchaeota	Aenigmatarchaeia	CG10238-14	k141_1929570.region001	379	876	+	LAP	22148	k141_1929570
Guaymas_MAG_P_016	Archaea	Aenigmatarchaeota	Aenigmatarchaeia	CG10238-14	k141_1929570.region001	379	876	+	LAP	22148	k141_1929570
Guaymas_MAG_P_016	Archaea	Aenigmatarchaeota	Aenigmatarchaeia	CG10238-14	k141_1929570.region001	379	876	+	LAP	22148	k141_1929570
Guaymas_MAG_P_016	Archaea	Aenigmatarchaeota	Aenigmatarchaeia	CG10238-14	k141_1929570.region001	379	876	+	LAP	22148	k141_1929570
Guaymas_MAG_P_016	Archaea	Aenigmatarchaeota	Aenigmatarchaeia	CG10238-14	k141_1929570.region001	379	876	+	LAP	22148	k141_1929570
Guaymas_MAG_P_016	Archaea	Aenigmatarchaeota	Aenigmatarchaeia	CG10238-14	k141_1929570.region001	379	876	+	LAP	22148	k141_1929570
Guaymas_MAG_P_016	Archaea	Aenigmatarchaeota	Aenigmatarchaeia	CG10238-14	k141_1929570.region001	379	876	+	LAP	22148	k141_1929570
Guaymas_MAG_P_016	Archaea	Aenigmatarchaeota	Aenigmatarchaeia	CG10238-14	k141_1929570.region001	379	876	+	LAP	22148	k141_1929570
Guaymas_MAG_P_016	Archaea	Aenigmatarchaeota	Aenigmatarchaeia	CG10238-14	k141_1929570.region001	379	876	+	LAP	22148	k141_1929570
Guaymas_MAG_P_016	Archaea	Aenigmatarchaeota	Aenigmatarchaeia	CG10238-14	k141_1929570.region001	379	876	+	LAP	22148	k141_1929570
Guaymas_MAG_P_016	Archaea	Aenigmatarchaeota	Aenigmatarchaeia	CG10238-14	k141_1929570.region001	379	876	+	LAP	22148	k141_1929570
Guaymas_MAG_P_016	Archaea	Aenigmatarchaeota	Aenigmatarchaeia	CG10238-14	k141_1929570.region001	379	876	+	LAP	22148	k141_1929570
Guaymas_MAG_P_016	Archaea	Aenigmatarchaeota	Aenigmatarchaeia	CG10238-14	k141_1929570.region001	379	876	+	LAP	22148	k141_1929570
Guaymas_MAG_P_016	Archaea	Aenigmatarchaeota	Aenigmatarchaeia	CG10238-14	k141_1929570.region001	379	876	+	LAP	22148	k141_1929570
Guaymas_MAG_P_016	Archaea	Aenigmatarchaeota	Aenigmatarchaeia	CG10238-14	k141_1929570.region001	379	876	+	LAP	22148	k141_1929570
Guaymas_MAG_P_016	Archaea	Aenigmatarchaeota	Aenigmatarchaeia	CG10238-14	k141_1929570.region001	379	876	+	LAP	22148	k141_1929570
Guaymas_MAG_P_016	Archaea	Aenigmatarchaeota	Aenigmatarchaeia	CG10238-14	k141_1929570.region001	379	876	+	LAP	22148	k141_1929570
Guaymas_MAG_P_016	Archaea	Aenigmatarchaeota	Aenigmatarchaeia	CG10238-14	k141_1929570.region001	379	876	+	LAP	22148	k141_1929570
Guaymas_MAG_P_016	Archaea	Aenigmatarchaeota	Aenigmatarchaeia	CG10238-14	k141_1929570.region001	379	876	+	LAP	22148	k141_1929570
Guaymas_MAG_P_016	Archaea	Aenigmatarchaeota	Aenigmatarchaeia	CG10238-14	k141_1929570.region001	379	876	+	LAP	22148	k141_1929570
Guaymas_MAG_P_016	Archaea	Aenigmatarchaeota	Aenigmatarchaeia	CG10238-14	k141_1929570.region001	379	876	+	LAP	22148	k141_1929570
Guaymas_MAG_P_016	Archaea	Aenigmatarchaeota	Aenigmatarchaeia	CG10238-14	k141_1929570.region001	379	876	+	LAP	22148	k141_1929570
Guaymas_MAG_P_016	Archaea	Aenigmatarchaeota	Aenigmatarchaeia	CG10238-14	k141_1929570.region001	379	876	+	LAP	22148	k141_1929570
Guaymas_MAG_P_016	Archaea	Aenigmatarchaeota	Aenigmatarchaeia	CG10238-14	k141_1929570.region001	379	876	+	LAP	22148	k141_1929570
Guaymas_MAG_P_016	Archaea	Aenigmatarchaeota	Aenigmatarchaeia	CG10238-14	k141_1929570.region001	379	876	+	LAP	22148	k141_1929570
Guaymas_MAG_P_016	Archaea	Aenigmatarchaeota	Aenigmatarchaeia	CG10238-14	k141_1929570.region001	379	876	+	LAP	22148	k141_1929570
Guaymas_MAG_P_016	Archaea	Aenigmatarchaeota	Aenigmatarchaeia	CG10238-14	k141_1929570.region001	379	876	+	LAP	22148	k141_1929570
Guaymas_MAG_P_016	Archaea	Aenigmatarchaeota	Aenigmatarchaeia	CG10238-14	k141_1929570.region001	379	876	+	LAP	22148	k141_1929570
Guaymas_MAG_P_016	Archaea	Aenigmatarchaeota	Aenigmatarchaeia	CG10238-14	k141_1929570.region001	379	876	+	LAP	22148	k141_1929570
Guaymas_MAG_P_016	Archaea	Aenigmatarchaeota	Aenigmatarchaeia	CG10238-14	k141_1929570.region001	379	876	+	LAP	22148	k141_1929570
Guaymas_MAG_P_016	Archaea	Aenigmatarchaeota	Aenigmatarchaeia	CG10238-14	k141_1929570.region001	379	876	+	LAP	22148	k141_1929570
Guaymas_MAG_P_016	Archaea	Aenigmatarchaeota	Aenigmatarchaeia	CG10238-14	k141_1929570.region001	379	876	+	LAP	22148	k141_1929570
Guaymas_MAG_P_016	Archaea	Aenigmatarchaeota	Aenigmatarchaeia	CG10238-14	k141_1929570.region001	379	876	+	LAP	22148	k141_1929570
Guaymas_MAG_P_016	Archaea	Aenigmatarchaeota	Aenigmatarchaeia	CG10238-14	k141_1929570.region001	379	876	+	LAP	22148	k141_1929570
Guaymas_MAG_P_016	Archaea	Aenigmatarchaeota	Aenigmatarchaeia	CG10238-14	k141_1929570.region001	379	876	+	LAP	22148	k141_1929570
Guaymas_MAG_P_016	Archaea	Aenigmatarchaeota	Aenigmatarchaeia	CG10238-14	k141_1929570.region001	379	876	+	LAP	22148	k141_1929570
Guaymas_MAG_P_016	Archaea	Aenigmatarchaeota	Aenigmatarchaeia	CG10238-14	k141_1929570.region001	379	876	+	LAP	22148	k141_1929570
Guaymas_MAG_P_016	Archaea	Aenigmatarchaeota	Aenigmatarchaeia	CG10238-14	k141_1929570.region001	379	876	+	LAP	22148	k141_1929570
Guaymas_MAG_P_016	Archaea	Aenigmatarchaeota	Aenigmatarchaeia	CG10238-14	k141_1929570.region001	379	876	+	LAP	22148	k141_1929570
Guaymas_MAG_P_016	Archaea	Aenigmatarchaeota	Aenigmatarchaeia	CG10238-14	k141_1929570.region001	379	876	+	LAP	22148	k141_1929570
Guaymas_MAG_P_016	Archaea	Aenigmatarchaeota	Aenigmatarchaeia	CG10238-14	k141_1929570.region001	379	876	+	LAP	22148	k141_1929570
Guaymas_MAG_P_016	Archaea	Aenigmatarchaeota	Aenigmatarchaeia	CG10238-14	k141_1929570.region001	379	876	+	LAP	22148	k141_1929570
Guaymas_MAG_P_016	Archaea	Aenigmatarchaeota	Aenigmatarchaeia	CG10238-14	k141_1929570.region001	379	876	+	LAP	22148	k141_1929570
Guaymas_MAG_P_016	Archaea	Aenigmatarchaeota	Aenigmatarchaeia	CG10238-14	k141_1929570.region001	379	876	+	LAP	22148	k141_1929570
Guaymas_MAG_P_016	Archaea	Aenigmatarchaeota	Aenigmatarchaeia	CG10238-14	k141_1929570.region001	379	876	+	LAP	22148	k141_1929570
Guaymas_MAG_P_016	Archaea	Aenigmatarchaeota	Aenigmatarchaeia	CG10238-14	k141_1929570.region001	379	876	+	LAP	22148	k141_1929570
Guaymas_MAG_P_016	Archaea	Aenigmatarchaeota	Aenigmatarchaeia	CG10238-14	k141_1929570.region001	379	876	+	LAP	22148	k141_1929570
Guaymas_MAG_P_016	Archaea	Aenigmatarchaeota	Aenigmatarchaeia	CG10238-14	k141_1929570.region001	379	876	+	LAP	22148	k141_1929570
Guaymas_MAG_P_016	Archaea	Aenigmatarchaeota	Aenigmatarchaeia	CG10238-14	k141_1929570.region001	379	876	+	LAP	22148	k141_1929570
Guaymas_MAG_P_016	Archaea	Aenigmatarchaeota	Aenigmatarchaeia	CG10238-14	k141_1929570.region001	379	876	+	LAP	22148	k141_1929570
Guaymas_MAG_P_016	Archaea	Aenigmatarchaeota	Aenigmatarchaeia	CG10238-14	k141_1929570.region001	379	876	+	LAP	22148	k141_1929570
Guaymas_MAG_P_016	Archaea	Aenigmatarchaeota	Aenigmatarchaeia	CG10238-14	k141_1929570.region001	379	876	+	LAP	22148	k141_1929570
Guaymas_MAG_P_016	Archaea	Aenigmatarchaeota	Aenigmatarchaeia	CG10238-14	k141_1929570.region001	379	876	+	LAP	22148	k141_1929570
Guaymas_MAG_P_016	Archaea	Aenigmatarchaeota	Aenigmatarchaeia	CG10238-14	k141_1929570.region001	379	876	+	LAP	22148	k141_1929570
Guaymas_MAG_P_016	Archaea	Aenigmatarchaeota	Aenigmatarchaeia	CG10238-14	k141_1929570.region001	379	876	+	LAP	22148	k141_1929570
Guaymas_MAG_P_016	Archaea	Aenigmatarchaeota	Aenigmatarchaeia	CG10238-14	k141_1929570.region001	379	876	+	LAP	22148	k141_1929570
Guaymas_MAG_P_016	Archaea	Aenigmatarchaeota	Aenigmatarchaeia	CG10238-14	k141_1929570.region001	379	876	+	LAP	22148	k141_1929570
Guaymas_MAG_P_016	Archaea	Aenigmatarchaeota	Aenigmatarchaeia	CG10238-14	k141_1929570.region001	379	876	+	LAP	22148	k141_1929570
Guaymas_MAG_P_016	Archaea	Aenigmatarchaeota	Aenigmatarchaeia	CG10238-14	k141_1929570.region001	379	876	+	LAP	22148	k141_1929570
Guaymas_MAG_P_016	Archaea	Aenigmatarchaeota	Aenigmatarchaeia	CG10238-14	k141_1929570.region001	379	876	+	LAP	22148	k141_1929570
Guaymas_MAG_P_016	Archaea	Aenigmatarchaeota	Aenigmatarchaeia	CG10238-14	k141_1929570.region001	379	876	+	LAP	22148	k141_1929570
Guaymas_MAG_P_016	Archaea	Aenigmatarchaeota	Aenigmatarchaeia	CG10238-14	k141_1929570.region001	379	876	+	LAP	22148	k141_1929570
Guaymas_MAG_P_016	Archaea	Aenigmatarchaeota	Aenigmatarchaeia	CG10238-14	k141_1929570.region001	379	876	+	LAP	22148	k141_1929570
Guaymas_MAG_P_016	Archaea	Aenigmatarchaeota	Aenigmatarchaeia	CG10238-14	k141_1929570.region001	379	876	+	LAP	22148	k141_1929570
Guaymas_MAG_P_016	Archaea	Aenigmatarchaeota	Aenigmatarchaeia	CG10238-14	k141_1929570.region001	379	876	+	LAP	22148	k141_1929570
Guaymas_MAG_P_016	Archaea	Aenigmatarchaeota	Aenigmatarchaeia	CG10238-14	k141_1929570.region001	379	876	+	LAP	22148	k141_1929570
Guaymas_MAG_P_016	Archaea	Aenigmatarchaeota	Aenigmatarchaeia	CG10238-14	k141_1929570.region001	379	876	+	LAP	22148	k141_1929570
Guaymas_MAG_P_016	Archaea	Aenigmatarchaeota	Aenigmatarchaeia	CG10238-14	k141_1929570.region001	379	876	+	LAP	22148	k141_1929570
Guaymas_MAG_P_016	Archaea	Aenigmatarchaeota	Aenigmatarchaeia	CG10238-14	k141_1929570.region001	379	876	+	LAP	22148	k141_1929570
Guaymas_MAG_P_016	Archaea	Aenigmatarchaeota	Aenigmatarchaeia	CG10238-14	k141_1929570.region001	379	876	+	LAP	22148	k141_1929570
Guaymas_MAG_P_016	Archaea	Aenigmatarchaeota	Aenigmatarchaeia	CG10238-14	k141_1929570.region001	379	876	+	LAP	22148	k141_1929570
Guaymas_MAG_P_016	Archaea	Aenigmatarchaeota	Aenigmatarchaeia	CG10238-14	k141_1929570.region001	379	876	+	LAP	22148	k141_1929570
Guaymas_MAG_P_016	Archaea	Aenigmatarchaeota	Aenigmatarchaeia	CG10238-14	k141_1929570.region001	880	1536	+	LAP	22148	k141_1929570
Guaymas_MAG_P_016	Archaea	Aenigmatarchaeota	Aenigmatarchaeia	CG10238-14	k141_1929570.region001	880	1536	+	LAP	22148	k141_1929570
Guaymas_MAG_P_016	Archaea	Aenigmatarchaeota	Aenigmatarchaeia	CG10238-14	k141_1929570.region001	880	1536	+	LAP	22148	k141_1929570
Guaymas_MAG_P_016	Archaea	Aenigmatarchaeota	Aenigmatarchaeia	CG10238-14	k141_1929570.region001	880	1536	+	LAP	22148	k141_1929570
Guaymas_MAG_P_016	Archaea	Aenigmatarchaeota	Aenigmatarchaeia	CG10238-14	k141_1929570.region001	880	1536	+	LAP	22148	k141_1929570
Guaymas_MAG_P_016	Archaea	Aenigmatarchaeota	Aenigmatarchaeia	CG10238-14	k141_1929570.region001	880	1536	+	LAP	22148	k141_1929570
Guaymas_MAG_P_016	Archaea	Aenigmatarchaeota	Aenigmatarchaeia	CG10238-14	k141_1929570.region001	880	1536	+	LAP	22148	k141_1929570
Guaymas_MAG_P_016	Archaea	Aenigmatarchaeota	Aenigmatarchaeia	CG10238-14	k141_1929570.region001	880	1536	+	LAP	22148	k141_1929570
Guaymas_MAG_P_016	Archaea	Aenigmatarchaeota	Aenigmatarchaeia	CG10238-14	k141_1929570.region001	880	1536	+	LAP	22148	k141_1929570
Guaymas_MAG_P_016	Archaea	Aenigmatarchaeota	Aenigmatarchaeia	CG10238-14	k141_1929570.region001	880	1536	+	LAP	22148	k141_1929570
Guaymas_MAG_P_016	Archaea	Aenigmatarchaeota	Aenigmatarchaeia	CG10238-14	k141_1929570.region001	880	1536	+	LAP	22148	k141_1929570
Guaymas_MAG_P_016	Archaea	Aenigmatarchaeota	Aenigmatarchaeia	CG10238-14	k141_1929570.region001	880	1536	+	LAP	22148	k141_1929570
Guaymas_MAG_P_016	Archaea	Aenigmatarchaeota	Aenigmatarchaeia	CG10238-14	k141_1929570.region001	880	1536	+	LAP	22148	k141_1929570
Guaymas_MAG_P_016	Archaea	Aenigmatarchaeota	Aenigmatarchaeia	CG10238-14	k141_1929570.region001	880	1536	+	LAP	22148	k141_1929570
Guaymas_MAG_P_016	Archaea	Aenigmatarchaeota	Aenigmatarchaeia	CG10238-14	k141_1929570.region001	880	1536	+	LAP	22148	k141_1929570
Guaymas_MAG_P_016	Archaea	Aenigmatarchaeota	Aenigmatarchaeia	CG10238-14	k141_1929570.region001	880	1536	+	LAP	22148	k141_1929570
Guaymas_MAG_P_016	Archaea	Aenigmatarchaeota	Aenigmatarchaeia	CG10238-14	k141_1929570.region001	880	1536	+	LAP	22148	k141_1929570
Guaymas_MAG_P_016	Archaea	Aenigmatarchaeota	Aenigmatarchaeia	CG10238-14	k141_1929570.region001	880	1536	+	LAP	22148	k141_1929570
Guaymas_MAG_P_016	Archaea	Aenigmatarchaeota	Aenigmatarchaeia	CG10238-14	k141_1929570.region001	880	1536	+	LAP	22148	k141_1929570
Guaymas_MAG_P_016	Archaea	Aenigmatarchaeota	Aenigmatarchaeia	CG10238-14	k141_1929570.region001	880	1536	+	LAP	22148	k141_1929570
Guaymas_MAG_P_016	Archaea	Aenigmatarchaeota	Aenigmatarchaeia	CG10238-14	k141_1929570.region001	880	1536	+	LAP	22148	k141_1929570
Guaymas_MAG_P_016	Archaea	Aenigmatarchaeota	Aenigmatarchaeia	CG10238-14	k141_1929570.region001	880	1536	+	LAP	22148	k141_1929570
Guaymas_MAG_P_016	Archaea	Aenigmatarchaeota	Aenigmatarchaeia	CG10238-14	k141_1929570.region001	880	1536	+	LAP	22148	k141_1929570
Guaymas_MAG_P_016	Archaea	Aenigmatarchaeota	Aenigmatarchaeia	CG10238-14	k141_1929570.region001	880	1536	+	LAP	22148	k141_1929570
Guaymas_MAG_P_016	Archaea	Aenigmatarchaeota	Aenigmatarchaeia	CG10238-14	k141_1929570.region001	880	1536	+	LAP	22148	k141_1929570
Guaymas_MAG_P_016	Archaea	Aenigmatarchaeota	Aenigmatarchaeia	CG10238-14	k141_1929570.region001	880	1536	+	LAP	22148	k141_1929570
Guaymas_MAG_P_016	Archaea	Aenigmatarchaeota	Aenigmatarchaeia	CG10238-14	k141_1929570.region001	880	1536	+	LAP	22148	k141_1929570
Guaymas_MAG_P_016	Archaea	Aenigmatarchaeota	Aenigmatarchaeia	CG10238-14	k141_1929570.region001	880	1536	+	LAP	22148	k141_1929570
Guaymas_MAG_P_016	Archaea	Aenigmatarchaeota	Aenigmatarchaeia	CG10238-14	k141_1929570.region001	880	1536	+	LAP	22148	k141_1929570
Guaymas_MAG_P_016	Archaea	Aenigmatarchaeota	Aenigmatarchaeia	CG10238-14	k141_1929570.region001	880	1536	+	LAP	22148	k141_1929570
Guaymas_MAG_P_016	Archaea	Aenigmatarchaeota	Aenigmatarchaeia	CG10238-14	k141_1929570.region001	880	1536	+	LAP	22148	k141_1929570
Guaymas_MAG_P_016	Archaea	Aenigmatarchaeota	Aenigmatarchaeia	CG10238-14	k141_1929570.region001	880	1536	+	LAP	22148	k141_1929570
Guaymas_MAG_P_016	Archaea	Aenigmatarchaeota	Aenigmatarchaeia	CG10238-14	k141_1929570.region001	880	1536	+	LAP	22148	k141_1929570
Guaymas_MAG_P_016	Archaea	Aenigmatarchaeota	Aenigmatarchaeia	CG10238-14	k141_1929570.region001	880	1536	+	LAP	22148	k141_1929570
Guaymas_MAG_P_016	Archaea	Aenigmatarchaeota	Aenigmatarchaeia	CG10238-14	k141_1929570.region001	880	1536	+	LAP	22148	k141_1929570
Guaymas_MAG_P_016	Archaea	Aenigmatarchaeota	Aenigmatarchaeia	CG10238-14	k141_1929570.region001	880	1536	+	LAP	22148	k141_1929570
Guaymas_MAG_P_016	Archaea	Aenigmatarchaeota	Aenigmatarchaeia	CG10238-14	k141_1929570.region001	880	1536	+	LAP	22148	k141_1929570
Guaymas_MAG_P_016	Archaea	Aenigmatarchaeota	Aenigmatarchaeia	CG10238-14	k141_1929570.region001	880	1536	+	LAP	22148	k141_1929570
Guaymas_MAG_P_016	Archaea	Aenigmatarchaeota	Aenigmatarchaeia	CG10238-14	k141_1929570.region001	880	1536	+	LAP	22148	k141_1929570
Guaymas_MAG_P_016	Archaea	Aenigmatarchaeota	Aenigmatarchaeia	CG10238-14	k141_1929570.region001	880	1536	+	LAP	22148	k141_1929570
Guaymas_MAG_P_016	Archaea	Aenigmatarchaeota	Aenigmatarchaeia	CG10238-14	k141_1929570.region001	880	1536	+	LAP	22148	k141_1929570
Guaymas_MAG_P_016	Archaea	Aenigmatarchaeota	Aenigmatarchaeia	CG10238-14	k141_1929570.region001	880	1536	+	LAP	22148	k141_1929570
Guaymas_MAG_P_016	Archaea	Aenigmatarchaeota	Aenigmatarchaeia	CG10238-14	k141_1929570.region001	880	1536	+	LAP	22148	k141_1929570
Guaymas_MAG_P_016	Archaea	Aenigmatarchaeota	Aenigmatarchaeia	CG10238-14	k141_1929570.region001	880	1536	+	LAP	22148	k141_1929570
Guaymas_MAG_P_016	Archaea	Aenigmatarchaeota	Aenigmatarchaeia	CG10238-14	k141_1929570.region001	880	1536	+	LAP	22148	k141_1929570
Guaymas_MAG_P_016	Archaea	Aenigmatarchaeota	Aenigmatarchaeia	CG10238-14	k141_1929570.region001	880	1536	+	LAP	22148	k141_1929570
Guaymas_MAG_P_016	Archaea	Aenigmatarchaeota	Aenigmatarchaeia	CG10238-14	k141_1929570.region001	880	1536	+	LAP	22148	k141_1929570
Guaymas_MAG_P_016	Archaea	Aenigmatarchaeota	Aenigmatarchaeia	CG10238-14	k141_1929570.region001	880	1536	+	LAP	22148	k141_1929570
Guaymas_MAG_P_016	Archaea	Aenigmatarchaeota	Aenigmatarchaeia	CG10238-14	k141_1929570.region001	880	1536	+	LAP	22148	k141_1929570
Guaymas_MAG_P_016	Archaea	Aenigmatarchaeota	Aenigmatarchaeia	CG10238-14	k141_1929570.region001	880	1536	+	LAP	22148	k141_1929570
Guaymas_MAG_P_016	Archaea	Aenigmatarchaeota	Aenigmatarchaeia	CG10238-14	k141_1929570.region001	880	1536	+	LAP	22148	k141_1929570
Guaymas_MAG_P_016	Archaea	Aenigmatarchaeota	Aenigmatarchaeia	CG10238-14	k141_1929570.region001	880	1536	+	LAP	22148	k141_1929570
Guaymas_MAG_P_016	Archaea	Aenigmatarchaeota	Aenigmatarchaeia	CG10238-14	k141_1929570.region001	880	1536	+	LAP	22148	k141_1929570
Guaymas_MAG_P_016	Archaea	Aenigmatarchaeota	Aenigmatarchaeia	CG10238-14	k141_1929570.region001	880	1536	+	LAP	22148	k141_1929570
Guaymas_MAG_P_016	Archaea	Aenigmatarchaeota	Aenigmatarchaeia	CG10238-14	k141_1929570.region001	880	1536	+	LAP	22148	k141_1929570
Guaymas_MAG_P_016	Archaea	Aenigmatarchaeota	Aenigmatarchaeia	CG10238-14	k141_1929570.region001	880	1536	+	LAP	22148	k141_1929570
Guaymas_MAG_P_016	Archaea	Aenigmatarchaeota	Aenigmatarchaeia	CG10238-14	k141_1929570.region001	880	1536	+	LAP	22148	k141_1929570
Guaymas_MAG_P_016	Archaea	Aenigmatarchaeota	Aenigmatarchaeia	CG10238-14	k141_1929570.region001	880	1536	+	LAP	22148	k141_1929570
Guaymas_MAG_P_016	Archaea	Aenigmatarchaeota	Aenigmatarchaeia	CG10238-14	k141_1929570.region001	880	1536	+	LAP	22148	k141_1929570
Guaymas_MAG_P_016	Archaea	Aenigmatarchaeota	Aenigmatarchaeia	CG10238-14	k141_1929570.region001	880	1536	+	LAP	22148	k141_1929570
Guaymas_MAG_P_016	Archaea	Aenigmatarchaeota	Aenigmatarchaeia	CG10238-14	k141_1929570.region001	880	1536	+	LAP	22148	k141_1929570
Guaymas_MAG_P_016	Archaea	Aenigmatarchaeota	Aenigmatarchaeia	CG10238-14	k141_1929570.region001	880	1536	+	LAP	22148	k141_1929570
Guaymas_MAG_P_016	Archaea	Aenigmatarchaeota	Aenigmatarchaeia	CG10238-14	k141_1929570.region001	880	1536	+	LAP	22148	k141_1929570
Guaymas_MAG_P_016	Archaea	Aenigmatarchaeota	Aenigmatarchaeia	CG10238-14	k141_1929570.region001	880	1536	+	LAP	22148	k141_1929570
Guaymas_MAG_P_016	Archaea	Aenigmatarchaeota	Aenigmatarchaeia	CG10238-14	k141_1929570.region001	880	1536	+	LAP	22148	k141_1929570
Guaymas_MAG_P_016	Archaea	Aenigmatarchaeota	Aenigmatarchaeia	CG10238-14	k141_1929570.region001	880	1536	+	LAP	22148	k141_1929570
Guaymas_MAG_P_016	Archaea	Aenigmatarchaeota	Aenigmatarchaeia	CG10238-14	k141_1929570.region001	880	1536	+	LAP	22148	k141_1929570
Guaymas_MAG_P_016	Archaea	Aenigmatarchaeota	Aenigmatarchaeia	CG10238-14	k141_1929570.region001	880	1536	+	LAP	22148	k141_1929570
Guaymas_MAG_P_016	Archaea	Aenigmatarchaeota	Aenigmatarchaeia	CG10238-14	k141_1929570.region001	880	1536	+	LAP	22148	k141_1929570
Guaymas_MAG_P_016	Archaea	Aenigmatarchaeota	Aenigmatarchaeia	CG10238-14	k141_1929570.region001	880	1536	+	LAP	22148	k141_1929570
Guaymas_MAG_P_016	Archaea	Aenigmatarchaeota	Aenigmatarchaeia	CG10238-14	k141_1929570.region001	880	1536	+	LAP	22148	k141_1929570
Guaymas_MAG_P_016	Archaea	Aenigmatarchaeota	Aenigmatarchaeia	CG10238-14	k141_1929570.region001	880	1536	+	LAP	22148	k141_1929570
Guaymas_MAG_P_016	Archaea	Aenigmatarchaeota	Aenigmatarchaeia	CG10238-14	k141_1929570.region001	880	1536	+	LAP	22148	k141_1929570
Guaymas_MAG_P_016	Archaea	Aenigmatarchaeota	Aenigmatarchaeia	CG10238-14	k141_1929570.region001	880	1536	+	LAP	22148	k141_1929570
Guaymas_MAG_P_016	Archaea	Aenigmatarchaeota	Aenigmatarchaeia	CG10238-14	k141_1929570.region001	880	1536	+	LAP	22148	k141_1929570
Guaymas_MAG_P_016	Archaea	Aenigmatarchaeota	Aenigmatarchaeia	CG10238-14	k141_1929570.region001	880	1536	+	LAP	22148	k141_1929570
Guaymas_MAG_P_016	Archaea	Aenigmatarchaeota	Aenigmatarchaeia	CG10238-14	k141_1929570.region001	880	1536	+	LAP	22148	k141_1929570
Guaymas_MAG_P_016	Archaea	Aenigmatarchaeota	Aenigmatarchaeia	CG10238-14	k141_1929570.region001	880	1536	+	LAP	22148	k141_1929570
Guaymas_MAG_P_016	Archaea	Aenigmatarchaeota	Aenigmatarchaeia	CG10238-14	k141_1929570.region001	880	1536	+	LAP	22148	k141_1929570
Guaymas_MAG_P_016	Archaea	Aenigmatarchaeota	Aenigmatarchaeia	CG10238-14	k141_1929570.region001	880	1536	+	LAP	22148	k141_1929570
Guaymas_MAG_P_016	Archaea	Aenigmatarchaeota	Aenigmatarchaeia	CG10238-14	k141_1929570.region001	880	1536	+	LAP	22148	k141_1929570
Guaymas_MAG_P_016	Archaea	Aenigmatarchaeota	Aenigmatarchaeia	CG10238-14	k141_1929570.region001	880	1536	+	LAP	22148	k141_1929570
Guaymas_MAG_P_016	Archaea	Aenigmatarchaeota	Aenigmatarchaeia	CG10238-14	k141_1929570.region001	880	1536	+	LAP	22148	k141_1929570
Guaymas_MAG_P_016	Archaea	Aenigmatarchaeota	Aenigmatarchaeia	CG10238-14	k141_1929570.region001	880	1536	+	LAP	22148	k141_1929570
Guaymas_MAG_P_016	Archaea	Aenigmatarchaeota	Aenigmatarchaeia	CG10238-14	k141_1929570.region001	880	1536	+	LAP	22148	k141_1929570
Guaymas_MAG_P_016	Archaea	Aenigmatarchaeota	Aenigmatarchaeia	CG10238-14	k141_1929570.region001	880	1536	+	LAP	22148	k141_1929570
Guaymas_MAG_P_016	Archaea	Aenigmatarchaeota	Aenigmatarchaeia	CG10238-14	k141_1929570.region001	880	1536	+	LAP	22148	k141_1929570
Guaymas_MAG_P_016	Archaea	Aenigmatarchaeota	Aenigmatarchaeia	CG10238-14	k141_1929570.region001	880	1536	+	LAP	22148	k141_1929570
Guaymas_MAG_P_016	Archaea	Aenigmatarchaeota	Aenigmatarchaeia	CG10238-14	k141_1929570.region001	1626	2186	-	LAP	22148	k141_1929570
Guaymas_MAG_P_016	Archaea	Aenigmatarchaeota	Aenigmatarchaeia	CG10238-14	k141_1929570.region001	1626	2186	-	LAP	22148	k141_1929570
Guaymas_MAG_P_016	Archaea	Aenigmatarchaeota	Aenigmatarchaeia	CG10238-14	k141_1929570.region001	1626	2186	-	LAP	22148	k141_1929570
Guaymas_MAG_P_016	Archaea	Aenigmatarchaeota	Aenigmatarchaeia	CG10238-14	k141_1929570.region001	1626	2186	-	LAP	22148	k141_1929570
Guaymas_MAG_P_016	Archaea	Aenigmatarchaeota	Aenigmatarchaeia	CG10238-14	k141_1929570.region001	1626	2186	-	LAP	22148	k141_1929570
Guaymas_MAG_P_016	Archaea	Aenigmatarchaeota	Aenigmatarchaeia	CG10238-14	k141_1929570.region001	1626	2186	-	LAP	22148	k141_1929570
Guaymas_MAG_P_016	Archaea	Aenigmatarchaeota	Aenigmatarchaeia	CG10238-14	k141_1929570.region001	1626	2186	-	LAP	22148	k141_1929570
Guaymas_MAG_P_016	Archaea	Aenigmatarchaeota	Aenigmatarchaeia	CG10238-14	k141_1929570.region001	1626	2186	-	LAP	22148	k141_1929570
Guaymas_MAG_P_016	Archaea	Aenigmatarchaeota	Aenigmatarchaeia	CG10238-14	k141_1929570.region001	1626	2186	-	LAP	22148	k141_1929570
Guaymas_MAG_P_016	Archaea	Aenigmatarchaeota	Aenigmatarchaeia	CG10238-14	k141_1929570.region001	1626	2186	-	LAP	22148	k141_1929570
Guaymas_MAG_P_016	Archaea	Aenigmatarchaeota	Aenigmatarchaeia	CG10238-14	k141_1929570.region001	1626	2186	-	LAP	22148	k141_1929570
Guaymas_MAG_P_016	Archaea	Aenigmatarchaeota	Aenigmatarchaeia	CG10238-14	k141_1929570.region001	1626	2186	-	LAP	22148	k141_1929570
Guaymas_MAG_P_016	Archaea	Aenigmatarchaeota	Aenigmatarchaeia	CG10238-14	k141_1929570.region001	1626	2186	-	LAP	22148	k141_1929570
Guaymas_MAG_P_016	Archaea	Aenigmatarchaeota	Aenigmatarchaeia	CG10238-14	k141_1929570.region001	1626	2186	-	LAP	22148	k141_1929570
Guaymas_MAG_P_016	Archaea	Aenigmatarchaeota	Aenigmatarchaeia	CG10238-14	k141_1929570.region001	1626	2186	-	LAP	22148	k141_1929570
Guaymas_MAG_P_016	Archaea	Aenigmatarchaeota	Aenigmatarchaeia	CG10238-14	k141_1929570.region001	1626	2186	-	LAP	22148	k141_1929570
Guaymas_MAG_P_016	Archaea	Aenigmatarchaeota	Aenigmatarchaeia	CG10238-14	k141_1929570.region001	1626	2186	-	LAP	22148	k141_1929570
Guaymas_MAG_P_016	Archaea	Aenigmatarchaeota	Aenigmatarchaeia	CG10238-14	k141_1929570.region001	1626	2186	-	LAP	22148	k141_1929570
Guaymas_MAG_P_016	Archaea	Aenigmatarchaeota	Aenigmatarchaeia	CG10238-14	k141_1929570.region001	1626	2186	-	LAP	22148	k141_1929570
Guaymas_MAG_P_016	Archaea	Aenigmatarchaeota	Aenigmatarchaeia	CG10238-14	k141_1929570.region001	1626	2186	-	LAP	22148	k141_1929570
Guaymas_MAG_P_016	Archaea	Aenigmatarchaeota	Aenigmatarchaeia	CG10238-14	k141_1929570.region001	1626	2186	-	LAP	22148	k141_1929570
Guaymas_MAG_P_016	Archaea	Aenigmatarchaeota	Aenigmatarchaeia	CG10238-14	k141_1929570.region001	1626	2186	-	LAP	22148	k141_1929570
Guaymas_MAG_P_016	Archaea	Aenigmatarchaeota	Aenigmatarchaeia	CG10238-14	k141_1929570.region001	1626	2186	-	LAP	22148	k141_1929570
Guaymas_MAG_P_016	Archaea	Aenigmatarchaeota	Aenigmatarchaeia	CG10238-14	k141_1929570.region001	1626	2186	-	LAP	22148	k141_1929570
Guaymas_MAG_P_016	Archaea	Aenigmatarchaeota	Aenigmatarchaeia	CG10238-14	k141_1929570.region001	1626	2186	-	LAP	22148	k141_1929570
Guaymas_MAG_P_016	Archaea	Aenigmatarchaeota	Aenigmatarchaeia	CG10238-14	k141_1929570.region001	1626	2186	-	LAP	22148	k141_1929570
Guaymas_MAG_P_016	Archaea	Aenigmatarchaeota	Aenigmatarchaeia	CG10238-14	k141_1929570.region001	1626	2186	-	LAP	22148	k141_1929570
Guaymas_MAG_P_016	Archaea	Aenigmatarchaeota	Aenigmatarchaeia	CG10238-14	k141_1929570.region001	1626	2186	-	LAP	22148	k141_1929570
Guaymas_MAG_P_016	Archaea	Aenigmatarchaeota	Aenigmatarchaeia	CG10238-14	k141_1929570.region001	1626	2186	-	LAP	22148	k141_1929570
Guaymas_MAG_P_016	Archaea	Aenigmatarchaeota	Aenigmatarchaeia	CG10238-14	k141_1929570.region001	1626	2186	-	LAP	22148	k141_1929570
Guaymas_MAG_P_016	Archaea	Aenigmatarchaeota	Aenigmatarchaeia	CG10238-14	k141_1929570.region001	1626	2186	-	LAP	22148	k141_1929570
Guaymas_MAG_P_016	Archaea	Aenigmatarchaeota	Aenigmatarchaeia	CG10238-14	k141_1929570.region001	1626	2186	-	LAP	22148	k141_1929570
Guaymas_MAG_P_016	Archaea	Aenigmatarchaeota	Aenigmatarchaeia	CG10238-14	k141_1929570.region001	1626	2186	-	LAP	22148	k141_1929570
Guaymas_MAG_P_016	Archaea	Aenigmatarchaeota	Aenigmatarchaeia	CG10238-14	k141_1929570.region001	1626	2186	-	LAP	22148	k141_1929570
Guaymas_MAG_P_016	Archaea	Aenigmatarchaeota	Aenigmatarchaeia	CG10238-14	k141_1929570.region001	1626	2186	-	LAP	22148	k141_1929570
Guaymas_MAG_P_016	Archaea	Aenigmatarchaeota	Aenigmatarchaeia	CG10238-14	k141_1929570.region001	1626	2186	-	LAP	22148	k141_1929570
Guaymas_MAG_P_016	Archaea	Aenigmatarchaeota	Aenigmatarchaeia	CG10238-14	k141_1929570.region001	1626	2186	-	LAP	22148	k141_1929570
Guaymas_MAG_P_016	Archaea	Aenigmatarchaeota	Aenigmatarchaeia	CG10238-14	k141_1929570.region001	1626	2186	-	LAP	22148	k141_1929570
Guaymas_MAG_P_016	Archaea	Aenigmatarchaeota	Aenigmatarchaeia	CG10238-14	k141_1929570.region001	1626	2186	-	LAP	22148	k141_1929570
Guaymas_MAG_P_016	Archaea	Aenigmatarchaeota	Aenigmatarchaeia	CG10238-14	k141_1929570.region001	1626	2186	-	LAP	22148	k141_1929570
Guaymas_MAG_P_016	Archaea	Aenigmatarchaeota	Aenigmatarchaeia	CG10238-14	k141_1929570.region001	1626	2186	-	LAP	22148	k141_1929570
Guaymas_MAG_P_016	Archaea	Aenigmatarchaeota	Aenigmatarchaeia	CG10238-14	k141_1929570.region001	1626	2186	-	LAP	22148	k141_1929570
Guaymas_MAG_P_016	Archaea	Aenigmatarchaeota	Aenigmatarchaeia	CG10238-14	k141_1929570.region001	1626	2186	-	LAP	22148	k141_1929570
Guaymas_MAG_P_016	Archaea	Aenigmatarchaeota	Aenigmatarchaeia	CG10238-14	k141_1929570.region001	1626	2186	-	LAP	22148	k141_1929570
Guaymas_MAG_P_016	Archaea	Aenigmatarchaeota	Aenigmatarchaeia	CG10238-14	k141_1929570.region001	1626	2186	-	LAP	22148	k141_1929570
Guaymas_MAG_P_016	Archaea	Aenigmatarchaeota	Aenigmatarchaeia	CG10238-14	k141_1929570.region001	1626	2186	-	LAP	22148	k141_1929570
Guaymas_MAG_P_016	Archaea	Aenigmatarchaeota	Aenigmatarchaeia	CG10238-14	k141_1929570.region001	1626	2186	-	LAP	22148	k141_1929570
Guaymas_MAG_P_016	Archaea	Aenigmatarchaeota	Aenigmatarchaeia	CG10238-14	k141_1929570.region001	1626	2186	-	LAP	22148	k141_1929570
Guaymas_MAG_P_016	Archaea	Aenigmatarchaeota	Aenigmatarchaeia	CG10238-14	k141_1929570.region001	1626	2186	-	LAP	22148	k141_1929570
Guaymas_MAG_P_016	Archaea	Aenigmatarchaeota	Aenigmatarchaeia	CG10238-14	k141_1929570.region001	1626	2186	-	LAP	22148	k141_1929570
Guaymas_MAG_P_016	Archaea	Aenigmatarchaeota	Aenigmatarchaeia	CG10238-14	k141_1929570.region001	1626	2186	-	LAP	22148	k141_1929570
Guaymas_MAG_P_016	Archaea	Aenigmatarchaeota	Aenigmatarchaeia	CG10238-14	k141_1929570.region001	1626	2186	-	LAP	22148	k141_1929570
Guaymas_MAG_P_016	Archaea	Aenigmatarchaeota	Aenigmatarchaeia	CG10238-14	k141_1929570.region001	1626	2186	-	LAP	22148	k141_1929570
Guaymas_MAG_P_016	Archaea	Aenigmatarchaeota	Aenigmatarchaeia	CG10238-14	k141_1929570.region001	1626	2186	-	LAP	22148	k141_1929570
Guaymas_MAG_P_016	Archaea	Aenigmatarchaeota	Aenigmatarchaeia	CG10238-14	k141_1929570.region001	1626	2186	-	LAP	22148	k141_1929570
Guaymas_MAG_P_016	Archaea	Aenigmatarchaeota	Aenigmatarchaeia	CG10238-14	k141_1929570.region001	1626	2186	-	LAP	22148	k141_1929570
Guaymas_MAG_P_016	Archaea	Aenigmatarchaeota	Aenigmatarchaeia	CG10238-14	k141_1929570.region001	1626	2186	-	LAP	22148	k141_1929570
Guaymas_MAG_P_016	Archaea	Aenigmatarchaeota	Aenigmatarchaeia	CG10238-14	k141_1929570.region001	1626	2186	-	LAP	22148	k141_1929570
Guaymas_MAG_P_016	Archaea	Aenigmatarchaeota	Aenigmatarchaeia	CG10238-14	k141_1929570.region001	1626	2186	-	LAP	22148	k141_1929570
Guaymas_MAG_P_016	Archaea	Aenigmatarchaeota	Aenigmatarchaeia	CG10238-14	k141_1929570.region001	1626	2186	-	LAP	22148	k141_1929570
Guaymas_MAG_P_016	Archaea	Aenigmatarchaeota	Aenigmatarchaeia	CG10238-14	k141_1929570.region001	1626	2186	-	LAP	22148	k141_1929570
Guaymas_MAG_P_016	Archaea	Aenigmatarchaeota	Aenigmatarchaeia	CG10238-14	k141_1929570.region001	1626	2186	-	LAP	22148	k141_1929570
Guaymas_MAG_P_016	Archaea	Aenigmatarchaeota	Aenigmatarchaeia	CG10238-14	k141_1929570.region001	1626	2186	-	LAP	22148	k141_1929570
Guaymas_MAG_P_016	Archaea	Aenigmatarchaeota	Aenigmatarchaeia	CG10238-14	k141_1929570.region001	1626	2186	-	LAP	22148	k141_1929570
Guaymas_MAG_P_016	Archaea	Aenigmatarchaeota	Aenigmatarchaeia	CG10238-14	k141_1929570.region001	1626	2186	-	LAP	22148	k141_1929570
Guaymas_MAG_P_016	Archaea	Aenigmatarchaeota	Aenigmatarchaeia	CG10238-14	k141_1929570.region001	1626	2186	-	LAP	22148	k141_1929570
Guaymas_MAG_P_016	Archaea	Aenigmatarchaeota	Aenigmatarchaeia	CG10238-14	k141_1929570.region001	1626	2186	-	LAP	22148	k141_1929570
Guaymas_MAG_P_016	Archaea	Aenigmatarchaeota	Aenigmatarchaeia	CG10238-14	k141_1929570.region001	1626	2186	-	LAP	22148	k141_1929570
Guaymas_MAG_P_016	Archaea	Aenigmatarchaeota	Aenigmatarchaeia	CG10238-14	k141_1929570.region001	1626	2186	-	LAP	22148	k141_1929570
Guaymas_MAG_P_016	Archaea	Aenigmatarchaeota	Aenigmatarchaeia	CG10238-14	k141_1929570.region001	1626	2186	-	LAP	22148	k141_1929570
Guaymas_MAG_P_016	Archaea	Aenigmatarchaeota	Aenigmatarchaeia	CG10238-14	k141_1929570.region001	1626	2186	-	LAP	22148	k141_1929570
Guaymas_MAG_P_016	Archaea	Aenigmatarchaeota	Aenigmatarchaeia	CG10238-14	k141_1929570.region001	1626	2186	-	LAP	22148	k141_1929570
Guaymas_MAG_P_016	Archaea	Aenigmatarchaeota	Aenigmatarchaeia	CG10238-14	k141_1929570.region001	1626	2186	-	LAP	22148	k141_1929570
Guaymas_MAG_P_016	Archaea	Aenigmatarchaeota	Aenigmatarchaeia	CG10238-14	k141_1929570.region001	1626	2186	-	LAP	22148	k141_1929570
Guaymas_MAG_P_016	Archaea	Aenigmatarchaeota	Aenigmatarchaeia	CG10238-14	k141_1929570.region001	1626	2186	-	LAP	22148	k141_1929570
Guaymas_MAG_P_016	Archaea	Aenigmatarchaeota	Aenigmatarchaeia	CG10238-14	k141_1929570.region001	1626	2186	-	LAP	22148	k141_1929570
Guaymas_MAG_P_016	Archaea	Aenigmatarchaeota	Aenigmatarchaeia	CG10238-14	k141_1929570.region001	1626	2186	-	LAP	22148	k141_1929570
Guaymas_MAG_P_016	Archaea	Aenigmatarchaeota	Aenigmatarchaeia	CG10238-14	k141_1929570.region001	1626	2186	-	LAP	22148	k141_1929570
Guaymas_MAG_P_016	Archaea	Aenigmatarchaeota	Aenigmatarchaeia	CG10238-14	k141_1929570.region001	1626	2186	-	LAP	22148	k141_1929570
Guaymas_MAG_P_016	Archaea	Aenigmatarchaeota	Aenigmatarchaeia	CG10238-14	k141_1929570.region001	1626	2186	-	LAP	22148	k141_1929570
Guaymas_MAG_P_016	Archaea	Aenigmatarchaeota	Aenigmatarchaeia	CG10238-14	k141_1929570.region001	1626	2186	-	LAP	22148	k141_1929570
Guaymas_MAG_P_016	Archaea	Aenigmatarchaeota	Aenigmatarchaeia	CG10238-14	k141_1929570.region001	1626	2186	-	LAP	22148	k141_1929570
Guaymas_MAG_P_016	Archaea	Aenigmatarchaeota	Aenigmatarchaeia	CG10238-14	k141_1929570.region001	1626	2186	-	LAP	22148	k141_1929570
Guaymas_MAG_P_016	Archaea	Aenigmatarchaeota	Aenigmatarchaeia	CG10238-14	k141_1929570.region001	1626	2186	-	LAP	22148	k141_1929570
Guaymas_MAG_P_016	Archaea	Aenigmatarchaeota	Aenigmatarchaeia	CG10238-14	k141_1929570.region001	1626	2186	-	LAP	22148	k141_1929570
Guaymas_MAG_P_016	Archaea	Aenigmatarchaeota	Aenigmatarchaeia	CG10238-14	k141_1929570.region001	1626	2186	-	LAP	22148	k141_1929570
Guaymas_MAG_P_016	Archaea	Aenigmatarchaeota	Aenigmatarchaeia	CG10238-14	k141_1929570.region001	1626	2186	-	LAP	22148	k141_1929570
Guaymas_MAG_P_016	Archaea	Aenigmatarchaeota	Aenigmatarchaeia	CG10238-14	k141_1929570.region001	1626	2186	-	LAP	22148	k141_1929570
Guaymas_MAG_P_016	Archaea	Aenigmatarchaeota	Aenigmatarchaeia	CG10238-14	k141_1929570.region001	2211	2609	-	LAP	22148	k141_1929570
Guaymas_MAG_P_016	Archaea	Aenigmatarchaeota	Aenigmatarchaeia	CG10238-14	k141_1929570.region001	2211	2609	-	LAP	22148	k141_1929570
Guaymas_MAG_P_016	Archaea	Aenigmatarchaeota	Aenigmatarchaeia	CG10238-14	k141_1929570.region001	2211	2609	-	LAP	22148	k141_1929570
Guaymas_MAG_P_016	Archaea	Aenigmatarchaeota	Aenigmatarchaeia	CG10238-14	k141_1929570.region001	2211	2609	-	LAP	22148	k141_1929570
Guaymas_MAG_P_016	Archaea	Aenigmatarchaeota	Aenigmatarchaeia	CG10238-14	k141_1929570.region001	2211	2609	-	LAP	22148	k141_1929570
Guaymas_MAG_P_016	Archaea	Aenigmatarchaeota	Aenigmatarchaeia	CG10238-14	k141_1929570.region001	2211	2609	-	LAP	22148	k141_1929570
Guaymas_MAG_P_016	Archaea	Aenigmatarchaeota	Aenigmatarchaeia	CG10238-14	k141_1929570.region001	2211	2609	-	LAP	22148	k141_1929570
Guaymas_MAG_P_016	Archaea	Aenigmatarchaeota	Aenigmatarchaeia	CG10238-14	k141_1929570.region001	2211	2609	-	LAP	22148	k141_1929570
Guaymas_MAG_P_016	Archaea	Aenigmatarchaeota	Aenigmatarchaeia	CG10238-14	k141_1929570.region001	2211	2609	-	LAP	22148	k141_1929570
Guaymas_MAG_P_016	Archaea	Aenigmatarchaeota	Aenigmatarchaeia	CG10238-14	k141_1929570.region001	2211	2609	-	LAP	22148	k141_1929570
Guaymas_MAG_P_016	Archaea	Aenigmatarchaeota	Aenigmatarchaeia	CG10238-14	k141_1929570.region001	2211	2609	-	LAP	22148	k141_1929570
Guaymas_MAG_P_016	Archaea	Aenigmatarchaeota	Aenigmatarchaeia	CG10238-14	k141_1929570.region001	2211	2609	-	LAP	22148	k141_1929570
Guaymas_MAG_P_016	Archaea	Aenigmatarchaeota	Aenigmatarchaeia	CG10238-14	k141_1929570.region001	2211	2609	-	LAP	22148	k141_1929570
Guaymas_MAG_P_016	Archaea	Aenigmatarchaeota	Aenigmatarchaeia	CG10238-14	k141_1929570.region001	2211	2609	-	LAP	22148	k141_1929570
Guaymas_MAG_P_016	Archaea	Aenigmatarchaeota	Aenigmatarchaeia	CG10238-14	k141_1929570.region001	2211	2609	-	LAP	22148	k141_1929570
Guaymas_MAG_P_016	Archaea	Aenigmatarchaeota	Aenigmatarchaeia	CG10238-14	k141_1929570.region001	2211	2609	-	LAP	22148	k141_1929570
Guaymas_MAG_P_016	Archaea	Aenigmatarchaeota	Aenigmatarchaeia	CG10238-14	k141_1929570.region001	2211	2609	-	LAP	22148	k141_1929570
Guaymas_MAG_P_016	Archaea	Aenigmatarchaeota	Aenigmatarchaeia	CG10238-14	k141_1929570.region001	2211	2609	-	LAP	22148	k141_1929570
Guaymas_MAG_P_016	Archaea	Aenigmatarchaeota	Aenigmatarchaeia	CG10238-14	k141_1929570.region001	2211	2609	-	LAP	22148	k141_1929570
Guaymas_MAG_P_016	Archaea	Aenigmatarchaeota	Aenigmatarchaeia	CG10238-14	k141_1929570.region001	2211	2609	-	LAP	22148	k141_1929570
Guaymas_MAG_P_016	Archaea	Aenigmatarchaeota	Aenigmatarchaeia	CG10238-14	k141_1929570.region001	2211	2609	-	LAP	22148	k141_1929570
Guaymas_MAG_P_016	Archaea	Aenigmatarchaeota	Aenigmatarchaeia	CG10238-14	k141_1929570.region001	2211	2609	-	LAP	22148	k141_1929570
Guaymas_MAG_P_016	Archaea	Aenigmatarchaeota	Aenigmatarchaeia	CG10238-14	k141_1929570.region001	2211	2609	-	LAP	22148	k141_1929570
Guaymas_MAG_P_016	Archaea	Aenigmatarchaeota	Aenigmatarchaeia	CG10238-14	k141_1929570.region001	2211	2609	-	LAP	22148	k141_1929570
Guaymas_MAG_P_016	Archaea	Aenigmatarchaeota	Aenigmatarchaeia	CG10238-14	k141_1929570.region001	2211	2609	-	LAP	22148	k141_1929570
Guaymas_MAG_P_016	Archaea	Aenigmatarchaeota	Aenigmatarchaeia	CG10238-14	k141_1929570.region001	2211	2609	-	LAP	22148	k141_1929570
Guaymas_MAG_P_016	Archaea	Aenigmatarchaeota	Aenigmatarchaeia	CG10238-14	k141_1929570.region001	2211	2609	-	LAP	22148	k141_1929570
Guaymas_MAG_P_016	Archaea	Aenigmatarchaeota	Aenigmatarchaeia	CG10238-14	k141_1929570.region001	2211	2609	-	LAP	22148	k141_1929570
Guaymas_MAG_P_016	Archaea	Aenigmatarchaeota	Aenigmatarchaeia	CG10238-14	k141_1929570.region001	2211	2609	-	LAP	22148	k141_1929570
Guaymas_MAG_P_016	Archaea	Aenigmatarchaeota	Aenigmatarchaeia	CG10238-14	k141_1929570.region001	2211	2609	-	LAP	22148	k141_1929570
Guaymas_MAG_P_016	Archaea	Aenigmatarchaeota	Aenigmatarchaeia	CG10238-14	k141_1929570.region001	2211	2609	-	LAP	22148	k141_1929570
Guaymas_MAG_P_016	Archaea	Aenigmatarchaeota	Aenigmatarchaeia	CG10238-14	k141_1929570.region001	2211	2609	-	LAP	22148	k141_1929570
Guaymas_MAG_P_016	Archaea	Aenigmatarchaeota	Aenigmatarchaeia	CG10238-14	k141_1929570.region001	2211	2609	-	LAP	22148	k141_1929570
Guaymas_MAG_P_016	Archaea	Aenigmatarchaeota	Aenigmatarchaeia	CG10238-14	k141_1929570.region001	2211	2609	-	LAP	22148	k141_1929570
Guaymas_MAG_P_016	Archaea	Aenigmatarchaeota	Aenigmatarchaeia	CG10238-14	k141_1929570.region001	2211	2609	-	LAP	22148	k141_1929570
Guaymas_MAG_P_016	Archaea	Aenigmatarchaeota	Aenigmatarchaeia	CG10238-14	k141_1929570.region001	2211	2609	-	LAP	22148	k141_1929570
Guaymas_MAG_P_016	Archaea	Aenigmatarchaeota	Aenigmatarchaeia	CG10238-14	k141_1929570.region001	2211	2609	-	LAP	22148	k141_1929570
Guaymas_MAG_P_016	Archaea	Aenigmatarchaeota	Aenigmatarchaeia	CG10238-14	k141_1929570.region001	2211	2609	-	LAP	22148	k141_1929570
Guaymas_MAG_P_016	Archaea	Aenigmatarchaeota	Aenigmatarchaeia	CG10238-14	k141_1929570.region001	2211	2609	-	LAP	22148	k141_1929570
Guaymas_MAG_P_016	Archaea	Aenigmatarchaeota	Aenigmatarchaeia	CG10238-14	k141_1929570.region001	2211	2609	-	LAP	22148	k141_1929570
Guaymas_MAG_P_016	Archaea	Aenigmatarchaeota	Aenigmatarchaeia	CG10238-14	k141_1929570.region001	2211	2609	-	LAP	22148	k141_1929570
Guaymas_MAG_P_016	Archaea	Aenigmatarchaeota	Aenigmatarchaeia	CG10238-14	k141_1929570.region001	2211	2609	-	LAP	22148	k141_1929570
Guaymas_MAG_P_016	Archaea	Aenigmatarchaeota	Aenigmatarchaeia	CG10238-14	k141_1929570.region001	2211	2609	-	LAP	22148	k141_1929570
Guaymas_MAG_P_016	Archaea	Aenigmatarchaeota	Aenigmatarchaeia	CG10238-14	k141_1929570.region001	2211	2609	-	LAP	22148	k141_1929570
Guaymas_MAG_P_016	Archaea	Aenigmatarchaeota	Aenigmatarchaeia	CG10238-14	k141_1929570.region001	2211	2609	-	LAP	22148	k141_1929570
Guaymas_MAG_P_016	Archaea	Aenigmatarchaeota	Aenigmatarchaeia	CG10238-14	k141_1929570.region001	2211	2609	-	LAP	22148	k141_1929570
Guaymas_MAG_P_016	Archaea	Aenigmatarchaeota	Aenigmatarchaeia	CG10238-14	k141_1929570.region001	2211	2609	-	LAP	22148	k141_1929570
Guaymas_MAG_P_016	Archaea	Aenigmatarchaeota	Aenigmatarchaeia	CG10238-14	k141_1929570.region001	2211	2609	-	LAP	22148	k141_1929570
Guaymas_MAG_P_016	Archaea	Aenigmatarchaeota	Aenigmatarchaeia	CG10238-14	k141_1929570.region001	2211	2609	-	LAP	22148	k141_1929570
Guaymas_MAG_P_016	Archaea	Aenigmatarchaeota	Aenigmatarchaeia	CG10238-14	k141_1929570.region001	2211	2609	-	LAP	22148	k141_1929570
Guaymas_MAG_P_016	Archaea	Aenigmatarchaeota	Aenigmatarchaeia	CG10238-14	k141_1929570.region001	2211	2609	-	LAP	22148	k141_1929570
Guaymas_MAG_P_016	Archaea	Aenigmatarchaeota	Aenigmatarchaeia	CG10238-14	k141_1929570.region001	2211	2609	-	LAP	22148	k141_1929570
Guaymas_MAG_P_016	Archaea	Aenigmatarchaeota	Aenigmatarchaeia	CG10238-14	k141_1929570.region001	2211	2609	-	LAP	22148	k141_1929570
Guaymas_MAG_P_016	Archaea	Aenigmatarchaeota	Aenigmatarchaeia	CG10238-14	k141_1929570.region001	2211	2609	-	LAP	22148	k141_1929570
Guaymas_MAG_P_016	Archaea	Aenigmatarchaeota	Aenigmatarchaeia	CG10238-14	k141_1929570.region001	2211	2609	-	LAP	22148	k141_1929570
Guaymas_MAG_P_016	Archaea	Aenigmatarchaeota	Aenigmatarchaeia	CG10238-14	k141_1929570.region001	2211	2609	-	LAP	22148	k141_1929570
Guaymas_MAG_P_016	Archaea	Aenigmatarchaeota	Aenigmatarchaeia	CG10238-14	k141_1929570.region001	2211	2609	-	LAP	22148	k141_1929570
Guaymas_MAG_P_016	Archaea	Aenigmatarchaeota	Aenigmatarchaeia	CG10238-14	k141_1929570.region001	2211	2609	-	LAP	22148	k141_1929570
Guaymas_MAG_P_016	Archaea	Aenigmatarchaeota	Aenigmatarchaeia	CG10238-14	k141_1929570.region001	2211	2609	-	LAP	22148	k141_1929570
Guaymas_MAG_P_016	Archaea	Aenigmatarchaeota	Aenigmatarchaeia	CG10238-14	k141_1929570.region001	2211	2609	-	LAP	22148	k141_1929570
Guaymas_MAG_P_016	Archaea	Aenigmatarchaeota	Aenigmatarchaeia	CG10238-14	k141_1929570.region001	2211	2609	-	LAP	22148	k141_1929570
Guaymas_MAG_P_016	Archaea	Aenigmatarchaeota	Aenigmatarchaeia	CG10238-14	k141_1929570.region001	2211	2609	-	LAP	22148	k141_1929570
Guaymas_MAG_P_016	Archaea	Aenigmatarchaeota	Aenigmatarchaeia	CG10238-14	k141_1929570.region001	2211	2609	-	LAP	22148	k141_1929570
Guaymas_MAG_P_016	Archaea	Aenigmatarchaeota	Aenigmatarchaeia	CG10238-14	k141_1929570.region001	2211	2609	-	LAP	22148	k141_1929570
Guaymas_MAG_P_016	Archaea	Aenigmatarchaeota	Aenigmatarchaeia	CG10238-14	k141_1929570.region001	2211	2609	-	LAP	22148	k141_1929570
Guaymas_MAG_P_016	Archaea	Aenigmatarchaeota	Aenigmatarchaeia	CG10238-14	k141_1929570.region001	2211	2609	-	LAP	22148	k141_1929570
Guaymas_MAG_P_016	Archaea	Aenigmatarchaeota	Aenigmatarchaeia	CG10238-14	k141_1929570.region001	2211	2609	-	LAP	22148	k141_1929570
Guaymas_MAG_P_016	Archaea	Aenigmatarchaeota	Aenigmatarchaeia	CG10238-14	k141_1929570.region001	2211	2609	-	LAP	22148	k141_1929570
Guaymas_MAG_P_016	Archaea	Aenigmatarchaeota	Aenigmatarchaeia	CG10238-14	k141_1929570.region001	2211	2609	-	LAP	22148	k141_1929570
Guaymas_MAG_P_016	Archaea	Aenigmatarchaeota	Aenigmatarchaeia	CG10238-14	k141_1929570.region001	2211	2609	-	LAP	22148	k141_1929570
Guaymas_MAG_P_016	Archaea	Aenigmatarchaeota	Aenigmatarchaeia	CG10238-14	k141_1929570.region001	2211	2609	-	LAP	22148	k141_1929570
Guaymas_MAG_P_016	Archaea	Aenigmatarchaeota	Aenigmatarchaeia	CG10238-14	k141_1929570.region001	2211	2609	-	LAP	22148	k141_1929570
Guaymas_MAG_P_016	Archaea	Aenigmatarchaeota	Aenigmatarchaeia	CG10238-14	k141_1929570.region001	2211	2609	-	LAP	22148	k141_1929570
Guaymas_MAG_P_016	Archaea	Aenigmatarchaeota	Aenigmatarchaeia	CG10238-14	k141_1929570.region001	2211	2609	-	LAP	22148	k141_1929570
Guaymas_MAG_P_016	Archaea	Aenigmatarchaeota	Aenigmatarchaeia	CG10238-14	k141_1929570.region001	2211	2609	-	LAP	22148	k141_1929570
Guaymas_MAG_P_016	Archaea	Aenigmatarchaeota	Aenigmatarchaeia	CG10238-14	k141_1929570.region001	2211	2609	-	LAP	22148	k141_1929570
Guaymas_MAG_P_016	Archaea	Aenigmatarchaeota	Aenigmatarchaeia	CG10238-14	k141_1929570.region001	2211	2609	-	LAP	22148	k141_1929570
Guaymas_MAG_P_016	Archaea	Aenigmatarchaeota	Aenigmatarchaeia	CG10238-14	k141_1929570.region001	2211	2609	-	LAP	22148	k141_1929570
Guaymas_MAG_P_016	Archaea	Aenigmatarchaeota	Aenigmatarchaeia	CG10238-14	k141_1929570.region001	2211	2609	-	LAP	22148	k141_1929570
Guaymas_MAG_P_016	Archaea	Aenigmatarchaeota	Aenigmatarchaeia	CG10238-14	k141_1929570.region001	2211	2609	-	LAP	22148	k141_1929570
Guaymas_MAG_P_016	Archaea	Aenigmatarchaeota	Aenigmatarchaeia	CG10238-14	k141_1929570.region001	2211	2609	-	LAP	22148	k141_1929570
Guaymas_MAG_P_016	Archaea	Aenigmatarchaeota	Aenigmatarchaeia	CG10238-14	k141_1929570.region001	2211	2609	-	LAP	22148	k141_1929570
Guaymas_MAG_P_016	Archaea	Aenigmatarchaeota	Aenigmatarchaeia	CG10238-14	k141_1929570.region001	2211	2609	-	LAP	22148	k141_1929570
Guaymas_MAG_P_016	Archaea	Aenigmatarchaeota	Aenigmatarchaeia	CG10238-14	k141_1929570.region001	2211	2609	-	LAP	22148	k141_1929570
Guaymas_MAG_P_016	Archaea	Aenigmatarchaeota	Aenigmatarchaeia	CG10238-14	k141_1929570.region001	2211	2609	-	LAP	22148	k141_1929570
Guaymas_MAG_P_016	Archaea	Aenigmatarchaeota	Aenigmatarchaeia	CG10238-14	k141_1929570.region001	2211	2609	-	LAP	22148	k141_1929570
Guaymas_MAG_P_016	Archaea	Aenigmatarchaeota	Aenigmatarchaeia	CG10238-14	k141_1929570.region001	2211	2609	-	LAP	22148	k141_1929570
Guaymas_MAG_P_016	Archaea	Aenigmatarchaeota	Aenigmatarchaeia	CG10238-14	k141_1929570.region001	2211	2609	-	LAP	22148	k141_1929570
Guaymas_MAG_P_016	Archaea	Aenigmatarchaeota	Aenigmatarchaeia	CG10238-14	k141_1929570.region001	2922	3062	+	LAP	22148	k141_1929570
Guaymas_MAG_P_016	Archaea	Aenigmatarchaeota	Aenigmatarchaeia	CG10238-14	k141_1929570.region001	2922	3062	+	LAP	22148	k141_1929570
Guaymas_MAG_P_016	Archaea	Aenigmatarchaeota	Aenigmatarchaeia	CG10238-14	k141_1929570.region001	2922	3062	+	LAP	22148	k141_1929570
Guaymas_MAG_P_016	Archaea	Aenigmatarchaeota	Aenigmatarchaeia	CG10238-14	k141_1929570.region001	2922	3062	+	LAP	22148	k141_1929570
Guaymas_MAG_P_016	Archaea	Aenigmatarchaeota	Aenigmatarchaeia	CG10238-14	k141_1929570.region001	2922	3062	+	LAP	22148	k141_1929570
Guaymas_MAG_P_016	Archaea	Aenigmatarchaeota	Aenigmatarchaeia	CG10238-14	k141_1929570.region001	2922	3062	+	LAP	22148	k141_1929570
Guaymas_MAG_P_016	Archaea	Aenigmatarchaeota	Aenigmatarchaeia	CG10238-14	k141_1929570.region001	2922	3062	+	LAP	22148	k141_1929570
Guaymas_MAG_P_016	Archaea	Aenigmatarchaeota	Aenigmatarchaeia	CG10238-14	k141_1929570.region001	2922	3062	+	LAP	22148	k141_1929570
Guaymas_MAG_P_016	Archaea	Aenigmatarchaeota	Aenigmatarchaeia	CG10238-14	k141_1929570.region001	2922	3062	+	LAP	22148	k141_1929570
Guaymas_MAG_P_016	Archaea	Aenigmatarchaeota	Aenigmatarchaeia	CG10238-14	k141_1929570.region001	2922	3062	+	LAP	22148	k141_1929570
Guaymas_MAG_P_016	Archaea	Aenigmatarchaeota	Aenigmatarchaeia	CG10238-14	k141_1929570.region001	2922	3062	+	LAP	22148	k141_1929570
Guaymas_MAG_P_016	Archaea	Aenigmatarchaeota	Aenigmatarchaeia	CG10238-14	k141_1929570.region001	2922	3062	+	LAP	22148	k141_1929570
Guaymas_MAG_P_016	Archaea	Aenigmatarchaeota	Aenigmatarchaeia	CG10238-14	k141_1929570.region001	2922	3062	+	LAP	22148	k141_1929570
Guaymas_MAG_P_016	Archaea	Aenigmatarchaeota	Aenigmatarchaeia	CG10238-14	k141_1929570.region001	2922	3062	+	LAP	22148	k141_1929570
Guaymas_MAG_P_016	Archaea	Aenigmatarchaeota	Aenigmatarchaeia	CG10238-14	k141_1929570.region001	2922	3062	+	LAP	22148	k141_1929570
Guaymas_MAG_P_016	Archaea	Aenigmatarchaeota	Aenigmatarchaeia	CG10238-14	k141_1929570.region001	2922	3062	+	LAP	22148	k141_1929570
Guaymas_MAG_P_016	Archaea	Aenigmatarchaeota	Aenigmatarchaeia	CG10238-14	k141_1929570.region001	2922	3062	+	LAP	22148	k141_1929570
Guaymas_MAG_P_016	Archaea	Aenigmatarchaeota	Aenigmatarchaeia	CG10238-14	k141_1929570.region001	2922	3062	+	LAP	22148	k141_1929570
Guaymas_MAG_P_016	Archaea	Aenigmatarchaeota	Aenigmatarchaeia	CG10238-14	k141_1929570.region001	2922	3062	+	LAP	22148	k141_1929570
Guaymas_MAG_P_016	Archaea	Aenigmatarchaeota	Aenigmatarchaeia	CG10238-14	k141_1929570.region001	2922	3062	+	LAP	22148	k141_1929570
Guaymas_MAG_P_016	Archaea	Aenigmatarchaeota	Aenigmatarchaeia	CG10238-14	k141_1929570.region001	2922	3062	+	LAP	22148	k141_1929570
Guaymas_MAG_P_016	Archaea	Aenigmatarchaeota	Aenigmatarchaeia	CG10238-14	k141_1929570.region001	2922	3062	+	LAP	22148	k141_1929570
Guaymas_MAG_P_016	Archaea	Aenigmatarchaeota	Aenigmatarchaeia	CG10238-14	k141_1929570.region001	2922	3062	+	LAP	22148	k141_1929570
Guaymas_MAG_P_016	Archaea	Aenigmatarchaeota	Aenigmatarchaeia	CG10238-14	k141_1929570.region001	2922	3062	+	LAP	22148	k141_1929570
Guaymas_MAG_P_016	Archaea	Aenigmatarchaeota	Aenigmatarchaeia	CG10238-14	k141_1929570.region001	2922	3062	+	LAP	22148	k141_1929570
Guaymas_MAG_P_016	Archaea	Aenigmatarchaeota	Aenigmatarchaeia	CG10238-14	k141_1929570.region001	2922	3062	+	LAP	22148	k141_1929570
Guaymas_MAG_P_016	Archaea	Aenigmatarchaeota	Aenigmatarchaeia	CG10238-14	k141_1929570.region001	2922	3062	+	LAP	22148	k141_1929570
Guaymas_MAG_P_016	Archaea	Aenigmatarchaeota	Aenigmatarchaeia	CG10238-14	k141_1929570.region001	2922	3062	+	LAP	22148	k141_1929570
Guaymas_MAG_P_016	Archaea	Aenigmatarchaeota	Aenigmatarchaeia	CG10238-14	k141_1929570.region001	2922	3062	+	LAP	22148	k141_1929570
Guaymas_MAG_P_016	Archaea	Aenigmatarchaeota	Aenigmatarchaeia	CG10238-14	k141_1929570.region001	2922	3062	+	LAP	22148	k141_1929570
Guaymas_MAG_P_016	Archaea	Aenigmatarchaeota	Aenigmatarchaeia	CG10238-14	k141_1929570.region001	2922	3062	+	LAP	22148	k141_1929570
Guaymas_MAG_P_016	Archaea	Aenigmatarchaeota	Aenigmatarchaeia	CG10238-14	k141_1929570.region001	2922	3062	+	LAP	22148	k141_1929570
Guaymas_MAG_P_016	Archaea	Aenigmatarchaeota	Aenigmatarchaeia	CG10238-14	k141_1929570.region001	2922	3062	+	LAP	22148	k141_1929570
Guaymas_MAG_P_016	Archaea	Aenigmatarchaeota	Aenigmatarchaeia	CG10238-14	k141_1929570.region001	2922	3062	+	LAP	22148	k141_1929570
Guaymas_MAG_P_016	Archaea	Aenigmatarchaeota	Aenigmatarchaeia	CG10238-14	k141_1929570.region001	2922	3062	+	LAP	22148	k141_1929570
Guaymas_MAG_P_016	Archaea	Aenigmatarchaeota	Aenigmatarchaeia	CG10238-14	k141_1929570.region001	2922	3062	+	LAP	22148	k141_1929570
Guaymas_MAG_P_016	Archaea	Aenigmatarchaeota	Aenigmatarchaeia	CG10238-14	k141_1929570.region001	2922	3062	+	LAP	22148	k141_1929570
Guaymas_MAG_P_016	Archaea	Aenigmatarchaeota	Aenigmatarchaeia	CG10238-14	k141_1929570.region001	2922	3062	+	LAP	22148	k141_1929570
Guaymas_MAG_P_016	Archaea	Aenigmatarchaeota	Aenigmatarchaeia	CG10238-14	k141_1929570.region001	2922	3062	+	LAP	22148	k141_1929570
Guaymas_MAG_P_016	Archaea	Aenigmatarchaeota	Aenigmatarchaeia	CG10238-14	k141_1929570.region001	2922	3062	+	LAP	22148	k141_1929570
Guaymas_MAG_P_016	Archaea	Aenigmatarchaeota	Aenigmatarchaeia	CG10238-14	k141_1929570.region001	2922	3062	+	LAP	22148	k141_1929570
Guaymas_MAG_P_016	Archaea	Aenigmatarchaeota	Aenigmatarchaeia	CG10238-14	k141_1929570.region001	2922	3062	+	LAP	22148	k141_1929570
Guaymas_MAG_P_016	Archaea	Aenigmatarchaeota	Aenigmatarchaeia	CG10238-14	k141_1929570.region001	2922	3062	+	LAP	22148	k141_1929570
Guaymas_MAG_P_016	Archaea	Aenigmatarchaeota	Aenigmatarchaeia	CG10238-14	k141_1929570.region001	2922	3062	+	LAP	22148	k141_1929570
Guaymas_MAG_P_016	Archaea	Aenigmatarchaeota	Aenigmatarchaeia	CG10238-14	k141_1929570.region001	2922	3062	+	LAP	22148	k141_1929570
Guaymas_MAG_P_016	Archaea	Aenigmatarchaeota	Aenigmatarchaeia	CG10238-14	k141_1929570.region001	2922	3062	+	LAP	22148	k141_1929570
Guaymas_MAG_P_016	Archaea	Aenigmatarchaeota	Aenigmatarchaeia	CG10238-14	k141_1929570.region001	2922	3062	+	LAP	22148	k141_1929570
Guaymas_MAG_P_016	Archaea	Aenigmatarchaeota	Aenigmatarchaeia	CG10238-14	k141_1929570.region001	2922	3062	+	LAP	22148	k141_1929570
Guaymas_MAG_P_016	Archaea	Aenigmatarchaeota	Aenigmatarchaeia	CG10238-14	k141_1929570.region001	2922	3062	+	LAP	22148	k141_1929570
Guaymas_MAG_P_016	Archaea	Aenigmatarchaeota	Aenigmatarchaeia	CG10238-14	k141_1929570.region001	2922	3062	+	LAP	22148	k141_1929570
Guaymas_MAG_P_016	Archaea	Aenigmatarchaeota	Aenigmatarchaeia	CG10238-14	k141_1929570.region001	2922	3062	+	LAP	22148	k141_1929570
Guaymas_MAG_P_016	Archaea	Aenigmatarchaeota	Aenigmatarchaeia	CG10238-14	k141_1929570.region001	2922	3062	+	LAP	22148	k141_1929570
Guaymas_MAG_P_016	Archaea	Aenigmatarchaeota	Aenigmatarchaeia	CG10238-14	k141_1929570.region001	2922	3062	+	LAP	22148	k141_1929570
Guaymas_MAG_P_016	Archaea	Aenigmatarchaeota	Aenigmatarchaeia	CG10238-14	k141_1929570.region001	2922	3062	+	LAP	22148	k141_1929570
Guaymas_MAG_P_016	Archaea	Aenigmatarchaeota	Aenigmatarchaeia	CG10238-14	k141_1929570.region001	2922	3062	+	LAP	22148	k141_1929570
Guaymas_MAG_P_016	Archaea	Aenigmatarchaeota	Aenigmatarchaeia	CG10238-14	k141_1929570.region001	2922	3062	+	LAP	22148	k141_1929570
Guaymas_MAG_P_016	Archaea	Aenigmatarchaeota	Aenigmatarchaeia	CG10238-14	k141_1929570.region001	2922	3062	+	LAP	22148	k141_1929570
Guaymas_MAG_P_016	Archaea	Aenigmatarchaeota	Aenigmatarchaeia	CG10238-14	k141_1929570.region001	2922	3062	+	LAP	22148	k141_1929570
Guaymas_MAG_P_016	Archaea	Aenigmatarchaeota	Aenigmatarchaeia	CG10238-14	k141_1929570.region001	2922	3062	+	LAP	22148	k141_1929570
Guaymas_MAG_P_016	Archaea	Aenigmatarchaeota	Aenigmatarchaeia	CG10238-14	k141_1929570.region001	2922	3062	+	LAP	22148	k141_1929570
Guaymas_MAG_P_016	Archaea	Aenigmatarchaeota	Aenigmatarchaeia	CG10238-14	k141_1929570.region001	2922	3062	+	LAP	22148	k141_1929570
Guaymas_MAG_P_016	Archaea	Aenigmatarchaeota	Aenigmatarchaeia	CG10238-14	k141_1929570.region001	2922	3062	+	LAP	22148	k141_1929570
Guaymas_MAG_P_016	Archaea	Aenigmatarchaeota	Aenigmatarchaeia	CG10238-14	k141_1929570.region001	2922	3062	+	LAP	22148	k141_1929570
Guaymas_MAG_P_016	Archaea	Aenigmatarchaeota	Aenigmatarchaeia	CG10238-14	k141_1929570.region001	2922	3062	+	LAP	22148	k141_1929570
Guaymas_MAG_P_016	Archaea	Aenigmatarchaeota	Aenigmatarchaeia	CG10238-14	k141_1929570.region001	2922	3062	+	LAP	22148	k141_1929570
Guaymas_MAG_P_016	Archaea	Aenigmatarchaeota	Aenigmatarchaeia	CG10238-14	k141_1929570.region001	2922	3062	+	LAP	22148	k141_1929570
Guaymas_MAG_P_016	Archaea	Aenigmatarchaeota	Aenigmatarchaeia	CG10238-14	k141_1929570.region001	2922	3062	+	LAP	22148	k141_1929570
Guaymas_MAG_P_016	Archaea	Aenigmatarchaeota	Aenigmatarchaeia	CG10238-14	k141_1929570.region001	2922	3062	+	LAP	22148	k141_1929570
Guaymas_MAG_P_016	Archaea	Aenigmatarchaeota	Aenigmatarchaeia	CG10238-14	k141_1929570.region001	2922	3062	+	LAP	22148	k141_1929570
Guaymas_MAG_P_016	Archaea	Aenigmatarchaeota	Aenigmatarchaeia	CG10238-14	k141_1929570.region001	2922	3062	+	LAP	22148	k141_1929570
Guaymas_MAG_P_016	Archaea	Aenigmatarchaeota	Aenigmatarchaeia	CG10238-14	k141_1929570.region001	2922	3062	+	LAP	22148	k141_1929570
Guaymas_MAG_P_016	Archaea	Aenigmatarchaeota	Aenigmatarchaeia	CG10238-14	k141_1929570.region001	2922	3062	+	LAP	22148	k141_1929570
Guaymas_MAG_P_016	Archaea	Aenigmatarchaeota	Aenigmatarchaeia	CG10238-14	k141_1929570.region001	2922	3062	+	LAP	22148	k141_1929570
Guaymas_MAG_P_016	Archaea	Aenigmatarchaeota	Aenigmatarchaeia	CG10238-14	k141_1929570.region001	2922	3062	+	LAP	22148	k141_1929570
Guaymas_MAG_P_016	Archaea	Aenigmatarchaeota	Aenigmatarchaeia	CG10238-14	k141_1929570.region001	2922	3062	+	LAP	22148	k141_1929570
Guaymas_MAG_P_016	Archaea	Aenigmatarchaeota	Aenigmatarchaeia	CG10238-14	k141_1929570.region001	2922	3062	+	LAP	22148	k141_1929570
Guaymas_MAG_P_016	Archaea	Aenigmatarchaeota	Aenigmatarchaeia	CG10238-14	k141_1929570.region001	2922	3062	+	LAP	22148	k141_1929570
Guaymas_MAG_P_016	Archaea	Aenigmatarchaeota	Aenigmatarchaeia	CG10238-14	k141_1929570.region001	2922	3062	+	LAP	22148	k141_1929570
Guaymas_MAG_P_016	Archaea	Aenigmatarchaeota	Aenigmatarchaeia	CG10238-14	k141_1929570.region001	2922	3062	+	LAP	22148	k141_1929570
Guaymas_MAG_P_016	Archaea	Aenigmatarchaeota	Aenigmatarchaeia	CG10238-14	k141_1929570.region001	2922	3062	+	LAP	22148	k141_1929570
Guaymas_MAG_P_016	Archaea	Aenigmatarchaeota	Aenigmatarchaeia	CG10238-14	k141_1929570.region001	2922	3062	+	LAP	22148	k141_1929570
Guaymas_MAG_P_016	Archaea	Aenigmatarchaeota	Aenigmatarchaeia	CG10238-14	k141_1929570.region001	2922	3062	+	LAP	22148	k141_1929570
Guaymas_MAG_P_016	Archaea	Aenigmatarchaeota	Aenigmatarchaeia	CG10238-14	k141_1929570.region001	2922	3062	+	LAP	22148	k141_1929570
Guaymas_MAG_P_016	Archaea	Aenigmatarchaeota	Aenigmatarchaeia	CG10238-14	k141_1929570.region001	2922	3062	+	LAP	22148	k141_1929570
Guaymas_MAG_P_016	Archaea	Aenigmatarchaeota	Aenigmatarchaeia	CG10238-14	k141_1929570.region001	2922	3062	+	LAP	22148	k141_1929570
Guaymas_MAG_P_016	Archaea	Aenigmatarchaeota	Aenigmatarchaeia	CG10238-14	k141_1929570.region001	2922	3062	+	LAP	22148	k141_1929570
Guaymas_MAG_P_016	Archaea	Aenigmatarchaeota	Aenigmatarchaeia	CG10238-14	k141_1929570.region001	2922	3062	+	LAP	22148	k141_1929570
Guaymas_MAG_P_016	Archaea	Aenigmatarchaeota	Aenigmatarchaeia	CG10238-14	k141_1929570.region001	2922	3062	+	LAP	22148	k141_1929570
Guaymas_MAG_P_016	Archaea	Aenigmatarchaeota	Aenigmatarchaeia	CG10238-14	k141_1929570.region001	3063	4052	+	LAP	22148	k141_1929570
Guaymas_MAG_P_016	Archaea	Aenigmatarchaeota	Aenigmatarchaeia	CG10238-14	k141_1929570.region001	3063	4052	+	LAP	22148	k141_1929570
Guaymas_MAG_P_016	Archaea	Aenigmatarchaeota	Aenigmatarchaeia	CG10238-14	k141_1929570.region001	3063	4052	+	LAP	22148	k141_1929570
Guaymas_MAG_P_016	Archaea	Aenigmatarchaeota	Aenigmatarchaeia	CG10238-14	k141_1929570.region001	3063	4052	+	LAP	22148	k141_1929570
Guaymas_MAG_P_016	Archaea	Aenigmatarchaeota	Aenigmatarchaeia	CG10238-14	k141_1929570.region001	3063	4052	+	LAP	22148	k141_1929570
Guaymas_MAG_P_016	Archaea	Aenigmatarchaeota	Aenigmatarchaeia	CG10238-14	k141_1929570.region001	3063	4052	+	LAP	22148	k141_1929570
Guaymas_MAG_P_016	Archaea	Aenigmatarchaeota	Aenigmatarchaeia	CG10238-14	k141_1929570.region001	3063	4052	+	LAP	22148	k141_1929570
Guaymas_MAG_P_016	Archaea	Aenigmatarchaeota	Aenigmatarchaeia	CG10238-14	k141_1929570.region001	3063	4052	+	LAP	22148	k141_1929570
Guaymas_MAG_P_016	Archaea	Aenigmatarchaeota	Aenigmatarchaeia	CG10238-14	k141_1929570.region001	3063	4052	+	LAP	22148	k141_1929570
Guaymas_MAG_P_016	Archaea	Aenigmatarchaeota	Aenigmatarchaeia	CG10238-14	k141_1929570.region001	3063	4052	+	LAP	22148	k141_1929570
Guaymas_MAG_P_016	Archaea	Aenigmatarchaeota	Aenigmatarchaeia	CG10238-14	k141_1929570.region001	3063	4052	+	LAP	22148	k141_1929570
Guaymas_MAG_P_016	Archaea	Aenigmatarchaeota	Aenigmatarchaeia	CG10238-14	k141_1929570.region001	3063	4052	+	LAP	22148	k141_1929570
Guaymas_MAG_P_016	Archaea	Aenigmatarchaeota	Aenigmatarchaeia	CG10238-14	k141_1929570.region001	3063	4052	+	LAP	22148	k141_1929570
Guaymas_MAG_P_016	Archaea	Aenigmatarchaeota	Aenigmatarchaeia	CG10238-14	k141_1929570.region001	3063	4052	+	LAP	22148	k141_1929570
Guaymas_MAG_P_016	Archaea	Aenigmatarchaeota	Aenigmatarchaeia	CG10238-14	k141_1929570.region001	3063	4052	+	LAP	22148	k141_1929570
Guaymas_MAG_P_016	Archaea	Aenigmatarchaeota	Aenigmatarchaeia	CG10238-14	k141_1929570.region001	3063	4052	+	LAP	22148	k141_1929570
Guaymas_MAG_P_016	Archaea	Aenigmatarchaeota	Aenigmatarchaeia	CG10238-14	k141_1929570.region001	3063	4052	+	LAP	22148	k141_1929570
Guaymas_MAG_P_016	Archaea	Aenigmatarchaeota	Aenigmatarchaeia	CG10238-14	k141_1929570.region001	3063	4052	+	LAP	22148	k141_1929570
Guaymas_MAG_P_016	Archaea	Aenigmatarchaeota	Aenigmatarchaeia	CG10238-14	k141_1929570.region001	3063	4052	+	LAP	22148	k141_1929570
Guaymas_MAG_P_016	Archaea	Aenigmatarchaeota	Aenigmatarchaeia	CG10238-14	k141_1929570.region001	3063	4052	+	LAP	22148	k141_1929570
Guaymas_MAG_P_016	Archaea	Aenigmatarchaeota	Aenigmatarchaeia	CG10238-14	k141_1929570.region001	3063	4052	+	LAP	22148	k141_1929570
Guaymas_MAG_P_016	Archaea	Aenigmatarchaeota	Aenigmatarchaeia	CG10238-14	k141_1929570.region001	3063	4052	+	LAP	22148	k141_1929570
Guaymas_MAG_P_016	Archaea	Aenigmatarchaeota	Aenigmatarchaeia	CG10238-14	k141_1929570.region001	3063	4052	+	LAP	22148	k141_1929570
Guaymas_MAG_P_016	Archaea	Aenigmatarchaeota	Aenigmatarchaeia	CG10238-14	k141_1929570.region001	3063	4052	+	LAP	22148	k141_1929570
Guaymas_MAG_P_016	Archaea	Aenigmatarchaeota	Aenigmatarchaeia	CG10238-14	k141_1929570.region001	3063	4052	+	LAP	22148	k141_1929570
Guaymas_MAG_P_016	Archaea	Aenigmatarchaeota	Aenigmatarchaeia	CG10238-14	k141_1929570.region001	3063	4052	+	LAP	22148	k141_1929570
Guaymas_MAG_P_016	Archaea	Aenigmatarchaeota	Aenigmatarchaeia	CG10238-14	k141_1929570.region001	3063	4052	+	LAP	22148	k141_1929570
Guaymas_MAG_P_016	Archaea	Aenigmatarchaeota	Aenigmatarchaeia	CG10238-14	k141_1929570.region001	3063	4052	+	LAP	22148	k141_1929570
Guaymas_MAG_P_016	Archaea	Aenigmatarchaeota	Aenigmatarchaeia	CG10238-14	k141_1929570.region001	3063	4052	+	LAP	22148	k141_1929570
Guaymas_MAG_P_016	Archaea	Aenigmatarchaeota	Aenigmatarchaeia	CG10238-14	k141_1929570.region001	3063	4052	+	LAP	22148	k141_1929570
Guaymas_MAG_P_016	Archaea	Aenigmatarchaeota	Aenigmatarchaeia	CG10238-14	k141_1929570.region001	3063	4052	+	LAP	22148	k141_1929570
Guaymas_MAG_P_016	Archaea	Aenigmatarchaeota	Aenigmatarchaeia	CG10238-14	k141_1929570.region001	3063	4052	+	LAP	22148	k141_1929570
Guaymas_MAG_P_016	Archaea	Aenigmatarchaeota	Aenigmatarchaeia	CG10238-14	k141_1929570.region001	3063	4052	+	LAP	22148	k141_1929570
Guaymas_MAG_P_016	Archaea	Aenigmatarchaeota	Aenigmatarchaeia	CG10238-14	k141_1929570.region001	3063	4052	+	LAP	22148	k141_1929570
Guaymas_MAG_P_016	Archaea	Aenigmatarchaeota	Aenigmatarchaeia	CG10238-14	k141_1929570.region001	3063	4052	+	LAP	22148	k141_1929570
Guaymas_MAG_P_016	Archaea	Aenigmatarchaeota	Aenigmatarchaeia	CG10238-14	k141_1929570.region001	3063	4052	+	LAP	22148	k141_1929570
Guaymas_MAG_P_016	Archaea	Aenigmatarchaeota	Aenigmatarchaeia	CG10238-14	k141_1929570.region001	3063	4052	+	LAP	22148	k141_1929570
Guaymas_MAG_P_016	Archaea	Aenigmatarchaeota	Aenigmatarchaeia	CG10238-14	k141_1929570.region001	3063	4052	+	LAP	22148	k141_1929570
Guaymas_MAG_P_016	Archaea	Aenigmatarchaeota	Aenigmatarchaeia	CG10238-14	k141_1929570.region001	3063	4052	+	LAP	22148	k141_1929570
Guaymas_MAG_P_016	Archaea	Aenigmatarchaeota	Aenigmatarchaeia	CG10238-14	k141_1929570.region001	3063	4052	+	LAP	22148	k141_1929570
Guaymas_MAG_P_016	Archaea	Aenigmatarchaeota	Aenigmatarchaeia	CG10238-14	k141_1929570.region001	3063	4052	+	LAP	22148	k141_1929570
Guaymas_MAG_P_016	Archaea	Aenigmatarchaeota	Aenigmatarchaeia	CG10238-14	k141_1929570.region001	3063	4052	+	LAP	22148	k141_1929570
Guaymas_MAG_P_016	Archaea	Aenigmatarchaeota	Aenigmatarchaeia	CG10238-14	k141_1929570.region001	3063	4052	+	LAP	22148	k141_1929570
Guaymas_MAG_P_016	Archaea	Aenigmatarchaeota	Aenigmatarchaeia	CG10238-14	k141_1929570.region001	3063	4052	+	LAP	22148	k141_1929570
Guaymas_MAG_P_016	Archaea	Aenigmatarchaeota	Aenigmatarchaeia	CG10238-14	k141_1929570.region001	3063	4052	+	LAP	22148	k141_1929570
Guaymas_MAG_P_016	Archaea	Aenigmatarchaeota	Aenigmatarchaeia	CG10238-14	k141_1929570.region001	3063	4052	+	LAP	22148	k141_1929570
Guaymas_MAG_P_016	Archaea	Aenigmatarchaeota	Aenigmatarchaeia	CG10238-14	k141_1929570.region001	3063	4052	+	LAP	22148	k141_1929570
Guaymas_MAG_P_016	Archaea	Aenigmatarchaeota	Aenigmatarchaeia	CG10238-14	k141_1929570.region001	3063	4052	+	LAP	22148	k141_1929570
Guaymas_MAG_P_016	Archaea	Aenigmatarchaeota	Aenigmatarchaeia	CG10238-14	k141_1929570.region001	3063	4052	+	LAP	22148	k141_1929570
Guaymas_MAG_P_016	Archaea	Aenigmatarchaeota	Aenigmatarchaeia	CG10238-14	k141_1929570.region001	3063	4052	+	LAP	22148	k141_1929570
Guaymas_MAG_P_016	Archaea	Aenigmatarchaeota	Aenigmatarchaeia	CG10238-14	k141_1929570.region001	3063	4052	+	LAP	22148	k141_1929570
Guaymas_MAG_P_016	Archaea	Aenigmatarchaeota	Aenigmatarchaeia	CG10238-14	k141_1929570.region001	3063	4052	+	LAP	22148	k141_1929570
Guaymas_MAG_P_016	Archaea	Aenigmatarchaeota	Aenigmatarchaeia	CG10238-14	k141_1929570.region001	3063	4052	+	LAP	22148	k141_1929570
Guaymas_MAG_P_016	Archaea	Aenigmatarchaeota	Aenigmatarchaeia	CG10238-14	k141_1929570.region001	3063	4052	+	LAP	22148	k141_1929570
Guaymas_MAG_P_016	Archaea	Aenigmatarchaeota	Aenigmatarchaeia	CG10238-14	k141_1929570.region001	3063	4052	+	LAP	22148	k141_1929570
Guaymas_MAG_P_016	Archaea	Aenigmatarchaeota	Aenigmatarchaeia	CG10238-14	k141_1929570.region001	3063	4052	+	LAP	22148	k141_1929570
Guaymas_MAG_P_016	Archaea	Aenigmatarchaeota	Aenigmatarchaeia	CG10238-14	k141_1929570.region001	3063	4052	+	LAP	22148	k141_1929570
Guaymas_MAG_P_016	Archaea	Aenigmatarchaeota	Aenigmatarchaeia	CG10238-14	k141_1929570.region001	3063	4052	+	LAP	22148	k141_1929570
Guaymas_MAG_P_016	Archaea	Aenigmatarchaeota	Aenigmatarchaeia	CG10238-14	k141_1929570.region001	3063	4052	+	LAP	22148	k141_1929570
Guaymas_MAG_P_016	Archaea	Aenigmatarchaeota	Aenigmatarchaeia	CG10238-14	k141_1929570.region001	3063	4052	+	LAP	22148	k141_1929570
Guaymas_MAG_P_016	Archaea	Aenigmatarchaeota	Aenigmatarchaeia	CG10238-14	k141_1929570.region001	3063	4052	+	LAP	22148	k141_1929570
Guaymas_MAG_P_016	Archaea	Aenigmatarchaeota	Aenigmatarchaeia	CG10238-14	k141_1929570.region001	3063	4052	+	LAP	22148	k141_1929570
Guaymas_MAG_P_016	Archaea	Aenigmatarchaeota	Aenigmatarchaeia	CG10238-14	k141_1929570.region001	3063	4052	+	LAP	22148	k141_1929570
Guaymas_MAG_P_016	Archaea	Aenigmatarchaeota	Aenigmatarchaeia	CG10238-14	k141_1929570.region001	3063	4052	+	LAP	22148	k141_1929570
Guaymas_MAG_P_016	Archaea	Aenigmatarchaeota	Aenigmatarchaeia	CG10238-14	k141_1929570.region001	3063	4052	+	LAP	22148	k141_1929570
Guaymas_MAG_P_016	Archaea	Aenigmatarchaeota	Aenigmatarchaeia	CG10238-14	k141_1929570.region001	3063	4052	+	LAP	22148	k141_1929570
Guaymas_MAG_P_016	Archaea	Aenigmatarchaeota	Aenigmatarchaeia	CG10238-14	k141_1929570.region001	3063	4052	+	LAP	22148	k141_1929570
Guaymas_MAG_P_016	Archaea	Aenigmatarchaeota	Aenigmatarchaeia	CG10238-14	k141_1929570.region001	3063	4052	+	LAP	22148	k141_1929570
Guaymas_MAG_P_016	Archaea	Aenigmatarchaeota	Aenigmatarchaeia	CG10238-14	k141_1929570.region001	3063	4052	+	LAP	22148	k141_1929570
Guaymas_MAG_P_016	Archaea	Aenigmatarchaeota	Aenigmatarchaeia	CG10238-14	k141_1929570.region001	3063	4052	+	LAP	22148	k141_1929570
Guaymas_MAG_P_016	Archaea	Aenigmatarchaeota	Aenigmatarchaeia	CG10238-14	k141_1929570.region001	3063	4052	+	LAP	22148	k141_1929570
Guaymas_MAG_P_016	Archaea	Aenigmatarchaeota	Aenigmatarchaeia	CG10238-14	k141_1929570.region001	3063	4052	+	LAP	22148	k141_1929570
Guaymas_MAG_P_016	Archaea	Aenigmatarchaeota	Aenigmatarchaeia	CG10238-14	k141_1929570.region001	3063	4052	+	LAP	22148	k141_1929570
Guaymas_MAG_P_016	Archaea	Aenigmatarchaeota	Aenigmatarchaeia	CG10238-14	k141_1929570.region001	3063	4052	+	LAP	22148	k141_1929570
Guaymas_MAG_P_016	Archaea	Aenigmatarchaeota	Aenigmatarchaeia	CG10238-14	k141_1929570.region001	3063	4052	+	LAP	22148	k141_1929570
Guaymas_MAG_P_016	Archaea	Aenigmatarchaeota	Aenigmatarchaeia	CG10238-14	k141_1929570.region001	3063	4052	+	LAP	22148	k141_1929570
Guaymas_MAG_P_016	Archaea	Aenigmatarchaeota	Aenigmatarchaeia	CG10238-14	k141_1929570.region001	3063	4052	+	LAP	22148	k141_1929570
Guaymas_MAG_P_016	Archaea	Aenigmatarchaeota	Aenigmatarchaeia	CG10238-14	k141_1929570.region001	3063	4052	+	LAP	22148	k141_1929570
Guaymas_MAG_P_016	Archaea	Aenigmatarchaeota	Aenigmatarchaeia	CG10238-14	k141_1929570.region001	3063	4052	+	LAP	22148	k141_1929570
Guaymas_MAG_P_016	Archaea	Aenigmatarchaeota	Aenigmatarchaeia	CG10238-14	k141_1929570.region001	3063	4052	+	LAP	22148	k141_1929570
Guaymas_MAG_P_016	Archaea	Aenigmatarchaeota	Aenigmatarchaeia	CG10238-14	k141_1929570.region001	3063	4052	+	LAP	22148	k141_1929570
Guaymas_MAG_P_016	Archaea	Aenigmatarchaeota	Aenigmatarchaeia	CG10238-14	k141_1929570.region001	3063	4052	+	LAP	22148	k141_1929570
Guaymas_MAG_P_016	Archaea	Aenigmatarchaeota	Aenigmatarchaeia	CG10238-14	k141_1929570.region001	3063	4052	+	LAP	22148	k141_1929570
Guaymas_MAG_P_016	Archaea	Aenigmatarchaeota	Aenigmatarchaeia	CG10238-14	k141_1929570.region001	3063	4052	+	LAP	22148	k141_1929570
Guaymas_MAG_P_016	Archaea	Aenigmatarchaeota	Aenigmatarchaeia	CG10238-14	k141_1929570.region001	3063	4052	+	LAP	22148	k141_1929570
Guaymas_MAG_P_016	Archaea	Aenigmatarchaeota	Aenigmatarchaeia	CG10238-14	k141_1929570.region001	3063	4052	+	LAP	22148	k141_1929570
Guaymas_MAG_P_016	Archaea	Aenigmatarchaeota	Aenigmatarchaeia	CG10238-14	k141_1929570.region001	3063	4052	+	LAP	22148	k141_1929570
Guaymas_MAG_P_016	Archaea	Aenigmatarchaeota	Aenigmatarchaeia	CG10238-14	k141_1929570.region001	3063	4052	+	LAP	22148	k141_1929570
Guaymas_MAG_P_016	Archaea	Aenigmatarchaeota	Aenigmatarchaeia	CG10238-14	k141_1929570.region001	4045	4653	+	LAP	22148	k141_1929570
Guaymas_MAG_P_016	Archaea	Aenigmatarchaeota	Aenigmatarchaeia	CG10238-14	k141_1929570.region001	4045	4653	+	LAP	22148	k141_1929570
Guaymas_MAG_P_016	Archaea	Aenigmatarchaeota	Aenigmatarchaeia	CG10238-14	k141_1929570.region001	4045	4653	+	LAP	22148	k141_1929570
Guaymas_MAG_P_016	Archaea	Aenigmatarchaeota	Aenigmatarchaeia	CG10238-14	k141_1929570.region001	4045	4653	+	LAP	22148	k141_1929570
Guaymas_MAG_P_016	Archaea	Aenigmatarchaeota	Aenigmatarchaeia	CG10238-14	k141_1929570.region001	4045	4653	+	LAP	22148	k141_1929570
Guaymas_MAG_P_016	Archaea	Aenigmatarchaeota	Aenigmatarchaeia	CG10238-14	k141_1929570.region001	4045	4653	+	LAP	22148	k141_1929570
Guaymas_MAG_P_016	Archaea	Aenigmatarchaeota	Aenigmatarchaeia	CG10238-14	k141_1929570.region001	4045	4653	+	LAP	22148	k141_1929570
Guaymas_MAG_P_016	Archaea	Aenigmatarchaeota	Aenigmatarchaeia	CG10238-14	k141_1929570.region001	4045	4653	+	LAP	22148	k141_1929570
Guaymas_MAG_P_016	Archaea	Aenigmatarchaeota	Aenigmatarchaeia	CG10238-14	k141_1929570.region001	4045	4653	+	LAP	22148	k141_1929570
Guaymas_MAG_P_016	Archaea	Aenigmatarchaeota	Aenigmatarchaeia	CG10238-14	k141_1929570.region001	4045	4653	+	LAP	22148	k141_1929570
Guaymas_MAG_P_016	Archaea	Aenigmatarchaeota	Aenigmatarchaeia	CG10238-14	k141_1929570.region001	4045	4653	+	LAP	22148	k141_1929570
Guaymas_MAG_P_016	Archaea	Aenigmatarchaeota	Aenigmatarchaeia	CG10238-14	k141_1929570.region001	4045	4653	+	LAP	22148	k141_1929570
Guaymas_MAG_P_016	Archaea	Aenigmatarchaeota	Aenigmatarchaeia	CG10238-14	k141_1929570.region001	4045	4653	+	LAP	22148	k141_1929570
Guaymas_MAG_P_016	Archaea	Aenigmatarchaeota	Aenigmatarchaeia	CG10238-14	k141_1929570.region001	4045	4653	+	LAP	22148	k141_1929570
Guaymas_MAG_P_016	Archaea	Aenigmatarchaeota	Aenigmatarchaeia	CG10238-14	k141_1929570.region001	4045	4653	+	LAP	22148	k141_1929570
Guaymas_MAG_P_016	Archaea	Aenigmatarchaeota	Aenigmatarchaeia	CG10238-14	k141_1929570.region001	4045	4653	+	LAP	22148	k141_1929570
Guaymas_MAG_P_016	Archaea	Aenigmatarchaeota	Aenigmatarchaeia	CG10238-14	k141_1929570.region001	4045	4653	+	LAP	22148	k141_1929570
Guaymas_MAG_P_016	Archaea	Aenigmatarchaeota	Aenigmatarchaeia	CG10238-14	k141_1929570.region001	4045	4653	+	LAP	22148	k141_1929570
Guaymas_MAG_P_016	Archaea	Aenigmatarchaeota	Aenigmatarchaeia	CG10238-14	k141_1929570.region001	4045	4653	+	LAP	22148	k141_1929570
Guaymas_MAG_P_016	Archaea	Aenigmatarchaeota	Aenigmatarchaeia	CG10238-14	k141_1929570.region001	4045	4653	+	LAP	22148	k141_1929570
Guaymas_MAG_P_016	Archaea	Aenigmatarchaeota	Aenigmatarchaeia	CG10238-14	k141_1929570.region001	4045	4653	+	LAP	22148	k141_1929570
Guaymas_MAG_P_016	Archaea	Aenigmatarchaeota	Aenigmatarchaeia	CG10238-14	k141_1929570.region001	4045	4653	+	LAP	22148	k141_1929570
Guaymas_MAG_P_016	Archaea	Aenigmatarchaeota	Aenigmatarchaeia	CG10238-14	k141_1929570.region001	4045	4653	+	LAP	22148	k141_1929570
Guaymas_MAG_P_016	Archaea	Aenigmatarchaeota	Aenigmatarchaeia	CG10238-14	k141_1929570.region001	4045	4653	+	LAP	22148	k141_1929570
Guaymas_MAG_P_016	Archaea	Aenigmatarchaeota	Aenigmatarchaeia	CG10238-14	k141_1929570.region001	4045	4653	+	LAP	22148	k141_1929570
Guaymas_MAG_P_016	Archaea	Aenigmatarchaeota	Aenigmatarchaeia	CG10238-14	k141_1929570.region001	4045	4653	+	LAP	22148	k141_1929570
Guaymas_MAG_P_016	Archaea	Aenigmatarchaeota	Aenigmatarchaeia	CG10238-14	k141_1929570.region001	4045	4653	+	LAP	22148	k141_1929570
Guaymas_MAG_P_016	Archaea	Aenigmatarchaeota	Aenigmatarchaeia	CG10238-14	k141_1929570.region001	4045	4653	+	LAP	22148	k141_1929570
Guaymas_MAG_P_016	Archaea	Aenigmatarchaeota	Aenigmatarchaeia	CG10238-14	k141_1929570.region001	4045	4653	+	LAP	22148	k141_1929570
Guaymas_MAG_P_016	Archaea	Aenigmatarchaeota	Aenigmatarchaeia	CG10238-14	k141_1929570.region001	4045	4653	+	LAP	22148	k141_1929570
Guaymas_MAG_P_016	Archaea	Aenigmatarchaeota	Aenigmatarchaeia	CG10238-14	k141_1929570.region001	4045	4653	+	LAP	22148	k141_1929570
Guaymas_MAG_P_016	Archaea	Aenigmatarchaeota	Aenigmatarchaeia	CG10238-14	k141_1929570.region001	4045	4653	+	LAP	22148	k141_1929570
Guaymas_MAG_P_016	Archaea	Aenigmatarchaeota	Aenigmatarchaeia	CG10238-14	k141_1929570.region001	4045	4653	+	LAP	22148	k141_1929570
Guaymas_MAG_P_016	Archaea	Aenigmatarchaeota	Aenigmatarchaeia	CG10238-14	k141_1929570.region001	4045	4653	+	LAP	22148	k141_1929570
Guaymas_MAG_P_016	Archaea	Aenigmatarchaeota	Aenigmatarchaeia	CG10238-14	k141_1929570.region001	4045	4653	+	LAP	22148	k141_1929570
Guaymas_MAG_P_016	Archaea	Aenigmatarchaeota	Aenigmatarchaeia	CG10238-14	k141_1929570.region001	4045	4653	+	LAP	22148	k141_1929570
Guaymas_MAG_P_016	Archaea	Aenigmatarchaeota	Aenigmatarchaeia	CG10238-14	k141_1929570.region001	4045	4653	+	LAP	22148	k141_1929570
Guaymas_MAG_P_016	Archaea	Aenigmatarchaeota	Aenigmatarchaeia	CG10238-14	k141_1929570.region001	4045	4653	+	LAP	22148	k141_1929570
Guaymas_MAG_P_016	Archaea	Aenigmatarchaeota	Aenigmatarchaeia	CG10238-14	k141_1929570.region001	4045	4653	+	LAP	22148	k141_1929570
Guaymas_MAG_P_016	Archaea	Aenigmatarchaeota	Aenigmatarchaeia	CG10238-14	k141_1929570.region001	4045	4653	+	LAP	22148	k141_1929570
Guaymas_MAG_P_016	Archaea	Aenigmatarchaeota	Aenigmatarchaeia	CG10238-14	k141_1929570.region001	4045	4653	+	LAP	22148	k141_1929570
Guaymas_MAG_P_016	Archaea	Aenigmatarchaeota	Aenigmatarchaeia	CG10238-14	k141_1929570.region001	4045	4653	+	LAP	22148	k141_1929570
Guaymas_MAG_P_016	Archaea	Aenigmatarchaeota	Aenigmatarchaeia	CG10238-14	k141_1929570.region001	4045	4653	+	LAP	22148	k141_1929570
Guaymas_MAG_P_016	Archaea	Aenigmatarchaeota	Aenigmatarchaeia	CG10238-14	k141_1929570.region001	4045	4653	+	LAP	22148	k141_1929570
Guaymas_MAG_P_016	Archaea	Aenigmatarchaeota	Aenigmatarchaeia	CG10238-14	k141_1929570.region001	4045	4653	+	LAP	22148	k141_1929570
Guaymas_MAG_P_016	Archaea	Aenigmatarchaeota	Aenigmatarchaeia	CG10238-14	k141_1929570.region001	4045	4653	+	LAP	22148	k141_1929570
Guaymas_MAG_P_016	Archaea	Aenigmatarchaeota	Aenigmatarchaeia	CG10238-14	k141_1929570.region001	4045	4653	+	LAP	22148	k141_1929570
Guaymas_MAG_P_016	Archaea	Aenigmatarchaeota	Aenigmatarchaeia	CG10238-14	k141_1929570.region001	4045	4653	+	LAP	22148	k141_1929570
Guaymas_MAG_P_016	Archaea	Aenigmatarchaeota	Aenigmatarchaeia	CG10238-14	k141_1929570.region001	4045	4653	+	LAP	22148	k141_1929570
Guaymas_MAG_P_016	Archaea	Aenigmatarchaeota	Aenigmatarchaeia	CG10238-14	k141_1929570.region001	4045	4653	+	LAP	22148	k141_1929570
Guaymas_MAG_P_016	Archaea	Aenigmatarchaeota	Aenigmatarchaeia	CG10238-14	k141_1929570.region001	4045	4653	+	LAP	22148	k141_1929570
Guaymas_MAG_P_016	Archaea	Aenigmatarchaeota	Aenigmatarchaeia	CG10238-14	k141_1929570.region001	4045	4653	+	LAP	22148	k141_1929570
Guaymas_MAG_P_016	Archaea	Aenigmatarchaeota	Aenigmatarchaeia	CG10238-14	k141_1929570.region001	4045	4653	+	LAP	22148	k141_1929570
Guaymas_MAG_P_016	Archaea	Aenigmatarchaeota	Aenigmatarchaeia	CG10238-14	k141_1929570.region001	4045	4653	+	LAP	22148	k141_1929570
Guaymas_MAG_P_016	Archaea	Aenigmatarchaeota	Aenigmatarchaeia	CG10238-14	k141_1929570.region001	4045	4653	+	LAP	22148	k141_1929570
Guaymas_MAG_P_016	Archaea	Aenigmatarchaeota	Aenigmatarchaeia	CG10238-14	k141_1929570.region001	4045	4653	+	LAP	22148	k141_1929570
Guaymas_MAG_P_016	Archaea	Aenigmatarchaeota	Aenigmatarchaeia	CG10238-14	k141_1929570.region001	4045	4653	+	LAP	22148	k141_1929570
Guaymas_MAG_P_016	Archaea	Aenigmatarchaeota	Aenigmatarchaeia	CG10238-14	k141_1929570.region001	4045	4653	+	LAP	22148	k141_1929570
Guaymas_MAG_P_016	Archaea	Aenigmatarchaeota	Aenigmatarchaeia	CG10238-14	k141_1929570.region001	4045	4653	+	LAP	22148	k141_1929570
Guaymas_MAG_P_016	Archaea	Aenigmatarchaeota	Aenigmatarchaeia	CG10238-14	k141_1929570.region001	4045	4653	+	LAP	22148	k141_1929570
Guaymas_MAG_P_016	Archaea	Aenigmatarchaeota	Aenigmatarchaeia	CG10238-14	k141_1929570.region001	4045	4653	+	LAP	22148	k141_1929570
Guaymas_MAG_P_016	Archaea	Aenigmatarchaeota	Aenigmatarchaeia	CG10238-14	k141_1929570.region001	4045	4653	+	LAP	22148	k141_1929570
Guaymas_MAG_P_016	Archaea	Aenigmatarchaeota	Aenigmatarchaeia	CG10238-14	k141_1929570.region001	4045	4653	+	LAP	22148	k141_1929570
Guaymas_MAG_P_016	Archaea	Aenigmatarchaeota	Aenigmatarchaeia	CG10238-14	k141_1929570.region001	4045	4653	+	LAP	22148	k141_1929570
Guaymas_MAG_P_016	Archaea	Aenigmatarchaeota	Aenigmatarchaeia	CG10238-14	k141_1929570.region001	4045	4653	+	LAP	22148	k141_1929570
Guaymas_MAG_P_016	Archaea	Aenigmatarchaeota	Aenigmatarchaeia	CG10238-14	k141_1929570.region001	4045	4653	+	LAP	22148	k141_1929570
Guaymas_MAG_P_016	Archaea	Aenigmatarchaeota	Aenigmatarchaeia	CG10238-14	k141_1929570.region001	4045	4653	+	LAP	22148	k141_1929570
Guaymas_MAG_P_016	Archaea	Aenigmatarchaeota	Aenigmatarchaeia	CG10238-14	k141_1929570.region001	4045	4653	+	LAP	22148	k141_1929570
Guaymas_MAG_P_016	Archaea	Aenigmatarchaeota	Aenigmatarchaeia	CG10238-14	k141_1929570.region001	4045	4653	+	LAP	22148	k141_1929570
Guaymas_MAG_P_016	Archaea	Aenigmatarchaeota	Aenigmatarchaeia	CG10238-14	k141_1929570.region001	4045	4653	+	LAP	22148	k141_1929570
Guaymas_MAG_P_016	Archaea	Aenigmatarchaeota	Aenigmatarchaeia	CG10238-14	k141_1929570.region001	4045	4653	+	LAP	22148	k141_1929570
Guaymas_MAG_P_016	Archaea	Aenigmatarchaeota	Aenigmatarchaeia	CG10238-14	k141_1929570.region001	4045	4653	+	LAP	22148	k141_1929570
Guaymas_MAG_P_016	Archaea	Aenigmatarchaeota	Aenigmatarchaeia	CG10238-14	k141_1929570.region001	4045	4653	+	LAP	22148	k141_1929570
Guaymas_MAG_P_016	Archaea	Aenigmatarchaeota	Aenigmatarchaeia	CG10238-14	k141_1929570.region001	4045	4653	+	LAP	22148	k141_1929570
Guaymas_MAG_P_016	Archaea	Aenigmatarchaeota	Aenigmatarchaeia	CG10238-14	k141_1929570.region001	4045	4653	+	LAP	22148	k141_1929570
Guaymas_MAG_P_016	Archaea	Aenigmatarchaeota	Aenigmatarchaeia	CG10238-14	k141_1929570.region001	4045	4653	+	LAP	22148	k141_1929570
Guaymas_MAG_P_016	Archaea	Aenigmatarchaeota	Aenigmatarchaeia	CG10238-14	k141_1929570.region001	4045	4653	+	LAP	22148	k141_1929570
Guaymas_MAG_P_016	Archaea	Aenigmatarchaeota	Aenigmatarchaeia	CG10238-14	k141_1929570.region001	4045	4653	+	LAP	22148	k141_1929570
Guaymas_MAG_P_016	Archaea	Aenigmatarchaeota	Aenigmatarchaeia	CG10238-14	k141_1929570.region001	4045	4653	+	LAP	22148	k141_1929570
Guaymas_MAG_P_016	Archaea	Aenigmatarchaeota	Aenigmatarchaeia	CG10238-14	k141_1929570.region001	4045	4653	+	LAP	22148	k141_1929570
Guaymas_MAG_P_016	Archaea	Aenigmatarchaeota	Aenigmatarchaeia	CG10238-14	k141_1929570.region001	4045	4653	+	LAP	22148	k141_1929570
Guaymas_MAG_P_016	Archaea	Aenigmatarchaeota	Aenigmatarchaeia	CG10238-14	k141_1929570.region001	4045	4653	+	LAP	22148	k141_1929570
Guaymas_MAG_P_016	Archaea	Aenigmatarchaeota	Aenigmatarchaeia	CG10238-14	k141_1929570.region001	4045	4653	+	LAP	22148	k141_1929570
Guaymas_MAG_P_016	Archaea	Aenigmatarchaeota	Aenigmatarchaeia	CG10238-14	k141_1929570.region001	4045	4653	+	LAP	22148	k141_1929570
Guaymas_MAG_P_016	Archaea	Aenigmatarchaeota	Aenigmatarchaeia	CG10238-14	k141_1929570.region001	4045	4653	+	LAP	22148	k141_1929570
Guaymas_MAG_P_016	Archaea	Aenigmatarchaeota	Aenigmatarchaeia	CG10238-14	k141_1929570.region001	4045	4653	+	LAP	22148	k141_1929570
Guaymas_MAG_P_016	Archaea	Aenigmatarchaeota	Aenigmatarchaeia	CG10238-14	k141_1929570.region001	4045	4653	+	LAP	22148	k141_1929570
Guaymas_MAG_P_016	Archaea	Aenigmatarchaeota	Aenigmatarchaeia	CG10238-14	k141_1929570.region001	4045	4653	+	LAP	22148	k141_1929570
Guaymas_MAG_P_016	Archaea	Aenigmatarchaeota	Aenigmatarchaeia	CG10238-14	k141_1929570.region001	4771	5319	+	LAP	22148	k141_1929570
Guaymas_MAG_P_016	Archaea	Aenigmatarchaeota	Aenigmatarchaeia	CG10238-14	k141_1929570.region001	4771	5319	+	LAP	22148	k141_1929570
Guaymas_MAG_P_016	Archaea	Aenigmatarchaeota	Aenigmatarchaeia	CG10238-14	k141_1929570.region001	4771	5319	+	LAP	22148	k141_1929570
Guaymas_MAG_P_016	Archaea	Aenigmatarchaeota	Aenigmatarchaeia	CG10238-14	k141_1929570.region001	4771	5319	+	LAP	22148	k141_1929570
Guaymas_MAG_P_016	Archaea	Aenigmatarchaeota	Aenigmatarchaeia	CG10238-14	k141_1929570.region001	4771	5319	+	LAP	22148	k141_1929570
Guaymas_MAG_P_016	Archaea	Aenigmatarchaeota	Aenigmatarchaeia	CG10238-14	k141_1929570.region001	4771	5319	+	LAP	22148	k141_1929570
Guaymas_MAG_P_016	Archaea	Aenigmatarchaeota	Aenigmatarchaeia	CG10238-14	k141_1929570.region001	4771	5319	+	LAP	22148	k141_1929570
Guaymas_MAG_P_016	Archaea	Aenigmatarchaeota	Aenigmatarchaeia	CG10238-14	k141_1929570.region001	4771	5319	+	LAP	22148	k141_1929570
Guaymas_MAG_P_016	Archaea	Aenigmatarchaeota	Aenigmatarchaeia	CG10238-14	k141_1929570.region001	4771	5319	+	LAP	22148	k141_1929570
Guaymas_MAG_P_016	Archaea	Aenigmatarchaeota	Aenigmatarchaeia	CG10238-14	k141_1929570.region001	4771	5319	+	LAP	22148	k141_1929570
Guaymas_MAG_P_016	Archaea	Aenigmatarchaeota	Aenigmatarchaeia	CG10238-14	k141_1929570.region001	4771	5319	+	LAP	22148	k141_1929570
Guaymas_MAG_P_016	Archaea	Aenigmatarchaeota	Aenigmatarchaeia	CG10238-14	k141_1929570.region001	4771	5319	+	LAP	22148	k141_1929570
Guaymas_MAG_P_016	Archaea	Aenigmatarchaeota	Aenigmatarchaeia	CG10238-14	k141_1929570.region001	4771	5319	+	LAP	22148	k141_1929570
Guaymas_MAG_P_016	Archaea	Aenigmatarchaeota	Aenigmatarchaeia	CG10238-14	k141_1929570.region001	4771	5319	+	LAP	22148	k141_1929570
Guaymas_MAG_P_016	Archaea	Aenigmatarchaeota	Aenigmatarchaeia	CG10238-14	k141_1929570.region001	4771	5319	+	LAP	22148	k141_1929570
Guaymas_MAG_P_016	Archaea	Aenigmatarchaeota	Aenigmatarchaeia	CG10238-14	k141_1929570.region001	4771	5319	+	LAP	22148	k141_1929570
Guaymas_MAG_P_016	Archaea	Aenigmatarchaeota	Aenigmatarchaeia	CG10238-14	k141_1929570.region001	4771	5319	+	LAP	22148	k141_1929570
Guaymas_MAG_P_016	Archaea	Aenigmatarchaeota	Aenigmatarchaeia	CG10238-14	k141_1929570.region001	4771	5319	+	LAP	22148	k141_1929570
Guaymas_MAG_P_016	Archaea	Aenigmatarchaeota	Aenigmatarchaeia	CG10238-14	k141_1929570.region001	4771	5319	+	LAP	22148	k141_1929570
Guaymas_MAG_P_016	Archaea	Aenigmatarchaeota	Aenigmatarchaeia	CG10238-14	k141_1929570.region001	4771	5319	+	LAP	22148	k141_1929570
Guaymas_MAG_P_016	Archaea	Aenigmatarchaeota	Aenigmatarchaeia	CG10238-14	k141_1929570.region001	4771	5319	+	LAP	22148	k141_1929570
Guaymas_MAG_P_016	Archaea	Aenigmatarchaeota	Aenigmatarchaeia	CG10238-14	k141_1929570.region001	4771	5319	+	LAP	22148	k141_1929570
Guaymas_MAG_P_016	Archaea	Aenigmatarchaeota	Aenigmatarchaeia	CG10238-14	k141_1929570.region001	4771	5319	+	LAP	22148	k141_1929570
Guaymas_MAG_P_016	Archaea	Aenigmatarchaeota	Aenigmatarchaeia	CG10238-14	k141_1929570.region001	4771	5319	+	LAP	22148	k141_1929570
Guaymas_MAG_P_016	Archaea	Aenigmatarchaeota	Aenigmatarchaeia	CG10238-14	k141_1929570.region001	4771	5319	+	LAP	22148	k141_1929570
Guaymas_MAG_P_016	Archaea	Aenigmatarchaeota	Aenigmatarchaeia	CG10238-14	k141_1929570.region001	4771	5319	+	LAP	22148	k141_1929570
Guaymas_MAG_P_016	Archaea	Aenigmatarchaeota	Aenigmatarchaeia	CG10238-14	k141_1929570.region001	4771	5319	+	LAP	22148	k141_1929570
Guaymas_MAG_P_016	Archaea	Aenigmatarchaeota	Aenigmatarchaeia	CG10238-14	k141_1929570.region001	4771	5319	+	LAP	22148	k141_1929570
Guaymas_MAG_P_016	Archaea	Aenigmatarchaeota	Aenigmatarchaeia	CG10238-14	k141_1929570.region001	4771	5319	+	LAP	22148	k141_1929570
Guaymas_MAG_P_016	Archaea	Aenigmatarchaeota	Aenigmatarchaeia	CG10238-14	k141_1929570.region001	4771	5319	+	LAP	22148	k141_1929570
Guaymas_MAG_P_016	Archaea	Aenigmatarchaeota	Aenigmatarchaeia	CG10238-14	k141_1929570.region001	4771	5319	+	LAP	22148	k141_1929570
Guaymas_MAG_P_016	Archaea	Aenigmatarchaeota	Aenigmatarchaeia	CG10238-14	k141_1929570.region001	4771	5319	+	LAP	22148	k141_1929570
Guaymas_MAG_P_016	Archaea	Aenigmatarchaeota	Aenigmatarchaeia	CG10238-14	k141_1929570.region001	4771	5319	+	LAP	22148	k141_1929570
Guaymas_MAG_P_016	Archaea	Aenigmatarchaeota	Aenigmatarchaeia	CG10238-14	k141_1929570.region001	4771	5319	+	LAP	22148	k141_1929570
Guaymas_MAG_P_016	Archaea	Aenigmatarchaeota	Aenigmatarchaeia	CG10238-14	k141_1929570.region001	4771	5319	+	LAP	22148	k141_1929570
Guaymas_MAG_P_016	Archaea	Aenigmatarchaeota	Aenigmatarchaeia	CG10238-14	k141_1929570.region001	4771	5319	+	LAP	22148	k141_1929570
Guaymas_MAG_P_016	Archaea	Aenigmatarchaeota	Aenigmatarchaeia	CG10238-14	k141_1929570.region001	4771	5319	+	LAP	22148	k141_1929570
Guaymas_MAG_P_016	Archaea	Aenigmatarchaeota	Aenigmatarchaeia	CG10238-14	k141_1929570.region001	4771	5319	+	LAP	22148	k141_1929570
Guaymas_MAG_P_016	Archaea	Aenigmatarchaeota	Aenigmatarchaeia	CG10238-14	k141_1929570.region001	4771	5319	+	LAP	22148	k141_1929570
Guaymas_MAG_P_016	Archaea	Aenigmatarchaeota	Aenigmatarchaeia	CG10238-14	k141_1929570.region001	4771	5319	+	LAP	22148	k141_1929570
Guaymas_MAG_P_016	Archaea	Aenigmatarchaeota	Aenigmatarchaeia	CG10238-14	k141_1929570.region001	4771	5319	+	LAP	22148	k141_1929570
Guaymas_MAG_P_016	Archaea	Aenigmatarchaeota	Aenigmatarchaeia	CG10238-14	k141_1929570.region001	4771	5319	+	LAP	22148	k141_1929570
Guaymas_MAG_P_016	Archaea	Aenigmatarchaeota	Aenigmatarchaeia	CG10238-14	k141_1929570.region001	4771	5319	+	LAP	22148	k141_1929570
Guaymas_MAG_P_016	Archaea	Aenigmatarchaeota	Aenigmatarchaeia	CG10238-14	k141_1929570.region001	4771	5319	+	LAP	22148	k141_1929570
Guaymas_MAG_P_016	Archaea	Aenigmatarchaeota	Aenigmatarchaeia	CG10238-14	k141_1929570.region001	4771	5319	+	LAP	22148	k141_1929570
Guaymas_MAG_P_016	Archaea	Aenigmatarchaeota	Aenigmatarchaeia	CG10238-14	k141_1929570.region001	4771	5319	+	LAP	22148	k141_1929570
Guaymas_MAG_P_016	Archaea	Aenigmatarchaeota	Aenigmatarchaeia	CG10238-14	k141_1929570.region001	4771	5319	+	LAP	22148	k141_1929570
Guaymas_MAG_P_016	Archaea	Aenigmatarchaeota	Aenigmatarchaeia	CG10238-14	k141_1929570.region001	4771	5319	+	LAP	22148	k141_1929570
Guaymas_MAG_P_016	Archaea	Aenigmatarchaeota	Aenigmatarchaeia	CG10238-14	k141_1929570.region001	4771	5319	+	LAP	22148	k141_1929570
Guaymas_MAG_P_016	Archaea	Aenigmatarchaeota	Aenigmatarchaeia	CG10238-14	k141_1929570.region001	4771	5319	+	LAP	22148	k141_1929570
Guaymas_MAG_P_016	Archaea	Aenigmatarchaeota	Aenigmatarchaeia	CG10238-14	k141_1929570.region001	4771	5319	+	LAP	22148	k141_1929570
Guaymas_MAG_P_016	Archaea	Aenigmatarchaeota	Aenigmatarchaeia	CG10238-14	k141_1929570.region001	4771	5319	+	LAP	22148	k141_1929570
Guaymas_MAG_P_016	Archaea	Aenigmatarchaeota	Aenigmatarchaeia	CG10238-14	k141_1929570.region001	4771	5319	+	LAP	22148	k141_1929570
Guaymas_MAG_P_016	Archaea	Aenigmatarchaeota	Aenigmatarchaeia	CG10238-14	k141_1929570.region001	4771	5319	+	LAP	22148	k141_1929570
Guaymas_MAG_P_016	Archaea	Aenigmatarchaeota	Aenigmatarchaeia	CG10238-14	k141_1929570.region001	4771	5319	+	LAP	22148	k141_1929570
Guaymas_MAG_P_016	Archaea	Aenigmatarchaeota	Aenigmatarchaeia	CG10238-14	k141_1929570.region001	4771	5319	+	LAP	22148	k141_1929570
Guaymas_MAG_P_016	Archaea	Aenigmatarchaeota	Aenigmatarchaeia	CG10238-14	k141_1929570.region001	4771	5319	+	LAP	22148	k141_1929570
Guaymas_MAG_P_016	Archaea	Aenigmatarchaeota	Aenigmatarchaeia	CG10238-14	k141_1929570.region001	4771	5319	+	LAP	22148	k141_1929570
Guaymas_MAG_P_016	Archaea	Aenigmatarchaeota	Aenigmatarchaeia	CG10238-14	k141_1929570.region001	4771	5319	+	LAP	22148	k141_1929570
Guaymas_MAG_P_016	Archaea	Aenigmatarchaeota	Aenigmatarchaeia	CG10238-14	k141_1929570.region001	4771	5319	+	LAP	22148	k141_1929570
Guaymas_MAG_P_016	Archaea	Aenigmatarchaeota	Aenigmatarchaeia	CG10238-14	k141_1929570.region001	4771	5319	+	LAP	22148	k141_1929570
Guaymas_MAG_P_016	Archaea	Aenigmatarchaeota	Aenigmatarchaeia	CG10238-14	k141_1929570.region001	4771	5319	+	LAP	22148	k141_1929570
Guaymas_MAG_P_016	Archaea	Aenigmatarchaeota	Aenigmatarchaeia	CG10238-14	k141_1929570.region001	4771	5319	+	LAP	22148	k141_1929570
Guaymas_MAG_P_016	Archaea	Aenigmatarchaeota	Aenigmatarchaeia	CG10238-14	k141_1929570.region001	4771	5319	+	LAP	22148	k141_1929570
Guaymas_MAG_P_016	Archaea	Aenigmatarchaeota	Aenigmatarchaeia	CG10238-14	k141_1929570.region001	4771	5319	+	LAP	22148	k141_1929570
Guaymas_MAG_P_016	Archaea	Aenigmatarchaeota	Aenigmatarchaeia	CG10238-14	k141_1929570.region001	4771	5319	+	LAP	22148	k141_1929570
Guaymas_MAG_P_016	Archaea	Aenigmatarchaeota	Aenigmatarchaeia	CG10238-14	k141_1929570.region001	4771	5319	+	LAP	22148	k141_1929570
Guaymas_MAG_P_016	Archaea	Aenigmatarchaeota	Aenigmatarchaeia	CG10238-14	k141_1929570.region001	4771	5319	+	LAP	22148	k141_1929570
Guaymas_MAG_P_016	Archaea	Aenigmatarchaeota	Aenigmatarchaeia	CG10238-14	k141_1929570.region001	4771	5319	+	LAP	22148	k141_1929570
Guaymas_MAG_P_016	Archaea	Aenigmatarchaeota	Aenigmatarchaeia	CG10238-14	k141_1929570.region001	4771	5319	+	LAP	22148	k141_1929570
Guaymas_MAG_P_016	Archaea	Aenigmatarchaeota	Aenigmatarchaeia	CG10238-14	k141_1929570.region001	4771	5319	+	LAP	22148	k141_1929570
Guaymas_MAG_P_016	Archaea	Aenigmatarchaeota	Aenigmatarchaeia	CG10238-14	k141_1929570.region001	4771	5319	+	LAP	22148	k141_1929570
Guaymas_MAG_P_016	Archaea	Aenigmatarchaeota	Aenigmatarchaeia	CG10238-14	k141_1929570.region001	4771	5319	+	LAP	22148	k141_1929570
Guaymas_MAG_P_016	Archaea	Aenigmatarchaeota	Aenigmatarchaeia	CG10238-14	k141_1929570.region001	4771	5319	+	LAP	22148	k141_1929570
Guaymas_MAG_P_016	Archaea	Aenigmatarchaeota	Aenigmatarchaeia	CG10238-14	k141_1929570.region001	4771	5319	+	LAP	22148	k141_1929570
Guaymas_MAG_P_016	Archaea	Aenigmatarchaeota	Aenigmatarchaeia	CG10238-14	k141_1929570.region001	4771	5319	+	LAP	22148	k141_1929570
Guaymas_MAG_P_016	Archaea	Aenigmatarchaeota	Aenigmatarchaeia	CG10238-14	k141_1929570.region001	4771	5319	+	LAP	22148	k141_1929570
Guaymas_MAG_P_016	Archaea	Aenigmatarchaeota	Aenigmatarchaeia	CG10238-14	k141_1929570.region001	4771	5319	+	LAP	22148	k141_1929570
Guaymas_MAG_P_016	Archaea	Aenigmatarchaeota	Aenigmatarchaeia	CG10238-14	k141_1929570.region001	4771	5319	+	LAP	22148	k141_1929570
Guaymas_MAG_P_016	Archaea	Aenigmatarchaeota	Aenigmatarchaeia	CG10238-14	k141_1929570.region001	4771	5319	+	LAP	22148	k141_1929570
Guaymas_MAG_P_016	Archaea	Aenigmatarchaeota	Aenigmatarchaeia	CG10238-14	k141_1929570.region001	4771	5319	+	LAP	22148	k141_1929570
Guaymas_MAG_P_016	Archaea	Aenigmatarchaeota	Aenigmatarchaeia	CG10238-14	k141_1929570.region001	4771	5319	+	LAP	22148	k141_1929570
Guaymas_MAG_P_016	Archaea	Aenigmatarchaeota	Aenigmatarchaeia	CG10238-14	k141_1929570.region001	4771	5319	+	LAP	22148	k141_1929570
Guaymas_MAG_P_016	Archaea	Aenigmatarchaeota	Aenigmatarchaeia	CG10238-14	k141_1929570.region001	4771	5319	+	LAP	22148	k141_1929570
Guaymas_MAG_P_016	Archaea	Aenigmatarchaeota	Aenigmatarchaeia	CG10238-14	k141_1929570.region001	4771	5319	+	LAP	22148	k141_1929570
Guaymas_MAG_P_016	Archaea	Aenigmatarchaeota	Aenigmatarchaeia	CG10238-14	k141_1929570.region001	4771	5319	+	LAP	22148	k141_1929570
Guaymas_MAG_P_016	Archaea	Aenigmatarchaeota	Aenigmatarchaeia	CG10238-14	k141_1929570.region001	4771	5319	+	LAP	22148	k141_1929570
Guaymas_MAG_P_016	Archaea	Aenigmatarchaeota	Aenigmatarchaeia	CG10238-14	k141_1929570.region001	4771	5319	+	LAP	22148	k141_1929570
Guaymas_MAG_P_016	Archaea	Aenigmatarchaeota	Aenigmatarchaeia	CG10238-14	k141_1929570.region001	5303	5605	+	LAP	22148	k141_1929570
Guaymas_MAG_P_016	Archaea	Aenigmatarchaeota	Aenigmatarchaeia	CG10238-14	k141_1929570.region001	5303	5605	+	LAP	22148	k141_1929570
Guaymas_MAG_P_016	Archaea	Aenigmatarchaeota	Aenigmatarchaeia	CG10238-14	k141_1929570.region001	5303	5605	+	LAP	22148	k141_1929570
Guaymas_MAG_P_016	Archaea	Aenigmatarchaeota	Aenigmatarchaeia	CG10238-14	k141_1929570.region001	5303	5605	+	LAP	22148	k141_1929570
Guaymas_MAG_P_016	Archaea	Aenigmatarchaeota	Aenigmatarchaeia	CG10238-14	k141_1929570.region001	5303	5605	+	LAP	22148	k141_1929570
Guaymas_MAG_P_016	Archaea	Aenigmatarchaeota	Aenigmatarchaeia	CG10238-14	k141_1929570.region001	5303	5605	+	LAP	22148	k141_1929570
Guaymas_MAG_P_016	Archaea	Aenigmatarchaeota	Aenigmatarchaeia	CG10238-14	k141_1929570.region001	5303	5605	+	LAP	22148	k141_1929570
Guaymas_MAG_P_016	Archaea	Aenigmatarchaeota	Aenigmatarchaeia	CG10238-14	k141_1929570.region001	5303	5605	+	LAP	22148	k141_1929570
Guaymas_MAG_P_016	Archaea	Aenigmatarchaeota	Aenigmatarchaeia	CG10238-14	k141_1929570.region001	5303	5605	+	LAP	22148	k141_1929570
Guaymas_MAG_P_016	Archaea	Aenigmatarchaeota	Aenigmatarchaeia	CG10238-14	k141_1929570.region001	5303	5605	+	LAP	22148	k141_1929570
Guaymas_MAG_P_016	Archaea	Aenigmatarchaeota	Aenigmatarchaeia	CG10238-14	k141_1929570.region001	5303	5605	+	LAP	22148	k141_1929570
Guaymas_MAG_P_016	Archaea	Aenigmatarchaeota	Aenigmatarchaeia	CG10238-14	k141_1929570.region001	5303	5605	+	LAP	22148	k141_1929570
Guaymas_MAG_P_016	Archaea	Aenigmatarchaeota	Aenigmatarchaeia	CG10238-14	k141_1929570.region001	5303	5605	+	LAP	22148	k141_1929570
Guaymas_MAG_P_016	Archaea	Aenigmatarchaeota	Aenigmatarchaeia	CG10238-14	k141_1929570.region001	5303	5605	+	LAP	22148	k141_1929570
Guaymas_MAG_P_016	Archaea	Aenigmatarchaeota	Aenigmatarchaeia	CG10238-14	k141_1929570.region001	5303	5605	+	LAP	22148	k141_1929570
Guaymas_MAG_P_016	Archaea	Aenigmatarchaeota	Aenigmatarchaeia	CG10238-14	k141_1929570.region001	5303	5605	+	LAP	22148	k141_1929570
Guaymas_MAG_P_016	Archaea	Aenigmatarchaeota	Aenigmatarchaeia	CG10238-14	k141_1929570.region001	5303	5605	+	LAP	22148	k141_1929570
Guaymas_MAG_P_016	Archaea	Aenigmatarchaeota	Aenigmatarchaeia	CG10238-14	k141_1929570.region001	5303	5605	+	LAP	22148	k141_1929570
Guaymas_MAG_P_016	Archaea	Aenigmatarchaeota	Aenigmatarchaeia	CG10238-14	k141_1929570.region001	5303	5605	+	LAP	22148	k141_1929570
Guaymas_MAG_P_016	Archaea	Aenigmatarchaeota	Aenigmatarchaeia	CG10238-14	k141_1929570.region001	5303	5605	+	LAP	22148	k141_1929570
Guaymas_MAG_P_016	Archaea	Aenigmatarchaeota	Aenigmatarchaeia	CG10238-14	k141_1929570.region001	5303	5605	+	LAP	22148	k141_1929570
Guaymas_MAG_P_016	Archaea	Aenigmatarchaeota	Aenigmatarchaeia	CG10238-14	k141_1929570.region001	5303	5605	+	LAP	22148	k141_1929570
Guaymas_MAG_P_016	Archaea	Aenigmatarchaeota	Aenigmatarchaeia	CG10238-14	k141_1929570.region001	5303	5605	+	LAP	22148	k141_1929570
Guaymas_MAG_P_016	Archaea	Aenigmatarchaeota	Aenigmatarchaeia	CG10238-14	k141_1929570.region001	5303	5605	+	LAP	22148	k141_1929570
Guaymas_MAG_P_016	Archaea	Aenigmatarchaeota	Aenigmatarchaeia	CG10238-14	k141_1929570.region001	5303	5605	+	LAP	22148	k141_1929570
Guaymas_MAG_P_016	Archaea	Aenigmatarchaeota	Aenigmatarchaeia	CG10238-14	k141_1929570.region001	5303	5605	+	LAP	22148	k141_1929570
Guaymas_MAG_P_016	Archaea	Aenigmatarchaeota	Aenigmatarchaeia	CG10238-14	k141_1929570.region001	5303	5605	+	LAP	22148	k141_1929570
Guaymas_MAG_P_016	Archaea	Aenigmatarchaeota	Aenigmatarchaeia	CG10238-14	k141_1929570.region001	5303	5605	+	LAP	22148	k141_1929570
Guaymas_MAG_P_016	Archaea	Aenigmatarchaeota	Aenigmatarchaeia	CG10238-14	k141_1929570.region001	5303	5605	+	LAP	22148	k141_1929570
Guaymas_MAG_P_016	Archaea	Aenigmatarchaeota	Aenigmatarchaeia	CG10238-14	k141_1929570.region001	5303	5605	+	LAP	22148	k141_1929570
Guaymas_MAG_P_016	Archaea	Aenigmatarchaeota	Aenigmatarchaeia	CG10238-14	k141_1929570.region001	5303	5605	+	LAP	22148	k141_1929570
Guaymas_MAG_P_016	Archaea	Aenigmatarchaeota	Aenigmatarchaeia	CG10238-14	k141_1929570.region001	5303	5605	+	LAP	22148	k141_1929570
Guaymas_MAG_P_016	Archaea	Aenigmatarchaeota	Aenigmatarchaeia	CG10238-14	k141_1929570.region001	5303	5605	+	LAP	22148	k141_1929570
Guaymas_MAG_P_016	Archaea	Aenigmatarchaeota	Aenigmatarchaeia	CG10238-14	k141_1929570.region001	5303	5605	+	LAP	22148	k141_1929570
Guaymas_MAG_P_016	Archaea	Aenigmatarchaeota	Aenigmatarchaeia	CG10238-14	k141_1929570.region001	5303	5605	+	LAP	22148	k141_1929570
Guaymas_MAG_P_016	Archaea	Aenigmatarchaeota	Aenigmatarchaeia	CG10238-14	k141_1929570.region001	5303	5605	+	LAP	22148	k141_1929570
Guaymas_MAG_P_016	Archaea	Aenigmatarchaeota	Aenigmatarchaeia	CG10238-14	k141_1929570.region001	5303	5605	+	LAP	22148	k141_1929570
Guaymas_MAG_P_016	Archaea	Aenigmatarchaeota	Aenigmatarchaeia	CG10238-14	k141_1929570.region001	5303	5605	+	LAP	22148	k141_1929570
Guaymas_MAG_P_016	Archaea	Aenigmatarchaeota	Aenigmatarchaeia	CG10238-14	k141_1929570.region001	5303	5605	+	LAP	22148	k141_1929570
Guaymas_MAG_P_016	Archaea	Aenigmatarchaeota	Aenigmatarchaeia	CG10238-14	k141_1929570.region001	5303	5605	+	LAP	22148	k141_1929570
Guaymas_MAG_P_016	Archaea	Aenigmatarchaeota	Aenigmatarchaeia	CG10238-14	k141_1929570.region001	5303	5605	+	LAP	22148	k141_1929570
Guaymas_MAG_P_016	Archaea	Aenigmatarchaeota	Aenigmatarchaeia	CG10238-14	k141_1929570.region001	5303	5605	+	LAP	22148	k141_1929570
Guaymas_MAG_P_016	Archaea	Aenigmatarchaeota	Aenigmatarchaeia	CG10238-14	k141_1929570.region001	5303	5605	+	LAP	22148	k141_1929570
Guaymas_MAG_P_016	Archaea	Aenigmatarchaeota	Aenigmatarchaeia	CG10238-14	k141_1929570.region001	5303	5605	+	LAP	22148	k141_1929570
Guaymas_MAG_P_016	Archaea	Aenigmatarchaeota	Aenigmatarchaeia	CG10238-14	k141_1929570.region001	5303	5605	+	LAP	22148	k141_1929570
Guaymas_MAG_P_016	Archaea	Aenigmatarchaeota	Aenigmatarchaeia	CG10238-14	k141_1929570.region001	5303	5605	+	LAP	22148	k141_1929570
Guaymas_MAG_P_016	Archaea	Aenigmatarchaeota	Aenigmatarchaeia	CG10238-14	k141_1929570.region001	5303	5605	+	LAP	22148	k141_1929570
Guaymas_MAG_P_016	Archaea	Aenigmatarchaeota	Aenigmatarchaeia	CG10238-14	k141_1929570.region001	5303	5605	+	LAP	22148	k141_1929570
Guaymas_MAG_P_016	Archaea	Aenigmatarchaeota	Aenigmatarchaeia	CG10238-14	k141_1929570.region001	5303	5605	+	LAP	22148	k141_1929570
Guaymas_MAG_P_016	Archaea	Aenigmatarchaeota	Aenigmatarchaeia	CG10238-14	k141_1929570.region001	5303	5605	+	LAP	22148	k141_1929570
Guaymas_MAG_P_016	Archaea	Aenigmatarchaeota	Aenigmatarchaeia	CG10238-14	k141_1929570.region001	5303	5605	+	LAP	22148	k141_1929570
Guaymas_MAG_P_016	Archaea	Aenigmatarchaeota	Aenigmatarchaeia	CG10238-14	k141_1929570.region001	5303	5605	+	LAP	22148	k141_1929570
Guaymas_MAG_P_016	Archaea	Aenigmatarchaeota	Aenigmatarchaeia	CG10238-14	k141_1929570.region001	5303	5605	+	LAP	22148	k141_1929570
Guaymas_MAG_P_016	Archaea	Aenigmatarchaeota	Aenigmatarchaeia	CG10238-14	k141_1929570.region001	5303	5605	+	LAP	22148	k141_1929570
Guaymas_MAG_P_016	Archaea	Aenigmatarchaeota	Aenigmatarchaeia	CG10238-14	k141_1929570.region001	5303	5605	+	LAP	22148	k141_1929570
Guaymas_MAG_P_016	Archaea	Aenigmatarchaeota	Aenigmatarchaeia	CG10238-14	k141_1929570.region001	5303	5605	+	LAP	22148	k141_1929570
Guaymas_MAG_P_016	Archaea	Aenigmatarchaeota	Aenigmatarchaeia	CG10238-14	k141_1929570.region001	5303	5605	+	LAP	22148	k141_1929570
Guaymas_MAG_P_016	Archaea	Aenigmatarchaeota	Aenigmatarchaeia	CG10238-14	k141_1929570.region001	5303	5605	+	LAP	22148	k141_1929570
Guaymas_MAG_P_016	Archaea	Aenigmatarchaeota	Aenigmatarchaeia	CG10238-14	k141_1929570.region001	5303	5605	+	LAP	22148	k141_1929570
Guaymas_MAG_P_016	Archaea	Aenigmatarchaeota	Aenigmatarchaeia	CG10238-14	k141_1929570.region001	5303	5605	+	LAP	22148	k141_1929570
Guaymas_MAG_P_016	Archaea	Aenigmatarchaeota	Aenigmatarchaeia	CG10238-14	k141_1929570.region001	5303	5605	+	LAP	22148	k141_1929570
Guaymas_MAG_P_016	Archaea	Aenigmatarchaeota	Aenigmatarchaeia	CG10238-14	k141_1929570.region001	5303	5605	+	LAP	22148	k141_1929570
Guaymas_MAG_P_016	Archaea	Aenigmatarchaeota	Aenigmatarchaeia	CG10238-14	k141_1929570.region001	5303	5605	+	LAP	22148	k141_1929570
Guaymas_MAG_P_016	Archaea	Aenigmatarchaeota	Aenigmatarchaeia	CG10238-14	k141_1929570.region001	5303	5605	+	LAP	22148	k141_1929570
Guaymas_MAG_P_016	Archaea	Aenigmatarchaeota	Aenigmatarchaeia	CG10238-14	k141_1929570.region001	5303	5605	+	LAP	22148	k141_1929570
Guaymas_MAG_P_016	Archaea	Aenigmatarchaeota	Aenigmatarchaeia	CG10238-14	k141_1929570.region001	5303	5605	+	LAP	22148	k141_1929570
Guaymas_MAG_P_016	Archaea	Aenigmatarchaeota	Aenigmatarchaeia	CG10238-14	k141_1929570.region001	5303	5605	+	LAP	22148	k141_1929570
Guaymas_MAG_P_016	Archaea	Aenigmatarchaeota	Aenigmatarchaeia	CG10238-14	k141_1929570.region001	5303	5605	+	LAP	22148	k141_1929570
Guaymas_MAG_P_016	Archaea	Aenigmatarchaeota	Aenigmatarchaeia	CG10238-14	k141_1929570.region001	5303	5605	+	LAP	22148	k141_1929570
Guaymas_MAG_P_016	Archaea	Aenigmatarchaeota	Aenigmatarchaeia	CG10238-14	k141_1929570.region001	5303	5605	+	LAP	22148	k141_1929570
Guaymas_MAG_P_016	Archaea	Aenigmatarchaeota	Aenigmatarchaeia	CG10238-14	k141_1929570.region001	5303	5605	+	LAP	22148	k141_1929570
Guaymas_MAG_P_016	Archaea	Aenigmatarchaeota	Aenigmatarchaeia	CG10238-14	k141_1929570.region001	5303	5605	+	LAP	22148	k141_1929570
Guaymas_MAG_P_016	Archaea	Aenigmatarchaeota	Aenigmatarchaeia	CG10238-14	k141_1929570.region001	5303	5605	+	LAP	22148	k141_1929570
Guaymas_MAG_P_016	Archaea	Aenigmatarchaeota	Aenigmatarchaeia	CG10238-14	k141_1929570.region001	5303	5605	+	LAP	22148	k141_1929570
Guaymas_MAG_P_016	Archaea	Aenigmatarchaeota	Aenigmatarchaeia	CG10238-14	k141_1929570.region001	5303	5605	+	LAP	22148	k141_1929570
Guaymas_MAG_P_016	Archaea	Aenigmatarchaeota	Aenigmatarchaeia	CG10238-14	k141_1929570.region001	5303	5605	+	LAP	22148	k141_1929570
Guaymas_MAG_P_016	Archaea	Aenigmatarchaeota	Aenigmatarchaeia	CG10238-14	k141_1929570.region001	5303	5605	+	LAP	22148	k141_1929570
Guaymas_MAG_P_016	Archaea	Aenigmatarchaeota	Aenigmatarchaeia	CG10238-14	k141_1929570.region001	5303	5605	+	LAP	22148	k141_1929570
Guaymas_MAG_P_016	Archaea	Aenigmatarchaeota	Aenigmatarchaeia	CG10238-14	k141_1929570.region001	5303	5605	+	LAP	22148	k141_1929570
Guaymas_MAG_P_016	Archaea	Aenigmatarchaeota	Aenigmatarchaeia	CG10238-14	k141_1929570.region001	5303	5605	+	LAP	22148	k141_1929570
Guaymas_MAG_P_016	Archaea	Aenigmatarchaeota	Aenigmatarchaeia	CG10238-14	k141_1929570.region001	5303	5605	+	LAP	22148	k141_1929570
Guaymas_MAG_P_016	Archaea	Aenigmatarchaeota	Aenigmatarchaeia	CG10238-14	k141_1929570.region001	5303	5605	+	LAP	22148	k141_1929570
Guaymas_MAG_P_016	Archaea	Aenigmatarchaeota	Aenigmatarchaeia	CG10238-14	k141_1929570.region001	5303	5605	+	LAP	22148	k141_1929570
Guaymas_MAG_P_016	Archaea	Aenigmatarchaeota	Aenigmatarchaeia	CG10238-14	k141_1929570.region001	5303	5605	+	LAP	22148	k141_1929570
Guaymas_MAG_P_016	Archaea	Aenigmatarchaeota	Aenigmatarchaeia	CG10238-14	k141_1929570.region001	5303	5605	+	LAP	22148	k141_1929570
Guaymas_MAG_P_016	Archaea	Aenigmatarchaeota	Aenigmatarchaeia	CG10238-14	k141_1929570.region001	5303	5605	+	LAP	22148	k141_1929570
Guaymas_MAG_P_016	Archaea	Aenigmatarchaeota	Aenigmatarchaeia	CG10238-14	k141_1929570.region001	5303	5605	+	LAP	22148	k141_1929570
Guaymas_MAG_P_016	Archaea	Aenigmatarchaeota	Aenigmatarchaeia	CG10238-14	k141_1929570.region001	5303	5605	+	LAP	22148	k141_1929570
Guaymas_MAG_P_016	Archaea	Aenigmatarchaeota	Aenigmatarchaeia	CG10238-14	k141_1929570.region001	5586	6395	+	LAP	22148	k141_1929570
Guaymas_MAG_P_016	Archaea	Aenigmatarchaeota	Aenigmatarchaeia	CG10238-14	k141_1929570.region001	5586	6395	+	LAP	22148	k141_1929570
Guaymas_MAG_P_016	Archaea	Aenigmatarchaeota	Aenigmatarchaeia	CG10238-14	k141_1929570.region001	5586	6395	+	LAP	22148	k141_1929570
Guaymas_MAG_P_016	Archaea	Aenigmatarchaeota	Aenigmatarchaeia	CG10238-14	k141_1929570.region001	5586	6395	+	LAP	22148	k141_1929570
Guaymas_MAG_P_016	Archaea	Aenigmatarchaeota	Aenigmatarchaeia	CG10238-14	k141_1929570.region001	5586	6395	+	LAP	22148	k141_1929570
Guaymas_MAG_P_016	Archaea	Aenigmatarchaeota	Aenigmatarchaeia	CG10238-14	k141_1929570.region001	5586	6395	+	LAP	22148	k141_1929570
Guaymas_MAG_P_016	Archaea	Aenigmatarchaeota	Aenigmatarchaeia	CG10238-14	k141_1929570.region001	5586	6395	+	LAP	22148	k141_1929570
Guaymas_MAG_P_016	Archaea	Aenigmatarchaeota	Aenigmatarchaeia	CG10238-14	k141_1929570.region001	5586	6395	+	LAP	22148	k141_1929570
Guaymas_MAG_P_016	Archaea	Aenigmatarchaeota	Aenigmatarchaeia	CG10238-14	k141_1929570.region001	5586	6395	+	LAP	22148	k141_1929570
Guaymas_MAG_P_016	Archaea	Aenigmatarchaeota	Aenigmatarchaeia	CG10238-14	k141_1929570.region001	5586	6395	+	LAP	22148	k141_1929570
Guaymas_MAG_P_016	Archaea	Aenigmatarchaeota	Aenigmatarchaeia	CG10238-14	k141_1929570.region001	5586	6395	+	LAP	22148	k141_1929570
Guaymas_MAG_P_016	Archaea	Aenigmatarchaeota	Aenigmatarchaeia	CG10238-14	k141_1929570.region001	5586	6395	+	LAP	22148	k141_1929570
Guaymas_MAG_P_016	Archaea	Aenigmatarchaeota	Aenigmatarchaeia	CG10238-14	k141_1929570.region001	5586	6395	+	LAP	22148	k141_1929570
Guaymas_MAG_P_016	Archaea	Aenigmatarchaeota	Aenigmatarchaeia	CG10238-14	k141_1929570.region001	5586	6395	+	LAP	22148	k141_1929570
Guaymas_MAG_P_016	Archaea	Aenigmatarchaeota	Aenigmatarchaeia	CG10238-14	k141_1929570.region001	5586	6395	+	LAP	22148	k141_1929570
Guaymas_MAG_P_016	Archaea	Aenigmatarchaeota	Aenigmatarchaeia	CG10238-14	k141_1929570.region001	5586	6395	+	LAP	22148	k141_1929570
Guaymas_MAG_P_016	Archaea	Aenigmatarchaeota	Aenigmatarchaeia	CG10238-14	k141_1929570.region001	5586	6395	+	LAP	22148	k141_1929570
Guaymas_MAG_P_016	Archaea	Aenigmatarchaeota	Aenigmatarchaeia	CG10238-14	k141_1929570.region001	5586	6395	+	LAP	22148	k141_1929570
Guaymas_MAG_P_016	Archaea	Aenigmatarchaeota	Aenigmatarchaeia	CG10238-14	k141_1929570.region001	5586	6395	+	LAP	22148	k141_1929570
Guaymas_MAG_P_016	Archaea	Aenigmatarchaeota	Aenigmatarchaeia	CG10238-14	k141_1929570.region001	5586	6395	+	LAP	22148	k141_1929570
Guaymas_MAG_P_016	Archaea	Aenigmatarchaeota	Aenigmatarchaeia	CG10238-14	k141_1929570.region001	5586	6395	+	LAP	22148	k141_1929570
Guaymas_MAG_P_016	Archaea	Aenigmatarchaeota	Aenigmatarchaeia	CG10238-14	k141_1929570.region001	5586	6395	+	LAP	22148	k141_1929570
Guaymas_MAG_P_016	Archaea	Aenigmatarchaeota	Aenigmatarchaeia	CG10238-14	k141_1929570.region001	5586	6395	+	LAP	22148	k141_1929570
Guaymas_MAG_P_016	Archaea	Aenigmatarchaeota	Aenigmatarchaeia	CG10238-14	k141_1929570.region001	5586	6395	+	LAP	22148	k141_1929570
Guaymas_MAG_P_016	Archaea	Aenigmatarchaeota	Aenigmatarchaeia	CG10238-14	k141_1929570.region001	5586	6395	+	LAP	22148	k141_1929570
Guaymas_MAG_P_016	Archaea	Aenigmatarchaeota	Aenigmatarchaeia	CG10238-14	k141_1929570.region001	5586	6395	+	LAP	22148	k141_1929570
Guaymas_MAG_P_016	Archaea	Aenigmatarchaeota	Aenigmatarchaeia	CG10238-14	k141_1929570.region001	5586	6395	+	LAP	22148	k141_1929570
Guaymas_MAG_P_016	Archaea	Aenigmatarchaeota	Aenigmatarchaeia	CG10238-14	k141_1929570.region001	5586	6395	+	LAP	22148	k141_1929570
Guaymas_MAG_P_016	Archaea	Aenigmatarchaeota	Aenigmatarchaeia	CG10238-14	k141_1929570.region001	5586	6395	+	LAP	22148	k141_1929570
Guaymas_MAG_P_016	Archaea	Aenigmatarchaeota	Aenigmatarchaeia	CG10238-14	k141_1929570.region001	5586	6395	+	LAP	22148	k141_1929570
Guaymas_MAG_P_016	Archaea	Aenigmatarchaeota	Aenigmatarchaeia	CG10238-14	k141_1929570.region001	5586	6395	+	LAP	22148	k141_1929570
Guaymas_MAG_P_016	Archaea	Aenigmatarchaeota	Aenigmatarchaeia	CG10238-14	k141_1929570.region001	5586	6395	+	LAP	22148	k141_1929570
Guaymas_MAG_P_016	Archaea	Aenigmatarchaeota	Aenigmatarchaeia	CG10238-14	k141_1929570.region001	5586	6395	+	LAP	22148	k141_1929570
Guaymas_MAG_P_016	Archaea	Aenigmatarchaeota	Aenigmatarchaeia	CG10238-14	k141_1929570.region001	5586	6395	+	LAP	22148	k141_1929570
Guaymas_MAG_P_016	Archaea	Aenigmatarchaeota	Aenigmatarchaeia	CG10238-14	k141_1929570.region001	5586	6395	+	LAP	22148	k141_1929570
Guaymas_MAG_P_016	Archaea	Aenigmatarchaeota	Aenigmatarchaeia	CG10238-14	k141_1929570.region001	5586	6395	+	LAP	22148	k141_1929570
Guaymas_MAG_P_016	Archaea	Aenigmatarchaeota	Aenigmatarchaeia	CG10238-14	k141_1929570.region001	5586	6395	+	LAP	22148	k141_1929570
Guaymas_MAG_P_016	Archaea	Aenigmatarchaeota	Aenigmatarchaeia	CG10238-14	k141_1929570.region001	5586	6395	+	LAP	22148	k141_1929570
Guaymas_MAG_P_016	Archaea	Aenigmatarchaeota	Aenigmatarchaeia	CG10238-14	k141_1929570.region001	5586	6395	+	LAP	22148	k141_1929570
Guaymas_MAG_P_016	Archaea	Aenigmatarchaeota	Aenigmatarchaeia	CG10238-14	k141_1929570.region001	5586	6395	+	LAP	22148	k141_1929570
Guaymas_MAG_P_016	Archaea	Aenigmatarchaeota	Aenigmatarchaeia	CG10238-14	k141_1929570.region001	5586	6395	+	LAP	22148	k141_1929570
Guaymas_MAG_P_016	Archaea	Aenigmatarchaeota	Aenigmatarchaeia	CG10238-14	k141_1929570.region001	5586	6395	+	LAP	22148	k141_1929570
Guaymas_MAG_P_016	Archaea	Aenigmatarchaeota	Aenigmatarchaeia	CG10238-14	k141_1929570.region001	5586	6395	+	LAP	22148	k141_1929570
Guaymas_MAG_P_016	Archaea	Aenigmatarchaeota	Aenigmatarchaeia	CG10238-14	k141_1929570.region001	5586	6395	+	LAP	22148	k141_1929570
Guaymas_MAG_P_016	Archaea	Aenigmatarchaeota	Aenigmatarchaeia	CG10238-14	k141_1929570.region001	5586	6395	+	LAP	22148	k141_1929570
Guaymas_MAG_P_016	Archaea	Aenigmatarchaeota	Aenigmatarchaeia	CG10238-14	k141_1929570.region001	5586	6395	+	LAP	22148	k141_1929570
Guaymas_MAG_P_016	Archaea	Aenigmatarchaeota	Aenigmatarchaeia	CG10238-14	k141_1929570.region001	5586	6395	+	LAP	22148	k141_1929570
Guaymas_MAG_P_016	Archaea	Aenigmatarchaeota	Aenigmatarchaeia	CG10238-14	k141_1929570.region001	5586	6395	+	LAP	22148	k141_1929570
Guaymas_MAG_P_016	Archaea	Aenigmatarchaeota	Aenigmatarchaeia	CG10238-14	k141_1929570.region001	5586	6395	+	LAP	22148	k141_1929570
Guaymas_MAG_P_016	Archaea	Aenigmatarchaeota	Aenigmatarchaeia	CG10238-14	k141_1929570.region001	5586	6395	+	LAP	22148	k141_1929570
Guaymas_MAG_P_016	Archaea	Aenigmatarchaeota	Aenigmatarchaeia	CG10238-14	k141_1929570.region001	5586	6395	+	LAP	22148	k141_1929570
Guaymas_MAG_P_016	Archaea	Aenigmatarchaeota	Aenigmatarchaeia	CG10238-14	k141_1929570.region001	5586	6395	+	LAP	22148	k141_1929570
Guaymas_MAG_P_016	Archaea	Aenigmatarchaeota	Aenigmatarchaeia	CG10238-14	k141_1929570.region001	5586	6395	+	LAP	22148	k141_1929570
Guaymas_MAG_P_016	Archaea	Aenigmatarchaeota	Aenigmatarchaeia	CG10238-14	k141_1929570.region001	5586	6395	+	LAP	22148	k141_1929570
Guaymas_MAG_P_016	Archaea	Aenigmatarchaeota	Aenigmatarchaeia	CG10238-14	k141_1929570.region001	5586	6395	+	LAP	22148	k141_1929570
Guaymas_MAG_P_016	Archaea	Aenigmatarchaeota	Aenigmatarchaeia	CG10238-14	k141_1929570.region001	5586	6395	+	LAP	22148	k141_1929570
Guaymas_MAG_P_016	Archaea	Aenigmatarchaeota	Aenigmatarchaeia	CG10238-14	k141_1929570.region001	5586	6395	+	LAP	22148	k141_1929570
Guaymas_MAG_P_016	Archaea	Aenigmatarchaeota	Aenigmatarchaeia	CG10238-14	k141_1929570.region001	5586	6395	+	LAP	22148	k141_1929570
Guaymas_MAG_P_016	Archaea	Aenigmatarchaeota	Aenigmatarchaeia	CG10238-14	k141_1929570.region001	5586	6395	+	LAP	22148	k141_1929570
Guaymas_MAG_P_016	Archaea	Aenigmatarchaeota	Aenigmatarchaeia	CG10238-14	k141_1929570.region001	5586	6395	+	LAP	22148	k141_1929570
Guaymas_MAG_P_016	Archaea	Aenigmatarchaeota	Aenigmatarchaeia	CG10238-14	k141_1929570.region001	5586	6395	+	LAP	22148	k141_1929570
Guaymas_MAG_P_016	Archaea	Aenigmatarchaeota	Aenigmatarchaeia	CG10238-14	k141_1929570.region001	5586	6395	+	LAP	22148	k141_1929570
Guaymas_MAG_P_016	Archaea	Aenigmatarchaeota	Aenigmatarchaeia	CG10238-14	k141_1929570.region001	5586	6395	+	LAP	22148	k141_1929570
Guaymas_MAG_P_016	Archaea	Aenigmatarchaeota	Aenigmatarchaeia	CG10238-14	k141_1929570.region001	5586	6395	+	LAP	22148	k141_1929570
Guaymas_MAG_P_016	Archaea	Aenigmatarchaeota	Aenigmatarchaeia	CG10238-14	k141_1929570.region001	5586	6395	+	LAP	22148	k141_1929570
Guaymas_MAG_P_016	Archaea	Aenigmatarchaeota	Aenigmatarchaeia	CG10238-14	k141_1929570.region001	5586	6395	+	LAP	22148	k141_1929570
Guaymas_MAG_P_016	Archaea	Aenigmatarchaeota	Aenigmatarchaeia	CG10238-14	k141_1929570.region001	5586	6395	+	LAP	22148	k141_1929570
Guaymas_MAG_P_016	Archaea	Aenigmatarchaeota	Aenigmatarchaeia	CG10238-14	k141_1929570.region001	5586	6395	+	LAP	22148	k141_1929570
Guaymas_MAG_P_016	Archaea	Aenigmatarchaeota	Aenigmatarchaeia	CG10238-14	k141_1929570.region001	5586	6395	+	LAP	22148	k141_1929570
Guaymas_MAG_P_016	Archaea	Aenigmatarchaeota	Aenigmatarchaeia	CG10238-14	k141_1929570.region001	5586	6395	+	LAP	22148	k141_1929570
Guaymas_MAG_P_016	Archaea	Aenigmatarchaeota	Aenigmatarchaeia	CG10238-14	k141_1929570.region001	5586	6395	+	LAP	22148	k141_1929570
Guaymas_MAG_P_016	Archaea	Aenigmatarchaeota	Aenigmatarchaeia	CG10238-14	k141_1929570.region001	5586	6395	+	LAP	22148	k141_1929570
Guaymas_MAG_P_016	Archaea	Aenigmatarchaeota	Aenigmatarchaeia	CG10238-14	k141_1929570.region001	5586	6395	+	LAP	22148	k141_1929570
Guaymas_MAG_P_016	Archaea	Aenigmatarchaeota	Aenigmatarchaeia	CG10238-14	k141_1929570.region001	5586	6395	+	LAP	22148	k141_1929570
Guaymas_MAG_P_016	Archaea	Aenigmatarchaeota	Aenigmatarchaeia	CG10238-14	k141_1929570.region001	5586	6395	+	LAP	22148	k141_1929570
Guaymas_MAG_P_016	Archaea	Aenigmatarchaeota	Aenigmatarchaeia	CG10238-14	k141_1929570.region001	5586	6395	+	LAP	22148	k141_1929570
Guaymas_MAG_P_016	Archaea	Aenigmatarchaeota	Aenigmatarchaeia	CG10238-14	k141_1929570.region001	5586	6395	+	LAP	22148	k141_1929570
Guaymas_MAG_P_016	Archaea	Aenigmatarchaeota	Aenigmatarchaeia	CG10238-14	k141_1929570.region001	5586	6395	+	LAP	22148	k141_1929570
Guaymas_MAG_P_016	Archaea	Aenigmatarchaeota	Aenigmatarchaeia	CG10238-14	k141_1929570.region001	5586	6395	+	LAP	22148	k141_1929570
Guaymas_MAG_P_016	Archaea	Aenigmatarchaeota	Aenigmatarchaeia	CG10238-14	k141_1929570.region001	5586	6395	+	LAP	22148	k141_1929570
Guaymas_MAG_P_016	Archaea	Aenigmatarchaeota	Aenigmatarchaeia	CG10238-14	k141_1929570.region001	5586	6395	+	LAP	22148	k141_1929570
Guaymas_MAG_P_016	Archaea	Aenigmatarchaeota	Aenigmatarchaeia	CG10238-14	k141_1929570.region001	5586	6395	+	LAP	22148	k141_1929570
Guaymas_MAG_P_016	Archaea	Aenigmatarchaeota	Aenigmatarchaeia	CG10238-14	k141_1929570.region001	5586	6395	+	LAP	22148	k141_1929570
Guaymas_MAG_P_016	Archaea	Aenigmatarchaeota	Aenigmatarchaeia	CG10238-14	k141_1929570.region001	5586	6395	+	LAP	22148	k141_1929570
Guaymas_MAG_P_016	Archaea	Aenigmatarchaeota	Aenigmatarchaeia	CG10238-14	k141_1929570.region001	5586	6395	+	LAP	22148	k141_1929570
Guaymas_MAG_P_016	Archaea	Aenigmatarchaeota	Aenigmatarchaeia	CG10238-14	k141_1929570.region001	5586	6395	+	LAP	22148	k141_1929570
Guaymas_MAG_P_016	Archaea	Aenigmatarchaeota	Aenigmatarchaeia	CG10238-14	k141_1929570.region001	5586	6395	+	LAP	22148	k141_1929570
Guaymas_MAG_P_016	Archaea	Aenigmatarchaeota	Aenigmatarchaeia	CG10238-14	k141_1929570.region001	5586	6395	+	LAP	22148	k141_1929570
Guaymas_MAG_P_016	Archaea	Aenigmatarchaeota	Aenigmatarchaeia	CG10238-14	k141_1929570.region001	6871	7449	-	LAP	22148	k141_1929570
Guaymas_MAG_P_016	Archaea	Aenigmatarchaeota	Aenigmatarchaeia	CG10238-14	k141_1929570.region001	6871	7449	-	LAP	22148	k141_1929570
Guaymas_MAG_P_016	Archaea	Aenigmatarchaeota	Aenigmatarchaeia	CG10238-14	k141_1929570.region001	6871	7449	-	LAP	22148	k141_1929570
Guaymas_MAG_P_016	Archaea	Aenigmatarchaeota	Aenigmatarchaeia	CG10238-14	k141_1929570.region001	6871	7449	-	LAP	22148	k141_1929570
Guaymas_MAG_P_016	Archaea	Aenigmatarchaeota	Aenigmatarchaeia	CG10238-14	k141_1929570.region001	6871	7449	-	LAP	22148	k141_1929570
Guaymas_MAG_P_016	Archaea	Aenigmatarchaeota	Aenigmatarchaeia	CG10238-14	k141_1929570.region001	6871	7449	-	LAP	22148	k141_1929570
Guaymas_MAG_P_016	Archaea	Aenigmatarchaeota	Aenigmatarchaeia	CG10238-14	k141_1929570.region001	6871	7449	-	LAP	22148	k141_1929570
Guaymas_MAG_P_016	Archaea	Aenigmatarchaeota	Aenigmatarchaeia	CG10238-14	k141_1929570.region001	6871	7449	-	LAP	22148	k141_1929570
Guaymas_MAG_P_016	Archaea	Aenigmatarchaeota	Aenigmatarchaeia	CG10238-14	k141_1929570.region001	6871	7449	-	LAP	22148	k141_1929570
Guaymas_MAG_P_016	Archaea	Aenigmatarchaeota	Aenigmatarchaeia	CG10238-14	k141_1929570.region001	6871	7449	-	LAP	22148	k141_1929570
Guaymas_MAG_P_016	Archaea	Aenigmatarchaeota	Aenigmatarchaeia	CG10238-14	k141_1929570.region001	6871	7449	-	LAP	22148	k141_1929570
Guaymas_MAG_P_016	Archaea	Aenigmatarchaeota	Aenigmatarchaeia	CG10238-14	k141_1929570.region001	6871	7449	-	LAP	22148	k141_1929570
Guaymas_MAG_P_016	Archaea	Aenigmatarchaeota	Aenigmatarchaeia	CG10238-14	k141_1929570.region001	6871	7449	-	LAP	22148	k141_1929570
Guaymas_MAG_P_016	Archaea	Aenigmatarchaeota	Aenigmatarchaeia	CG10238-14	k141_1929570.region001	6871	7449	-	LAP	22148	k141_1929570
Guaymas_MAG_P_016	Archaea	Aenigmatarchaeota	Aenigmatarchaeia	CG10238-14	k141_1929570.region001	6871	7449	-	LAP	22148	k141_1929570
Guaymas_MAG_P_016	Archaea	Aenigmatarchaeota	Aenigmatarchaeia	CG10238-14	k141_1929570.region001	6871	7449	-	LAP	22148	k141_1929570
Guaymas_MAG_P_016	Archaea	Aenigmatarchaeota	Aenigmatarchaeia	CG10238-14	k141_1929570.region001	6871	7449	-	LAP	22148	k141_1929570
Guaymas_MAG_P_016	Archaea	Aenigmatarchaeota	Aenigmatarchaeia	CG10238-14	k141_1929570.region001	6871	7449	-	LAP	22148	k141_1929570
Guaymas_MAG_P_016	Archaea	Aenigmatarchaeota	Aenigmatarchaeia	CG10238-14	k141_1929570.region001	6871	7449	-	LAP	22148	k141_1929570
Guaymas_MAG_P_016	Archaea	Aenigmatarchaeota	Aenigmatarchaeia	CG10238-14	k141_1929570.region001	6871	7449	-	LAP	22148	k141_1929570
Guaymas_MAG_P_016	Archaea	Aenigmatarchaeota	Aenigmatarchaeia	CG10238-14	k141_1929570.region001	6871	7449	-	LAP	22148	k141_1929570
Guaymas_MAG_P_016	Archaea	Aenigmatarchaeota	Aenigmatarchaeia	CG10238-14	k141_1929570.region001	6871	7449	-	LAP	22148	k141_1929570
Guaymas_MAG_P_016	Archaea	Aenigmatarchaeota	Aenigmatarchaeia	CG10238-14	k141_1929570.region001	6871	7449	-	LAP	22148	k141_1929570
Guaymas_MAG_P_016	Archaea	Aenigmatarchaeota	Aenigmatarchaeia	CG10238-14	k141_1929570.region001	6871	7449	-	LAP	22148	k141_1929570
Guaymas_MAG_P_016	Archaea	Aenigmatarchaeota	Aenigmatarchaeia	CG10238-14	k141_1929570.region001	6871	7449	-	LAP	22148	k141_1929570
Guaymas_MAG_P_016	Archaea	Aenigmatarchaeota	Aenigmatarchaeia	CG10238-14	k141_1929570.region001	6871	7449	-	LAP	22148	k141_1929570
Guaymas_MAG_P_016	Archaea	Aenigmatarchaeota	Aenigmatarchaeia	CG10238-14	k141_1929570.region001	6871	7449	-	LAP	22148	k141_1929570
Guaymas_MAG_P_016	Archaea	Aenigmatarchaeota	Aenigmatarchaeia	CG10238-14	k141_1929570.region001	6871	7449	-	LAP	22148	k141_1929570
Guaymas_MAG_P_016	Archaea	Aenigmatarchaeota	Aenigmatarchaeia	CG10238-14	k141_1929570.region001	6871	7449	-	LAP	22148	k141_1929570
Guaymas_MAG_P_016	Archaea	Aenigmatarchaeota	Aenigmatarchaeia	CG10238-14	k141_1929570.region001	6871	7449	-	LAP	22148	k141_1929570
Guaymas_MAG_P_016	Archaea	Aenigmatarchaeota	Aenigmatarchaeia	CG10238-14	k141_1929570.region001	6871	7449	-	LAP	22148	k141_1929570
Guaymas_MAG_P_016	Archaea	Aenigmatarchaeota	Aenigmatarchaeia	CG10238-14	k141_1929570.region001	6871	7449	-	LAP	22148	k141_1929570
Guaymas_MAG_P_016	Archaea	Aenigmatarchaeota	Aenigmatarchaeia	CG10238-14	k141_1929570.region001	6871	7449	-	LAP	22148	k141_1929570
Guaymas_MAG_P_016	Archaea	Aenigmatarchaeota	Aenigmatarchaeia	CG10238-14	k141_1929570.region001	6871	7449	-	LAP	22148	k141_1929570
Guaymas_MAG_P_016	Archaea	Aenigmatarchaeota	Aenigmatarchaeia	CG10238-14	k141_1929570.region001	6871	7449	-	LAP	22148	k141_1929570
Guaymas_MAG_P_016	Archaea	Aenigmatarchaeota	Aenigmatarchaeia	CG10238-14	k141_1929570.region001	6871	7449	-	LAP	22148	k141_1929570
Guaymas_MAG_P_016	Archaea	Aenigmatarchaeota	Aenigmatarchaeia	CG10238-14	k141_1929570.region001	6871	7449	-	LAP	22148	k141_1929570
Guaymas_MAG_P_016	Archaea	Aenigmatarchaeota	Aenigmatarchaeia	CG10238-14	k141_1929570.region001	6871	7449	-	LAP	22148	k141_1929570
Guaymas_MAG_P_016	Archaea	Aenigmatarchaeota	Aenigmatarchaeia	CG10238-14	k141_1929570.region001	6871	7449	-	LAP	22148	k141_1929570
Guaymas_MAG_P_016	Archaea	Aenigmatarchaeota	Aenigmatarchaeia	CG10238-14	k141_1929570.region001	6871	7449	-	LAP	22148	k141_1929570
Guaymas_MAG_P_016	Archaea	Aenigmatarchaeota	Aenigmatarchaeia	CG10238-14	k141_1929570.region001	6871	7449	-	LAP	22148	k141_1929570
Guaymas_MAG_P_016	Archaea	Aenigmatarchaeota	Aenigmatarchaeia	CG10238-14	k141_1929570.region001	6871	7449	-	LAP	22148	k141_1929570
Guaymas_MAG_P_016	Archaea	Aenigmatarchaeota	Aenigmatarchaeia	CG10238-14	k141_1929570.region001	6871	7449	-	LAP	22148	k141_1929570
Guaymas_MAG_P_016	Archaea	Aenigmatarchaeota	Aenigmatarchaeia	CG10238-14	k141_1929570.region001	6871	7449	-	LAP	22148	k141_1929570
Guaymas_MAG_P_016	Archaea	Aenigmatarchaeota	Aenigmatarchaeia	CG10238-14	k141_1929570.region001	6871	7449	-	LAP	22148	k141_1929570
Guaymas_MAG_P_016	Archaea	Aenigmatarchaeota	Aenigmatarchaeia	CG10238-14	k141_1929570.region001	6871	7449	-	LAP	22148	k141_1929570
Guaymas_MAG_P_016	Archaea	Aenigmatarchaeota	Aenigmatarchaeia	CG10238-14	k141_1929570.region001	6871	7449	-	LAP	22148	k141_1929570
Guaymas_MAG_P_016	Archaea	Aenigmatarchaeota	Aenigmatarchaeia	CG10238-14	k141_1929570.region001	6871	7449	-	LAP	22148	k141_1929570
Guaymas_MAG_P_016	Archaea	Aenigmatarchaeota	Aenigmatarchaeia	CG10238-14	k141_1929570.region001	6871	7449	-	LAP	22148	k141_1929570
Guaymas_MAG_P_016	Archaea	Aenigmatarchaeota	Aenigmatarchaeia	CG10238-14	k141_1929570.region001	6871	7449	-	LAP	22148	k141_1929570
Guaymas_MAG_P_016	Archaea	Aenigmatarchaeota	Aenigmatarchaeia	CG10238-14	k141_1929570.region001	6871	7449	-	LAP	22148	k141_1929570
Guaymas_MAG_P_016	Archaea	Aenigmatarchaeota	Aenigmatarchaeia	CG10238-14	k141_1929570.region001	6871	7449	-	LAP	22148	k141_1929570
Guaymas_MAG_P_016	Archaea	Aenigmatarchaeota	Aenigmatarchaeia	CG10238-14	k141_1929570.region001	6871	7449	-	LAP	22148	k141_1929570
Guaymas_MAG_P_016	Archaea	Aenigmatarchaeota	Aenigmatarchaeia	CG10238-14	k141_1929570.region001	6871	7449	-	LAP	22148	k141_1929570
Guaymas_MAG_P_016	Archaea	Aenigmatarchaeota	Aenigmatarchaeia	CG10238-14	k141_1929570.region001	6871	7449	-	LAP	22148	k141_1929570
Guaymas_MAG_P_016	Archaea	Aenigmatarchaeota	Aenigmatarchaeia	CG10238-14	k141_1929570.region001	6871	7449	-	LAP	22148	k141_1929570
Guaymas_MAG_P_016	Archaea	Aenigmatarchaeota	Aenigmatarchaeia	CG10238-14	k141_1929570.region001	6871	7449	-	LAP	22148	k141_1929570
Guaymas_MAG_P_016	Archaea	Aenigmatarchaeota	Aenigmatarchaeia	CG10238-14	k141_1929570.region001	6871	7449	-	LAP	22148	k141_1929570
Guaymas_MAG_P_016	Archaea	Aenigmatarchaeota	Aenigmatarchaeia	CG10238-14	k141_1929570.region001	6871	7449	-	LAP	22148	k141_1929570
Guaymas_MAG_P_016	Archaea	Aenigmatarchaeota	Aenigmatarchaeia	CG10238-14	k141_1929570.region001	6871	7449	-	LAP	22148	k141_1929570
Guaymas_MAG_P_016	Archaea	Aenigmatarchaeota	Aenigmatarchaeia	CG10238-14	k141_1929570.region001	6871	7449	-	LAP	22148	k141_1929570
Guaymas_MAG_P_016	Archaea	Aenigmatarchaeota	Aenigmatarchaeia	CG10238-14	k141_1929570.region001	6871	7449	-	LAP	22148	k141_1929570
Guaymas_MAG_P_016	Archaea	Aenigmatarchaeota	Aenigmatarchaeia	CG10238-14	k141_1929570.region001	6871	7449	-	LAP	22148	k141_1929570
Guaymas_MAG_P_016	Archaea	Aenigmatarchaeota	Aenigmatarchaeia	CG10238-14	k141_1929570.region001	6871	7449	-	LAP	22148	k141_1929570
Guaymas_MAG_P_016	Archaea	Aenigmatarchaeota	Aenigmatarchaeia	CG10238-14	k141_1929570.region001	6871	7449	-	LAP	22148	k141_1929570
Guaymas_MAG_P_016	Archaea	Aenigmatarchaeota	Aenigmatarchaeia	CG10238-14	k141_1929570.region001	6871	7449	-	LAP	22148	k141_1929570
Guaymas_MAG_P_016	Archaea	Aenigmatarchaeota	Aenigmatarchaeia	CG10238-14	k141_1929570.region001	6871	7449	-	LAP	22148	k141_1929570
Guaymas_MAG_P_016	Archaea	Aenigmatarchaeota	Aenigmatarchaeia	CG10238-14	k141_1929570.region001	6871	7449	-	LAP	22148	k141_1929570
Guaymas_MAG_P_016	Archaea	Aenigmatarchaeota	Aenigmatarchaeia	CG10238-14	k141_1929570.region001	6871	7449	-	LAP	22148	k141_1929570
Guaymas_MAG_P_016	Archaea	Aenigmatarchaeota	Aenigmatarchaeia	CG10238-14	k141_1929570.region001	6871	7449	-	LAP	22148	k141_1929570
Guaymas_MAG_P_016	Archaea	Aenigmatarchaeota	Aenigmatarchaeia	CG10238-14	k141_1929570.region001	6871	7449	-	LAP	22148	k141_1929570
Guaymas_MAG_P_016	Archaea	Aenigmatarchaeota	Aenigmatarchaeia	CG10238-14	k141_1929570.region001	6871	7449	-	LAP	22148	k141_1929570
Guaymas_MAG_P_016	Archaea	Aenigmatarchaeota	Aenigmatarchaeia	CG10238-14	k141_1929570.region001	6871	7449	-	LAP	22148	k141_1929570
Guaymas_MAG_P_016	Archaea	Aenigmatarchaeota	Aenigmatarchaeia	CG10238-14	k141_1929570.region001	6871	7449	-	LAP	22148	k141_1929570
Guaymas_MAG_P_016	Archaea	Aenigmatarchaeota	Aenigmatarchaeia	CG10238-14	k141_1929570.region001	6871	7449	-	LAP	22148	k141_1929570
Guaymas_MAG_P_016	Archaea	Aenigmatarchaeota	Aenigmatarchaeia	CG10238-14	k141_1929570.region001	6871	7449	-	LAP	22148	k141_1929570
Guaymas_MAG_P_016	Archaea	Aenigmatarchaeota	Aenigmatarchaeia	CG10238-14	k141_1929570.region001	6871	7449	-	LAP	22148	k141_1929570
Guaymas_MAG_P_016	Archaea	Aenigmatarchaeota	Aenigmatarchaeia	CG10238-14	k141_1929570.region001	6871	7449	-	LAP	22148	k141_1929570
Guaymas_MAG_P_016	Archaea	Aenigmatarchaeota	Aenigmatarchaeia	CG10238-14	k141_1929570.region001	6871	7449	-	LAP	22148	k141_1929570
Guaymas_MAG_P_016	Archaea	Aenigmatarchaeota	Aenigmatarchaeia	CG10238-14	k141_1929570.region001	6871	7449	-	LAP	22148	k141_1929570
Guaymas_MAG_P_016	Archaea	Aenigmatarchaeota	Aenigmatarchaeia	CG10238-14	k141_1929570.region001	6871	7449	-	LAP	22148	k141_1929570
Guaymas_MAG_P_016	Archaea	Aenigmatarchaeota	Aenigmatarchaeia	CG10238-14	k141_1929570.region001	6871	7449	-	LAP	22148	k141_1929570
Guaymas_MAG_P_016	Archaea	Aenigmatarchaeota	Aenigmatarchaeia	CG10238-14	k141_1929570.region001	6871	7449	-	LAP	22148	k141_1929570
Guaymas_MAG_P_016	Archaea	Aenigmatarchaeota	Aenigmatarchaeia	CG10238-14	k141_1929570.region001	6871	7449	-	LAP	22148	k141_1929570
Guaymas_MAG_P_016	Archaea	Aenigmatarchaeota	Aenigmatarchaeia	CG10238-14	k141_1929570.region001	6871	7449	-	LAP	22148	k141_1929570
Guaymas_MAG_P_016	Archaea	Aenigmatarchaeota	Aenigmatarchaeia	CG10238-14	k141_1929570.region001	6871	7449	-	LAP	22148	k141_1929570
Guaymas_MAG_P_016	Archaea	Aenigmatarchaeota	Aenigmatarchaeia	CG10238-14	k141_1929570.region001	6871	7449	-	LAP	22148	k141_1929570
Guaymas_MAG_P_016	Archaea	Aenigmatarchaeota	Aenigmatarchaeia	CG10238-14	k141_1929570.region001	6871	7449	-	LAP	22148	k141_1929570
Guaymas_MAG_P_016	Archaea	Aenigmatarchaeota	Aenigmatarchaeia	CG10238-14	k141_1929570.region001	7515	7715	-	LAP	22148	k141_1929570
Guaymas_MAG_P_016	Archaea	Aenigmatarchaeota	Aenigmatarchaeia	CG10238-14	k141_1929570.region001	7515	7715	-	LAP	22148	k141_1929570
Guaymas_MAG_P_016	Archaea	Aenigmatarchaeota	Aenigmatarchaeia	CG10238-14	k141_1929570.region001	7515	7715	-	LAP	22148	k141_1929570
Guaymas_MAG_P_016	Archaea	Aenigmatarchaeota	Aenigmatarchaeia	CG10238-14	k141_1929570.region001	7515	7715	-	LAP	22148	k141_1929570
Guaymas_MAG_P_016	Archaea	Aenigmatarchaeota	Aenigmatarchaeia	CG10238-14	k141_1929570.region001	7515	7715	-	LAP	22148	k141_1929570
Guaymas_MAG_P_016	Archaea	Aenigmatarchaeota	Aenigmatarchaeia	CG10238-14	k141_1929570.region001	7515	7715	-	LAP	22148	k141_1929570
Guaymas_MAG_P_016	Archaea	Aenigmatarchaeota	Aenigmatarchaeia	CG10238-14	k141_1929570.region001	7515	7715	-	LAP	22148	k141_1929570
Guaymas_MAG_P_016	Archaea	Aenigmatarchaeota	Aenigmatarchaeia	CG10238-14	k141_1929570.region001	7515	7715	-	LAP	22148	k141_1929570
Guaymas_MAG_P_016	Archaea	Aenigmatarchaeota	Aenigmatarchaeia	CG10238-14	k141_1929570.region001	7515	7715	-	LAP	22148	k141_1929570
Guaymas_MAG_P_016	Archaea	Aenigmatarchaeota	Aenigmatarchaeia	CG10238-14	k141_1929570.region001	7515	7715	-	LAP	22148	k141_1929570
Guaymas_MAG_P_016	Archaea	Aenigmatarchaeota	Aenigmatarchaeia	CG10238-14	k141_1929570.region001	7515	7715	-	LAP	22148	k141_1929570
Guaymas_MAG_P_016	Archaea	Aenigmatarchaeota	Aenigmatarchaeia	CG10238-14	k141_1929570.region001	7515	7715	-	LAP	22148	k141_1929570
Guaymas_MAG_P_016	Archaea	Aenigmatarchaeota	Aenigmatarchaeia	CG10238-14	k141_1929570.region001	7515	7715	-	LAP	22148	k141_1929570
Guaymas_MAG_P_016	Archaea	Aenigmatarchaeota	Aenigmatarchaeia	CG10238-14	k141_1929570.region001	7515	7715	-	LAP	22148	k141_1929570
Guaymas_MAG_P_016	Archaea	Aenigmatarchaeota	Aenigmatarchaeia	CG10238-14	k141_1929570.region001	7515	7715	-	LAP	22148	k141_1929570
Guaymas_MAG_P_016	Archaea	Aenigmatarchaeota	Aenigmatarchaeia	CG10238-14	k141_1929570.region001	7515	7715	-	LAP	22148	k141_1929570
Guaymas_MAG_P_016	Archaea	Aenigmatarchaeota	Aenigmatarchaeia	CG10238-14	k141_1929570.region001	7515	7715	-	LAP	22148	k141_1929570
Guaymas_MAG_P_016	Archaea	Aenigmatarchaeota	Aenigmatarchaeia	CG10238-14	k141_1929570.region001	7515	7715	-	LAP	22148	k141_1929570
Guaymas_MAG_P_016	Archaea	Aenigmatarchaeota	Aenigmatarchaeia	CG10238-14	k141_1929570.region001	7515	7715	-	LAP	22148	k141_1929570
Guaymas_MAG_P_016	Archaea	Aenigmatarchaeota	Aenigmatarchaeia	CG10238-14	k141_1929570.region001	7515	7715	-	LAP	22148	k141_1929570
Guaymas_MAG_P_016	Archaea	Aenigmatarchaeota	Aenigmatarchaeia	CG10238-14	k141_1929570.region001	7515	7715	-	LAP	22148	k141_1929570
Guaymas_MAG_P_016	Archaea	Aenigmatarchaeota	Aenigmatarchaeia	CG10238-14	k141_1929570.region001	7515	7715	-	LAP	22148	k141_1929570
Guaymas_MAG_P_016	Archaea	Aenigmatarchaeota	Aenigmatarchaeia	CG10238-14	k141_1929570.region001	7515	7715	-	LAP	22148	k141_1929570
Guaymas_MAG_P_016	Archaea	Aenigmatarchaeota	Aenigmatarchaeia	CG10238-14	k141_1929570.region001	7515	7715	-	LAP	22148	k141_1929570
Guaymas_MAG_P_016	Archaea	Aenigmatarchaeota	Aenigmatarchaeia	CG10238-14	k141_1929570.region001	7515	7715	-	LAP	22148	k141_1929570
Guaymas_MAG_P_016	Archaea	Aenigmatarchaeota	Aenigmatarchaeia	CG10238-14	k141_1929570.region001	7515	7715	-	LAP	22148	k141_1929570
Guaymas_MAG_P_016	Archaea	Aenigmatarchaeota	Aenigmatarchaeia	CG10238-14	k141_1929570.region001	7515	7715	-	LAP	22148	k141_1929570
Guaymas_MAG_P_016	Archaea	Aenigmatarchaeota	Aenigmatarchaeia	CG10238-14	k141_1929570.region001	7515	7715	-	LAP	22148	k141_1929570
Guaymas_MAG_P_016	Archaea	Aenigmatarchaeota	Aenigmatarchaeia	CG10238-14	k141_1929570.region001	7515	7715	-	LAP	22148	k141_1929570
Guaymas_MAG_P_016	Archaea	Aenigmatarchaeota	Aenigmatarchaeia	CG10238-14	k141_1929570.region001	7515	7715	-	LAP	22148	k141_1929570
Guaymas_MAG_P_016	Archaea	Aenigmatarchaeota	Aenigmatarchaeia	CG10238-14	k141_1929570.region001	7515	7715	-	LAP	22148	k141_1929570
Guaymas_MAG_P_016	Archaea	Aenigmatarchaeota	Aenigmatarchaeia	CG10238-14	k141_1929570.region001	7515	7715	-	LAP	22148	k141_1929570
Guaymas_MAG_P_016	Archaea	Aenigmatarchaeota	Aenigmatarchaeia	CG10238-14	k141_1929570.region001	7515	7715	-	LAP	22148	k141_1929570
Guaymas_MAG_P_016	Archaea	Aenigmatarchaeota	Aenigmatarchaeia	CG10238-14	k141_1929570.region001	7515	7715	-	LAP	22148	k141_1929570
Guaymas_MAG_P_016	Archaea	Aenigmatarchaeota	Aenigmatarchaeia	CG10238-14	k141_1929570.region001	7515	7715	-	LAP	22148	k141_1929570
Guaymas_MAG_P_016	Archaea	Aenigmatarchaeota	Aenigmatarchaeia	CG10238-14	k141_1929570.region001	7515	7715	-	LAP	22148	k141_1929570
Guaymas_MAG_P_016	Archaea	Aenigmatarchaeota	Aenigmatarchaeia	CG10238-14	k141_1929570.region001	7515	7715	-	LAP	22148	k141_1929570
Guaymas_MAG_P_016	Archaea	Aenigmatarchaeota	Aenigmatarchaeia	CG10238-14	k141_1929570.region001	7515	7715	-	LAP	22148	k141_1929570
Guaymas_MAG_P_016	Archaea	Aenigmatarchaeota	Aenigmatarchaeia	CG10238-14	k141_1929570.region001	7515	7715	-	LAP	22148	k141_1929570
Guaymas_MAG_P_016	Archaea	Aenigmatarchaeota	Aenigmatarchaeia	CG10238-14	k141_1929570.region001	7515	7715	-	LAP	22148	k141_1929570
Guaymas_MAG_P_016	Archaea	Aenigmatarchaeota	Aenigmatarchaeia	CG10238-14	k141_1929570.region001	7515	7715	-	LAP	22148	k141_1929570
Guaymas_MAG_P_016	Archaea	Aenigmatarchaeota	Aenigmatarchaeia	CG10238-14	k141_1929570.region001	7515	7715	-	LAP	22148	k141_1929570
Guaymas_MAG_P_016	Archaea	Aenigmatarchaeota	Aenigmatarchaeia	CG10238-14	k141_1929570.region001	7515	7715	-	LAP	22148	k141_1929570
Guaymas_MAG_P_016	Archaea	Aenigmatarchaeota	Aenigmatarchaeia	CG10238-14	k141_1929570.region001	7515	7715	-	LAP	22148	k141_1929570
Guaymas_MAG_P_016	Archaea	Aenigmatarchaeota	Aenigmatarchaeia	CG10238-14	k141_1929570.region001	7515	7715	-	LAP	22148	k141_1929570
Guaymas_MAG_P_016	Archaea	Aenigmatarchaeota	Aenigmatarchaeia	CG10238-14	k141_1929570.region001	7515	7715	-	LAP	22148	k141_1929570
Guaymas_MAG_P_016	Archaea	Aenigmatarchaeota	Aenigmatarchaeia	CG10238-14	k141_1929570.region001	7515	7715	-	LAP	22148	k141_1929570
Guaymas_MAG_P_016	Archaea	Aenigmatarchaeota	Aenigmatarchaeia	CG10238-14	k141_1929570.region001	7515	7715	-	LAP	22148	k141_1929570
Guaymas_MAG_P_016	Archaea	Aenigmatarchaeota	Aenigmatarchaeia	CG10238-14	k141_1929570.region001	7515	7715	-	LAP	22148	k141_1929570
Guaymas_MAG_P_016	Archaea	Aenigmatarchaeota	Aenigmatarchaeia	CG10238-14	k141_1929570.region001	7515	7715	-	LAP	22148	k141_1929570
Guaymas_MAG_P_016	Archaea	Aenigmatarchaeota	Aenigmatarchaeia	CG10238-14	k141_1929570.region001	7515	7715	-	LAP	22148	k141_1929570
Guaymas_MAG_P_016	Archaea	Aenigmatarchaeota	Aenigmatarchaeia	CG10238-14	k141_1929570.region001	7515	7715	-	LAP	22148	k141_1929570
Guaymas_MAG_P_016	Archaea	Aenigmatarchaeota	Aenigmatarchaeia	CG10238-14	k141_1929570.region001	7515	7715	-	LAP	22148	k141_1929570
Guaymas_MAG_P_016	Archaea	Aenigmatarchaeota	Aenigmatarchaeia	CG10238-14	k141_1929570.region001	7515	7715	-	LAP	22148	k141_1929570
Guaymas_MAG_P_016	Archaea	Aenigmatarchaeota	Aenigmatarchaeia	CG10238-14	k141_1929570.region001	7515	7715	-	LAP	22148	k141_1929570
Guaymas_MAG_P_016	Archaea	Aenigmatarchaeota	Aenigmatarchaeia	CG10238-14	k141_1929570.region001	7515	7715	-	LAP	22148	k141_1929570
Guaymas_MAG_P_016	Archaea	Aenigmatarchaeota	Aenigmatarchaeia	CG10238-14	k141_1929570.region001	7515	7715	-	LAP	22148	k141_1929570
Guaymas_MAG_P_016	Archaea	Aenigmatarchaeota	Aenigmatarchaeia	CG10238-14	k141_1929570.region001	7515	7715	-	LAP	22148	k141_1929570
Guaymas_MAG_P_016	Archaea	Aenigmatarchaeota	Aenigmatarchaeia	CG10238-14	k141_1929570.region001	7515	7715	-	LAP	22148	k141_1929570
Guaymas_MAG_P_016	Archaea	Aenigmatarchaeota	Aenigmatarchaeia	CG10238-14	k141_1929570.region001	7515	7715	-	LAP	22148	k141_1929570
Guaymas_MAG_P_016	Archaea	Aenigmatarchaeota	Aenigmatarchaeia	CG10238-14	k141_1929570.region001	7515	7715	-	LAP	22148	k141_1929570
Guaymas_MAG_P_016	Archaea	Aenigmatarchaeota	Aenigmatarchaeia	CG10238-14	k141_1929570.region001	7515	7715	-	LAP	22148	k141_1929570
Guaymas_MAG_P_016	Archaea	Aenigmatarchaeota	Aenigmatarchaeia	CG10238-14	k141_1929570.region001	7515	7715	-	LAP	22148	k141_1929570
Guaymas_MAG_P_016	Archaea	Aenigmatarchaeota	Aenigmatarchaeia	CG10238-14	k141_1929570.region001	7515	7715	-	LAP	22148	k141_1929570
Guaymas_MAG_P_016	Archaea	Aenigmatarchaeota	Aenigmatarchaeia	CG10238-14	k141_1929570.region001	7515	7715	-	LAP	22148	k141_1929570
Guaymas_MAG_P_016	Archaea	Aenigmatarchaeota	Aenigmatarchaeia	CG10238-14	k141_1929570.region001	7515	7715	-	LAP	22148	k141_1929570
Guaymas_MAG_P_016	Archaea	Aenigmatarchaeota	Aenigmatarchaeia	CG10238-14	k141_1929570.region001	7515	7715	-	LAP	22148	k141_1929570
Guaymas_MAG_P_016	Archaea	Aenigmatarchaeota	Aenigmatarchaeia	CG10238-14	k141_1929570.region001	7515	7715	-	LAP	22148	k141_1929570
Guaymas_MAG_P_016	Archaea	Aenigmatarchaeota	Aenigmatarchaeia	CG10238-14	k141_1929570.region001	7515	7715	-	LAP	22148	k141_1929570
Guaymas_MAG_P_016	Archaea	Aenigmatarchaeota	Aenigmatarchaeia	CG10238-14	k141_1929570.region001	7515	7715	-	LAP	22148	k141_1929570
Guaymas_MAG_P_016	Archaea	Aenigmatarchaeota	Aenigmatarchaeia	CG10238-14	k141_1929570.region001	7515	7715	-	LAP	22148	k141_1929570
Guaymas_MAG_P_016	Archaea	Aenigmatarchaeota	Aenigmatarchaeia	CG10238-14	k141_1929570.region001	7515	7715	-	LAP	22148	k141_1929570
Guaymas_MAG_P_016	Archaea	Aenigmatarchaeota	Aenigmatarchaeia	CG10238-14	k141_1929570.region001	7515	7715	-	LAP	22148	k141_1929570
Guaymas_MAG_P_016	Archaea	Aenigmatarchaeota	Aenigmatarchaeia	CG10238-14	k141_1929570.region001	7515	7715	-	LAP	22148	k141_1929570
Guaymas_MAG_P_016	Archaea	Aenigmatarchaeota	Aenigmatarchaeia	CG10238-14	k141_1929570.region001	7515	7715	-	LAP	22148	k141_1929570
Guaymas_MAG_P_016	Archaea	Aenigmatarchaeota	Aenigmatarchaeia	CG10238-14	k141_1929570.region001	7515	7715	-	LAP	22148	k141_1929570
Guaymas_MAG_P_016	Archaea	Aenigmatarchaeota	Aenigmatarchaeia	CG10238-14	k141_1929570.region001	7515	7715	-	LAP	22148	k141_1929570
Guaymas_MAG_P_016	Archaea	Aenigmatarchaeota	Aenigmatarchaeia	CG10238-14	k141_1929570.region001	7515	7715	-	LAP	22148	k141_1929570
Guaymas_MAG_P_016	Archaea	Aenigmatarchaeota	Aenigmatarchaeia	CG10238-14	k141_1929570.region001	7515	7715	-	LAP	22148	k141_1929570
Guaymas_MAG_P_016	Archaea	Aenigmatarchaeota	Aenigmatarchaeia	CG10238-14	k141_1929570.region001	7515	7715	-	LAP	22148	k141_1929570
Guaymas_MAG_P_016	Archaea	Aenigmatarchaeota	Aenigmatarchaeia	CG10238-14	k141_1929570.region001	7515	7715	-	LAP	22148	k141_1929570
Guaymas_MAG_P_016	Archaea	Aenigmatarchaeota	Aenigmatarchaeia	CG10238-14	k141_1929570.region001	7515	7715	-	LAP	22148	k141_1929570
Guaymas_MAG_P_016	Archaea	Aenigmatarchaeota	Aenigmatarchaeia	CG10238-14	k141_1929570.region001	7515	7715	-	LAP	22148	k141_1929570
Guaymas_MAG_P_016	Archaea	Aenigmatarchaeota	Aenigmatarchaeia	CG10238-14	k141_1929570.region001	7515	7715	-	LAP	22148	k141_1929570
Guaymas_MAG_P_016	Archaea	Aenigmatarchaeota	Aenigmatarchaeia	CG10238-14	k141_1929570.region001	7515	7715	-	LAP	22148	k141_1929570
Guaymas_MAG_P_016	Archaea	Aenigmatarchaeota	Aenigmatarchaeia	CG10238-14	k141_1929570.region001	7515	7715	-	LAP	22148	k141_1929570
Guaymas_MAG_P_016	Archaea	Aenigmatarchaeota	Aenigmatarchaeia	CG10238-14	k141_1929570.region001	7515	7715	-	LAP	22148	k141_1929570
Guaymas_MAG_P_016	Archaea	Aenigmatarchaeota	Aenigmatarchaeia	CG10238-14	k141_1929570.region001	7515	7715	-	LAP	22148	k141_1929570
Guaymas_MAG_P_016	Archaea	Aenigmatarchaeota	Aenigmatarchaeia	CG10238-14	k141_1929570.region001	7816	8487	-	LAP	22148	k141_1929570
Guaymas_MAG_P_016	Archaea	Aenigmatarchaeota	Aenigmatarchaeia	CG10238-14	k141_1929570.region001	7816	8487	-	LAP	22148	k141_1929570
Guaymas_MAG_P_016	Archaea	Aenigmatarchaeota	Aenigmatarchaeia	CG10238-14	k141_1929570.region001	7816	8487	-	LAP	22148	k141_1929570
Guaymas_MAG_P_016	Archaea	Aenigmatarchaeota	Aenigmatarchaeia	CG10238-14	k141_1929570.region001	7816	8487	-	LAP	22148	k141_1929570
Guaymas_MAG_P_016	Archaea	Aenigmatarchaeota	Aenigmatarchaeia	CG10238-14	k141_1929570.region001	7816	8487	-	LAP	22148	k141_1929570
Guaymas_MAG_P_016	Archaea	Aenigmatarchaeota	Aenigmatarchaeia	CG10238-14	k141_1929570.region001	7816	8487	-	LAP	22148	k141_1929570
Guaymas_MAG_P_016	Archaea	Aenigmatarchaeota	Aenigmatarchaeia	CG10238-14	k141_1929570.region001	7816	8487	-	LAP	22148	k141_1929570
Guaymas_MAG_P_016	Archaea	Aenigmatarchaeota	Aenigmatarchaeia	CG10238-14	k141_1929570.region001	7816	8487	-	LAP	22148	k141_1929570
Guaymas_MAG_P_016	Archaea	Aenigmatarchaeota	Aenigmatarchaeia	CG10238-14	k141_1929570.region001	7816	8487	-	LAP	22148	k141_1929570
Guaymas_MAG_P_016	Archaea	Aenigmatarchaeota	Aenigmatarchaeia	CG10238-14	k141_1929570.region001	7816	8487	-	LAP	22148	k141_1929570
Guaymas_MAG_P_016	Archaea	Aenigmatarchaeota	Aenigmatarchaeia	CG10238-14	k141_1929570.region001	7816	8487	-	LAP	22148	k141_1929570
Guaymas_MAG_P_016	Archaea	Aenigmatarchaeota	Aenigmatarchaeia	CG10238-14	k141_1929570.region001	7816	8487	-	LAP	22148	k141_1929570
Guaymas_MAG_P_016	Archaea	Aenigmatarchaeota	Aenigmatarchaeia	CG10238-14	k141_1929570.region001	7816	8487	-	LAP	22148	k141_1929570
Guaymas_MAG_P_016	Archaea	Aenigmatarchaeota	Aenigmatarchaeia	CG10238-14	k141_1929570.region001	7816	8487	-	LAP	22148	k141_1929570
Guaymas_MAG_P_016	Archaea	Aenigmatarchaeota	Aenigmatarchaeia	CG10238-14	k141_1929570.region001	7816	8487	-	LAP	22148	k141_1929570
Guaymas_MAG_P_016	Archaea	Aenigmatarchaeota	Aenigmatarchaeia	CG10238-14	k141_1929570.region001	7816	8487	-	LAP	22148	k141_1929570
Guaymas_MAG_P_016	Archaea	Aenigmatarchaeota	Aenigmatarchaeia	CG10238-14	k141_1929570.region001	7816	8487	-	LAP	22148	k141_1929570
Guaymas_MAG_P_016	Archaea	Aenigmatarchaeota	Aenigmatarchaeia	CG10238-14	k141_1929570.region001	7816	8487	-	LAP	22148	k141_1929570
Guaymas_MAG_P_016	Archaea	Aenigmatarchaeota	Aenigmatarchaeia	CG10238-14	k141_1929570.region001	7816	8487	-	LAP	22148	k141_1929570
Guaymas_MAG_P_016	Archaea	Aenigmatarchaeota	Aenigmatarchaeia	CG10238-14	k141_1929570.region001	7816	8487	-	LAP	22148	k141_1929570
Guaymas_MAG_P_016	Archaea	Aenigmatarchaeota	Aenigmatarchaeia	CG10238-14	k141_1929570.region001	7816	8487	-	LAP	22148	k141_1929570
Guaymas_MAG_P_016	Archaea	Aenigmatarchaeota	Aenigmatarchaeia	CG10238-14	k141_1929570.region001	7816	8487	-	LAP	22148	k141_1929570
Guaymas_MAG_P_016	Archaea	Aenigmatarchaeota	Aenigmatarchaeia	CG10238-14	k141_1929570.region001	7816	8487	-	LAP	22148	k141_1929570
Guaymas_MAG_P_016	Archaea	Aenigmatarchaeota	Aenigmatarchaeia	CG10238-14	k141_1929570.region001	7816	8487	-	LAP	22148	k141_1929570
Guaymas_MAG_P_016	Archaea	Aenigmatarchaeota	Aenigmatarchaeia	CG10238-14	k141_1929570.region001	7816	8487	-	LAP	22148	k141_1929570
Guaymas_MAG_P_016	Archaea	Aenigmatarchaeota	Aenigmatarchaeia	CG10238-14	k141_1929570.region001	7816	8487	-	LAP	22148	k141_1929570
Guaymas_MAG_P_016	Archaea	Aenigmatarchaeota	Aenigmatarchaeia	CG10238-14	k141_1929570.region001	7816	8487	-	LAP	22148	k141_1929570
Guaymas_MAG_P_016	Archaea	Aenigmatarchaeota	Aenigmatarchaeia	CG10238-14	k141_1929570.region001	7816	8487	-	LAP	22148	k141_1929570
Guaymas_MAG_P_016	Archaea	Aenigmatarchaeota	Aenigmatarchaeia	CG10238-14	k141_1929570.region001	7816	8487	-	LAP	22148	k141_1929570
Guaymas_MAG_P_016	Archaea	Aenigmatarchaeota	Aenigmatarchaeia	CG10238-14	k141_1929570.region001	7816	8487	-	LAP	22148	k141_1929570
Guaymas_MAG_P_016	Archaea	Aenigmatarchaeota	Aenigmatarchaeia	CG10238-14	k141_1929570.region001	7816	8487	-	LAP	22148	k141_1929570
Guaymas_MAG_P_016	Archaea	Aenigmatarchaeota	Aenigmatarchaeia	CG10238-14	k141_1929570.region001	7816	8487	-	LAP	22148	k141_1929570
Guaymas_MAG_P_016	Archaea	Aenigmatarchaeota	Aenigmatarchaeia	CG10238-14	k141_1929570.region001	7816	8487	-	LAP	22148	k141_1929570
Guaymas_MAG_P_016	Archaea	Aenigmatarchaeota	Aenigmatarchaeia	CG10238-14	k141_1929570.region001	7816	8487	-	LAP	22148	k141_1929570
Guaymas_MAG_P_016	Archaea	Aenigmatarchaeota	Aenigmatarchaeia	CG10238-14	k141_1929570.region001	7816	8487	-	LAP	22148	k141_1929570
Guaymas_MAG_P_016	Archaea	Aenigmatarchaeota	Aenigmatarchaeia	CG10238-14	k141_1929570.region001	7816	8487	-	LAP	22148	k141_1929570
Guaymas_MAG_P_016	Archaea	Aenigmatarchaeota	Aenigmatarchaeia	CG10238-14	k141_1929570.region001	7816	8487	-	LAP	22148	k141_1929570
Guaymas_MAG_P_016	Archaea	Aenigmatarchaeota	Aenigmatarchaeia	CG10238-14	k141_1929570.region001	7816	8487	-	LAP	22148	k141_1929570
Guaymas_MAG_P_016	Archaea	Aenigmatarchaeota	Aenigmatarchaeia	CG10238-14	k141_1929570.region001	7816	8487	-	LAP	22148	k141_1929570
Guaymas_MAG_P_016	Archaea	Aenigmatarchaeota	Aenigmatarchaeia	CG10238-14	k141_1929570.region001	7816	8487	-	LAP	22148	k141_1929570
Guaymas_MAG_P_016	Archaea	Aenigmatarchaeota	Aenigmatarchaeia	CG10238-14	k141_1929570.region001	7816	8487	-	LAP	22148	k141_1929570
Guaymas_MAG_P_016	Archaea	Aenigmatarchaeota	Aenigmatarchaeia	CG10238-14	k141_1929570.region001	7816	8487	-	LAP	22148	k141_1929570
Guaymas_MAG_P_016	Archaea	Aenigmatarchaeota	Aenigmatarchaeia	CG10238-14	k141_1929570.region001	7816	8487	-	LAP	22148	k141_1929570
Guaymas_MAG_P_016	Archaea	Aenigmatarchaeota	Aenigmatarchaeia	CG10238-14	k141_1929570.region001	7816	8487	-	LAP	22148	k141_1929570
Guaymas_MAG_P_016	Archaea	Aenigmatarchaeota	Aenigmatarchaeia	CG10238-14	k141_1929570.region001	7816	8487	-	LAP	22148	k141_1929570
Guaymas_MAG_P_016	Archaea	Aenigmatarchaeota	Aenigmatarchaeia	CG10238-14	k141_1929570.region001	7816	8487	-	LAP	22148	k141_1929570
Guaymas_MAG_P_016	Archaea	Aenigmatarchaeota	Aenigmatarchaeia	CG10238-14	k141_1929570.region001	7816	8487	-	LAP	22148	k141_1929570
Guaymas_MAG_P_016	Archaea	Aenigmatarchaeota	Aenigmatarchaeia	CG10238-14	k141_1929570.region001	7816	8487	-	LAP	22148	k141_1929570
Guaymas_MAG_P_016	Archaea	Aenigmatarchaeota	Aenigmatarchaeia	CG10238-14	k141_1929570.region001	7816	8487	-	LAP	22148	k141_1929570
Guaymas_MAG_P_016	Archaea	Aenigmatarchaeota	Aenigmatarchaeia	CG10238-14	k141_1929570.region001	7816	8487	-	LAP	22148	k141_1929570
Guaymas_MAG_P_016	Archaea	Aenigmatarchaeota	Aenigmatarchaeia	CG10238-14	k141_1929570.region001	7816	8487	-	LAP	22148	k141_1929570
Guaymas_MAG_P_016	Archaea	Aenigmatarchaeota	Aenigmatarchaeia	CG10238-14	k141_1929570.region001	7816	8487	-	LAP	22148	k141_1929570
Guaymas_MAG_P_016	Archaea	Aenigmatarchaeota	Aenigmatarchaeia	CG10238-14	k141_1929570.region001	7816	8487	-	LAP	22148	k141_1929570
Guaymas_MAG_P_016	Archaea	Aenigmatarchaeota	Aenigmatarchaeia	CG10238-14	k141_1929570.region001	7816	8487	-	LAP	22148	k141_1929570
Guaymas_MAG_P_016	Archaea	Aenigmatarchaeota	Aenigmatarchaeia	CG10238-14	k141_1929570.region001	7816	8487	-	LAP	22148	k141_1929570
Guaymas_MAG_P_016	Archaea	Aenigmatarchaeota	Aenigmatarchaeia	CG10238-14	k141_1929570.region001	7816	8487	-	LAP	22148	k141_1929570
Guaymas_MAG_P_016	Archaea	Aenigmatarchaeota	Aenigmatarchaeia	CG10238-14	k141_1929570.region001	7816	8487	-	LAP	22148	k141_1929570
Guaymas_MAG_P_016	Archaea	Aenigmatarchaeota	Aenigmatarchaeia	CG10238-14	k141_1929570.region001	7816	8487	-	LAP	22148	k141_1929570
Guaymas_MAG_P_016	Archaea	Aenigmatarchaeota	Aenigmatarchaeia	CG10238-14	k141_1929570.region001	7816	8487	-	LAP	22148	k141_1929570
Guaymas_MAG_P_016	Archaea	Aenigmatarchaeota	Aenigmatarchaeia	CG10238-14	k141_1929570.region001	7816	8487	-	LAP	22148	k141_1929570
Guaymas_MAG_P_016	Archaea	Aenigmatarchaeota	Aenigmatarchaeia	CG10238-14	k141_1929570.region001	7816	8487	-	LAP	22148	k141_1929570
Guaymas_MAG_P_016	Archaea	Aenigmatarchaeota	Aenigmatarchaeia	CG10238-14	k141_1929570.region001	7816	8487	-	LAP	22148	k141_1929570
Guaymas_MAG_P_016	Archaea	Aenigmatarchaeota	Aenigmatarchaeia	CG10238-14	k141_1929570.region001	7816	8487	-	LAP	22148	k141_1929570
Guaymas_MAG_P_016	Archaea	Aenigmatarchaeota	Aenigmatarchaeia	CG10238-14	k141_1929570.region001	7816	8487	-	LAP	22148	k141_1929570
Guaymas_MAG_P_016	Archaea	Aenigmatarchaeota	Aenigmatarchaeia	CG10238-14	k141_1929570.region001	7816	8487	-	LAP	22148	k141_1929570
Guaymas_MAG_P_016	Archaea	Aenigmatarchaeota	Aenigmatarchaeia	CG10238-14	k141_1929570.region001	7816	8487	-	LAP	22148	k141_1929570
Guaymas_MAG_P_016	Archaea	Aenigmatarchaeota	Aenigmatarchaeia	CG10238-14	k141_1929570.region001	7816	8487	-	LAP	22148	k141_1929570
Guaymas_MAG_P_016	Archaea	Aenigmatarchaeota	Aenigmatarchaeia	CG10238-14	k141_1929570.region001	7816	8487	-	LAP	22148	k141_1929570
Guaymas_MAG_P_016	Archaea	Aenigmatarchaeota	Aenigmatarchaeia	CG10238-14	k141_1929570.region001	7816	8487	-	LAP	22148	k141_1929570
Guaymas_MAG_P_016	Archaea	Aenigmatarchaeota	Aenigmatarchaeia	CG10238-14	k141_1929570.region001	7816	8487	-	LAP	22148	k141_1929570
Guaymas_MAG_P_016	Archaea	Aenigmatarchaeota	Aenigmatarchaeia	CG10238-14	k141_1929570.region001	7816	8487	-	LAP	22148	k141_1929570
Guaymas_MAG_P_016	Archaea	Aenigmatarchaeota	Aenigmatarchaeia	CG10238-14	k141_1929570.region001	7816	8487	-	LAP	22148	k141_1929570
Guaymas_MAG_P_016	Archaea	Aenigmatarchaeota	Aenigmatarchaeia	CG10238-14	k141_1929570.region001	7816	8487	-	LAP	22148	k141_1929570
Guaymas_MAG_P_016	Archaea	Aenigmatarchaeota	Aenigmatarchaeia	CG10238-14	k141_1929570.region001	7816	8487	-	LAP	22148	k141_1929570
Guaymas_MAG_P_016	Archaea	Aenigmatarchaeota	Aenigmatarchaeia	CG10238-14	k141_1929570.region001	7816	8487	-	LAP	22148	k141_1929570
Guaymas_MAG_P_016	Archaea	Aenigmatarchaeota	Aenigmatarchaeia	CG10238-14	k141_1929570.region001	7816	8487	-	LAP	22148	k141_1929570
Guaymas_MAG_P_016	Archaea	Aenigmatarchaeota	Aenigmatarchaeia	CG10238-14	k141_1929570.region001	7816	8487	-	LAP	22148	k141_1929570
Guaymas_MAG_P_016	Archaea	Aenigmatarchaeota	Aenigmatarchaeia	CG10238-14	k141_1929570.region001	7816	8487	-	LAP	22148	k141_1929570
Guaymas_MAG_P_016	Archaea	Aenigmatarchaeota	Aenigmatarchaeia	CG10238-14	k141_1929570.region001	7816	8487	-	LAP	22148	k141_1929570
Guaymas_MAG_P_016	Archaea	Aenigmatarchaeota	Aenigmatarchaeia	CG10238-14	k141_1929570.region001	7816	8487	-	LAP	22148	k141_1929570
Guaymas_MAG_P_016	Archaea	Aenigmatarchaeota	Aenigmatarchaeia	CG10238-14	k141_1929570.region001	7816	8487	-	LAP	22148	k141_1929570
Guaymas_MAG_P_016	Archaea	Aenigmatarchaeota	Aenigmatarchaeia	CG10238-14	k141_1929570.region001	7816	8487	-	LAP	22148	k141_1929570
Guaymas_MAG_P_016	Archaea	Aenigmatarchaeota	Aenigmatarchaeia	CG10238-14	k141_1929570.region001	7816	8487	-	LAP	22148	k141_1929570
Guaymas_MAG_P_016	Archaea	Aenigmatarchaeota	Aenigmatarchaeia	CG10238-14	k141_1929570.region001	7816	8487	-	LAP	22148	k141_1929570
Guaymas_MAG_P_016	Archaea	Aenigmatarchaeota	Aenigmatarchaeia	CG10238-14	k141_1929570.region001	7816	8487	-	LAP	22148	k141_1929570
Guaymas_MAG_P_016	Archaea	Aenigmatarchaeota	Aenigmatarchaeia	CG10238-14	k141_1929570.region001	7816	8487	-	LAP	22148	k141_1929570
Guaymas_MAG_P_016	Archaea	Aenigmatarchaeota	Aenigmatarchaeia	CG10238-14	k141_1929570.region001	7816	8487	-	LAP	22148	k141_1929570
Guaymas_MAG_P_016	Archaea	Aenigmatarchaeota	Aenigmatarchaeia	CG10238-14	k141_1929570.region001	7816	8487	-	LAP	22148	k141_1929570
Guaymas_MAG_P_016	Archaea	Aenigmatarchaeota	Aenigmatarchaeia	CG10238-14	k141_1929570.region001	8484	9020	-	LAP	22148	k141_1929570
Guaymas_MAG_P_016	Archaea	Aenigmatarchaeota	Aenigmatarchaeia	CG10238-14	k141_1929570.region001	8484	9020	-	LAP	22148	k141_1929570
Guaymas_MAG_P_016	Archaea	Aenigmatarchaeota	Aenigmatarchaeia	CG10238-14	k141_1929570.region001	8484	9020	-	LAP	22148	k141_1929570
Guaymas_MAG_P_016	Archaea	Aenigmatarchaeota	Aenigmatarchaeia	CG10238-14	k141_1929570.region001	8484	9020	-	LAP	22148	k141_1929570
Guaymas_MAG_P_016	Archaea	Aenigmatarchaeota	Aenigmatarchaeia	CG10238-14	k141_1929570.region001	8484	9020	-	LAP	22148	k141_1929570
Guaymas_MAG_P_016	Archaea	Aenigmatarchaeota	Aenigmatarchaeia	CG10238-14	k141_1929570.region001	8484	9020	-	LAP	22148	k141_1929570
Guaymas_MAG_P_016	Archaea	Aenigmatarchaeota	Aenigmatarchaeia	CG10238-14	k141_1929570.region001	8484	9020	-	LAP	22148	k141_1929570
Guaymas_MAG_P_016	Archaea	Aenigmatarchaeota	Aenigmatarchaeia	CG10238-14	k141_1929570.region001	8484	9020	-	LAP	22148	k141_1929570
Guaymas_MAG_P_016	Archaea	Aenigmatarchaeota	Aenigmatarchaeia	CG10238-14	k141_1929570.region001	8484	9020	-	LAP	22148	k141_1929570
Guaymas_MAG_P_016	Archaea	Aenigmatarchaeota	Aenigmatarchaeia	CG10238-14	k141_1929570.region001	8484	9020	-	LAP	22148	k141_1929570
Guaymas_MAG_P_016	Archaea	Aenigmatarchaeota	Aenigmatarchaeia	CG10238-14	k141_1929570.region001	8484	9020	-	LAP	22148	k141_1929570
Guaymas_MAG_P_016	Archaea	Aenigmatarchaeota	Aenigmatarchaeia	CG10238-14	k141_1929570.region001	8484	9020	-	LAP	22148	k141_1929570
Guaymas_MAG_P_016	Archaea	Aenigmatarchaeota	Aenigmatarchaeia	CG10238-14	k141_1929570.region001	8484	9020	-	LAP	22148	k141_1929570
Guaymas_MAG_P_016	Archaea	Aenigmatarchaeota	Aenigmatarchaeia	CG10238-14	k141_1929570.region001	8484	9020	-	LAP	22148	k141_1929570
Guaymas_MAG_P_016	Archaea	Aenigmatarchaeota	Aenigmatarchaeia	CG10238-14	k141_1929570.region001	8484	9020	-	LAP	22148	k141_1929570
Guaymas_MAG_P_016	Archaea	Aenigmatarchaeota	Aenigmatarchaeia	CG10238-14	k141_1929570.region001	8484	9020	-	LAP	22148	k141_1929570
Guaymas_MAG_P_016	Archaea	Aenigmatarchaeota	Aenigmatarchaeia	CG10238-14	k141_1929570.region001	8484	9020	-	LAP	22148	k141_1929570
Guaymas_MAG_P_016	Archaea	Aenigmatarchaeota	Aenigmatarchaeia	CG10238-14	k141_1929570.region001	8484	9020	-	LAP	22148	k141_1929570
Guaymas_MAG_P_016	Archaea	Aenigmatarchaeota	Aenigmatarchaeia	CG10238-14	k141_1929570.region001	8484	9020	-	LAP	22148	k141_1929570
Guaymas_MAG_P_016	Archaea	Aenigmatarchaeota	Aenigmatarchaeia	CG10238-14	k141_1929570.region001	8484	9020	-	LAP	22148	k141_1929570
Guaymas_MAG_P_016	Archaea	Aenigmatarchaeota	Aenigmatarchaeia	CG10238-14	k141_1929570.region001	8484	9020	-	LAP	22148	k141_1929570
Guaymas_MAG_P_016	Archaea	Aenigmatarchaeota	Aenigmatarchaeia	CG10238-14	k141_1929570.region001	8484	9020	-	LAP	22148	k141_1929570
Guaymas_MAG_P_016	Archaea	Aenigmatarchaeota	Aenigmatarchaeia	CG10238-14	k141_1929570.region001	8484	9020	-	LAP	22148	k141_1929570
Guaymas_MAG_P_016	Archaea	Aenigmatarchaeota	Aenigmatarchaeia	CG10238-14	k141_1929570.region001	8484	9020	-	LAP	22148	k141_1929570
Guaymas_MAG_P_016	Archaea	Aenigmatarchaeota	Aenigmatarchaeia	CG10238-14	k141_1929570.region001	8484	9020	-	LAP	22148	k141_1929570
Guaymas_MAG_P_016	Archaea	Aenigmatarchaeota	Aenigmatarchaeia	CG10238-14	k141_1929570.region001	8484	9020	-	LAP	22148	k141_1929570
Guaymas_MAG_P_016	Archaea	Aenigmatarchaeota	Aenigmatarchaeia	CG10238-14	k141_1929570.region001	8484	9020	-	LAP	22148	k141_1929570
Guaymas_MAG_P_016	Archaea	Aenigmatarchaeota	Aenigmatarchaeia	CG10238-14	k141_1929570.region001	8484	9020	-	LAP	22148	k141_1929570
Guaymas_MAG_P_016	Archaea	Aenigmatarchaeota	Aenigmatarchaeia	CG10238-14	k141_1929570.region001	8484	9020	-	LAP	22148	k141_1929570
Guaymas_MAG_P_016	Archaea	Aenigmatarchaeota	Aenigmatarchaeia	CG10238-14	k141_1929570.region001	8484	9020	-	LAP	22148	k141_1929570
Guaymas_MAG_P_016	Archaea	Aenigmatarchaeota	Aenigmatarchaeia	CG10238-14	k141_1929570.region001	8484	9020	-	LAP	22148	k141_1929570
Guaymas_MAG_P_016	Archaea	Aenigmatarchaeota	Aenigmatarchaeia	CG10238-14	k141_1929570.region001	8484	9020	-	LAP	22148	k141_1929570
Guaymas_MAG_P_016	Archaea	Aenigmatarchaeota	Aenigmatarchaeia	CG10238-14	k141_1929570.region001	8484	9020	-	LAP	22148	k141_1929570
Guaymas_MAG_P_016	Archaea	Aenigmatarchaeota	Aenigmatarchaeia	CG10238-14	k141_1929570.region001	8484	9020	-	LAP	22148	k141_1929570
Guaymas_MAG_P_016	Archaea	Aenigmatarchaeota	Aenigmatarchaeia	CG10238-14	k141_1929570.region001	8484	9020	-	LAP	22148	k141_1929570
Guaymas_MAG_P_016	Archaea	Aenigmatarchaeota	Aenigmatarchaeia	CG10238-14	k141_1929570.region001	8484	9020	-	LAP	22148	k141_1929570
Guaymas_MAG_P_016	Archaea	Aenigmatarchaeota	Aenigmatarchaeia	CG10238-14	k141_1929570.region001	8484	9020	-	LAP	22148	k141_1929570
Guaymas_MAG_P_016	Archaea	Aenigmatarchaeota	Aenigmatarchaeia	CG10238-14	k141_1929570.region001	8484	9020	-	LAP	22148	k141_1929570
Guaymas_MAG_P_016	Archaea	Aenigmatarchaeota	Aenigmatarchaeia	CG10238-14	k141_1929570.region001	8484	9020	-	LAP	22148	k141_1929570
Guaymas_MAG_P_016	Archaea	Aenigmatarchaeota	Aenigmatarchaeia	CG10238-14	k141_1929570.region001	8484	9020	-	LAP	22148	k141_1929570
Guaymas_MAG_P_016	Archaea	Aenigmatarchaeota	Aenigmatarchaeia	CG10238-14	k141_1929570.region001	8484	9020	-	LAP	22148	k141_1929570
Guaymas_MAG_P_016	Archaea	Aenigmatarchaeota	Aenigmatarchaeia	CG10238-14	k141_1929570.region001	8484	9020	-	LAP	22148	k141_1929570
Guaymas_MAG_P_016	Archaea	Aenigmatarchaeota	Aenigmatarchaeia	CG10238-14	k141_1929570.region001	8484	9020	-	LAP	22148	k141_1929570
Guaymas_MAG_P_016	Archaea	Aenigmatarchaeota	Aenigmatarchaeia	CG10238-14	k141_1929570.region001	8484	9020	-	LAP	22148	k141_1929570
Guaymas_MAG_P_016	Archaea	Aenigmatarchaeota	Aenigmatarchaeia	CG10238-14	k141_1929570.region001	8484	9020	-	LAP	22148	k141_1929570
Guaymas_MAG_P_016	Archaea	Aenigmatarchaeota	Aenigmatarchaeia	CG10238-14	k141_1929570.region001	8484	9020	-	LAP	22148	k141_1929570
Guaymas_MAG_P_016	Archaea	Aenigmatarchaeota	Aenigmatarchaeia	CG10238-14	k141_1929570.region001	8484	9020	-	LAP	22148	k141_1929570
Guaymas_MAG_P_016	Archaea	Aenigmatarchaeota	Aenigmatarchaeia	CG10238-14	k141_1929570.region001	8484	9020	-	LAP	22148	k141_1929570
Guaymas_MAG_P_016	Archaea	Aenigmatarchaeota	Aenigmatarchaeia	CG10238-14	k141_1929570.region001	8484	9020	-	LAP	22148	k141_1929570
Guaymas_MAG_P_016	Archaea	Aenigmatarchaeota	Aenigmatarchaeia	CG10238-14	k141_1929570.region001	8484	9020	-	LAP	22148	k141_1929570
Guaymas_MAG_P_016	Archaea	Aenigmatarchaeota	Aenigmatarchaeia	CG10238-14	k141_1929570.region001	8484	9020	-	LAP	22148	k141_1929570
Guaymas_MAG_P_016	Archaea	Aenigmatarchaeota	Aenigmatarchaeia	CG10238-14	k141_1929570.region001	8484	9020	-	LAP	22148	k141_1929570
Guaymas_MAG_P_016	Archaea	Aenigmatarchaeota	Aenigmatarchaeia	CG10238-14	k141_1929570.region001	8484	9020	-	LAP	22148	k141_1929570
Guaymas_MAG_P_016	Archaea	Aenigmatarchaeota	Aenigmatarchaeia	CG10238-14	k141_1929570.region001	8484	9020	-	LAP	22148	k141_1929570
Guaymas_MAG_P_016	Archaea	Aenigmatarchaeota	Aenigmatarchaeia	CG10238-14	k141_1929570.region001	8484	9020	-	LAP	22148	k141_1929570
Guaymas_MAG_P_016	Archaea	Aenigmatarchaeota	Aenigmatarchaeia	CG10238-14	k141_1929570.region001	8484	9020	-	LAP	22148	k141_1929570
Guaymas_MAG_P_016	Archaea	Aenigmatarchaeota	Aenigmatarchaeia	CG10238-14	k141_1929570.region001	8484	9020	-	LAP	22148	k141_1929570
Guaymas_MAG_P_016	Archaea	Aenigmatarchaeota	Aenigmatarchaeia	CG10238-14	k141_1929570.region001	8484	9020	-	LAP	22148	k141_1929570
Guaymas_MAG_P_016	Archaea	Aenigmatarchaeota	Aenigmatarchaeia	CG10238-14	k141_1929570.region001	8484	9020	-	LAP	22148	k141_1929570
Guaymas_MAG_P_016	Archaea	Aenigmatarchaeota	Aenigmatarchaeia	CG10238-14	k141_1929570.region001	8484	9020	-	LAP	22148	k141_1929570
Guaymas_MAG_P_016	Archaea	Aenigmatarchaeota	Aenigmatarchaeia	CG10238-14	k141_1929570.region001	8484	9020	-	LAP	22148	k141_1929570
Guaymas_MAG_P_016	Archaea	Aenigmatarchaeota	Aenigmatarchaeia	CG10238-14	k141_1929570.region001	8484	9020	-	LAP	22148	k141_1929570
Guaymas_MAG_P_016	Archaea	Aenigmatarchaeota	Aenigmatarchaeia	CG10238-14	k141_1929570.region001	8484	9020	-	LAP	22148	k141_1929570
Guaymas_MAG_P_016	Archaea	Aenigmatarchaeota	Aenigmatarchaeia	CG10238-14	k141_1929570.region001	8484	9020	-	LAP	22148	k141_1929570
Guaymas_MAG_P_016	Archaea	Aenigmatarchaeota	Aenigmatarchaeia	CG10238-14	k141_1929570.region001	8484	9020	-	LAP	22148	k141_1929570
Guaymas_MAG_P_016	Archaea	Aenigmatarchaeota	Aenigmatarchaeia	CG10238-14	k141_1929570.region001	8484	9020	-	LAP	22148	k141_1929570
Guaymas_MAG_P_016	Archaea	Aenigmatarchaeota	Aenigmatarchaeia	CG10238-14	k141_1929570.region001	8484	9020	-	LAP	22148	k141_1929570
Guaymas_MAG_P_016	Archaea	Aenigmatarchaeota	Aenigmatarchaeia	CG10238-14	k141_1929570.region001	8484	9020	-	LAP	22148	k141_1929570
Guaymas_MAG_P_016	Archaea	Aenigmatarchaeota	Aenigmatarchaeia	CG10238-14	k141_1929570.region001	8484	9020	-	LAP	22148	k141_1929570
Guaymas_MAG_P_016	Archaea	Aenigmatarchaeota	Aenigmatarchaeia	CG10238-14	k141_1929570.region001	8484	9020	-	LAP	22148	k141_1929570
Guaymas_MAG_P_016	Archaea	Aenigmatarchaeota	Aenigmatarchaeia	CG10238-14	k141_1929570.region001	8484	9020	-	LAP	22148	k141_1929570
Guaymas_MAG_P_016	Archaea	Aenigmatarchaeota	Aenigmatarchaeia	CG10238-14	k141_1929570.region001	8484	9020	-	LAP	22148	k141_1929570
Guaymas_MAG_P_016	Archaea	Aenigmatarchaeota	Aenigmatarchaeia	CG10238-14	k141_1929570.region001	8484	9020	-	LAP	22148	k141_1929570
Guaymas_MAG_P_016	Archaea	Aenigmatarchaeota	Aenigmatarchaeia	CG10238-14	k141_1929570.region001	8484	9020	-	LAP	22148	k141_1929570
Guaymas_MAG_P_016	Archaea	Aenigmatarchaeota	Aenigmatarchaeia	CG10238-14	k141_1929570.region001	8484	9020	-	LAP	22148	k141_1929570
Guaymas_MAG_P_016	Archaea	Aenigmatarchaeota	Aenigmatarchaeia	CG10238-14	k141_1929570.region001	8484	9020	-	LAP	22148	k141_1929570
Guaymas_MAG_P_016	Archaea	Aenigmatarchaeota	Aenigmatarchaeia	CG10238-14	k141_1929570.region001	8484	9020	-	LAP	22148	k141_1929570
Guaymas_MAG_P_016	Archaea	Aenigmatarchaeota	Aenigmatarchaeia	CG10238-14	k141_1929570.region001	8484	9020	-	LAP	22148	k141_1929570
Guaymas_MAG_P_016	Archaea	Aenigmatarchaeota	Aenigmatarchaeia	CG10238-14	k141_1929570.region001	8484	9020	-	LAP	22148	k141_1929570
Guaymas_MAG_P_016	Archaea	Aenigmatarchaeota	Aenigmatarchaeia	CG10238-14	k141_1929570.region001	8484	9020	-	LAP	22148	k141_1929570
Guaymas_MAG_P_016	Archaea	Aenigmatarchaeota	Aenigmatarchaeia	CG10238-14	k141_1929570.region001	8484	9020	-	LAP	22148	k141_1929570
Guaymas_MAG_P_016	Archaea	Aenigmatarchaeota	Aenigmatarchaeia	CG10238-14	k141_1929570.region001	8484	9020	-	LAP	22148	k141_1929570
Guaymas_MAG_P_016	Archaea	Aenigmatarchaeota	Aenigmatarchaeia	CG10238-14	k141_1929570.region001	8484	9020	-	LAP	22148	k141_1929570
Guaymas_MAG_P_016	Archaea	Aenigmatarchaeota	Aenigmatarchaeia	CG10238-14	k141_1929570.region001	8484	9020	-	LAP	22148	k141_1929570
Guaymas_MAG_P_016	Archaea	Aenigmatarchaeota	Aenigmatarchaeia	CG10238-14	k141_1929570.region001	8484	9020	-	LAP	22148	k141_1929570
Guaymas_MAG_P_016	Archaea	Aenigmatarchaeota	Aenigmatarchaeia	CG10238-14	k141_1929570.region001	8484	9020	-	LAP	22148	k141_1929570
Guaymas_MAG_P_016	Archaea	Aenigmatarchaeota	Aenigmatarchaeia	CG10238-14	k141_1929570.region001	8484	9020	-	LAP	22148	k141_1929570
Guaymas_MAG_P_016	Archaea	Aenigmatarchaeota	Aenigmatarchaeia	CG10238-14	k141_1929570.region001	8484	9020	-	LAP	22148	k141_1929570
Guaymas_MAG_P_016	Archaea	Aenigmatarchaeota	Aenigmatarchaeia	CG10238-14	k141_1929570.region001	9023	9319	-	LAP	22148	k141_1929570
Guaymas_MAG_P_016	Archaea	Aenigmatarchaeota	Aenigmatarchaeia	CG10238-14	k141_1929570.region001	9023	9319	-	LAP	22148	k141_1929570
Guaymas_MAG_P_016	Archaea	Aenigmatarchaeota	Aenigmatarchaeia	CG10238-14	k141_1929570.region001	9023	9319	-	LAP	22148	k141_1929570
Guaymas_MAG_P_016	Archaea	Aenigmatarchaeota	Aenigmatarchaeia	CG10238-14	k141_1929570.region001	9023	9319	-	LAP	22148	k141_1929570
Guaymas_MAG_P_016	Archaea	Aenigmatarchaeota	Aenigmatarchaeia	CG10238-14	k141_1929570.region001	9023	9319	-	LAP	22148	k141_1929570
Guaymas_MAG_P_016	Archaea	Aenigmatarchaeota	Aenigmatarchaeia	CG10238-14	k141_1929570.region001	9023	9319	-	LAP	22148	k141_1929570
Guaymas_MAG_P_016	Archaea	Aenigmatarchaeota	Aenigmatarchaeia	CG10238-14	k141_1929570.region001	9023	9319	-	LAP	22148	k141_1929570
Guaymas_MAG_P_016	Archaea	Aenigmatarchaeota	Aenigmatarchaeia	CG10238-14	k141_1929570.region001	9023	9319	-	LAP	22148	k141_1929570
Guaymas_MAG_P_016	Archaea	Aenigmatarchaeota	Aenigmatarchaeia	CG10238-14	k141_1929570.region001	9023	9319	-	LAP	22148	k141_1929570
Guaymas_MAG_P_016	Archaea	Aenigmatarchaeota	Aenigmatarchaeia	CG10238-14	k141_1929570.region001	9023	9319	-	LAP	22148	k141_1929570
Guaymas_MAG_P_016	Archaea	Aenigmatarchaeota	Aenigmatarchaeia	CG10238-14	k141_1929570.region001	9023	9319	-	LAP	22148	k141_1929570
Guaymas_MAG_P_016	Archaea	Aenigmatarchaeota	Aenigmatarchaeia	CG10238-14	k141_1929570.region001	9023	9319	-	LAP	22148	k141_1929570
Guaymas_MAG_P_016	Archaea	Aenigmatarchaeota	Aenigmatarchaeia	CG10238-14	k141_1929570.region001	9023	9319	-	LAP	22148	k141_1929570
Guaymas_MAG_P_016	Archaea	Aenigmatarchaeota	Aenigmatarchaeia	CG10238-14	k141_1929570.region001	9023	9319	-	LAP	22148	k141_1929570
Guaymas_MAG_P_016	Archaea	Aenigmatarchaeota	Aenigmatarchaeia	CG10238-14	k141_1929570.region001	9023	9319	-	LAP	22148	k141_1929570
Guaymas_MAG_P_016	Archaea	Aenigmatarchaeota	Aenigmatarchaeia	CG10238-14	k141_1929570.region001	9023	9319	-	LAP	22148	k141_1929570
Guaymas_MAG_P_016	Archaea	Aenigmatarchaeota	Aenigmatarchaeia	CG10238-14	k141_1929570.region001	9023	9319	-	LAP	22148	k141_1929570
Guaymas_MAG_P_016	Archaea	Aenigmatarchaeota	Aenigmatarchaeia	CG10238-14	k141_1929570.region001	9023	9319	-	LAP	22148	k141_1929570
Guaymas_MAG_P_016	Archaea	Aenigmatarchaeota	Aenigmatarchaeia	CG10238-14	k141_1929570.region001	9023	9319	-	LAP	22148	k141_1929570
Guaymas_MAG_P_016	Archaea	Aenigmatarchaeota	Aenigmatarchaeia	CG10238-14	k141_1929570.region001	9023	9319	-	LAP	22148	k141_1929570
Guaymas_MAG_P_016	Archaea	Aenigmatarchaeota	Aenigmatarchaeia	CG10238-14	k141_1929570.region001	9023	9319	-	LAP	22148	k141_1929570
Guaymas_MAG_P_016	Archaea	Aenigmatarchaeota	Aenigmatarchaeia	CG10238-14	k141_1929570.region001	9023	9319	-	LAP	22148	k141_1929570
Guaymas_MAG_P_016	Archaea	Aenigmatarchaeota	Aenigmatarchaeia	CG10238-14	k141_1929570.region001	9023	9319	-	LAP	22148	k141_1929570
Guaymas_MAG_P_016	Archaea	Aenigmatarchaeota	Aenigmatarchaeia	CG10238-14	k141_1929570.region001	9023	9319	-	LAP	22148	k141_1929570
Guaymas_MAG_P_016	Archaea	Aenigmatarchaeota	Aenigmatarchaeia	CG10238-14	k141_1929570.region001	9023	9319	-	LAP	22148	k141_1929570
Guaymas_MAG_P_016	Archaea	Aenigmatarchaeota	Aenigmatarchaeia	CG10238-14	k141_1929570.region001	9023	9319	-	LAP	22148	k141_1929570
Guaymas_MAG_P_016	Archaea	Aenigmatarchaeota	Aenigmatarchaeia	CG10238-14	k141_1929570.region001	9023	9319	-	LAP	22148	k141_1929570
Guaymas_MAG_P_016	Archaea	Aenigmatarchaeota	Aenigmatarchaeia	CG10238-14	k141_1929570.region001	9023	9319	-	LAP	22148	k141_1929570
Guaymas_MAG_P_016	Archaea	Aenigmatarchaeota	Aenigmatarchaeia	CG10238-14	k141_1929570.region001	9023	9319	-	LAP	22148	k141_1929570
Guaymas_MAG_P_016	Archaea	Aenigmatarchaeota	Aenigmatarchaeia	CG10238-14	k141_1929570.region001	9023	9319	-	LAP	22148	k141_1929570
Guaymas_MAG_P_016	Archaea	Aenigmatarchaeota	Aenigmatarchaeia	CG10238-14	k141_1929570.region001	9023	9319	-	LAP	22148	k141_1929570
Guaymas_MAG_P_016	Archaea	Aenigmatarchaeota	Aenigmatarchaeia	CG10238-14	k141_1929570.region001	9023	9319	-	LAP	22148	k141_1929570
Guaymas_MAG_P_016	Archaea	Aenigmatarchaeota	Aenigmatarchaeia	CG10238-14	k141_1929570.region001	9023	9319	-	LAP	22148	k141_1929570
Guaymas_MAG_P_016	Archaea	Aenigmatarchaeota	Aenigmatarchaeia	CG10238-14	k141_1929570.region001	9023	9319	-	LAP	22148	k141_1929570
Guaymas_MAG_P_016	Archaea	Aenigmatarchaeota	Aenigmatarchaeia	CG10238-14	k141_1929570.region001	9023	9319	-	LAP	22148	k141_1929570
Guaymas_MAG_P_016	Archaea	Aenigmatarchaeota	Aenigmatarchaeia	CG10238-14	k141_1929570.region001	9023	9319	-	LAP	22148	k141_1929570
Guaymas_MAG_P_016	Archaea	Aenigmatarchaeota	Aenigmatarchaeia	CG10238-14	k141_1929570.region001	9023	9319	-	LAP	22148	k141_1929570
Guaymas_MAG_P_016	Archaea	Aenigmatarchaeota	Aenigmatarchaeia	CG10238-14	k141_1929570.region001	9023	9319	-	LAP	22148	k141_1929570
Guaymas_MAG_P_016	Archaea	Aenigmatarchaeota	Aenigmatarchaeia	CG10238-14	k141_1929570.region001	9023	9319	-	LAP	22148	k141_1929570
Guaymas_MAG_P_016	Archaea	Aenigmatarchaeota	Aenigmatarchaeia	CG10238-14	k141_1929570.region001	9023	9319	-	LAP	22148	k141_1929570
Guaymas_MAG_P_016	Archaea	Aenigmatarchaeota	Aenigmatarchaeia	CG10238-14	k141_1929570.region001	9023	9319	-	LAP	22148	k141_1929570
Guaymas_MAG_P_016	Archaea	Aenigmatarchaeota	Aenigmatarchaeia	CG10238-14	k141_1929570.region001	9023	9319	-	LAP	22148	k141_1929570
Guaymas_MAG_P_016	Archaea	Aenigmatarchaeota	Aenigmatarchaeia	CG10238-14	k141_1929570.region001	9023	9319	-	LAP	22148	k141_1929570
Guaymas_MAG_P_016	Archaea	Aenigmatarchaeota	Aenigmatarchaeia	CG10238-14	k141_1929570.region001	9023	9319	-	LAP	22148	k141_1929570
Guaymas_MAG_P_016	Archaea	Aenigmatarchaeota	Aenigmatarchaeia	CG10238-14	k141_1929570.region001	9023	9319	-	LAP	22148	k141_1929570
Guaymas_MAG_P_016	Archaea	Aenigmatarchaeota	Aenigmatarchaeia	CG10238-14	k141_1929570.region001	9023	9319	-	LAP	22148	k141_1929570
Guaymas_MAG_P_016	Archaea	Aenigmatarchaeota	Aenigmatarchaeia	CG10238-14	k141_1929570.region001	9023	9319	-	LAP	22148	k141_1929570
Guaymas_MAG_P_016	Archaea	Aenigmatarchaeota	Aenigmatarchaeia	CG10238-14	k141_1929570.region001	9023	9319	-	LAP	22148	k141_1929570
Guaymas_MAG_P_016	Archaea	Aenigmatarchaeota	Aenigmatarchaeia	CG10238-14	k141_1929570.region001	9023	9319	-	LAP	22148	k141_1929570
Guaymas_MAG_P_016	Archaea	Aenigmatarchaeota	Aenigmatarchaeia	CG10238-14	k141_1929570.region001	9023	9319	-	LAP	22148	k141_1929570
Guaymas_MAG_P_016	Archaea	Aenigmatarchaeota	Aenigmatarchaeia	CG10238-14	k141_1929570.region001	9023	9319	-	LAP	22148	k141_1929570
Guaymas_MAG_P_016	Archaea	Aenigmatarchaeota	Aenigmatarchaeia	CG10238-14	k141_1929570.region001	9023	9319	-	LAP	22148	k141_1929570
Guaymas_MAG_P_016	Archaea	Aenigmatarchaeota	Aenigmatarchaeia	CG10238-14	k141_1929570.region001	9023	9319	-	LAP	22148	k141_1929570
Guaymas_MAG_P_016	Archaea	Aenigmatarchaeota	Aenigmatarchaeia	CG10238-14	k141_1929570.region001	9023	9319	-	LAP	22148	k141_1929570
Guaymas_MAG_P_016	Archaea	Aenigmatarchaeota	Aenigmatarchaeia	CG10238-14	k141_1929570.region001	9023	9319	-	LAP	22148	k141_1929570
Guaymas_MAG_P_016	Archaea	Aenigmatarchaeota	Aenigmatarchaeia	CG10238-14	k141_1929570.region001	9023	9319	-	LAP	22148	k141_1929570
Guaymas_MAG_P_016	Archaea	Aenigmatarchaeota	Aenigmatarchaeia	CG10238-14	k141_1929570.region001	9023	9319	-	LAP	22148	k141_1929570
Guaymas_MAG_P_016	Archaea	Aenigmatarchaeota	Aenigmatarchaeia	CG10238-14	k141_1929570.region001	9023	9319	-	LAP	22148	k141_1929570
Guaymas_MAG_P_016	Archaea	Aenigmatarchaeota	Aenigmatarchaeia	CG10238-14	k141_1929570.region001	9023	9319	-	LAP	22148	k141_1929570
Guaymas_MAG_P_016	Archaea	Aenigmatarchaeota	Aenigmatarchaeia	CG10238-14	k141_1929570.region001	9023	9319	-	LAP	22148	k141_1929570
Guaymas_MAG_P_016	Archaea	Aenigmatarchaeota	Aenigmatarchaeia	CG10238-14	k141_1929570.region001	9023	9319	-	LAP	22148	k141_1929570
Guaymas_MAG_P_016	Archaea	Aenigmatarchaeota	Aenigmatarchaeia	CG10238-14	k141_1929570.region001	9023	9319	-	LAP	22148	k141_1929570
Guaymas_MAG_P_016	Archaea	Aenigmatarchaeota	Aenigmatarchaeia	CG10238-14	k141_1929570.region001	9023	9319	-	LAP	22148	k141_1929570
Guaymas_MAG_P_016	Archaea	Aenigmatarchaeota	Aenigmatarchaeia	CG10238-14	k141_1929570.region001	9023	9319	-	LAP	22148	k141_1929570
Guaymas_MAG_P_016	Archaea	Aenigmatarchaeota	Aenigmatarchaeia	CG10238-14	k141_1929570.region001	9023	9319	-	LAP	22148	k141_1929570
Guaymas_MAG_P_016	Archaea	Aenigmatarchaeota	Aenigmatarchaeia	CG10238-14	k141_1929570.region001	9023	9319	-	LAP	22148	k141_1929570
Guaymas_MAG_P_016	Archaea	Aenigmatarchaeota	Aenigmatarchaeia	CG10238-14	k141_1929570.region001	9023	9319	-	LAP	22148	k141_1929570
Guaymas_MAG_P_016	Archaea	Aenigmatarchaeota	Aenigmatarchaeia	CG10238-14	k141_1929570.region001	9023	9319	-	LAP	22148	k141_1929570
Guaymas_MAG_P_016	Archaea	Aenigmatarchaeota	Aenigmatarchaeia	CG10238-14	k141_1929570.region001	9023	9319	-	LAP	22148	k141_1929570
Guaymas_MAG_P_016	Archaea	Aenigmatarchaeota	Aenigmatarchaeia	CG10238-14	k141_1929570.region001	9023	9319	-	LAP	22148	k141_1929570
Guaymas_MAG_P_016	Archaea	Aenigmatarchaeota	Aenigmatarchaeia	CG10238-14	k141_1929570.region001	9023	9319	-	LAP	22148	k141_1929570
Guaymas_MAG_P_016	Archaea	Aenigmatarchaeota	Aenigmatarchaeia	CG10238-14	k141_1929570.region001	9023	9319	-	LAP	22148	k141_1929570
Guaymas_MAG_P_016	Archaea	Aenigmatarchaeota	Aenigmatarchaeia	CG10238-14	k141_1929570.region001	9023	9319	-	LAP	22148	k141_1929570
Guaymas_MAG_P_016	Archaea	Aenigmatarchaeota	Aenigmatarchaeia	CG10238-14	k141_1929570.region001	9023	9319	-	LAP	22148	k141_1929570
Guaymas_MAG_P_016	Archaea	Aenigmatarchaeota	Aenigmatarchaeia	CG10238-14	k141_1929570.region001	9023	9319	-	LAP	22148	k141_1929570
Guaymas_MAG_P_016	Archaea	Aenigmatarchaeota	Aenigmatarchaeia	CG10238-14	k141_1929570.region001	9023	9319	-	LAP	22148	k141_1929570
Guaymas_MAG_P_016	Archaea	Aenigmatarchaeota	Aenigmatarchaeia	CG10238-14	k141_1929570.region001	9023	9319	-	LAP	22148	k141_1929570
Guaymas_MAG_P_016	Archaea	Aenigmatarchaeota	Aenigmatarchaeia	CG10238-14	k141_1929570.region001	9023	9319	-	LAP	22148	k141_1929570
Guaymas_MAG_P_016	Archaea	Aenigmatarchaeota	Aenigmatarchaeia	CG10238-14	k141_1929570.region001	9023	9319	-	LAP	22148	k141_1929570
Guaymas_MAG_P_016	Archaea	Aenigmatarchaeota	Aenigmatarchaeia	CG10238-14	k141_1929570.region001	9023	9319	-	LAP	22148	k141_1929570
Guaymas_MAG_P_016	Archaea	Aenigmatarchaeota	Aenigmatarchaeia	CG10238-14	k141_1929570.region001	9023	9319	-	LAP	22148	k141_1929570
Guaymas_MAG_P_016	Archaea	Aenigmatarchaeota	Aenigmatarchaeia	CG10238-14	k141_1929570.region001	9023	9319	-	LAP	22148	k141_1929570
Guaymas_MAG_P_016	Archaea	Aenigmatarchaeota	Aenigmatarchaeia	CG10238-14	k141_1929570.region001	9023	9319	-	LAP	22148	k141_1929570
Guaymas_MAG_P_016	Archaea	Aenigmatarchaeota	Aenigmatarchaeia	CG10238-14	k141_1929570.region001	9023	9319	-	LAP	22148	k141_1929570
Guaymas_MAG_P_016	Archaea	Aenigmatarchaeota	Aenigmatarchaeia	CG10238-14	k141_1929570.region001	9023	9319	-	LAP	22148	k141_1929570
Guaymas_MAG_P_016	Archaea	Aenigmatarchaeota	Aenigmatarchaeia	CG10238-14	k141_1929570.region001	9023	9319	-	LAP	22148	k141_1929570
Guaymas_MAG_P_016	Archaea	Aenigmatarchaeota	Aenigmatarchaeia	CG10238-14	k141_1929570.region001	9023	9319	-	LAP	22148	k141_1929570
Guaymas_MAG_P_016	Archaea	Aenigmatarchaeota	Aenigmatarchaeia	CG10238-14	k141_1929570.region001	9023	9319	-	LAP	22148	k141_1929570
Guaymas_MAG_P_016	Archaea	Aenigmatarchaeota	Aenigmatarchaeia	CG10238-14	k141_1929570.region001	9448	9969	-	LAP	22148	k141_1929570
Guaymas_MAG_P_016	Archaea	Aenigmatarchaeota	Aenigmatarchaeia	CG10238-14	k141_1929570.region001	9448	9969	-	LAP	22148	k141_1929570
Guaymas_MAG_P_016	Archaea	Aenigmatarchaeota	Aenigmatarchaeia	CG10238-14	k141_1929570.region001	9448	9969	-	LAP	22148	k141_1929570
Guaymas_MAG_P_016	Archaea	Aenigmatarchaeota	Aenigmatarchaeia	CG10238-14	k141_1929570.region001	9448	9969	-	LAP	22148	k141_1929570
Guaymas_MAG_P_016	Archaea	Aenigmatarchaeota	Aenigmatarchaeia	CG10238-14	k141_1929570.region001	9448	9969	-	LAP	22148	k141_1929570
Guaymas_MAG_P_016	Archaea	Aenigmatarchaeota	Aenigmatarchaeia	CG10238-14	k141_1929570.region001	9448	9969	-	LAP	22148	k141_1929570
Guaymas_MAG_P_016	Archaea	Aenigmatarchaeota	Aenigmatarchaeia	CG10238-14	k141_1929570.region001	9448	9969	-	LAP	22148	k141_1929570
Guaymas_MAG_P_016	Archaea	Aenigmatarchaeota	Aenigmatarchaeia	CG10238-14	k141_1929570.region001	9448	9969	-	LAP	22148	k141_1929570
Guaymas_MAG_P_016	Archaea	Aenigmatarchaeota	Aenigmatarchaeia	CG10238-14	k141_1929570.region001	9448	9969	-	LAP	22148	k141_1929570
Guaymas_MAG_P_016	Archaea	Aenigmatarchaeota	Aenigmatarchaeia	CG10238-14	k141_1929570.region001	9448	9969	-	LAP	22148	k141_1929570
Guaymas_MAG_P_016	Archaea	Aenigmatarchaeota	Aenigmatarchaeia	CG10238-14	k141_1929570.region001	9448	9969	-	LAP	22148	k141_1929570
Guaymas_MAG_P_016	Archaea	Aenigmatarchaeota	Aenigmatarchaeia	CG10238-14	k141_1929570.region001	9448	9969	-	LAP	22148	k141_1929570
Guaymas_MAG_P_016	Archaea	Aenigmatarchaeota	Aenigmatarchaeia	CG10238-14	k141_1929570.region001	9448	9969	-	LAP	22148	k141_1929570
Guaymas_MAG_P_016	Archaea	Aenigmatarchaeota	Aenigmatarchaeia	CG10238-14	k141_1929570.region001	9448	9969	-	LAP	22148	k141_1929570
Guaymas_MAG_P_016	Archaea	Aenigmatarchaeota	Aenigmatarchaeia	CG10238-14	k141_1929570.region001	9448	9969	-	LAP	22148	k141_1929570
Guaymas_MAG_P_016	Archaea	Aenigmatarchaeota	Aenigmatarchaeia	CG10238-14	k141_1929570.region001	9448	9969	-	LAP	22148	k141_1929570
Guaymas_MAG_P_016	Archaea	Aenigmatarchaeota	Aenigmatarchaeia	CG10238-14	k141_1929570.region001	9448	9969	-	LAP	22148	k141_1929570
Guaymas_MAG_P_016	Archaea	Aenigmatarchaeota	Aenigmatarchaeia	CG10238-14	k141_1929570.region001	9448	9969	-	LAP	22148	k141_1929570
Guaymas_MAG_P_016	Archaea	Aenigmatarchaeota	Aenigmatarchaeia	CG10238-14	k141_1929570.region001	9448	9969	-	LAP	22148	k141_1929570
Guaymas_MAG_P_016	Archaea	Aenigmatarchaeota	Aenigmatarchaeia	CG10238-14	k141_1929570.region001	9448	9969	-	LAP	22148	k141_1929570
Guaymas_MAG_P_016	Archaea	Aenigmatarchaeota	Aenigmatarchaeia	CG10238-14	k141_1929570.region001	9448	9969	-	LAP	22148	k141_1929570
Guaymas_MAG_P_016	Archaea	Aenigmatarchaeota	Aenigmatarchaeia	CG10238-14	k141_1929570.region001	9448	9969	-	LAP	22148	k141_1929570
Guaymas_MAG_P_016	Archaea	Aenigmatarchaeota	Aenigmatarchaeia	CG10238-14	k141_1929570.region001	9448	9969	-	LAP	22148	k141_1929570
Guaymas_MAG_P_016	Archaea	Aenigmatarchaeota	Aenigmatarchaeia	CG10238-14	k141_1929570.region001	9448	9969	-	LAP	22148	k141_1929570
Guaymas_MAG_P_016	Archaea	Aenigmatarchaeota	Aenigmatarchaeia	CG10238-14	k141_1929570.region001	9448	9969	-	LAP	22148	k141_1929570
Guaymas_MAG_P_016	Archaea	Aenigmatarchaeota	Aenigmatarchaeia	CG10238-14	k141_1929570.region001	9448	9969	-	LAP	22148	k141_1929570
Guaymas_MAG_P_016	Archaea	Aenigmatarchaeota	Aenigmatarchaeia	CG10238-14	k141_1929570.region001	9448	9969	-	LAP	22148	k141_1929570
Guaymas_MAG_P_016	Archaea	Aenigmatarchaeota	Aenigmatarchaeia	CG10238-14	k141_1929570.region001	9448	9969	-	LAP	22148	k141_1929570
Guaymas_MAG_P_016	Archaea	Aenigmatarchaeota	Aenigmatarchaeia	CG10238-14	k141_1929570.region001	9448	9969	-	LAP	22148	k141_1929570
Guaymas_MAG_P_016	Archaea	Aenigmatarchaeota	Aenigmatarchaeia	CG10238-14	k141_1929570.region001	9448	9969	-	LAP	22148	k141_1929570
Guaymas_MAG_P_016	Archaea	Aenigmatarchaeota	Aenigmatarchaeia	CG10238-14	k141_1929570.region001	9448	9969	-	LAP	22148	k141_1929570
Guaymas_MAG_P_016	Archaea	Aenigmatarchaeota	Aenigmatarchaeia	CG10238-14	k141_1929570.region001	9448	9969	-	LAP	22148	k141_1929570
Guaymas_MAG_P_016	Archaea	Aenigmatarchaeota	Aenigmatarchaeia	CG10238-14	k141_1929570.region001	9448	9969	-	LAP	22148	k141_1929570
Guaymas_MAG_P_016	Archaea	Aenigmatarchaeota	Aenigmatarchaeia	CG10238-14	k141_1929570.region001	9448	9969	-	LAP	22148	k141_1929570
Guaymas_MAG_P_016	Archaea	Aenigmatarchaeota	Aenigmatarchaeia	CG10238-14	k141_1929570.region001	9448	9969	-	LAP	22148	k141_1929570
Guaymas_MAG_P_016	Archaea	Aenigmatarchaeota	Aenigmatarchaeia	CG10238-14	k141_1929570.region001	9448	9969	-	LAP	22148	k141_1929570
Guaymas_MAG_P_016	Archaea	Aenigmatarchaeota	Aenigmatarchaeia	CG10238-14	k141_1929570.region001	9448	9969	-	LAP	22148	k141_1929570
Guaymas_MAG_P_016	Archaea	Aenigmatarchaeota	Aenigmatarchaeia	CG10238-14	k141_1929570.region001	9448	9969	-	LAP	22148	k141_1929570
Guaymas_MAG_P_016	Archaea	Aenigmatarchaeota	Aenigmatarchaeia	CG10238-14	k141_1929570.region001	9448	9969	-	LAP	22148	k141_1929570
Guaymas_MAG_P_016	Archaea	Aenigmatarchaeota	Aenigmatarchaeia	CG10238-14	k141_1929570.region001	9448	9969	-	LAP	22148	k141_1929570
Guaymas_MAG_P_016	Archaea	Aenigmatarchaeota	Aenigmatarchaeia	CG10238-14	k141_1929570.region001	9448	9969	-	LAP	22148	k141_1929570
Guaymas_MAG_P_016	Archaea	Aenigmatarchaeota	Aenigmatarchaeia	CG10238-14	k141_1929570.region001	9448	9969	-	LAP	22148	k141_1929570
Guaymas_MAG_P_016	Archaea	Aenigmatarchaeota	Aenigmatarchaeia	CG10238-14	k141_1929570.region001	9448	9969	-	LAP	22148	k141_1929570
Guaymas_MAG_P_016	Archaea	Aenigmatarchaeota	Aenigmatarchaeia	CG10238-14	k141_1929570.region001	9448	9969	-	LAP	22148	k141_1929570
Guaymas_MAG_P_016	Archaea	Aenigmatarchaeota	Aenigmatarchaeia	CG10238-14	k141_1929570.region001	9448	9969	-	LAP	22148	k141_1929570
Guaymas_MAG_P_016	Archaea	Aenigmatarchaeota	Aenigmatarchaeia	CG10238-14	k141_1929570.region001	9448	9969	-	LAP	22148	k141_1929570
Guaymas_MAG_P_016	Archaea	Aenigmatarchaeota	Aenigmatarchaeia	CG10238-14	k141_1929570.region001	9448	9969	-	LAP	22148	k141_1929570
Guaymas_MAG_P_016	Archaea	Aenigmatarchaeota	Aenigmatarchaeia	CG10238-14	k141_1929570.region001	9448	9969	-	LAP	22148	k141_1929570
Guaymas_MAG_P_016	Archaea	Aenigmatarchaeota	Aenigmatarchaeia	CG10238-14	k141_1929570.region001	9448	9969	-	LAP	22148	k141_1929570
Guaymas_MAG_P_016	Archaea	Aenigmatarchaeota	Aenigmatarchaeia	CG10238-14	k141_1929570.region001	9448	9969	-	LAP	22148	k141_1929570
Guaymas_MAG_P_016	Archaea	Aenigmatarchaeota	Aenigmatarchaeia	CG10238-14	k141_1929570.region001	9448	9969	-	LAP	22148	k141_1929570
Guaymas_MAG_P_016	Archaea	Aenigmatarchaeota	Aenigmatarchaeia	CG10238-14	k141_1929570.region001	9448	9969	-	LAP	22148	k141_1929570
Guaymas_MAG_P_016	Archaea	Aenigmatarchaeota	Aenigmatarchaeia	CG10238-14	k141_1929570.region001	9448	9969	-	LAP	22148	k141_1929570
Guaymas_MAG_P_016	Archaea	Aenigmatarchaeota	Aenigmatarchaeia	CG10238-14	k141_1929570.region001	9448	9969	-	LAP	22148	k141_1929570
Guaymas_MAG_P_016	Archaea	Aenigmatarchaeota	Aenigmatarchaeia	CG10238-14	k141_1929570.region001	9448	9969	-	LAP	22148	k141_1929570
Guaymas_MAG_P_016	Archaea	Aenigmatarchaeota	Aenigmatarchaeia	CG10238-14	k141_1929570.region001	9448	9969	-	LAP	22148	k141_1929570
Guaymas_MAG_P_016	Archaea	Aenigmatarchaeota	Aenigmatarchaeia	CG10238-14	k141_1929570.region001	9448	9969	-	LAP	22148	k141_1929570
Guaymas_MAG_P_016	Archaea	Aenigmatarchaeota	Aenigmatarchaeia	CG10238-14	k141_1929570.region001	9448	9969	-	LAP	22148	k141_1929570
Guaymas_MAG_P_016	Archaea	Aenigmatarchaeota	Aenigmatarchaeia	CG10238-14	k141_1929570.region001	9448	9969	-	LAP	22148	k141_1929570
Guaymas_MAG_P_016	Archaea	Aenigmatarchaeota	Aenigmatarchaeia	CG10238-14	k141_1929570.region001	9448	9969	-	LAP	22148	k141_1929570
Guaymas_MAG_P_016	Archaea	Aenigmatarchaeota	Aenigmatarchaeia	CG10238-14	k141_1929570.region001	9448	9969	-	LAP	22148	k141_1929570
Guaymas_MAG_P_016	Archaea	Aenigmatarchaeota	Aenigmatarchaeia	CG10238-14	k141_1929570.region001	9448	9969	-	LAP	22148	k141_1929570
Guaymas_MAG_P_016	Archaea	Aenigmatarchaeota	Aenigmatarchaeia	CG10238-14	k141_1929570.region001	9448	9969	-	LAP	22148	k141_1929570
Guaymas_MAG_P_016	Archaea	Aenigmatarchaeota	Aenigmatarchaeia	CG10238-14	k141_1929570.region001	9448	9969	-	LAP	22148	k141_1929570
Guaymas_MAG_P_016	Archaea	Aenigmatarchaeota	Aenigmatarchaeia	CG10238-14	k141_1929570.region001	9448	9969	-	LAP	22148	k141_1929570
Guaymas_MAG_P_016	Archaea	Aenigmatarchaeota	Aenigmatarchaeia	CG10238-14	k141_1929570.region001	9448	9969	-	LAP	22148	k141_1929570
Guaymas_MAG_P_016	Archaea	Aenigmatarchaeota	Aenigmatarchaeia	CG10238-14	k141_1929570.region001	9448	9969	-	LAP	22148	k141_1929570
Guaymas_MAG_P_016	Archaea	Aenigmatarchaeota	Aenigmatarchaeia	CG10238-14	k141_1929570.region001	9448	9969	-	LAP	22148	k141_1929570
Guaymas_MAG_P_016	Archaea	Aenigmatarchaeota	Aenigmatarchaeia	CG10238-14	k141_1929570.region001	9448	9969	-	LAP	22148	k141_1929570
Guaymas_MAG_P_016	Archaea	Aenigmatarchaeota	Aenigmatarchaeia	CG10238-14	k141_1929570.region001	9448	9969	-	LAP	22148	k141_1929570
Guaymas_MAG_P_016	Archaea	Aenigmatarchaeota	Aenigmatarchaeia	CG10238-14	k141_1929570.region001	9448	9969	-	LAP	22148	k141_1929570
Guaymas_MAG_P_016	Archaea	Aenigmatarchaeota	Aenigmatarchaeia	CG10238-14	k141_1929570.region001	9448	9969	-	LAP	22148	k141_1929570
Guaymas_MAG_P_016	Archaea	Aenigmatarchaeota	Aenigmatarchaeia	CG10238-14	k141_1929570.region001	9448	9969	-	LAP	22148	k141_1929570
Guaymas_MAG_P_016	Archaea	Aenigmatarchaeota	Aenigmatarchaeia	CG10238-14	k141_1929570.region001	9448	9969	-	LAP	22148	k141_1929570
Guaymas_MAG_P_016	Archaea	Aenigmatarchaeota	Aenigmatarchaeia	CG10238-14	k141_1929570.region001	9448	9969	-	LAP	22148	k141_1929570
Guaymas_MAG_P_016	Archaea	Aenigmatarchaeota	Aenigmatarchaeia	CG10238-14	k141_1929570.region001	9448	9969	-	LAP	22148	k141_1929570
Guaymas_MAG_P_016	Archaea	Aenigmatarchaeota	Aenigmatarchaeia	CG10238-14	k141_1929570.region001	9448	9969	-	LAP	22148	k141_1929570
Guaymas_MAG_P_016	Archaea	Aenigmatarchaeota	Aenigmatarchaeia	CG10238-14	k141_1929570.region001	9448	9969	-	LAP	22148	k141_1929570
Guaymas_MAG_P_016	Archaea	Aenigmatarchaeota	Aenigmatarchaeia	CG10238-14	k141_1929570.region001	9448	9969	-	LAP	22148	k141_1929570
Guaymas_MAG_P_016	Archaea	Aenigmatarchaeota	Aenigmatarchaeia	CG10238-14	k141_1929570.region001	9448	9969	-	LAP	22148	k141_1929570
Guaymas_MAG_P_016	Archaea	Aenigmatarchaeota	Aenigmatarchaeia	CG10238-14	k141_1929570.region001	9448	9969	-	LAP	22148	k141_1929570
Guaymas_MAG_P_016	Archaea	Aenigmatarchaeota	Aenigmatarchaeia	CG10238-14	k141_1929570.region001	9448	9969	-	LAP	22148	k141_1929570
Guaymas_MAG_P_016	Archaea	Aenigmatarchaeota	Aenigmatarchaeia	CG10238-14	k141_1929570.region001	9448	9969	-	LAP	22148	k141_1929570
Guaymas_MAG_P_016	Archaea	Aenigmatarchaeota	Aenigmatarchaeia	CG10238-14	k141_1929570.region001	9448	9969	-	LAP	22148	k141_1929570
Guaymas_MAG_P_016	Archaea	Aenigmatarchaeota	Aenigmatarchaeia	CG10238-14	k141_1929570.region001	9448	9969	-	LAP	22148	k141_1929570
Guaymas_MAG_P_016	Archaea	Aenigmatarchaeota	Aenigmatarchaeia	CG10238-14	k141_1929570.region001	9448	9969	-	LAP	22148	k141_1929570
Guaymas_MAG_P_016	Archaea	Aenigmatarchaeota	Aenigmatarchaeia	CG10238-14	k141_1929570.region001	9448	9969	-	LAP	22148	k141_1929570
Guaymas_MAG_P_016	Archaea	Aenigmatarchaeota	Aenigmatarchaeia	CG10238-14	k141_1929570.region001	9448	9969	-	LAP	22148	k141_1929570
Guaymas_MAG_P_016	Archaea	Aenigmatarchaeota	Aenigmatarchaeia	CG10238-14	k141_1929570.region001	10001	10792	-	LAP	22148	k141_1929570
Guaymas_MAG_P_016	Archaea	Aenigmatarchaeota	Aenigmatarchaeia	CG10238-14	k141_1929570.region001	10001	10792	-	LAP	22148	k141_1929570
Guaymas_MAG_P_016	Archaea	Aenigmatarchaeota	Aenigmatarchaeia	CG10238-14	k141_1929570.region001	10001	10792	-	LAP	22148	k141_1929570
Guaymas_MAG_P_016	Archaea	Aenigmatarchaeota	Aenigmatarchaeia	CG10238-14	k141_1929570.region001	10001	10792	-	LAP	22148	k141_1929570
Guaymas_MAG_P_016	Archaea	Aenigmatarchaeota	Aenigmatarchaeia	CG10238-14	k141_1929570.region001	10001	10792	-	LAP	22148	k141_1929570
Guaymas_MAG_P_016	Archaea	Aenigmatarchaeota	Aenigmatarchaeia	CG10238-14	k141_1929570.region001	10001	10792	-	LAP	22148	k141_1929570
Guaymas_MAG_P_016	Archaea	Aenigmatarchaeota	Aenigmatarchaeia	CG10238-14	k141_1929570.region001	10001	10792	-	LAP	22148	k141_1929570
Guaymas_MAG_P_016	Archaea	Aenigmatarchaeota	Aenigmatarchaeia	CG10238-14	k141_1929570.region001	10001	10792	-	LAP	22148	k141_1929570
Guaymas_MAG_P_016	Archaea	Aenigmatarchaeota	Aenigmatarchaeia	CG10238-14	k141_1929570.region001	10001	10792	-	LAP	22148	k141_1929570
Guaymas_MAG_P_016	Archaea	Aenigmatarchaeota	Aenigmatarchaeia	CG10238-14	k141_1929570.region001	10001	10792	-	LAP	22148	k141_1929570
Guaymas_MAG_P_016	Archaea	Aenigmatarchaeota	Aenigmatarchaeia	CG10238-14	k141_1929570.region001	10001	10792	-	LAP	22148	k141_1929570
Guaymas_MAG_P_016	Archaea	Aenigmatarchaeota	Aenigmatarchaeia	CG10238-14	k141_1929570.region001	10001	10792	-	LAP	22148	k141_1929570
Guaymas_MAG_P_016	Archaea	Aenigmatarchaeota	Aenigmatarchaeia	CG10238-14	k141_1929570.region001	10001	10792	-	LAP	22148	k141_1929570
Guaymas_MAG_P_016	Archaea	Aenigmatarchaeota	Aenigmatarchaeia	CG10238-14	k141_1929570.region001	10001	10792	-	LAP	22148	k141_1929570
Guaymas_MAG_P_016	Archaea	Aenigmatarchaeota	Aenigmatarchaeia	CG10238-14	k141_1929570.region001	10001	10792	-	LAP	22148	k141_1929570
Guaymas_MAG_P_016	Archaea	Aenigmatarchaeota	Aenigmatarchaeia	CG10238-14	k141_1929570.region001	10001	10792	-	LAP	22148	k141_1929570
Guaymas_MAG_P_016	Archaea	Aenigmatarchaeota	Aenigmatarchaeia	CG10238-14	k141_1929570.region001	10001	10792	-	LAP	22148	k141_1929570
Guaymas_MAG_P_016	Archaea	Aenigmatarchaeota	Aenigmatarchaeia	CG10238-14	k141_1929570.region001	10001	10792	-	LAP	22148	k141_1929570
Guaymas_MAG_P_016	Archaea	Aenigmatarchaeota	Aenigmatarchaeia	CG10238-14	k141_1929570.region001	10001	10792	-	LAP	22148	k141_1929570
Guaymas_MAG_P_016	Archaea	Aenigmatarchaeota	Aenigmatarchaeia	CG10238-14	k141_1929570.region001	10001	10792	-	LAP	22148	k141_1929570
Guaymas_MAG_P_016	Archaea	Aenigmatarchaeota	Aenigmatarchaeia	CG10238-14	k141_1929570.region001	10001	10792	-	LAP	22148	k141_1929570
Guaymas_MAG_P_016	Archaea	Aenigmatarchaeota	Aenigmatarchaeia	CG10238-14	k141_1929570.region001	10001	10792	-	LAP	22148	k141_1929570
Guaymas_MAG_P_016	Archaea	Aenigmatarchaeota	Aenigmatarchaeia	CG10238-14	k141_1929570.region001	10001	10792	-	LAP	22148	k141_1929570
Guaymas_MAG_P_016	Archaea	Aenigmatarchaeota	Aenigmatarchaeia	CG10238-14	k141_1929570.region001	10001	10792	-	LAP	22148	k141_1929570
Guaymas_MAG_P_016	Archaea	Aenigmatarchaeota	Aenigmatarchaeia	CG10238-14	k141_1929570.region001	10001	10792	-	LAP	22148	k141_1929570
Guaymas_MAG_P_016	Archaea	Aenigmatarchaeota	Aenigmatarchaeia	CG10238-14	k141_1929570.region001	10001	10792	-	LAP	22148	k141_1929570
Guaymas_MAG_P_016	Archaea	Aenigmatarchaeota	Aenigmatarchaeia	CG10238-14	k141_1929570.region001	10001	10792	-	LAP	22148	k141_1929570
Guaymas_MAG_P_016	Archaea	Aenigmatarchaeota	Aenigmatarchaeia	CG10238-14	k141_1929570.region001	10001	10792	-	LAP	22148	k141_1929570
Guaymas_MAG_P_016	Archaea	Aenigmatarchaeota	Aenigmatarchaeia	CG10238-14	k141_1929570.region001	10001	10792	-	LAP	22148	k141_1929570
Guaymas_MAG_P_016	Archaea	Aenigmatarchaeota	Aenigmatarchaeia	CG10238-14	k141_1929570.region001	10001	10792	-	LAP	22148	k141_1929570
Guaymas_MAG_P_016	Archaea	Aenigmatarchaeota	Aenigmatarchaeia	CG10238-14	k141_1929570.region001	10001	10792	-	LAP	22148	k141_1929570
Guaymas_MAG_P_016	Archaea	Aenigmatarchaeota	Aenigmatarchaeia	CG10238-14	k141_1929570.region001	10001	10792	-	LAP	22148	k141_1929570
Guaymas_MAG_P_016	Archaea	Aenigmatarchaeota	Aenigmatarchaeia	CG10238-14	k141_1929570.region001	10001	10792	-	LAP	22148	k141_1929570
Guaymas_MAG_P_016	Archaea	Aenigmatarchaeota	Aenigmatarchaeia	CG10238-14	k141_1929570.region001	10001	10792	-	LAP	22148	k141_1929570
Guaymas_MAG_P_016	Archaea	Aenigmatarchaeota	Aenigmatarchaeia	CG10238-14	k141_1929570.region001	10001	10792	-	LAP	22148	k141_1929570
Guaymas_MAG_P_016	Archaea	Aenigmatarchaeota	Aenigmatarchaeia	CG10238-14	k141_1929570.region001	10001	10792	-	LAP	22148	k141_1929570
Guaymas_MAG_P_016	Archaea	Aenigmatarchaeota	Aenigmatarchaeia	CG10238-14	k141_1929570.region001	10001	10792	-	LAP	22148	k141_1929570
Guaymas_MAG_P_016	Archaea	Aenigmatarchaeota	Aenigmatarchaeia	CG10238-14	k141_1929570.region001	10001	10792	-	LAP	22148	k141_1929570
Guaymas_MAG_P_016	Archaea	Aenigmatarchaeota	Aenigmatarchaeia	CG10238-14	k141_1929570.region001	10001	10792	-	LAP	22148	k141_1929570
Guaymas_MAG_P_016	Archaea	Aenigmatarchaeota	Aenigmatarchaeia	CG10238-14	k141_1929570.region001	10001	10792	-	LAP	22148	k141_1929570
Guaymas_MAG_P_016	Archaea	Aenigmatarchaeota	Aenigmatarchaeia	CG10238-14	k141_1929570.region001	10001	10792	-	LAP	22148	k141_1929570
Guaymas_MAG_P_016	Archaea	Aenigmatarchaeota	Aenigmatarchaeia	CG10238-14	k141_1929570.region001	10001	10792	-	LAP	22148	k141_1929570
Guaymas_MAG_P_016	Archaea	Aenigmatarchaeota	Aenigmatarchaeia	CG10238-14	k141_1929570.region001	10001	10792	-	LAP	22148	k141_1929570
Guaymas_MAG_P_016	Archaea	Aenigmatarchaeota	Aenigmatarchaeia	CG10238-14	k141_1929570.region001	10001	10792	-	LAP	22148	k141_1929570
Guaymas_MAG_P_016	Archaea	Aenigmatarchaeota	Aenigmatarchaeia	CG10238-14	k141_1929570.region001	10001	10792	-	LAP	22148	k141_1929570
Guaymas_MAG_P_016	Archaea	Aenigmatarchaeota	Aenigmatarchaeia	CG10238-14	k141_1929570.region001	10001	10792	-	LAP	22148	k141_1929570
Guaymas_MAG_P_016	Archaea	Aenigmatarchaeota	Aenigmatarchaeia	CG10238-14	k141_1929570.region001	10001	10792	-	LAP	22148	k141_1929570
Guaymas_MAG_P_016	Archaea	Aenigmatarchaeota	Aenigmatarchaeia	CG10238-14	k141_1929570.region001	10001	10792	-	LAP	22148	k141_1929570
Guaymas_MAG_P_016	Archaea	Aenigmatarchaeota	Aenigmatarchaeia	CG10238-14	k141_1929570.region001	10001	10792	-	LAP	22148	k141_1929570
Guaymas_MAG_P_016	Archaea	Aenigmatarchaeota	Aenigmatarchaeia	CG10238-14	k141_1929570.region001	10001	10792	-	LAP	22148	k141_1929570
Guaymas_MAG_P_016	Archaea	Aenigmatarchaeota	Aenigmatarchaeia	CG10238-14	k141_1929570.region001	10001	10792	-	LAP	22148	k141_1929570
Guaymas_MAG_P_016	Archaea	Aenigmatarchaeota	Aenigmatarchaeia	CG10238-14	k141_1929570.region001	10001	10792	-	LAP	22148	k141_1929570
Guaymas_MAG_P_016	Archaea	Aenigmatarchaeota	Aenigmatarchaeia	CG10238-14	k141_1929570.region001	10001	10792	-	LAP	22148	k141_1929570
Guaymas_MAG_P_016	Archaea	Aenigmatarchaeota	Aenigmatarchaeia	CG10238-14	k141_1929570.region001	10001	10792	-	LAP	22148	k141_1929570
Guaymas_MAG_P_016	Archaea	Aenigmatarchaeota	Aenigmatarchaeia	CG10238-14	k141_1929570.region001	10001	10792	-	LAP	22148	k141_1929570
Guaymas_MAG_P_016	Archaea	Aenigmatarchaeota	Aenigmatarchaeia	CG10238-14	k141_1929570.region001	10001	10792	-	LAP	22148	k141_1929570
Guaymas_MAG_P_016	Archaea	Aenigmatarchaeota	Aenigmatarchaeia	CG10238-14	k141_1929570.region001	10001	10792	-	LAP	22148	k141_1929570
Guaymas_MAG_P_016	Archaea	Aenigmatarchaeota	Aenigmatarchaeia	CG10238-14	k141_1929570.region001	10001	10792	-	LAP	22148	k141_1929570
Guaymas_MAG_P_016	Archaea	Aenigmatarchaeota	Aenigmatarchaeia	CG10238-14	k141_1929570.region001	10001	10792	-	LAP	22148	k141_1929570
Guaymas_MAG_P_016	Archaea	Aenigmatarchaeota	Aenigmatarchaeia	CG10238-14	k141_1929570.region001	10001	10792	-	LAP	22148	k141_1929570
Guaymas_MAG_P_016	Archaea	Aenigmatarchaeota	Aenigmatarchaeia	CG10238-14	k141_1929570.region001	10001	10792	-	LAP	22148	k141_1929570
Guaymas_MAG_P_016	Archaea	Aenigmatarchaeota	Aenigmatarchaeia	CG10238-14	k141_1929570.region001	10001	10792	-	LAP	22148	k141_1929570
Guaymas_MAG_P_016	Archaea	Aenigmatarchaeota	Aenigmatarchaeia	CG10238-14	k141_1929570.region001	10001	10792	-	LAP	22148	k141_1929570
Guaymas_MAG_P_016	Archaea	Aenigmatarchaeota	Aenigmatarchaeia	CG10238-14	k141_1929570.region001	10001	10792	-	LAP	22148	k141_1929570
Guaymas_MAG_P_016	Archaea	Aenigmatarchaeota	Aenigmatarchaeia	CG10238-14	k141_1929570.region001	10001	10792	-	LAP	22148	k141_1929570
Guaymas_MAG_P_016	Archaea	Aenigmatarchaeota	Aenigmatarchaeia	CG10238-14	k141_1929570.region001	10001	10792	-	LAP	22148	k141_1929570
Guaymas_MAG_P_016	Archaea	Aenigmatarchaeota	Aenigmatarchaeia	CG10238-14	k141_1929570.region001	10001	10792	-	LAP	22148	k141_1929570
Guaymas_MAG_P_016	Archaea	Aenigmatarchaeota	Aenigmatarchaeia	CG10238-14	k141_1929570.region001	10001	10792	-	LAP	22148	k141_1929570
Guaymas_MAG_P_016	Archaea	Aenigmatarchaeota	Aenigmatarchaeia	CG10238-14	k141_1929570.region001	10001	10792	-	LAP	22148	k141_1929570
Guaymas_MAG_P_016	Archaea	Aenigmatarchaeota	Aenigmatarchaeia	CG10238-14	k141_1929570.region001	10001	10792	-	LAP	22148	k141_1929570
Guaymas_MAG_P_016	Archaea	Aenigmatarchaeota	Aenigmatarchaeia	CG10238-14	k141_1929570.region001	10001	10792	-	LAP	22148	k141_1929570
Guaymas_MAG_P_016	Archaea	Aenigmatarchaeota	Aenigmatarchaeia	CG10238-14	k141_1929570.region001	10001	10792	-	LAP	22148	k141_1929570
Guaymas_MAG_P_016	Archaea	Aenigmatarchaeota	Aenigmatarchaeia	CG10238-14	k141_1929570.region001	10001	10792	-	LAP	22148	k141_1929570
Guaymas_MAG_P_016	Archaea	Aenigmatarchaeota	Aenigmatarchaeia	CG10238-14	k141_1929570.region001	10001	10792	-	LAP	22148	k141_1929570
Guaymas_MAG_P_016	Archaea	Aenigmatarchaeota	Aenigmatarchaeia	CG10238-14	k141_1929570.region001	10001	10792	-	LAP	22148	k141_1929570
Guaymas_MAG_P_016	Archaea	Aenigmatarchaeota	Aenigmatarchaeia	CG10238-14	k141_1929570.region001	10001	10792	-	LAP	22148	k141_1929570
Guaymas_MAG_P_016	Archaea	Aenigmatarchaeota	Aenigmatarchaeia	CG10238-14	k141_1929570.region001	10001	10792	-	LAP	22148	k141_1929570
Guaymas_MAG_P_016	Archaea	Aenigmatarchaeota	Aenigmatarchaeia	CG10238-14	k141_1929570.region001	10001	10792	-	LAP	22148	k141_1929570
Guaymas_MAG_P_016	Archaea	Aenigmatarchaeota	Aenigmatarchaeia	CG10238-14	k141_1929570.region001	10001	10792	-	LAP	22148	k141_1929570
Guaymas_MAG_P_016	Archaea	Aenigmatarchaeota	Aenigmatarchaeia	CG10238-14	k141_1929570.region001	10001	10792	-	LAP	22148	k141_1929570
Guaymas_MAG_P_016	Archaea	Aenigmatarchaeota	Aenigmatarchaeia	CG10238-14	k141_1929570.region001	10001	10792	-	LAP	22148	k141_1929570
Guaymas_MAG_P_016	Archaea	Aenigmatarchaeota	Aenigmatarchaeia	CG10238-14	k141_1929570.region001	10001	10792	-	LAP	22148	k141_1929570
Guaymas_MAG_P_016	Archaea	Aenigmatarchaeota	Aenigmatarchaeia	CG10238-14	k141_1929570.region001	10001	10792	-	LAP	22148	k141_1929570
Guaymas_MAG_P_016	Archaea	Aenigmatarchaeota	Aenigmatarchaeia	CG10238-14	k141_1929570.region001	10001	10792	-	LAP	22148	k141_1929570
Guaymas_MAG_P_016	Archaea	Aenigmatarchaeota	Aenigmatarchaeia	CG10238-14	k141_1929570.region001	10001	10792	-	LAP	22148	k141_1929570
Guaymas_MAG_P_016	Archaea	Aenigmatarchaeota	Aenigmatarchaeia	CG10238-14	k141_1929570.region001	10001	10792	-	LAP	22148	k141_1929570
Guaymas_MAG_P_016	Archaea	Aenigmatarchaeota	Aenigmatarchaeia	CG10238-14	k141_1929570.region001	10001	10792	-	LAP	22148	k141_1929570
Guaymas_MAG_P_016	Archaea	Aenigmatarchaeota	Aenigmatarchaeia	CG10238-14	k141_1929570.region001	10001	10792	-	LAP	22148	k141_1929570
Guaymas_MAG_P_016	Archaea	Aenigmatarchaeota	Aenigmatarchaeia	CG10238-14	k141_1929570.region001	10797	12149	-	LAP	22148	k141_1929570
Guaymas_MAG_P_016	Archaea	Aenigmatarchaeota	Aenigmatarchaeia	CG10238-14	k141_1929570.region001	10797	12149	-	LAP	22148	k141_1929570
Guaymas_MAG_P_016	Archaea	Aenigmatarchaeota	Aenigmatarchaeia	CG10238-14	k141_1929570.region001	10797	12149	-	LAP	22148	k141_1929570
Guaymas_MAG_P_016	Archaea	Aenigmatarchaeota	Aenigmatarchaeia	CG10238-14	k141_1929570.region001	10797	12149	-	LAP	22148	k141_1929570
Guaymas_MAG_P_016	Archaea	Aenigmatarchaeota	Aenigmatarchaeia	CG10238-14	k141_1929570.region001	10797	12149	-	LAP	22148	k141_1929570
Guaymas_MAG_P_016	Archaea	Aenigmatarchaeota	Aenigmatarchaeia	CG10238-14	k141_1929570.region001	10797	12149	-	LAP	22148	k141_1929570
Guaymas_MAG_P_016	Archaea	Aenigmatarchaeota	Aenigmatarchaeia	CG10238-14	k141_1929570.region001	10797	12149	-	LAP	22148	k141_1929570
Guaymas_MAG_P_016	Archaea	Aenigmatarchaeota	Aenigmatarchaeia	CG10238-14	k141_1929570.region001	10797	12149	-	LAP	22148	k141_1929570
Guaymas_MAG_P_016	Archaea	Aenigmatarchaeota	Aenigmatarchaeia	CG10238-14	k141_1929570.region001	10797	12149	-	LAP	22148	k141_1929570
Guaymas_MAG_P_016	Archaea	Aenigmatarchaeota	Aenigmatarchaeia	CG10238-14	k141_1929570.region001	10797	12149	-	LAP	22148	k141_1929570
Guaymas_MAG_P_016	Archaea	Aenigmatarchaeota	Aenigmatarchaeia	CG10238-14	k141_1929570.region001	10797	12149	-	LAP	22148	k141_1929570
Guaymas_MAG_P_016	Archaea	Aenigmatarchaeota	Aenigmatarchaeia	CG10238-14	k141_1929570.region001	10797	12149	-	LAP	22148	k141_1929570
Guaymas_MAG_P_016	Archaea	Aenigmatarchaeota	Aenigmatarchaeia	CG10238-14	k141_1929570.region001	10797	12149	-	LAP	22148	k141_1929570
Guaymas_MAG_P_016	Archaea	Aenigmatarchaeota	Aenigmatarchaeia	CG10238-14	k141_1929570.region001	10797	12149	-	LAP	22148	k141_1929570
Guaymas_MAG_P_016	Archaea	Aenigmatarchaeota	Aenigmatarchaeia	CG10238-14	k141_1929570.region001	10797	12149	-	LAP	22148	k141_1929570
Guaymas_MAG_P_016	Archaea	Aenigmatarchaeota	Aenigmatarchaeia	CG10238-14	k141_1929570.region001	10797	12149	-	LAP	22148	k141_1929570
Guaymas_MAG_P_016	Archaea	Aenigmatarchaeota	Aenigmatarchaeia	CG10238-14	k141_1929570.region001	10797	12149	-	LAP	22148	k141_1929570
Guaymas_MAG_P_016	Archaea	Aenigmatarchaeota	Aenigmatarchaeia	CG10238-14	k141_1929570.region001	10797	12149	-	LAP	22148	k141_1929570
Guaymas_MAG_P_016	Archaea	Aenigmatarchaeota	Aenigmatarchaeia	CG10238-14	k141_1929570.region001	10797	12149	-	LAP	22148	k141_1929570
Guaymas_MAG_P_016	Archaea	Aenigmatarchaeota	Aenigmatarchaeia	CG10238-14	k141_1929570.region001	10797	12149	-	LAP	22148	k141_1929570
Guaymas_MAG_P_016	Archaea	Aenigmatarchaeota	Aenigmatarchaeia	CG10238-14	k141_1929570.region001	10797	12149	-	LAP	22148	k141_1929570
Guaymas_MAG_P_016	Archaea	Aenigmatarchaeota	Aenigmatarchaeia	CG10238-14	k141_1929570.region001	10797	12149	-	LAP	22148	k141_1929570
Guaymas_MAG_P_016	Archaea	Aenigmatarchaeota	Aenigmatarchaeia	CG10238-14	k141_1929570.region001	10797	12149	-	LAP	22148	k141_1929570
Guaymas_MAG_P_016	Archaea	Aenigmatarchaeota	Aenigmatarchaeia	CG10238-14	k141_1929570.region001	10797	12149	-	LAP	22148	k141_1929570
Guaymas_MAG_P_016	Archaea	Aenigmatarchaeota	Aenigmatarchaeia	CG10238-14	k141_1929570.region001	10797	12149	-	LAP	22148	k141_1929570
Guaymas_MAG_P_016	Archaea	Aenigmatarchaeota	Aenigmatarchaeia	CG10238-14	k141_1929570.region001	10797	12149	-	LAP	22148	k141_1929570
Guaymas_MAG_P_016	Archaea	Aenigmatarchaeota	Aenigmatarchaeia	CG10238-14	k141_1929570.region001	10797	12149	-	LAP	22148	k141_1929570
Guaymas_MAG_P_016	Archaea	Aenigmatarchaeota	Aenigmatarchaeia	CG10238-14	k141_1929570.region001	10797	12149	-	LAP	22148	k141_1929570
Guaymas_MAG_P_016	Archaea	Aenigmatarchaeota	Aenigmatarchaeia	CG10238-14	k141_1929570.region001	10797	12149	-	LAP	22148	k141_1929570
Guaymas_MAG_P_016	Archaea	Aenigmatarchaeota	Aenigmatarchaeia	CG10238-14	k141_1929570.region001	10797	12149	-	LAP	22148	k141_1929570
Guaymas_MAG_P_016	Archaea	Aenigmatarchaeota	Aenigmatarchaeia	CG10238-14	k141_1929570.region001	10797	12149	-	LAP	22148	k141_1929570
Guaymas_MAG_P_016	Archaea	Aenigmatarchaeota	Aenigmatarchaeia	CG10238-14	k141_1929570.region001	10797	12149	-	LAP	22148	k141_1929570
Guaymas_MAG_P_016	Archaea	Aenigmatarchaeota	Aenigmatarchaeia	CG10238-14	k141_1929570.region001	10797	12149	-	LAP	22148	k141_1929570
Guaymas_MAG_P_016	Archaea	Aenigmatarchaeota	Aenigmatarchaeia	CG10238-14	k141_1929570.region001	10797	12149	-	LAP	22148	k141_1929570
Guaymas_MAG_P_016	Archaea	Aenigmatarchaeota	Aenigmatarchaeia	CG10238-14	k141_1929570.region001	10797	12149	-	LAP	22148	k141_1929570
Guaymas_MAG_P_016	Archaea	Aenigmatarchaeota	Aenigmatarchaeia	CG10238-14	k141_1929570.region001	10797	12149	-	LAP	22148	k141_1929570
Guaymas_MAG_P_016	Archaea	Aenigmatarchaeota	Aenigmatarchaeia	CG10238-14	k141_1929570.region001	10797	12149	-	LAP	22148	k141_1929570
Guaymas_MAG_P_016	Archaea	Aenigmatarchaeota	Aenigmatarchaeia	CG10238-14	k141_1929570.region001	10797	12149	-	LAP	22148	k141_1929570
Guaymas_MAG_P_016	Archaea	Aenigmatarchaeota	Aenigmatarchaeia	CG10238-14	k141_1929570.region001	10797	12149	-	LAP	22148	k141_1929570
Guaymas_MAG_P_016	Archaea	Aenigmatarchaeota	Aenigmatarchaeia	CG10238-14	k141_1929570.region001	10797	12149	-	LAP	22148	k141_1929570
Guaymas_MAG_P_016	Archaea	Aenigmatarchaeota	Aenigmatarchaeia	CG10238-14	k141_1929570.region001	10797	12149	-	LAP	22148	k141_1929570
Guaymas_MAG_P_016	Archaea	Aenigmatarchaeota	Aenigmatarchaeia	CG10238-14	k141_1929570.region001	10797	12149	-	LAP	22148	k141_1929570
Guaymas_MAG_P_016	Archaea	Aenigmatarchaeota	Aenigmatarchaeia	CG10238-14	k141_1929570.region001	10797	12149	-	LAP	22148	k141_1929570
Guaymas_MAG_P_016	Archaea	Aenigmatarchaeota	Aenigmatarchaeia	CG10238-14	k141_1929570.region001	10797	12149	-	LAP	22148	k141_1929570
Guaymas_MAG_P_016	Archaea	Aenigmatarchaeota	Aenigmatarchaeia	CG10238-14	k141_1929570.region001	10797	12149	-	LAP	22148	k141_1929570
Guaymas_MAG_P_016	Archaea	Aenigmatarchaeota	Aenigmatarchaeia	CG10238-14	k141_1929570.region001	10797	12149	-	LAP	22148	k141_1929570
Guaymas_MAG_P_016	Archaea	Aenigmatarchaeota	Aenigmatarchaeia	CG10238-14	k141_1929570.region001	10797	12149	-	LAP	22148	k141_1929570
Guaymas_MAG_P_016	Archaea	Aenigmatarchaeota	Aenigmatarchaeia	CG10238-14	k141_1929570.region001	10797	12149	-	LAP	22148	k141_1929570
Guaymas_MAG_P_016	Archaea	Aenigmatarchaeota	Aenigmatarchaeia	CG10238-14	k141_1929570.region001	10797	12149	-	LAP	22148	k141_1929570
Guaymas_MAG_P_016	Archaea	Aenigmatarchaeota	Aenigmatarchaeia	CG10238-14	k141_1929570.region001	10797	12149	-	LAP	22148	k141_1929570
Guaymas_MAG_P_016	Archaea	Aenigmatarchaeota	Aenigmatarchaeia	CG10238-14	k141_1929570.region001	10797	12149	-	LAP	22148	k141_1929570
Guaymas_MAG_P_016	Archaea	Aenigmatarchaeota	Aenigmatarchaeia	CG10238-14	k141_1929570.region001	10797	12149	-	LAP	22148	k141_1929570
Guaymas_MAG_P_016	Archaea	Aenigmatarchaeota	Aenigmatarchaeia	CG10238-14	k141_1929570.region001	10797	12149	-	LAP	22148	k141_1929570
Guaymas_MAG_P_016	Archaea	Aenigmatarchaeota	Aenigmatarchaeia	CG10238-14	k141_1929570.region001	10797	12149	-	LAP	22148	k141_1929570
Guaymas_MAG_P_016	Archaea	Aenigmatarchaeota	Aenigmatarchaeia	CG10238-14	k141_1929570.region001	10797	12149	-	LAP	22148	k141_1929570
Guaymas_MAG_P_016	Archaea	Aenigmatarchaeota	Aenigmatarchaeia	CG10238-14	k141_1929570.region001	10797	12149	-	LAP	22148	k141_1929570
Guaymas_MAG_P_016	Archaea	Aenigmatarchaeota	Aenigmatarchaeia	CG10238-14	k141_1929570.region001	10797	12149	-	LAP	22148	k141_1929570
Guaymas_MAG_P_016	Archaea	Aenigmatarchaeota	Aenigmatarchaeia	CG10238-14	k141_1929570.region001	10797	12149	-	LAP	22148	k141_1929570
Guaymas_MAG_P_016	Archaea	Aenigmatarchaeota	Aenigmatarchaeia	CG10238-14	k141_1929570.region001	10797	12149	-	LAP	22148	k141_1929570
Guaymas_MAG_P_016	Archaea	Aenigmatarchaeota	Aenigmatarchaeia	CG10238-14	k141_1929570.region001	10797	12149	-	LAP	22148	k141_1929570
Guaymas_MAG_P_016	Archaea	Aenigmatarchaeota	Aenigmatarchaeia	CG10238-14	k141_1929570.region001	10797	12149	-	LAP	22148	k141_1929570
Guaymas_MAG_P_016	Archaea	Aenigmatarchaeota	Aenigmatarchaeia	CG10238-14	k141_1929570.region001	10797	12149	-	LAP	22148	k141_1929570
Guaymas_MAG_P_016	Archaea	Aenigmatarchaeota	Aenigmatarchaeia	CG10238-14	k141_1929570.region001	10797	12149	-	LAP	22148	k141_1929570
Guaymas_MAG_P_016	Archaea	Aenigmatarchaeota	Aenigmatarchaeia	CG10238-14	k141_1929570.region001	10797	12149	-	LAP	22148	k141_1929570
Guaymas_MAG_P_016	Archaea	Aenigmatarchaeota	Aenigmatarchaeia	CG10238-14	k141_1929570.region001	10797	12149	-	LAP	22148	k141_1929570
Guaymas_MAG_P_016	Archaea	Aenigmatarchaeota	Aenigmatarchaeia	CG10238-14	k141_1929570.region001	10797	12149	-	LAP	22148	k141_1929570
Guaymas_MAG_P_016	Archaea	Aenigmatarchaeota	Aenigmatarchaeia	CG10238-14	k141_1929570.region001	10797	12149	-	LAP	22148	k141_1929570
Guaymas_MAG_P_016	Archaea	Aenigmatarchaeota	Aenigmatarchaeia	CG10238-14	k141_1929570.region001	10797	12149	-	LAP	22148	k141_1929570
Guaymas_MAG_P_016	Archaea	Aenigmatarchaeota	Aenigmatarchaeia	CG10238-14	k141_1929570.region001	10797	12149	-	LAP	22148	k141_1929570
Guaymas_MAG_P_016	Archaea	Aenigmatarchaeota	Aenigmatarchaeia	CG10238-14	k141_1929570.region001	10797	12149	-	LAP	22148	k141_1929570
Guaymas_MAG_P_016	Archaea	Aenigmatarchaeota	Aenigmatarchaeia	CG10238-14	k141_1929570.region001	10797	12149	-	LAP	22148	k141_1929570
Guaymas_MAG_P_016	Archaea	Aenigmatarchaeota	Aenigmatarchaeia	CG10238-14	k141_1929570.region001	10797	12149	-	LAP	22148	k141_1929570
Guaymas_MAG_P_016	Archaea	Aenigmatarchaeota	Aenigmatarchaeia	CG10238-14	k141_1929570.region001	10797	12149	-	LAP	22148	k141_1929570
Guaymas_MAG_P_016	Archaea	Aenigmatarchaeota	Aenigmatarchaeia	CG10238-14	k141_1929570.region001	10797	12149	-	LAP	22148	k141_1929570
Guaymas_MAG_P_016	Archaea	Aenigmatarchaeota	Aenigmatarchaeia	CG10238-14	k141_1929570.region001	10797	12149	-	LAP	22148	k141_1929570
Guaymas_MAG_P_016	Archaea	Aenigmatarchaeota	Aenigmatarchaeia	CG10238-14	k141_1929570.region001	10797	12149	-	LAP	22148	k141_1929570
Guaymas_MAG_P_016	Archaea	Aenigmatarchaeota	Aenigmatarchaeia	CG10238-14	k141_1929570.region001	10797	12149	-	LAP	22148	k141_1929570
Guaymas_MAG_P_016	Archaea	Aenigmatarchaeota	Aenigmatarchaeia	CG10238-14	k141_1929570.region001	10797	12149	-	LAP	22148	k141_1929570
Guaymas_MAG_P_016	Archaea	Aenigmatarchaeota	Aenigmatarchaeia	CG10238-14	k141_1929570.region001	10797	12149	-	LAP	22148	k141_1929570
Guaymas_MAG_P_016	Archaea	Aenigmatarchaeota	Aenigmatarchaeia	CG10238-14	k141_1929570.region001	10797	12149	-	LAP	22148	k141_1929570
Guaymas_MAG_P_016	Archaea	Aenigmatarchaeota	Aenigmatarchaeia	CG10238-14	k141_1929570.region001	10797	12149	-	LAP	22148	k141_1929570
Guaymas_MAG_P_016	Archaea	Aenigmatarchaeota	Aenigmatarchaeia	CG10238-14	k141_1929570.region001	10797	12149	-	LAP	22148	k141_1929570
Guaymas_MAG_P_016	Archaea	Aenigmatarchaeota	Aenigmatarchaeia	CG10238-14	k141_1929570.region001	10797	12149	-	LAP	22148	k141_1929570
Guaymas_MAG_P_016	Archaea	Aenigmatarchaeota	Aenigmatarchaeia	CG10238-14	k141_1929570.region001	10797	12149	-	LAP	22148	k141_1929570
Guaymas_MAG_P_016	Archaea	Aenigmatarchaeota	Aenigmatarchaeia	CG10238-14	k141_1929570.region001	10797	12149	-	LAP	22148	k141_1929570
Guaymas_MAG_P_016	Archaea	Aenigmatarchaeota	Aenigmatarchaeia	CG10238-14	k141_1929570.region001	10797	12149	-	LAP	22148	k141_1929570
Guaymas_MAG_P_016	Archaea	Aenigmatarchaeota	Aenigmatarchaeia	CG10238-14	k141_1929570.region001	10797	12149	-	LAP	22148	k141_1929570
Guaymas_MAG_P_016	Archaea	Aenigmatarchaeota	Aenigmatarchaeia	CG10238-14	k141_1929570.region001	10797	12149	-	LAP	22148	k141_1929570
Guaymas_MAG_P_016	Archaea	Aenigmatarchaeota	Aenigmatarchaeia	CG10238-14	k141_1929570.region001	12146	12634	-	LAP	22148	k141_1929570
Guaymas_MAG_P_016	Archaea	Aenigmatarchaeota	Aenigmatarchaeia	CG10238-14	k141_1929570.region001	12146	12634	-	LAP	22148	k141_1929570
Guaymas_MAG_P_016	Archaea	Aenigmatarchaeota	Aenigmatarchaeia	CG10238-14	k141_1929570.region001	12146	12634	-	LAP	22148	k141_1929570
Guaymas_MAG_P_016	Archaea	Aenigmatarchaeota	Aenigmatarchaeia	CG10238-14	k141_1929570.region001	12146	12634	-	LAP	22148	k141_1929570
Guaymas_MAG_P_016	Archaea	Aenigmatarchaeota	Aenigmatarchaeia	CG10238-14	k141_1929570.region001	12146	12634	-	LAP	22148	k141_1929570
Guaymas_MAG_P_016	Archaea	Aenigmatarchaeota	Aenigmatarchaeia	CG10238-14	k141_1929570.region001	12146	12634	-	LAP	22148	k141_1929570
Guaymas_MAG_P_016	Archaea	Aenigmatarchaeota	Aenigmatarchaeia	CG10238-14	k141_1929570.region001	12146	12634	-	LAP	22148	k141_1929570
Guaymas_MAG_P_016	Archaea	Aenigmatarchaeota	Aenigmatarchaeia	CG10238-14	k141_1929570.region001	12146	12634	-	LAP	22148	k141_1929570
Guaymas_MAG_P_016	Archaea	Aenigmatarchaeota	Aenigmatarchaeia	CG10238-14	k141_1929570.region001	12146	12634	-	LAP	22148	k141_1929570
Guaymas_MAG_P_016	Archaea	Aenigmatarchaeota	Aenigmatarchaeia	CG10238-14	k141_1929570.region001	12146	12634	-	LAP	22148	k141_1929570
Guaymas_MAG_P_016	Archaea	Aenigmatarchaeota	Aenigmatarchaeia	CG10238-14	k141_1929570.region001	12146	12634	-	LAP	22148	k141_1929570
Guaymas_MAG_P_016	Archaea	Aenigmatarchaeota	Aenigmatarchaeia	CG10238-14	k141_1929570.region001	12146	12634	-	LAP	22148	k141_1929570
Guaymas_MAG_P_016	Archaea	Aenigmatarchaeota	Aenigmatarchaeia	CG10238-14	k141_1929570.region001	12146	12634	-	LAP	22148	k141_1929570
Guaymas_MAG_P_016	Archaea	Aenigmatarchaeota	Aenigmatarchaeia	CG10238-14	k141_1929570.region001	12146	12634	-	LAP	22148	k141_1929570
Guaymas_MAG_P_016	Archaea	Aenigmatarchaeota	Aenigmatarchaeia	CG10238-14	k141_1929570.region001	12146	12634	-	LAP	22148	k141_1929570
Guaymas_MAG_P_016	Archaea	Aenigmatarchaeota	Aenigmatarchaeia	CG10238-14	k141_1929570.region001	12146	12634	-	LAP	22148	k141_1929570
Guaymas_MAG_P_016	Archaea	Aenigmatarchaeota	Aenigmatarchaeia	CG10238-14	k141_1929570.region001	12146	12634	-	LAP	22148	k141_1929570
Guaymas_MAG_P_016	Archaea	Aenigmatarchaeota	Aenigmatarchaeia	CG10238-14	k141_1929570.region001	12146	12634	-	LAP	22148	k141_1929570
Guaymas_MAG_P_016	Archaea	Aenigmatarchaeota	Aenigmatarchaeia	CG10238-14	k141_1929570.region001	12146	12634	-	LAP	22148	k141_1929570
Guaymas_MAG_P_016	Archaea	Aenigmatarchaeota	Aenigmatarchaeia	CG10238-14	k141_1929570.region001	12146	12634	-	LAP	22148	k141_1929570
Guaymas_MAG_P_016	Archaea	Aenigmatarchaeota	Aenigmatarchaeia	CG10238-14	k141_1929570.region001	12146	12634	-	LAP	22148	k141_1929570
Guaymas_MAG_P_016	Archaea	Aenigmatarchaeota	Aenigmatarchaeia	CG10238-14	k141_1929570.region001	12146	12634	-	LAP	22148	k141_1929570
Guaymas_MAG_P_016	Archaea	Aenigmatarchaeota	Aenigmatarchaeia	CG10238-14	k141_1929570.region001	12146	12634	-	LAP	22148	k141_1929570
Guaymas_MAG_P_016	Archaea	Aenigmatarchaeota	Aenigmatarchaeia	CG10238-14	k141_1929570.region001	12146	12634	-	LAP	22148	k141_1929570
Guaymas_MAG_P_016	Archaea	Aenigmatarchaeota	Aenigmatarchaeia	CG10238-14	k141_1929570.region001	12146	12634	-	LAP	22148	k141_1929570
Guaymas_MAG_P_016	Archaea	Aenigmatarchaeota	Aenigmatarchaeia	CG10238-14	k141_1929570.region001	12146	12634	-	LAP	22148	k141_1929570
Guaymas_MAG_P_016	Archaea	Aenigmatarchaeota	Aenigmatarchaeia	CG10238-14	k141_1929570.region001	12146	12634	-	LAP	22148	k141_1929570
Guaymas_MAG_P_016	Archaea	Aenigmatarchaeota	Aenigmatarchaeia	CG10238-14	k141_1929570.region001	12146	12634	-	LAP	22148	k141_1929570
Guaymas_MAG_P_016	Archaea	Aenigmatarchaeota	Aenigmatarchaeia	CG10238-14	k141_1929570.region001	12146	12634	-	LAP	22148	k141_1929570
Guaymas_MAG_P_016	Archaea	Aenigmatarchaeota	Aenigmatarchaeia	CG10238-14	k141_1929570.region001	12146	12634	-	LAP	22148	k141_1929570
Guaymas_MAG_P_016	Archaea	Aenigmatarchaeota	Aenigmatarchaeia	CG10238-14	k141_1929570.region001	12146	12634	-	LAP	22148	k141_1929570
Guaymas_MAG_P_016	Archaea	Aenigmatarchaeota	Aenigmatarchaeia	CG10238-14	k141_1929570.region001	12146	12634	-	LAP	22148	k141_1929570
Guaymas_MAG_P_016	Archaea	Aenigmatarchaeota	Aenigmatarchaeia	CG10238-14	k141_1929570.region001	12146	12634	-	LAP	22148	k141_1929570
Guaymas_MAG_P_016	Archaea	Aenigmatarchaeota	Aenigmatarchaeia	CG10238-14	k141_1929570.region001	12146	12634	-	LAP	22148	k141_1929570
Guaymas_MAG_P_016	Archaea	Aenigmatarchaeota	Aenigmatarchaeia	CG10238-14	k141_1929570.region001	12146	12634	-	LAP	22148	k141_1929570
Guaymas_MAG_P_016	Archaea	Aenigmatarchaeota	Aenigmatarchaeia	CG10238-14	k141_1929570.region001	12146	12634	-	LAP	22148	k141_1929570
Guaymas_MAG_P_016	Archaea	Aenigmatarchaeota	Aenigmatarchaeia	CG10238-14	k141_1929570.region001	12146	12634	-	LAP	22148	k141_1929570
Guaymas_MAG_P_016	Archaea	Aenigmatarchaeota	Aenigmatarchaeia	CG10238-14	k141_1929570.region001	12146	12634	-	LAP	22148	k141_1929570
Guaymas_MAG_P_016	Archaea	Aenigmatarchaeota	Aenigmatarchaeia	CG10238-14	k141_1929570.region001	12146	12634	-	LAP	22148	k141_1929570
Guaymas_MAG_P_016	Archaea	Aenigmatarchaeota	Aenigmatarchaeia	CG10238-14	k141_1929570.region001	12146	12634	-	LAP	22148	k141_1929570
Guaymas_MAG_P_016	Archaea	Aenigmatarchaeota	Aenigmatarchaeia	CG10238-14	k141_1929570.region001	12146	12634	-	LAP	22148	k141_1929570
Guaymas_MAG_P_016	Archaea	Aenigmatarchaeota	Aenigmatarchaeia	CG10238-14	k141_1929570.region001	12146	12634	-	LAP	22148	k141_1929570
Guaymas_MAG_P_016	Archaea	Aenigmatarchaeota	Aenigmatarchaeia	CG10238-14	k141_1929570.region001	12146	12634	-	LAP	22148	k141_1929570
Guaymas_MAG_P_016	Archaea	Aenigmatarchaeota	Aenigmatarchaeia	CG10238-14	k141_1929570.region001	12146	12634	-	LAP	22148	k141_1929570
Guaymas_MAG_P_016	Archaea	Aenigmatarchaeota	Aenigmatarchaeia	CG10238-14	k141_1929570.region001	12146	12634	-	LAP	22148	k141_1929570
Guaymas_MAG_P_016	Archaea	Aenigmatarchaeota	Aenigmatarchaeia	CG10238-14	k141_1929570.region001	12146	12634	-	LAP	22148	k141_1929570
Guaymas_MAG_P_016	Archaea	Aenigmatarchaeota	Aenigmatarchaeia	CG10238-14	k141_1929570.region001	12146	12634	-	LAP	22148	k141_1929570
Guaymas_MAG_P_016	Archaea	Aenigmatarchaeota	Aenigmatarchaeia	CG10238-14	k141_1929570.region001	12146	12634	-	LAP	22148	k141_1929570
Guaymas_MAG_P_016	Archaea	Aenigmatarchaeota	Aenigmatarchaeia	CG10238-14	k141_1929570.region001	12146	12634	-	LAP	22148	k141_1929570
Guaymas_MAG_P_016	Archaea	Aenigmatarchaeota	Aenigmatarchaeia	CG10238-14	k141_1929570.region001	12146	12634	-	LAP	22148	k141_1929570
Guaymas_MAG_P_016	Archaea	Aenigmatarchaeota	Aenigmatarchaeia	CG10238-14	k141_1929570.region001	12146	12634	-	LAP	22148	k141_1929570
Guaymas_MAG_P_016	Archaea	Aenigmatarchaeota	Aenigmatarchaeia	CG10238-14	k141_1929570.region001	12146	12634	-	LAP	22148	k141_1929570
Guaymas_MAG_P_016	Archaea	Aenigmatarchaeota	Aenigmatarchaeia	CG10238-14	k141_1929570.region001	12146	12634	-	LAP	22148	k141_1929570
Guaymas_MAG_P_016	Archaea	Aenigmatarchaeota	Aenigmatarchaeia	CG10238-14	k141_1929570.region001	12146	12634	-	LAP	22148	k141_1929570
Guaymas_MAG_P_016	Archaea	Aenigmatarchaeota	Aenigmatarchaeia	CG10238-14	k141_1929570.region001	12146	12634	-	LAP	22148	k141_1929570
Guaymas_MAG_P_016	Archaea	Aenigmatarchaeota	Aenigmatarchaeia	CG10238-14	k141_1929570.region001	12146	12634	-	LAP	22148	k141_1929570
Guaymas_MAG_P_016	Archaea	Aenigmatarchaeota	Aenigmatarchaeia	CG10238-14	k141_1929570.region001	12146	12634	-	LAP	22148	k141_1929570
Guaymas_MAG_P_016	Archaea	Aenigmatarchaeota	Aenigmatarchaeia	CG10238-14	k141_1929570.region001	12146	12634	-	LAP	22148	k141_1929570
Guaymas_MAG_P_016	Archaea	Aenigmatarchaeota	Aenigmatarchaeia	CG10238-14	k141_1929570.region001	12146	12634	-	LAP	22148	k141_1929570
Guaymas_MAG_P_016	Archaea	Aenigmatarchaeota	Aenigmatarchaeia	CG10238-14	k141_1929570.region001	12146	12634	-	LAP	22148	k141_1929570
Guaymas_MAG_P_016	Archaea	Aenigmatarchaeota	Aenigmatarchaeia	CG10238-14	k141_1929570.region001	12146	12634	-	LAP	22148	k141_1929570
Guaymas_MAG_P_016	Archaea	Aenigmatarchaeota	Aenigmatarchaeia	CG10238-14	k141_1929570.region001	12146	12634	-	LAP	22148	k141_1929570
Guaymas_MAG_P_016	Archaea	Aenigmatarchaeota	Aenigmatarchaeia	CG10238-14	k141_1929570.region001	12146	12634	-	LAP	22148	k141_1929570
Guaymas_MAG_P_016	Archaea	Aenigmatarchaeota	Aenigmatarchaeia	CG10238-14	k141_1929570.region001	12146	12634	-	LAP	22148	k141_1929570
Guaymas_MAG_P_016	Archaea	Aenigmatarchaeota	Aenigmatarchaeia	CG10238-14	k141_1929570.region001	12146	12634	-	LAP	22148	k141_1929570
Guaymas_MAG_P_016	Archaea	Aenigmatarchaeota	Aenigmatarchaeia	CG10238-14	k141_1929570.region001	12146	12634	-	LAP	22148	k141_1929570
Guaymas_MAG_P_016	Archaea	Aenigmatarchaeota	Aenigmatarchaeia	CG10238-14	k141_1929570.region001	12146	12634	-	LAP	22148	k141_1929570
Guaymas_MAG_P_016	Archaea	Aenigmatarchaeota	Aenigmatarchaeia	CG10238-14	k141_1929570.region001	12146	12634	-	LAP	22148	k141_1929570
Guaymas_MAG_P_016	Archaea	Aenigmatarchaeota	Aenigmatarchaeia	CG10238-14	k141_1929570.region001	12146	12634	-	LAP	22148	k141_1929570
Guaymas_MAG_P_016	Archaea	Aenigmatarchaeota	Aenigmatarchaeia	CG10238-14	k141_1929570.region001	12146	12634	-	LAP	22148	k141_1929570
Guaymas_MAG_P_016	Archaea	Aenigmatarchaeota	Aenigmatarchaeia	CG10238-14	k141_1929570.region001	12146	12634	-	LAP	22148	k141_1929570
Guaymas_MAG_P_016	Archaea	Aenigmatarchaeota	Aenigmatarchaeia	CG10238-14	k141_1929570.region001	12146	12634	-	LAP	22148	k141_1929570
Guaymas_MAG_P_016	Archaea	Aenigmatarchaeota	Aenigmatarchaeia	CG10238-14	k141_1929570.region001	12146	12634	-	LAP	22148	k141_1929570
Guaymas_MAG_P_016	Archaea	Aenigmatarchaeota	Aenigmatarchaeia	CG10238-14	k141_1929570.region001	12146	12634	-	LAP	22148	k141_1929570
Guaymas_MAG_P_016	Archaea	Aenigmatarchaeota	Aenigmatarchaeia	CG10238-14	k141_1929570.region001	12146	12634	-	LAP	22148	k141_1929570
Guaymas_MAG_P_016	Archaea	Aenigmatarchaeota	Aenigmatarchaeia	CG10238-14	k141_1929570.region001	12146	12634	-	LAP	22148	k141_1929570
Guaymas_MAG_P_016	Archaea	Aenigmatarchaeota	Aenigmatarchaeia	CG10238-14	k141_1929570.region001	12146	12634	-	LAP	22148	k141_1929570
Guaymas_MAG_P_016	Archaea	Aenigmatarchaeota	Aenigmatarchaeia	CG10238-14	k141_1929570.region001	12146	12634	-	LAP	22148	k141_1929570
Guaymas_MAG_P_016	Archaea	Aenigmatarchaeota	Aenigmatarchaeia	CG10238-14	k141_1929570.region001	12146	12634	-	LAP	22148	k141_1929570
Guaymas_MAG_P_016	Archaea	Aenigmatarchaeota	Aenigmatarchaeia	CG10238-14	k141_1929570.region001	12146	12634	-	LAP	22148	k141_1929570
Guaymas_MAG_P_016	Archaea	Aenigmatarchaeota	Aenigmatarchaeia	CG10238-14	k141_1929570.region001	12146	12634	-	LAP	22148	k141_1929570
Guaymas_MAG_P_016	Archaea	Aenigmatarchaeota	Aenigmatarchaeia	CG10238-14	k141_1929570.region001	12146	12634	-	LAP	22148	k141_1929570
Guaymas_MAG_P_016	Archaea	Aenigmatarchaeota	Aenigmatarchaeia	CG10238-14	k141_1929570.region001	12146	12634	-	LAP	22148	k141_1929570
Guaymas_MAG_P_016	Archaea	Aenigmatarchaeota	Aenigmatarchaeia	CG10238-14	k141_1929570.region001	12146	12634	-	LAP	22148	k141_1929570
Guaymas_MAG_P_016	Archaea	Aenigmatarchaeota	Aenigmatarchaeia	CG10238-14	k141_1929570.region001	12146	12634	-	LAP	22148	k141_1929570
Guaymas_MAG_P_016	Archaea	Aenigmatarchaeota	Aenigmatarchaeia	CG10238-14	k141_1929570.region001	12146	12634	-	LAP	22148	k141_1929570
Guaymas_MAG_P_016	Archaea	Aenigmatarchaeota	Aenigmatarchaeia	CG10238-14	k141_1929570.region001	12146	12634	-	LAP	22148	k141_1929570
Guaymas_MAG_P_016	Archaea	Aenigmatarchaeota	Aenigmatarchaeia	CG10238-14	k141_1929570.region001	12146	12634	-	LAP	22148	k141_1929570
Guaymas_MAG_P_016	Archaea	Aenigmatarchaeota	Aenigmatarchaeia	CG10238-14	k141_1929570.region001	12751	12858	-	LAP	22148	k141_1929570
Guaymas_MAG_P_016	Archaea	Aenigmatarchaeota	Aenigmatarchaeia	CG10238-14	k141_1929570.region001	12751	12858	-	LAP	22148	k141_1929570
Guaymas_MAG_P_016	Archaea	Aenigmatarchaeota	Aenigmatarchaeia	CG10238-14	k141_1929570.region001	12751	12858	-	LAP	22148	k141_1929570
Guaymas_MAG_P_016	Archaea	Aenigmatarchaeota	Aenigmatarchaeia	CG10238-14	k141_1929570.region001	12751	12858	-	LAP	22148	k141_1929570
Guaymas_MAG_P_016	Archaea	Aenigmatarchaeota	Aenigmatarchaeia	CG10238-14	k141_1929570.region001	12751	12858	-	LAP	22148	k141_1929570
Guaymas_MAG_P_016	Archaea	Aenigmatarchaeota	Aenigmatarchaeia	CG10238-14	k141_1929570.region001	12751	12858	-	LAP	22148	k141_1929570
Guaymas_MAG_P_016	Archaea	Aenigmatarchaeota	Aenigmatarchaeia	CG10238-14	k141_1929570.region001	12751	12858	-	LAP	22148	k141_1929570
Guaymas_MAG_P_016	Archaea	Aenigmatarchaeota	Aenigmatarchaeia	CG10238-14	k141_1929570.region001	12751	12858	-	LAP	22148	k141_1929570
Guaymas_MAG_P_016	Archaea	Aenigmatarchaeota	Aenigmatarchaeia	CG10238-14	k141_1929570.region001	12751	12858	-	LAP	22148	k141_1929570
Guaymas_MAG_P_016	Archaea	Aenigmatarchaeota	Aenigmatarchaeia	CG10238-14	k141_1929570.region001	12751	12858	-	LAP	22148	k141_1929570
Guaymas_MAG_P_016	Archaea	Aenigmatarchaeota	Aenigmatarchaeia	CG10238-14	k141_1929570.region001	12751	12858	-	LAP	22148	k141_1929570
Guaymas_MAG_P_016	Archaea	Aenigmatarchaeota	Aenigmatarchaeia	CG10238-14	k141_1929570.region001	12751	12858	-	LAP	22148	k141_1929570
Guaymas_MAG_P_016	Archaea	Aenigmatarchaeota	Aenigmatarchaeia	CG10238-14	k141_1929570.region001	12751	12858	-	LAP	22148	k141_1929570
Guaymas_MAG_P_016	Archaea	Aenigmatarchaeota	Aenigmatarchaeia	CG10238-14	k141_1929570.region001	12751	12858	-	LAP	22148	k141_1929570
Guaymas_MAG_P_016	Archaea	Aenigmatarchaeota	Aenigmatarchaeia	CG10238-14	k141_1929570.region001	12751	12858	-	LAP	22148	k141_1929570
Guaymas_MAG_P_016	Archaea	Aenigmatarchaeota	Aenigmatarchaeia	CG10238-14	k141_1929570.region001	12751	12858	-	LAP	22148	k141_1929570
Guaymas_MAG_P_016	Archaea	Aenigmatarchaeota	Aenigmatarchaeia	CG10238-14	k141_1929570.region001	12751	12858	-	LAP	22148	k141_1929570
Guaymas_MAG_P_016	Archaea	Aenigmatarchaeota	Aenigmatarchaeia	CG10238-14	k141_1929570.region001	12751	12858	-	LAP	22148	k141_1929570
Guaymas_MAG_P_016	Archaea	Aenigmatarchaeota	Aenigmatarchaeia	CG10238-14	k141_1929570.region001	12751	12858	-	LAP	22148	k141_1929570
Guaymas_MAG_P_016	Archaea	Aenigmatarchaeota	Aenigmatarchaeia	CG10238-14	k141_1929570.region001	12751	12858	-	LAP	22148	k141_1929570
Guaymas_MAG_P_016	Archaea	Aenigmatarchaeota	Aenigmatarchaeia	CG10238-14	k141_1929570.region001	12751	12858	-	LAP	22148	k141_1929570
Guaymas_MAG_P_016	Archaea	Aenigmatarchaeota	Aenigmatarchaeia	CG10238-14	k141_1929570.region001	12751	12858	-	LAP	22148	k141_1929570
Guaymas_MAG_P_016	Archaea	Aenigmatarchaeota	Aenigmatarchaeia	CG10238-14	k141_1929570.region001	12751	12858	-	LAP	22148	k141_1929570
Guaymas_MAG_P_016	Archaea	Aenigmatarchaeota	Aenigmatarchaeia	CG10238-14	k141_1929570.region001	12751	12858	-	LAP	22148	k141_1929570
Guaymas_MAG_P_016	Archaea	Aenigmatarchaeota	Aenigmatarchaeia	CG10238-14	k141_1929570.region001	12751	12858	-	LAP	22148	k141_1929570
Guaymas_MAG_P_016	Archaea	Aenigmatarchaeota	Aenigmatarchaeia	CG10238-14	k141_1929570.region001	12751	12858	-	LAP	22148	k141_1929570
Guaymas_MAG_P_016	Archaea	Aenigmatarchaeota	Aenigmatarchaeia	CG10238-14	k141_1929570.region001	12751	12858	-	LAP	22148	k141_1929570
Guaymas_MAG_P_016	Archaea	Aenigmatarchaeota	Aenigmatarchaeia	CG10238-14	k141_1929570.region001	12751	12858	-	LAP	22148	k141_1929570
Guaymas_MAG_P_016	Archaea	Aenigmatarchaeota	Aenigmatarchaeia	CG10238-14	k141_1929570.region001	12751	12858	-	LAP	22148	k141_1929570
Guaymas_MAG_P_016	Archaea	Aenigmatarchaeota	Aenigmatarchaeia	CG10238-14	k141_1929570.region001	12751	12858	-	LAP	22148	k141_1929570
Guaymas_MAG_P_016	Archaea	Aenigmatarchaeota	Aenigmatarchaeia	CG10238-14	k141_1929570.region001	12751	12858	-	LAP	22148	k141_1929570
Guaymas_MAG_P_016	Archaea	Aenigmatarchaeota	Aenigmatarchaeia	CG10238-14	k141_1929570.region001	12751	12858	-	LAP	22148	k141_1929570
Guaymas_MAG_P_016	Archaea	Aenigmatarchaeota	Aenigmatarchaeia	CG10238-14	k141_1929570.region001	12751	12858	-	LAP	22148	k141_1929570
Guaymas_MAG_P_016	Archaea	Aenigmatarchaeota	Aenigmatarchaeia	CG10238-14	k141_1929570.region001	12751	12858	-	LAP	22148	k141_1929570
Guaymas_MAG_P_016	Archaea	Aenigmatarchaeota	Aenigmatarchaeia	CG10238-14	k141_1929570.region001	12751	12858	-	LAP	22148	k141_1929570
Guaymas_MAG_P_016	Archaea	Aenigmatarchaeota	Aenigmatarchaeia	CG10238-14	k141_1929570.region001	12751	12858	-	LAP	22148	k141_1929570
Guaymas_MAG_P_016	Archaea	Aenigmatarchaeota	Aenigmatarchaeia	CG10238-14	k141_1929570.region001	12751	12858	-	LAP	22148	k141_1929570
Guaymas_MAG_P_016	Archaea	Aenigmatarchaeota	Aenigmatarchaeia	CG10238-14	k141_1929570.region001	12751	12858	-	LAP	22148	k141_1929570
Guaymas_MAG_P_016	Archaea	Aenigmatarchaeota	Aenigmatarchaeia	CG10238-14	k141_1929570.region001	12751	12858	-	LAP	22148	k141_1929570
Guaymas_MAG_P_016	Archaea	Aenigmatarchaeota	Aenigmatarchaeia	CG10238-14	k141_1929570.region001	12751	12858	-	LAP	22148	k141_1929570
Guaymas_MAG_P_016	Archaea	Aenigmatarchaeota	Aenigmatarchaeia	CG10238-14	k141_1929570.region001	12751	12858	-	LAP	22148	k141_1929570
Guaymas_MAG_P_016	Archaea	Aenigmatarchaeota	Aenigmatarchaeia	CG10238-14	k141_1929570.region001	12751	12858	-	LAP	22148	k141_1929570
Guaymas_MAG_P_016	Archaea	Aenigmatarchaeota	Aenigmatarchaeia	CG10238-14	k141_1929570.region001	12751	12858	-	LAP	22148	k141_1929570
Guaymas_MAG_P_016	Archaea	Aenigmatarchaeota	Aenigmatarchaeia	CG10238-14	k141_1929570.region001	12751	12858	-	LAP	22148	k141_1929570
Guaymas_MAG_P_016	Archaea	Aenigmatarchaeota	Aenigmatarchaeia	CG10238-14	k141_1929570.region001	12751	12858	-	LAP	22148	k141_1929570
Guaymas_MAG_P_016	Archaea	Aenigmatarchaeota	Aenigmatarchaeia	CG10238-14	k141_1929570.region001	12751	12858	-	LAP	22148	k141_1929570
Guaymas_MAG_P_016	Archaea	Aenigmatarchaeota	Aenigmatarchaeia	CG10238-14	k141_1929570.region001	12751	12858	-	LAP	22148	k141_1929570
Guaymas_MAG_P_016	Archaea	Aenigmatarchaeota	Aenigmatarchaeia	CG10238-14	k141_1929570.region001	12751	12858	-	LAP	22148	k141_1929570
Guaymas_MAG_P_016	Archaea	Aenigmatarchaeota	Aenigmatarchaeia	CG10238-14	k141_1929570.region001	12751	12858	-	LAP	22148	k141_1929570
Guaymas_MAG_P_016	Archaea	Aenigmatarchaeota	Aenigmatarchaeia	CG10238-14	k141_1929570.region001	12751	12858	-	LAP	22148	k141_1929570
Guaymas_MAG_P_016	Archaea	Aenigmatarchaeota	Aenigmatarchaeia	CG10238-14	k141_1929570.region001	12751	12858	-	LAP	22148	k141_1929570
Guaymas_MAG_P_016	Archaea	Aenigmatarchaeota	Aenigmatarchaeia	CG10238-14	k141_1929570.region001	12751	12858	-	LAP	22148	k141_1929570
Guaymas_MAG_P_016	Archaea	Aenigmatarchaeota	Aenigmatarchaeia	CG10238-14	k141_1929570.region001	12751	12858	-	LAP	22148	k141_1929570
Guaymas_MAG_P_016	Archaea	Aenigmatarchaeota	Aenigmatarchaeia	CG10238-14	k141_1929570.region001	12751	12858	-	LAP	22148	k141_1929570
Guaymas_MAG_P_016	Archaea	Aenigmatarchaeota	Aenigmatarchaeia	CG10238-14	k141_1929570.region001	12751	12858	-	LAP	22148	k141_1929570
Guaymas_MAG_P_016	Archaea	Aenigmatarchaeota	Aenigmatarchaeia	CG10238-14	k141_1929570.region001	12751	12858	-	LAP	22148	k141_1929570
Guaymas_MAG_P_016	Archaea	Aenigmatarchaeota	Aenigmatarchaeia	CG10238-14	k141_1929570.region001	12751	12858	-	LAP	22148	k141_1929570
Guaymas_MAG_P_016	Archaea	Aenigmatarchaeota	Aenigmatarchaeia	CG10238-14	k141_1929570.region001	12751	12858	-	LAP	22148	k141_1929570
Guaymas_MAG_P_016	Archaea	Aenigmatarchaeota	Aenigmatarchaeia	CG10238-14	k141_1929570.region001	12751	12858	-	LAP	22148	k141_1929570
Guaymas_MAG_P_016	Archaea	Aenigmatarchaeota	Aenigmatarchaeia	CG10238-14	k141_1929570.region001	12751	12858	-	LAP	22148	k141_1929570
Guaymas_MAG_P_016	Archaea	Aenigmatarchaeota	Aenigmatarchaeia	CG10238-14	k141_1929570.region001	12751	12858	-	LAP	22148	k141_1929570
Guaymas_MAG_P_016	Archaea	Aenigmatarchaeota	Aenigmatarchaeia	CG10238-14	k141_1929570.region001	12751	12858	-	LAP	22148	k141_1929570
Guaymas_MAG_P_016	Archaea	Aenigmatarchaeota	Aenigmatarchaeia	CG10238-14	k141_1929570.region001	12751	12858	-	LAP	22148	k141_1929570
Guaymas_MAG_P_016	Archaea	Aenigmatarchaeota	Aenigmatarchaeia	CG10238-14	k141_1929570.region001	12751	12858	-	LAP	22148	k141_1929570
Guaymas_MAG_P_016	Archaea	Aenigmatarchaeota	Aenigmatarchaeia	CG10238-14	k141_1929570.region001	12751	12858	-	LAP	22148	k141_1929570
Guaymas_MAG_P_016	Archaea	Aenigmatarchaeota	Aenigmatarchaeia	CG10238-14	k141_1929570.region001	12751	12858	-	LAP	22148	k141_1929570
Guaymas_MAG_P_016	Archaea	Aenigmatarchaeota	Aenigmatarchaeia	CG10238-14	k141_1929570.region001	12751	12858	-	LAP	22148	k141_1929570
Guaymas_MAG_P_016	Archaea	Aenigmatarchaeota	Aenigmatarchaeia	CG10238-14	k141_1929570.region001	12751	12858	-	LAP	22148	k141_1929570
Guaymas_MAG_P_016	Archaea	Aenigmatarchaeota	Aenigmatarchaeia	CG10238-14	k141_1929570.region001	12751	12858	-	LAP	22148	k141_1929570
Guaymas_MAG_P_016	Archaea	Aenigmatarchaeota	Aenigmatarchaeia	CG10238-14	k141_1929570.region001	12751	12858	-	LAP	22148	k141_1929570
Guaymas_MAG_P_016	Archaea	Aenigmatarchaeota	Aenigmatarchaeia	CG10238-14	k141_1929570.region001	12751	12858	-	LAP	22148	k141_1929570
Guaymas_MAG_P_016	Archaea	Aenigmatarchaeota	Aenigmatarchaeia	CG10238-14	k141_1929570.region001	12751	12858	-	LAP	22148	k141_1929570
Guaymas_MAG_P_016	Archaea	Aenigmatarchaeota	Aenigmatarchaeia	CG10238-14	k141_1929570.region001	12751	12858	-	LAP	22148	k141_1929570
Guaymas_MAG_P_016	Archaea	Aenigmatarchaeota	Aenigmatarchaeia	CG10238-14	k141_1929570.region001	12751	12858	-	LAP	22148	k141_1929570
Guaymas_MAG_P_016	Archaea	Aenigmatarchaeota	Aenigmatarchaeia	CG10238-14	k141_1929570.region001	12751	12858	-	LAP	22148	k141_1929570
Guaymas_MAG_P_016	Archaea	Aenigmatarchaeota	Aenigmatarchaeia	CG10238-14	k141_1929570.region001	12751	12858	-	LAP	22148	k141_1929570
Guaymas_MAG_P_016	Archaea	Aenigmatarchaeota	Aenigmatarchaeia	CG10238-14	k141_1929570.region001	12751	12858	-	LAP	22148	k141_1929570
Guaymas_MAG_P_016	Archaea	Aenigmatarchaeota	Aenigmatarchaeia	CG10238-14	k141_1929570.region001	12751	12858	-	LAP	22148	k141_1929570
Guaymas_MAG_P_016	Archaea	Aenigmatarchaeota	Aenigmatarchaeia	CG10238-14	k141_1929570.region001	12751	12858	-	LAP	22148	k141_1929570
Guaymas_MAG_P_016	Archaea	Aenigmatarchaeota	Aenigmatarchaeia	CG10238-14	k141_1929570.region001	12751	12858	-	LAP	22148	k141_1929570
Guaymas_MAG_P_016	Archaea	Aenigmatarchaeota	Aenigmatarchaeia	CG10238-14	k141_1929570.region001	12751	12858	-	LAP	22148	k141_1929570
Guaymas_MAG_P_016	Archaea	Aenigmatarchaeota	Aenigmatarchaeia	CG10238-14	k141_1929570.region001	12751	12858	-	LAP	22148	k141_1929570
Guaymas_MAG_P_016	Archaea	Aenigmatarchaeota	Aenigmatarchaeia	CG10238-14	k141_1929570.region001	12751	12858	-	LAP	22148	k141_1929570
Guaymas_MAG_P_016	Archaea	Aenigmatarchaeota	Aenigmatarchaeia	CG10238-14	k141_1929570.region001	12751	12858	-	LAP	22148	k141_1929570
Guaymas_MAG_P_016	Archaea	Aenigmatarchaeota	Aenigmatarchaeia	CG10238-14	k141_1929570.region001	12751	12858	-	LAP	22148	k141_1929570
Guaymas_MAG_P_016	Archaea	Aenigmatarchaeota	Aenigmatarchaeia	CG10238-14	k141_1929570.region001	12751	12858	-	LAP	22148	k141_1929570
Guaymas_MAG_P_016	Archaea	Aenigmatarchaeota	Aenigmatarchaeia	CG10238-14	k141_1929570.region001	12751	12858	-	LAP	22148	k141_1929570
Guaymas_MAG_P_016	Archaea	Aenigmatarchaeota	Aenigmatarchaeia	CG10238-14	k141_1929570.region001	12751	12858	-	LAP	22148	k141_1929570
Guaymas_MAG_P_016	Archaea	Aenigmatarchaeota	Aenigmatarchaeia	CG10238-14	k141_1929570.region001	12855	13436	-	LAP	22148	k141_1929570
Guaymas_MAG_P_016	Archaea	Aenigmatarchaeota	Aenigmatarchaeia	CG10238-14	k141_1929570.region001	12855	13436	-	LAP	22148	k141_1929570
Guaymas_MAG_P_016	Archaea	Aenigmatarchaeota	Aenigmatarchaeia	CG10238-14	k141_1929570.region001	12855	13436	-	LAP	22148	k141_1929570
Guaymas_MAG_P_016	Archaea	Aenigmatarchaeota	Aenigmatarchaeia	CG10238-14	k141_1929570.region001	12855	13436	-	LAP	22148	k141_1929570
Guaymas_MAG_P_016	Archaea	Aenigmatarchaeota	Aenigmatarchaeia	CG10238-14	k141_1929570.region001	12855	13436	-	LAP	22148	k141_1929570
Guaymas_MAG_P_016	Archaea	Aenigmatarchaeota	Aenigmatarchaeia	CG10238-14	k141_1929570.region001	12855	13436	-	LAP	22148	k141_1929570
Guaymas_MAG_P_016	Archaea	Aenigmatarchaeota	Aenigmatarchaeia	CG10238-14	k141_1929570.region001	12855	13436	-	LAP	22148	k141_1929570
Guaymas_MAG_P_016	Archaea	Aenigmatarchaeota	Aenigmatarchaeia	CG10238-14	k141_1929570.region001	12855	13436	-	LAP	22148	k141_1929570
Guaymas_MAG_P_016	Archaea	Aenigmatarchaeota	Aenigmatarchaeia	CG10238-14	k141_1929570.region001	12855	13436	-	LAP	22148	k141_1929570
Guaymas_MAG_P_016	Archaea	Aenigmatarchaeota	Aenigmatarchaeia	CG10238-14	k141_1929570.region001	12855	13436	-	LAP	22148	k141_1929570
Guaymas_MAG_P_016	Archaea	Aenigmatarchaeota	Aenigmatarchaeia	CG10238-14	k141_1929570.region001	12855	13436	-	LAP	22148	k141_1929570
Guaymas_MAG_P_016	Archaea	Aenigmatarchaeota	Aenigmatarchaeia	CG10238-14	k141_1929570.region001	12855	13436	-	LAP	22148	k141_1929570
Guaymas_MAG_P_016	Archaea	Aenigmatarchaeota	Aenigmatarchaeia	CG10238-14	k141_1929570.region001	12855	13436	-	LAP	22148	k141_1929570
Guaymas_MAG_P_016	Archaea	Aenigmatarchaeota	Aenigmatarchaeia	CG10238-14	k141_1929570.region001	12855	13436	-	LAP	22148	k141_1929570
Guaymas_MAG_P_016	Archaea	Aenigmatarchaeota	Aenigmatarchaeia	CG10238-14	k141_1929570.region001	12855	13436	-	LAP	22148	k141_1929570
Guaymas_MAG_P_016	Archaea	Aenigmatarchaeota	Aenigmatarchaeia	CG10238-14	k141_1929570.region001	12855	13436	-	LAP	22148	k141_1929570
Guaymas_MAG_P_016	Archaea	Aenigmatarchaeota	Aenigmatarchaeia	CG10238-14	k141_1929570.region001	12855	13436	-	LAP	22148	k141_1929570
Guaymas_MAG_P_016	Archaea	Aenigmatarchaeota	Aenigmatarchaeia	CG10238-14	k141_1929570.region001	12855	13436	-	LAP	22148	k141_1929570
Guaymas_MAG_P_016	Archaea	Aenigmatarchaeota	Aenigmatarchaeia	CG10238-14	k141_1929570.region001	12855	13436	-	LAP	22148	k141_1929570
Guaymas_MAG_P_016	Archaea	Aenigmatarchaeota	Aenigmatarchaeia	CG10238-14	k141_1929570.region001	12855	13436	-	LAP	22148	k141_1929570
Guaymas_MAG_P_016	Archaea	Aenigmatarchaeota	Aenigmatarchaeia	CG10238-14	k141_1929570.region001	12855	13436	-	LAP	22148	k141_1929570
Guaymas_MAG_P_016	Archaea	Aenigmatarchaeota	Aenigmatarchaeia	CG10238-14	k141_1929570.region001	12855	13436	-	LAP	22148	k141_1929570
Guaymas_MAG_P_016	Archaea	Aenigmatarchaeota	Aenigmatarchaeia	CG10238-14	k141_1929570.region001	12855	13436	-	LAP	22148	k141_1929570
Guaymas_MAG_P_016	Archaea	Aenigmatarchaeota	Aenigmatarchaeia	CG10238-14	k141_1929570.region001	12855	13436	-	LAP	22148	k141_1929570
Guaymas_MAG_P_016	Archaea	Aenigmatarchaeota	Aenigmatarchaeia	CG10238-14	k141_1929570.region001	12855	13436	-	LAP	22148	k141_1929570
Guaymas_MAG_P_016	Archaea	Aenigmatarchaeota	Aenigmatarchaeia	CG10238-14	k141_1929570.region001	12855	13436	-	LAP	22148	k141_1929570
Guaymas_MAG_P_016	Archaea	Aenigmatarchaeota	Aenigmatarchaeia	CG10238-14	k141_1929570.region001	12855	13436	-	LAP	22148	k141_1929570
Guaymas_MAG_P_016	Archaea	Aenigmatarchaeota	Aenigmatarchaeia	CG10238-14	k141_1929570.region001	12855	13436	-	LAP	22148	k141_1929570
Guaymas_MAG_P_016	Archaea	Aenigmatarchaeota	Aenigmatarchaeia	CG10238-14	k141_1929570.region001	12855	13436	-	LAP	22148	k141_1929570
Guaymas_MAG_P_016	Archaea	Aenigmatarchaeota	Aenigmatarchaeia	CG10238-14	k141_1929570.region001	12855	13436	-	LAP	22148	k141_1929570
Guaymas_MAG_P_016	Archaea	Aenigmatarchaeota	Aenigmatarchaeia	CG10238-14	k141_1929570.region001	12855	13436	-	LAP	22148	k141_1929570
Guaymas_MAG_P_016	Archaea	Aenigmatarchaeota	Aenigmatarchaeia	CG10238-14	k141_1929570.region001	12855	13436	-	LAP	22148	k141_1929570
Guaymas_MAG_P_016	Archaea	Aenigmatarchaeota	Aenigmatarchaeia	CG10238-14	k141_1929570.region001	12855	13436	-	LAP	22148	k141_1929570
Guaymas_MAG_P_016	Archaea	Aenigmatarchaeota	Aenigmatarchaeia	CG10238-14	k141_1929570.region001	12855	13436	-	LAP	22148	k141_1929570
Guaymas_MAG_P_016	Archaea	Aenigmatarchaeota	Aenigmatarchaeia	CG10238-14	k141_1929570.region001	12855	13436	-	LAP	22148	k141_1929570
Guaymas_MAG_P_016	Archaea	Aenigmatarchaeota	Aenigmatarchaeia	CG10238-14	k141_1929570.region001	12855	13436	-	LAP	22148	k141_1929570
Guaymas_MAG_P_016	Archaea	Aenigmatarchaeota	Aenigmatarchaeia	CG10238-14	k141_1929570.region001	12855	13436	-	LAP	22148	k141_1929570
Guaymas_MAG_P_016	Archaea	Aenigmatarchaeota	Aenigmatarchaeia	CG10238-14	k141_1929570.region001	12855	13436	-	LAP	22148	k141_1929570
Guaymas_MAG_P_016	Archaea	Aenigmatarchaeota	Aenigmatarchaeia	CG10238-14	k141_1929570.region001	12855	13436	-	LAP	22148	k141_1929570
Guaymas_MAG_P_016	Archaea	Aenigmatarchaeota	Aenigmatarchaeia	CG10238-14	k141_1929570.region001	12855	13436	-	LAP	22148	k141_1929570
Guaymas_MAG_P_016	Archaea	Aenigmatarchaeota	Aenigmatarchaeia	CG10238-14	k141_1929570.region001	12855	13436	-	LAP	22148	k141_1929570
Guaymas_MAG_P_016	Archaea	Aenigmatarchaeota	Aenigmatarchaeia	CG10238-14	k141_1929570.region001	12855	13436	-	LAP	22148	k141_1929570
Guaymas_MAG_P_016	Archaea	Aenigmatarchaeota	Aenigmatarchaeia	CG10238-14	k141_1929570.region001	12855	13436	-	LAP	22148	k141_1929570
Guaymas_MAG_P_016	Archaea	Aenigmatarchaeota	Aenigmatarchaeia	CG10238-14	k141_1929570.region001	12855	13436	-	LAP	22148	k141_1929570
Guaymas_MAG_P_016	Archaea	Aenigmatarchaeota	Aenigmatarchaeia	CG10238-14	k141_1929570.region001	12855	13436	-	LAP	22148	k141_1929570
Guaymas_MAG_P_016	Archaea	Aenigmatarchaeota	Aenigmatarchaeia	CG10238-14	k141_1929570.region001	12855	13436	-	LAP	22148	k141_1929570
Guaymas_MAG_P_016	Archaea	Aenigmatarchaeota	Aenigmatarchaeia	CG10238-14	k141_1929570.region001	12855	13436	-	LAP	22148	k141_1929570
Guaymas_MAG_P_016	Archaea	Aenigmatarchaeota	Aenigmatarchaeia	CG10238-14	k141_1929570.region001	12855	13436	-	LAP	22148	k141_1929570
Guaymas_MAG_P_016	Archaea	Aenigmatarchaeota	Aenigmatarchaeia	CG10238-14	k141_1929570.region001	12855	13436	-	LAP	22148	k141_1929570
Guaymas_MAG_P_016	Archaea	Aenigmatarchaeota	Aenigmatarchaeia	CG10238-14	k141_1929570.region001	12855	13436	-	LAP	22148	k141_1929570
Guaymas_MAG_P_016	Archaea	Aenigmatarchaeota	Aenigmatarchaeia	CG10238-14	k141_1929570.region001	12855	13436	-	LAP	22148	k141_1929570
Guaymas_MAG_P_016	Archaea	Aenigmatarchaeota	Aenigmatarchaeia	CG10238-14	k141_1929570.region001	12855	13436	-	LAP	22148	k141_1929570
Guaymas_MAG_P_016	Archaea	Aenigmatarchaeota	Aenigmatarchaeia	CG10238-14	k141_1929570.region001	12855	13436	-	LAP	22148	k141_1929570
Guaymas_MAG_P_016	Archaea	Aenigmatarchaeota	Aenigmatarchaeia	CG10238-14	k141_1929570.region001	12855	13436	-	LAP	22148	k141_1929570
Guaymas_MAG_P_016	Archaea	Aenigmatarchaeota	Aenigmatarchaeia	CG10238-14	k141_1929570.region001	12855	13436	-	LAP	22148	k141_1929570
Guaymas_MAG_P_016	Archaea	Aenigmatarchaeota	Aenigmatarchaeia	CG10238-14	k141_1929570.region001	12855	13436	-	LAP	22148	k141_1929570
Guaymas_MAG_P_016	Archaea	Aenigmatarchaeota	Aenigmatarchaeia	CG10238-14	k141_1929570.region001	12855	13436	-	LAP	22148	k141_1929570
Guaymas_MAG_P_016	Archaea	Aenigmatarchaeota	Aenigmatarchaeia	CG10238-14	k141_1929570.region001	12855	13436	-	LAP	22148	k141_1929570
Guaymas_MAG_P_016	Archaea	Aenigmatarchaeota	Aenigmatarchaeia	CG10238-14	k141_1929570.region001	12855	13436	-	LAP	22148	k141_1929570
Guaymas_MAG_P_016	Archaea	Aenigmatarchaeota	Aenigmatarchaeia	CG10238-14	k141_1929570.region001	12855	13436	-	LAP	22148	k141_1929570
Guaymas_MAG_P_016	Archaea	Aenigmatarchaeota	Aenigmatarchaeia	CG10238-14	k141_1929570.region001	12855	13436	-	LAP	22148	k141_1929570
Guaymas_MAG_P_016	Archaea	Aenigmatarchaeota	Aenigmatarchaeia	CG10238-14	k141_1929570.region001	12855	13436	-	LAP	22148	k141_1929570
Guaymas_MAG_P_016	Archaea	Aenigmatarchaeota	Aenigmatarchaeia	CG10238-14	k141_1929570.region001	12855	13436	-	LAP	22148	k141_1929570
Guaymas_MAG_P_016	Archaea	Aenigmatarchaeota	Aenigmatarchaeia	CG10238-14	k141_1929570.region001	12855	13436	-	LAP	22148	k141_1929570
Guaymas_MAG_P_016	Archaea	Aenigmatarchaeota	Aenigmatarchaeia	CG10238-14	k141_1929570.region001	12855	13436	-	LAP	22148	k141_1929570
Guaymas_MAG_P_016	Archaea	Aenigmatarchaeota	Aenigmatarchaeia	CG10238-14	k141_1929570.region001	12855	13436	-	LAP	22148	k141_1929570
Guaymas_MAG_P_016	Archaea	Aenigmatarchaeota	Aenigmatarchaeia	CG10238-14	k141_1929570.region001	12855	13436	-	LAP	22148	k141_1929570
Guaymas_MAG_P_016	Archaea	Aenigmatarchaeota	Aenigmatarchaeia	CG10238-14	k141_1929570.region001	12855	13436	-	LAP	22148	k141_1929570
Guaymas_MAG_P_016	Archaea	Aenigmatarchaeota	Aenigmatarchaeia	CG10238-14	k141_1929570.region001	12855	13436	-	LAP	22148	k141_1929570
Guaymas_MAG_P_016	Archaea	Aenigmatarchaeota	Aenigmatarchaeia	CG10238-14	k141_1929570.region001	12855	13436	-	LAP	22148	k141_1929570
Guaymas_MAG_P_016	Archaea	Aenigmatarchaeota	Aenigmatarchaeia	CG10238-14	k141_1929570.region001	12855	13436	-	LAP	22148	k141_1929570
Guaymas_MAG_P_016	Archaea	Aenigmatarchaeota	Aenigmatarchaeia	CG10238-14	k141_1929570.region001	12855	13436	-	LAP	22148	k141_1929570
Guaymas_MAG_P_016	Archaea	Aenigmatarchaeota	Aenigmatarchaeia	CG10238-14	k141_1929570.region001	12855	13436	-	LAP	22148	k141_1929570
Guaymas_MAG_P_016	Archaea	Aenigmatarchaeota	Aenigmatarchaeia	CG10238-14	k141_1929570.region001	12855	13436	-	LAP	22148	k141_1929570
Guaymas_MAG_P_016	Archaea	Aenigmatarchaeota	Aenigmatarchaeia	CG10238-14	k141_1929570.region001	12855	13436	-	LAP	22148	k141_1929570
Guaymas_MAG_P_016	Archaea	Aenigmatarchaeota	Aenigmatarchaeia	CG10238-14	k141_1929570.region001	12855	13436	-	LAP	22148	k141_1929570
Guaymas_MAG_P_016	Archaea	Aenigmatarchaeota	Aenigmatarchaeia	CG10238-14	k141_1929570.region001	12855	13436	-	LAP	22148	k141_1929570
Guaymas_MAG_P_016	Archaea	Aenigmatarchaeota	Aenigmatarchaeia	CG10238-14	k141_1929570.region001	12855	13436	-	LAP	22148	k141_1929570
Guaymas_MAG_P_016	Archaea	Aenigmatarchaeota	Aenigmatarchaeia	CG10238-14	k141_1929570.region001	12855	13436	-	LAP	22148	k141_1929570
Guaymas_MAG_P_016	Archaea	Aenigmatarchaeota	Aenigmatarchaeia	CG10238-14	k141_1929570.region001	12855	13436	-	LAP	22148	k141_1929570
Guaymas_MAG_P_016	Archaea	Aenigmatarchaeota	Aenigmatarchaeia	CG10238-14	k141_1929570.region001	12855	13436	-	LAP	22148	k141_1929570
Guaymas_MAG_P_016	Archaea	Aenigmatarchaeota	Aenigmatarchaeia	CG10238-14	k141_1929570.region001	12855	13436	-	LAP	22148	k141_1929570
Guaymas_MAG_P_016	Archaea	Aenigmatarchaeota	Aenigmatarchaeia	CG10238-14	k141_1929570.region001	12855	13436	-	LAP	22148	k141_1929570
Guaymas_MAG_P_016	Archaea	Aenigmatarchaeota	Aenigmatarchaeia	CG10238-14	k141_1929570.region001	12855	13436	-	LAP	22148	k141_1929570
Guaymas_MAG_P_016	Archaea	Aenigmatarchaeota	Aenigmatarchaeia	CG10238-14	k141_1929570.region001	12855	13436	-	LAP	22148	k141_1929570
Guaymas_MAG_P_016	Archaea	Aenigmatarchaeota	Aenigmatarchaeia	CG10238-14	k141_1929570.region001	12855	13436	-	LAP	22148	k141_1929570
Guaymas_MAG_P_016	Archaea	Aenigmatarchaeota	Aenigmatarchaeia	CG10238-14	k141_1929570.region001	12855	13436	-	LAP	22148	k141_1929570
Guaymas_MAG_P_016	Archaea	Aenigmatarchaeota	Aenigmatarchaeia	CG10238-14	k141_1929570.region001	12855	13436	-	LAP	22148	k141_1929570
Guaymas_MAG_P_016	Archaea	Aenigmatarchaeota	Aenigmatarchaeia	CG10238-14	k141_1929570.region001	13505	13735	-	LAP	22148	k141_1929570
Guaymas_MAG_P_016	Archaea	Aenigmatarchaeota	Aenigmatarchaeia	CG10238-14	k141_1929570.region001	13505	13735	-	LAP	22148	k141_1929570
Guaymas_MAG_P_016	Archaea	Aenigmatarchaeota	Aenigmatarchaeia	CG10238-14	k141_1929570.region001	13505	13735	-	LAP	22148	k141_1929570
Guaymas_MAG_P_016	Archaea	Aenigmatarchaeota	Aenigmatarchaeia	CG10238-14	k141_1929570.region001	13505	13735	-	LAP	22148	k141_1929570
Guaymas_MAG_P_016	Archaea	Aenigmatarchaeota	Aenigmatarchaeia	CG10238-14	k141_1929570.region001	13505	13735	-	LAP	22148	k141_1929570
Guaymas_MAG_P_016	Archaea	Aenigmatarchaeota	Aenigmatarchaeia	CG10238-14	k141_1929570.region001	13505	13735	-	LAP	22148	k141_1929570
Guaymas_MAG_P_016	Archaea	Aenigmatarchaeota	Aenigmatarchaeia	CG10238-14	k141_1929570.region001	13505	13735	-	LAP	22148	k141_1929570
Guaymas_MAG_P_016	Archaea	Aenigmatarchaeota	Aenigmatarchaeia	CG10238-14	k141_1929570.region001	13505	13735	-	LAP	22148	k141_1929570
Guaymas_MAG_P_016	Archaea	Aenigmatarchaeota	Aenigmatarchaeia	CG10238-14	k141_1929570.region001	13505	13735	-	LAP	22148	k141_1929570
Guaymas_MAG_P_016	Archaea	Aenigmatarchaeota	Aenigmatarchaeia	CG10238-14	k141_1929570.region001	13505	13735	-	LAP	22148	k141_1929570
Guaymas_MAG_P_016	Archaea	Aenigmatarchaeota	Aenigmatarchaeia	CG10238-14	k141_1929570.region001	13505	13735	-	LAP	22148	k141_1929570
Guaymas_MAG_P_016	Archaea	Aenigmatarchaeota	Aenigmatarchaeia	CG10238-14	k141_1929570.region001	13505	13735	-	LAP	22148	k141_1929570
Guaymas_MAG_P_016	Archaea	Aenigmatarchaeota	Aenigmatarchaeia	CG10238-14	k141_1929570.region001	13505	13735	-	LAP	22148	k141_1929570
Guaymas_MAG_P_016	Archaea	Aenigmatarchaeota	Aenigmatarchaeia	CG10238-14	k141_1929570.region001	13505	13735	-	LAP	22148	k141_1929570
Guaymas_MAG_P_016	Archaea	Aenigmatarchaeota	Aenigmatarchaeia	CG10238-14	k141_1929570.region001	13505	13735	-	LAP	22148	k141_1929570
Guaymas_MAG_P_016	Archaea	Aenigmatarchaeota	Aenigmatarchaeia	CG10238-14	k141_1929570.region001	13505	13735	-	LAP	22148	k141_1929570
Guaymas_MAG_P_016	Archaea	Aenigmatarchaeota	Aenigmatarchaeia	CG10238-14	k141_1929570.region001	13505	13735	-	LAP	22148	k141_1929570
Guaymas_MAG_P_016	Archaea	Aenigmatarchaeota	Aenigmatarchaeia	CG10238-14	k141_1929570.region001	13505	13735	-	LAP	22148	k141_1929570
Guaymas_MAG_P_016	Archaea	Aenigmatarchaeota	Aenigmatarchaeia	CG10238-14	k141_1929570.region001	13505	13735	-	LAP	22148	k141_1929570
Guaymas_MAG_P_016	Archaea	Aenigmatarchaeota	Aenigmatarchaeia	CG10238-14	k141_1929570.region001	13505	13735	-	LAP	22148	k141_1929570
Guaymas_MAG_P_016	Archaea	Aenigmatarchaeota	Aenigmatarchaeia	CG10238-14	k141_1929570.region001	13505	13735	-	LAP	22148	k141_1929570
Guaymas_MAG_P_016	Archaea	Aenigmatarchaeota	Aenigmatarchaeia	CG10238-14	k141_1929570.region001	13505	13735	-	LAP	22148	k141_1929570
Guaymas_MAG_P_016	Archaea	Aenigmatarchaeota	Aenigmatarchaeia	CG10238-14	k141_1929570.region001	13505	13735	-	LAP	22148	k141_1929570
Guaymas_MAG_P_016	Archaea	Aenigmatarchaeota	Aenigmatarchaeia	CG10238-14	k141_1929570.region001	13505	13735	-	LAP	22148	k141_1929570
Guaymas_MAG_P_016	Archaea	Aenigmatarchaeota	Aenigmatarchaeia	CG10238-14	k141_1929570.region001	13505	13735	-	LAP	22148	k141_1929570
Guaymas_MAG_P_016	Archaea	Aenigmatarchaeota	Aenigmatarchaeia	CG10238-14	k141_1929570.region001	13505	13735	-	LAP	22148	k141_1929570
Guaymas_MAG_P_016	Archaea	Aenigmatarchaeota	Aenigmatarchaeia	CG10238-14	k141_1929570.region001	13505	13735	-	LAP	22148	k141_1929570
Guaymas_MAG_P_016	Archaea	Aenigmatarchaeota	Aenigmatarchaeia	CG10238-14	k141_1929570.region001	13505	13735	-	LAP	22148	k141_1929570
Guaymas_MAG_P_016	Archaea	Aenigmatarchaeota	Aenigmatarchaeia	CG10238-14	k141_1929570.region001	13505	13735	-	LAP	22148	k141_1929570
Guaymas_MAG_P_016	Archaea	Aenigmatarchaeota	Aenigmatarchaeia	CG10238-14	k141_1929570.region001	13505	13735	-	LAP	22148	k141_1929570
Guaymas_MAG_P_016	Archaea	Aenigmatarchaeota	Aenigmatarchaeia	CG10238-14	k141_1929570.region001	13505	13735	-	LAP	22148	k141_1929570
Guaymas_MAG_P_016	Archaea	Aenigmatarchaeota	Aenigmatarchaeia	CG10238-14	k141_1929570.region001	13505	13735	-	LAP	22148	k141_1929570
Guaymas_MAG_P_016	Archaea	Aenigmatarchaeota	Aenigmatarchaeia	CG10238-14	k141_1929570.region001	13505	13735	-	LAP	22148	k141_1929570
Guaymas_MAG_P_016	Archaea	Aenigmatarchaeota	Aenigmatarchaeia	CG10238-14	k141_1929570.region001	13505	13735	-	LAP	22148	k141_1929570
Guaymas_MAG_P_016	Archaea	Aenigmatarchaeota	Aenigmatarchaeia	CG10238-14	k141_1929570.region001	13505	13735	-	LAP	22148	k141_1929570
Guaymas_MAG_P_016	Archaea	Aenigmatarchaeota	Aenigmatarchaeia	CG10238-14	k141_1929570.region001	13505	13735	-	LAP	22148	k141_1929570
Guaymas_MAG_P_016	Archaea	Aenigmatarchaeota	Aenigmatarchaeia	CG10238-14	k141_1929570.region001	13505	13735	-	LAP	22148	k141_1929570
Guaymas_MAG_P_016	Archaea	Aenigmatarchaeota	Aenigmatarchaeia	CG10238-14	k141_1929570.region001	13505	13735	-	LAP	22148	k141_1929570
Guaymas_MAG_P_016	Archaea	Aenigmatarchaeota	Aenigmatarchaeia	CG10238-14	k141_1929570.region001	13505	13735	-	LAP	22148	k141_1929570
Guaymas_MAG_P_016	Archaea	Aenigmatarchaeota	Aenigmatarchaeia	CG10238-14	k141_1929570.region001	13505	13735	-	LAP	22148	k141_1929570
Guaymas_MAG_P_016	Archaea	Aenigmatarchaeota	Aenigmatarchaeia	CG10238-14	k141_1929570.region001	13505	13735	-	LAP	22148	k141_1929570
Guaymas_MAG_P_016	Archaea	Aenigmatarchaeota	Aenigmatarchaeia	CG10238-14	k141_1929570.region001	13505	13735	-	LAP	22148	k141_1929570
Guaymas_MAG_P_016	Archaea	Aenigmatarchaeota	Aenigmatarchaeia	CG10238-14	k141_1929570.region001	13505	13735	-	LAP	22148	k141_1929570
Guaymas_MAG_P_016	Archaea	Aenigmatarchaeota	Aenigmatarchaeia	CG10238-14	k141_1929570.region001	13505	13735	-	LAP	22148	k141_1929570
Guaymas_MAG_P_016	Archaea	Aenigmatarchaeota	Aenigmatarchaeia	CG10238-14	k141_1929570.region001	13505	13735	-	LAP	22148	k141_1929570
Guaymas_MAG_P_016	Archaea	Aenigmatarchaeota	Aenigmatarchaeia	CG10238-14	k141_1929570.region001	13505	13735	-	LAP	22148	k141_1929570
Guaymas_MAG_P_016	Archaea	Aenigmatarchaeota	Aenigmatarchaeia	CG10238-14	k141_1929570.region001	13505	13735	-	LAP	22148	k141_1929570
Guaymas_MAG_P_016	Archaea	Aenigmatarchaeota	Aenigmatarchaeia	CG10238-14	k141_1929570.region001	13505	13735	-	LAP	22148	k141_1929570
Guaymas_MAG_P_016	Archaea	Aenigmatarchaeota	Aenigmatarchaeia	CG10238-14	k141_1929570.region001	13505	13735	-	LAP	22148	k141_1929570
Guaymas_MAG_P_016	Archaea	Aenigmatarchaeota	Aenigmatarchaeia	CG10238-14	k141_1929570.region001	13505	13735	-	LAP	22148	k141_1929570
Guaymas_MAG_P_016	Archaea	Aenigmatarchaeota	Aenigmatarchaeia	CG10238-14	k141_1929570.region001	13505	13735	-	LAP	22148	k141_1929570
Guaymas_MAG_P_016	Archaea	Aenigmatarchaeota	Aenigmatarchaeia	CG10238-14	k141_1929570.region001	13505	13735	-	LAP	22148	k141_1929570
Guaymas_MAG_P_016	Archaea	Aenigmatarchaeota	Aenigmatarchaeia	CG10238-14	k141_1929570.region001	13505	13735	-	LAP	22148	k141_1929570
Guaymas_MAG_P_016	Archaea	Aenigmatarchaeota	Aenigmatarchaeia	CG10238-14	k141_1929570.region001	13505	13735	-	LAP	22148	k141_1929570
Guaymas_MAG_P_016	Archaea	Aenigmatarchaeota	Aenigmatarchaeia	CG10238-14	k141_1929570.region001	13505	13735	-	LAP	22148	k141_1929570
Guaymas_MAG_P_016	Archaea	Aenigmatarchaeota	Aenigmatarchaeia	CG10238-14	k141_1929570.region001	13505	13735	-	LAP	22148	k141_1929570
Guaymas_MAG_P_016	Archaea	Aenigmatarchaeota	Aenigmatarchaeia	CG10238-14	k141_1929570.region001	13505	13735	-	LAP	22148	k141_1929570
Guaymas_MAG_P_016	Archaea	Aenigmatarchaeota	Aenigmatarchaeia	CG10238-14	k141_1929570.region001	13505	13735	-	LAP	22148	k141_1929570
Guaymas_MAG_P_016	Archaea	Aenigmatarchaeota	Aenigmatarchaeia	CG10238-14	k141_1929570.region001	13505	13735	-	LAP	22148	k141_1929570
Guaymas_MAG_P_016	Archaea	Aenigmatarchaeota	Aenigmatarchaeia	CG10238-14	k141_1929570.region001	13505	13735	-	LAP	22148	k141_1929570
Guaymas_MAG_P_016	Archaea	Aenigmatarchaeota	Aenigmatarchaeia	CG10238-14	k141_1929570.region001	13505	13735	-	LAP	22148	k141_1929570
Guaymas_MAG_P_016	Archaea	Aenigmatarchaeota	Aenigmatarchaeia	CG10238-14	k141_1929570.region001	13505	13735	-	LAP	22148	k141_1929570
Guaymas_MAG_P_016	Archaea	Aenigmatarchaeota	Aenigmatarchaeia	CG10238-14	k141_1929570.region001	13505	13735	-	LAP	22148	k141_1929570
Guaymas_MAG_P_016	Archaea	Aenigmatarchaeota	Aenigmatarchaeia	CG10238-14	k141_1929570.region001	13505	13735	-	LAP	22148	k141_1929570
Guaymas_MAG_P_016	Archaea	Aenigmatarchaeota	Aenigmatarchaeia	CG10238-14	k141_1929570.region001	13505	13735	-	LAP	22148	k141_1929570
Guaymas_MAG_P_016	Archaea	Aenigmatarchaeota	Aenigmatarchaeia	CG10238-14	k141_1929570.region001	13505	13735	-	LAP	22148	k141_1929570
Guaymas_MAG_P_016	Archaea	Aenigmatarchaeota	Aenigmatarchaeia	CG10238-14	k141_1929570.region001	13505	13735	-	LAP	22148	k141_1929570
Guaymas_MAG_P_016	Archaea	Aenigmatarchaeota	Aenigmatarchaeia	CG10238-14	k141_1929570.region001	13505	13735	-	LAP	22148	k141_1929570
Guaymas_MAG_P_016	Archaea	Aenigmatarchaeota	Aenigmatarchaeia	CG10238-14	k141_1929570.region001	13505	13735	-	LAP	22148	k141_1929570
Guaymas_MAG_P_016	Archaea	Aenigmatarchaeota	Aenigmatarchaeia	CG10238-14	k141_1929570.region001	13505	13735	-	LAP	22148	k141_1929570
Guaymas_MAG_P_016	Archaea	Aenigmatarchaeota	Aenigmatarchaeia	CG10238-14	k141_1929570.region001	13505	13735	-	LAP	22148	k141_1929570
Guaymas_MAG_P_016	Archaea	Aenigmatarchaeota	Aenigmatarchaeia	CG10238-14	k141_1929570.region001	13505	13735	-	LAP	22148	k141_1929570
Guaymas_MAG_P_016	Archaea	Aenigmatarchaeota	Aenigmatarchaeia	CG10238-14	k141_1929570.region001	13505	13735	-	LAP	22148	k141_1929570
Guaymas_MAG_P_016	Archaea	Aenigmatarchaeota	Aenigmatarchaeia	CG10238-14	k141_1929570.region001	13505	13735	-	LAP	22148	k141_1929570
Guaymas_MAG_P_016	Archaea	Aenigmatarchaeota	Aenigmatarchaeia	CG10238-14	k141_1929570.region001	13505	13735	-	LAP	22148	k141_1929570
Guaymas_MAG_P_016	Archaea	Aenigmatarchaeota	Aenigmatarchaeia	CG10238-14	k141_1929570.region001	13505	13735	-	LAP	22148	k141_1929570
Guaymas_MAG_P_016	Archaea	Aenigmatarchaeota	Aenigmatarchaeia	CG10238-14	k141_1929570.region001	13505	13735	-	LAP	22148	k141_1929570
Guaymas_MAG_P_016	Archaea	Aenigmatarchaeota	Aenigmatarchaeia	CG10238-14	k141_1929570.region001	13505	13735	-	LAP	22148	k141_1929570
Guaymas_MAG_P_016	Archaea	Aenigmatarchaeota	Aenigmatarchaeia	CG10238-14	k141_1929570.region001	13505	13735	-	LAP	22148	k141_1929570
Guaymas_MAG_P_016	Archaea	Aenigmatarchaeota	Aenigmatarchaeia	CG10238-14	k141_1929570.region001	13505	13735	-	LAP	22148	k141_1929570
Guaymas_MAG_P_016	Archaea	Aenigmatarchaeota	Aenigmatarchaeia	CG10238-14	k141_1929570.region001	13505	13735	-	LAP	22148	k141_1929570
Guaymas_MAG_P_016	Archaea	Aenigmatarchaeota	Aenigmatarchaeia	CG10238-14	k141_1929570.region001	13505	13735	-	LAP	22148	k141_1929570
Guaymas_MAG_P_016	Archaea	Aenigmatarchaeota	Aenigmatarchaeia	CG10238-14	k141_1929570.region001	13505	13735	-	LAP	22148	k141_1929570
Guaymas_MAG_P_016	Archaea	Aenigmatarchaeota	Aenigmatarchaeia	CG10238-14	k141_1929570.region001	13505	13735	-	LAP	22148	k141_1929570
Guaymas_MAG_P_016	Archaea	Aenigmatarchaeota	Aenigmatarchaeia	CG10238-14	k141_1929570.region001	13505	13735	-	LAP	22148	k141_1929570
Guaymas_MAG_P_016	Archaea	Aenigmatarchaeota	Aenigmatarchaeia	CG10238-14	k141_1929570.region001	13505	13735	-	LAP	22148	k141_1929570
Guaymas_MAG_P_016	Archaea	Aenigmatarchaeota	Aenigmatarchaeia	CG10238-14	k141_1929570.region001	13505	13735	-	LAP	22148	k141_1929570
Guaymas_MAG_P_016	Archaea	Aenigmatarchaeota	Aenigmatarchaeia	CG10238-14	k141_1929570.region001	13505	13735	-	LAP	22148	k141_1929570
Guaymas_MAG_P_016	Archaea	Aenigmatarchaeota	Aenigmatarchaeia	CG10238-14	k141_1929570.region001	13778	13975	+	LAP	22148	k141_1929570
Guaymas_MAG_P_016	Archaea	Aenigmatarchaeota	Aenigmatarchaeia	CG10238-14	k141_1929570.region001	13778	13975	+	LAP	22148	k141_1929570
Guaymas_MAG_P_016	Archaea	Aenigmatarchaeota	Aenigmatarchaeia	CG10238-14	k141_1929570.region001	13778	13975	+	LAP	22148	k141_1929570
Guaymas_MAG_P_016	Archaea	Aenigmatarchaeota	Aenigmatarchaeia	CG10238-14	k141_1929570.region001	13778	13975	+	LAP	22148	k141_1929570
Guaymas_MAG_P_016	Archaea	Aenigmatarchaeota	Aenigmatarchaeia	CG10238-14	k141_1929570.region001	13778	13975	+	LAP	22148	k141_1929570
Guaymas_MAG_P_016	Archaea	Aenigmatarchaeota	Aenigmatarchaeia	CG10238-14	k141_1929570.region001	13778	13975	+	LAP	22148	k141_1929570
Guaymas_MAG_P_016	Archaea	Aenigmatarchaeota	Aenigmatarchaeia	CG10238-14	k141_1929570.region001	13778	13975	+	LAP	22148	k141_1929570
Guaymas_MAG_P_016	Archaea	Aenigmatarchaeota	Aenigmatarchaeia	CG10238-14	k141_1929570.region001	13778	13975	+	LAP	22148	k141_1929570
Guaymas_MAG_P_016	Archaea	Aenigmatarchaeota	Aenigmatarchaeia	CG10238-14	k141_1929570.region001	13778	13975	+	LAP	22148	k141_1929570
Guaymas_MAG_P_016	Archaea	Aenigmatarchaeota	Aenigmatarchaeia	CG10238-14	k141_1929570.region001	13778	13975	+	LAP	22148	k141_1929570
Guaymas_MAG_P_016	Archaea	Aenigmatarchaeota	Aenigmatarchaeia	CG10238-14	k141_1929570.region001	13778	13975	+	LAP	22148	k141_1929570
Guaymas_MAG_P_016	Archaea	Aenigmatarchaeota	Aenigmatarchaeia	CG10238-14	k141_1929570.region001	13778	13975	+	LAP	22148	k141_1929570
Guaymas_MAG_P_016	Archaea	Aenigmatarchaeota	Aenigmatarchaeia	CG10238-14	k141_1929570.region001	13778	13975	+	LAP	22148	k141_1929570
Guaymas_MAG_P_016	Archaea	Aenigmatarchaeota	Aenigmatarchaeia	CG10238-14	k141_1929570.region001	13778	13975	+	LAP	22148	k141_1929570
Guaymas_MAG_P_016	Archaea	Aenigmatarchaeota	Aenigmatarchaeia	CG10238-14	k141_1929570.region001	13778	13975	+	LAP	22148	k141_1929570
Guaymas_MAG_P_016	Archaea	Aenigmatarchaeota	Aenigmatarchaeia	CG10238-14	k141_1929570.region001	13778	13975	+	LAP	22148	k141_1929570
Guaymas_MAG_P_016	Archaea	Aenigmatarchaeota	Aenigmatarchaeia	CG10238-14	k141_1929570.region001	13778	13975	+	LAP	22148	k141_1929570
Guaymas_MAG_P_016	Archaea	Aenigmatarchaeota	Aenigmatarchaeia	CG10238-14	k141_1929570.region001	13778	13975	+	LAP	22148	k141_1929570
Guaymas_MAG_P_016	Archaea	Aenigmatarchaeota	Aenigmatarchaeia	CG10238-14	k141_1929570.region001	13778	13975	+	LAP	22148	k141_1929570
Guaymas_MAG_P_016	Archaea	Aenigmatarchaeota	Aenigmatarchaeia	CG10238-14	k141_1929570.region001	13778	13975	+	LAP	22148	k141_1929570
Guaymas_MAG_P_016	Archaea	Aenigmatarchaeota	Aenigmatarchaeia	CG10238-14	k141_1929570.region001	13778	13975	+	LAP	22148	k141_1929570
Guaymas_MAG_P_016	Archaea	Aenigmatarchaeota	Aenigmatarchaeia	CG10238-14	k141_1929570.region001	13778	13975	+	LAP	22148	k141_1929570
Guaymas_MAG_P_016	Archaea	Aenigmatarchaeota	Aenigmatarchaeia	CG10238-14	k141_1929570.region001	13778	13975	+	LAP	22148	k141_1929570
Guaymas_MAG_P_016	Archaea	Aenigmatarchaeota	Aenigmatarchaeia	CG10238-14	k141_1929570.region001	13778	13975	+	LAP	22148	k141_1929570
Guaymas_MAG_P_016	Archaea	Aenigmatarchaeota	Aenigmatarchaeia	CG10238-14	k141_1929570.region001	13778	13975	+	LAP	22148	k141_1929570
Guaymas_MAG_P_016	Archaea	Aenigmatarchaeota	Aenigmatarchaeia	CG10238-14	k141_1929570.region001	13778	13975	+	LAP	22148	k141_1929570
Guaymas_MAG_P_016	Archaea	Aenigmatarchaeota	Aenigmatarchaeia	CG10238-14	k141_1929570.region001	13778	13975	+	LAP	22148	k141_1929570
Guaymas_MAG_P_016	Archaea	Aenigmatarchaeota	Aenigmatarchaeia	CG10238-14	k141_1929570.region001	13778	13975	+	LAP	22148	k141_1929570
Guaymas_MAG_P_016	Archaea	Aenigmatarchaeota	Aenigmatarchaeia	CG10238-14	k141_1929570.region001	13778	13975	+	LAP	22148	k141_1929570
Guaymas_MAG_P_016	Archaea	Aenigmatarchaeota	Aenigmatarchaeia	CG10238-14	k141_1929570.region001	13778	13975	+	LAP	22148	k141_1929570
Guaymas_MAG_P_016	Archaea	Aenigmatarchaeota	Aenigmatarchaeia	CG10238-14	k141_1929570.region001	13778	13975	+	LAP	22148	k141_1929570
Guaymas_MAG_P_016	Archaea	Aenigmatarchaeota	Aenigmatarchaeia	CG10238-14	k141_1929570.region001	13778	13975	+	LAP	22148	k141_1929570
Guaymas_MAG_P_016	Archaea	Aenigmatarchaeota	Aenigmatarchaeia	CG10238-14	k141_1929570.region001	13778	13975	+	LAP	22148	k141_1929570
Guaymas_MAG_P_016	Archaea	Aenigmatarchaeota	Aenigmatarchaeia	CG10238-14	k141_1929570.region001	13778	13975	+	LAP	22148	k141_1929570
Guaymas_MAG_P_016	Archaea	Aenigmatarchaeota	Aenigmatarchaeia	CG10238-14	k141_1929570.region001	13778	13975	+	LAP	22148	k141_1929570
Guaymas_MAG_P_016	Archaea	Aenigmatarchaeota	Aenigmatarchaeia	CG10238-14	k141_1929570.region001	13778	13975	+	LAP	22148	k141_1929570
Guaymas_MAG_P_016	Archaea	Aenigmatarchaeota	Aenigmatarchaeia	CG10238-14	k141_1929570.region001	13778	13975	+	LAP	22148	k141_1929570
Guaymas_MAG_P_016	Archaea	Aenigmatarchaeota	Aenigmatarchaeia	CG10238-14	k141_1929570.region001	13778	13975	+	LAP	22148	k141_1929570
Guaymas_MAG_P_016	Archaea	Aenigmatarchaeota	Aenigmatarchaeia	CG10238-14	k141_1929570.region001	13778	13975	+	LAP	22148	k141_1929570
Guaymas_MAG_P_016	Archaea	Aenigmatarchaeota	Aenigmatarchaeia	CG10238-14	k141_1929570.region001	13778	13975	+	LAP	22148	k141_1929570
Guaymas_MAG_P_016	Archaea	Aenigmatarchaeota	Aenigmatarchaeia	CG10238-14	k141_1929570.region001	13778	13975	+	LAP	22148	k141_1929570
Guaymas_MAG_P_016	Archaea	Aenigmatarchaeota	Aenigmatarchaeia	CG10238-14	k141_1929570.region001	13778	13975	+	LAP	22148	k141_1929570
Guaymas_MAG_P_016	Archaea	Aenigmatarchaeota	Aenigmatarchaeia	CG10238-14	k141_1929570.region001	13778	13975	+	LAP	22148	k141_1929570
Guaymas_MAG_P_016	Archaea	Aenigmatarchaeota	Aenigmatarchaeia	CG10238-14	k141_1929570.region001	13778	13975	+	LAP	22148	k141_1929570
Guaymas_MAG_P_016	Archaea	Aenigmatarchaeota	Aenigmatarchaeia	CG10238-14	k141_1929570.region001	13778	13975	+	LAP	22148	k141_1929570
Guaymas_MAG_P_016	Archaea	Aenigmatarchaeota	Aenigmatarchaeia	CG10238-14	k141_1929570.region001	13778	13975	+	LAP	22148	k141_1929570
Guaymas_MAG_P_016	Archaea	Aenigmatarchaeota	Aenigmatarchaeia	CG10238-14	k141_1929570.region001	13778	13975	+	LAP	22148	k141_1929570
Guaymas_MAG_P_016	Archaea	Aenigmatarchaeota	Aenigmatarchaeia	CG10238-14	k141_1929570.region001	13778	13975	+	LAP	22148	k141_1929570
Guaymas_MAG_P_016	Archaea	Aenigmatarchaeota	Aenigmatarchaeia	CG10238-14	k141_1929570.region001	13778	13975	+	LAP	22148	k141_1929570
Guaymas_MAG_P_016	Archaea	Aenigmatarchaeota	Aenigmatarchaeia	CG10238-14	k141_1929570.region001	13778	13975	+	LAP	22148	k141_1929570
Guaymas_MAG_P_016	Archaea	Aenigmatarchaeota	Aenigmatarchaeia	CG10238-14	k141_1929570.region001	13778	13975	+	LAP	22148	k141_1929570
Guaymas_MAG_P_016	Archaea	Aenigmatarchaeota	Aenigmatarchaeia	CG10238-14	k141_1929570.region001	13778	13975	+	LAP	22148	k141_1929570
Guaymas_MAG_P_016	Archaea	Aenigmatarchaeota	Aenigmatarchaeia	CG10238-14	k141_1929570.region001	13778	13975	+	LAP	22148	k141_1929570
Guaymas_MAG_P_016	Archaea	Aenigmatarchaeota	Aenigmatarchaeia	CG10238-14	k141_1929570.region001	13778	13975	+	LAP	22148	k141_1929570
Guaymas_MAG_P_016	Archaea	Aenigmatarchaeota	Aenigmatarchaeia	CG10238-14	k141_1929570.region001	13778	13975	+	LAP	22148	k141_1929570
Guaymas_MAG_P_016	Archaea	Aenigmatarchaeota	Aenigmatarchaeia	CG10238-14	k141_1929570.region001	13778	13975	+	LAP	22148	k141_1929570
Guaymas_MAG_P_016	Archaea	Aenigmatarchaeota	Aenigmatarchaeia	CG10238-14	k141_1929570.region001	13778	13975	+	LAP	22148	k141_1929570
Guaymas_MAG_P_016	Archaea	Aenigmatarchaeota	Aenigmatarchaeia	CG10238-14	k141_1929570.region001	13778	13975	+	LAP	22148	k141_1929570
Guaymas_MAG_P_016	Archaea	Aenigmatarchaeota	Aenigmatarchaeia	CG10238-14	k141_1929570.region001	13778	13975	+	LAP	22148	k141_1929570
Guaymas_MAG_P_016	Archaea	Aenigmatarchaeota	Aenigmatarchaeia	CG10238-14	k141_1929570.region001	13778	13975	+	LAP	22148	k141_1929570
Guaymas_MAG_P_016	Archaea	Aenigmatarchaeota	Aenigmatarchaeia	CG10238-14	k141_1929570.region001	13778	13975	+	LAP	22148	k141_1929570
Guaymas_MAG_P_016	Archaea	Aenigmatarchaeota	Aenigmatarchaeia	CG10238-14	k141_1929570.region001	13778	13975	+	LAP	22148	k141_1929570
Guaymas_MAG_P_016	Archaea	Aenigmatarchaeota	Aenigmatarchaeia	CG10238-14	k141_1929570.region001	13778	13975	+	LAP	22148	k141_1929570
[truncated: 9,545 more rows]
