# Supplementary material for: Metagenomic profiles of archaea and bacteria within thermal and geochemical gradients of the Guaymas Basin deep subsurface
Source: Nat Commun. 2023 Nov 27;14:7768. doi: 10.1038/s41467-023-43296-x (PMC10681998; doi:10.1038/s41467-023-43296-x)
Supplement: Supplementary file 11 — Supplementary Data 8 [file 41467_2023_43296_MOESM11_ESM.xls]

## Sheet: Supplementary Data 8
category	U1546B_0.8	U1545B_1.7	U1546B_16.3	U1545B_6.8	U1549B_16.5	U1545B_25.8	U1545B_26.9	U1548B_9.1	U1547B_2.1	U1547B_3.6	U1547B_8.6	U1547B_10.1	U1545B_63.8	U1547B_19.1	U1545B_112.5	U1547B_36.8	U1547B_38.3	U1548B_33.3	U1545B_154.2	U1547B_57.3	U1547B_65.7	U1547B_74.2	U1547B_75.7	U1545B_211.1	U1545B_219.4	U1548B_69.4
Arginine and proline metabolism	4.56588	6.12226	6.95469	6.6593	6.31731	7.58908	7.54764	7.47801	6.09019	6.44995	6.84195	7.38874	7.59002	6.75765	5.1388	7.95316	7.70836	7.77318	2.54572	3.7884	0.152034	0.0231667	0	0.122112	0	0
Aromatic amino acid metabolism	4.16399	6.20697	7.18166	6.71769	6.73597	7.31266	6.90651	7.23848	6.30581	6.54118	7.12736	7.46221	7.12081	7.40635	5.7132	7.79423	7.59474	7.80836	2.72224	3.54009	0.44835	0.570835	0.0510053	0.389789	0.0375489	0
Branched-chain amino acid metabolism	5.18616	6.74255	7.28514	7.48423	6.98667	7.73181	7.37438	7.64319	6.84393	7.1964	7.53277	7.91682	7.6276	7.6666	4.81809	7.8558	7.11084	7.71259	2.57996	0.663034	0	1.47317	1.70791	1.29247	0	1.10057
Cysteine and methionine metabolism	4.2309	5.96952	6.17565	6.63594	6.17551	6.07024	5.92327	6.75014	6.17325	6.38528	6.66944	6.48535	5.55488	5.97254	4.95783	6.98959	6.70235	6.56264	0.699766	0.294187	0.31106	0.0395492	0.143807	0.157005	0	0
Histidine metabolism	2.9313	4.88068	4.72947	5.49231	4.98265	5.21544	5.0336	5.6004	5.20016	5.24424	5.25812	5.34199	5.02954	4.92755	2.81738	6.01978	5.47207	5.38207	0.993303	2.60445	0.704344	0.0111212	0	0.00894767	0	0.0241661
Lysine metabolism	4.88785	6.69885	6.8701	7.38556	6.57041	7.47532	7.63762	7.60562	6.94626	6.97777	7.07516	7.34883	7.49479	7.99911	6.39093	8.05493	7.90806	8.0889	2.02719	1.68743	0.697653	1.66914	0	0.152116	0	0.0266904
Other amino acid metabolism	1.10797	1.77883	2.19277	1.92679	1.47852	2.68913	2.92825	1.94063	1.67009	2.08773	1.78823	2.70278	2.46928	2.05082	0.898679	1.67958	1.22191	0.137379	0	0	0	0	0	0	0	0
Polyamine biosynthesis	1.63275	3.39564	2.76509	3.92949	3.20901	3.02632	2.15484	3.85115	3.58783	3.79239	3.72447	3.45412	2.05674	3.62783	1.38975	3.37096	3.141	3.62756	0.0413379	0.0398963	0	0	0	0	0	0
Serine and threonine metabolism	3.53692	5.42035	5.93033	6.39835	5.81648	6.0675	6.09942	6.45327	5.6492	5.98024	6.124	6.21059	5.80484	5.92187	4.9225	6.60651	6.64005	6.44916	2.61975	3.32051	0.26883	0.0179198	0	0.0369221	0	0.944486
Biosynthesis of beta-lactams	1.15388	1.13966	0	0.985994	0	0	0	0.138117	0.809788	0.86794	0.238779	0.182586	0	0.0131218	0.0618221	0	0	0	0	0	0	0	0	0	0	0
Biosynthesis of other antibiotics	1.6335	3.2788	4.02837	4.07043	3.62242	4.3016	4.09043	4.09577	3.4389	3.77287	4.1113	4.38617	4.03119	3.82397	2.47	5.17194	5.3028	3.9252	1.03359	0	0	0.981699	0	0	0	0
Biosynthesis of other bacterial compounds	0.949398	2.59541	2.43028	3.5876	3.25461	1.51716	0.520556	3.91093	2.62988	3.26314	3.62472	3.64645	0.00790058	2.02542	0	0	0	0.0144504	0	0	0	0.981699	0.032657	0	0	0
Biosynthesis of phytochemical compounds	0.984472	2.30575	3.11514	3.16575	3.18713	2.70519	2.51955	3.44316	2.4597	2.83499	3.61685	3.19519	2.10997	3.18749	2.04776	3.92939	3.54598	3.38188	0.0150063	0	0.0543618	0	0.023623	0	0	0
Plant terpenoid biosynthesis	0.269718	1.105	0.123261	0.581916	0.138494	0	0	0.0575424	1.25461	0.877544	0.282774	0.188733	0	0.00778185	0	0	0	0.0496619	0	0	0	0	0	0	0	0
Polyketide sugar unit biosynthesis	2.06747	3.25819	3.22926	4.25266	3.82877	2.09848	1.21909	4.39258	3.29367	3.90632	3.85692	3.83215	1.3123	3.38038	0	0	0	0.0887002	0.0122349	0	0	0.0366312	0	0.0290798	0	0
Terpenoid backbone biosynthesis	4.66487	6.23087	6.62012	6.81967	6.38743	6.62523	6.59808	7.11976	6.24758	6.60892	6.98298	7.0307	6.73453	7.51814	3.48887	6.00003	5.95899	5.38242	1.21586	0	0.186012	1.56051	0.0645911	0.400303	0.10894	0
Type II polyketide biosynthesis	1.2109	2.17007	2.46769	2.44312	2.1594	2.35441	1.70907	2.5779	2.26235	2.31614	2.77456	2.63881	0.861672	2.51997	0.119687	2.35267	3.12566	1.29845	0	0	0.390421	0.0109768	0.0138983	0	0	0
Central carbohydrate metabolism	6.82957	8.77604	9.10389	9.58116	9.14362	9.00187	8.76017	9.71157	8.98407	9.28773	9.4953	9.57061	8.55897	9.83975	6.27226	9.10807	8.95775	8.6389	3.45719	5.32285	2.36032	1.46374	1.13321	3.01976	0.0810091	2.15572
Other carbohydrate metabolism	5.98461	7.8492	8.36067	8.62287	8.32926	7.80003	7.33099	8.78017	8.001	8.33745	8.78409	8.72624	6.77212	8.7156	5.75635	7.74575	7.65013	7.80742	3.19654	5.00389	2.68321	3.20817	0.0657355	3.45066	0.100996	1.65307
ATP synthesis	5.52467	7.13919	6.33456	7.56719	6.62274	6.88792	7.11135	7.1383	7.37115	7.24011	7.24479	7.32947	5.98665	6.73817	4.54039	6.89972	6.96098	6.97715	2.37871	0.422882	1.96025	0.644344	0.0657162	2.89796	0.012826	0
Carbon fixation	7.09663	8.70775	8.72982	9.52655	9.02571	8.478	8.15151	9.45658	8.93521	9.2519	9.37922	9.35562	7.25192	9.7415	6.94164	9.1225	9.15168	8.75964	3.59309	5.23992	3.51421	0.0745251	0.878291	2.19716	0.906236	1.86457
Methane metabolism	5.19708	7.10682	7.7187	8.02745	7.64506	7.8441	7.80465	8.17783	7.3441	7.75501	8.00321	8.21507	7.61254	8.22781	6.13653	8.0225	7.96753	7.912	3.12826	4.27042	1.19831	2.51587	0.163116	0.115925	0.0578414	0.297409
Nitrogen metabolism	0.588781	1.1323	0.818796	1.229	0.453462	0	0	0.981904	0.900792	1.57692	1.35261	1.14625	0	0.532412	0	0	0	0	0	0	0	0	0	0	0	0
Sulfur metabolism	0.160254	1.83809	1.19764	2.59412	2.29755	0	0.0169086	2.64207	1.82889	2.25774	2.83826	2.62843	0	0.431691	0	0	0	0	0	0	0	0.838233	0	0	0	0
Glycan biosynthesis	1.04537	1.2713	0.350745	1.2727	0.60586	0	0	0.938709	1.19293	1.3055	0.881342	0.87322	0	0.0578838	0	0	0	0	0.0122349	0	0	0	0	0	0	0
Glycosaminoglycan metabolism	0.32358	0.79211	0.268944	1.00887	0.684597	0	0.00241889	0.943184	1.08204	0.931503	1.02435	0.624467	0.194941	2.35869	0	0.00173271	0.00582718	0	0	0	0	0	0	0	0	0
Lipopolysaccharide metabolism	0.505938	1.10823	0.810912	1.76703	1.4873	0.761177	0.724544	4.24639	1.8539	1.42195	2.24665	2.27158	1.3136	0.546091	0.394276	2.9175	2.31887	3.10359	0	0	0	0	0	0	0	0
Fatty acid metabolism	5.13203	7.25186	7.07728	7.86077	7.40611	7.16271	6.91162	7.80405	7.47324	7.62728	7.72451	7.76209	6.8037	8.7742	5.19529	7.72017	7.6162	7.88281	2.17744	3.45433	1.24502	2.236	0	3.00686	0.0632547	0.0266904
Lipid metabolism	4.1634	5.69581	5.89106	6.35006	5.74943	5.69149	5.51035	6.36039	5.85461	6.12542	6.34092	6.25931	4.84911	6.55084	2.39218	5.63805	5.11149	4.46623	0.771069	1.56228	0	1.46376	0	1.88188	0	0.0792124
Sterol biosynthesis	0.413214	1.36786	0.665305	1.74198	1.82095	0.563311	0.471171	2.93038	1.82897	1.98027	1.79526	1.93193	0.25056	1.84173	0.0485163	4.20981	4.0511	2.0788	0.0127486	0	0.129471	0	0	0	0	0
Cofactor and vitamin metabolism	7.56242	9.03729	9.33917	9.60626	8.99484	9.66159	9.46497	9.7685	9.17397	9.31673	9.51945	9.75059	9.44026	10.236	7.70296	9.86372	9.86729	9.80057	5.04294	5.77557	1.837	3.52487	0.794702	3.35505	0.892385	2.33634
Purine metabolism	5.15911	6.82787	7.45238	7.53069	7.12437	7.59254	7.51311	7.8347	6.95835	7.28412	7.63609	7.75368	7.31158	8.0667	5.6821	7.96388	7.74408	7.77054	3.17474	5.32338	3.03633	0.172829	0.0217538	1.13468	0.0226081	0.120567
Pyrimidine metabolism	4.48553	5.97607	6.51441	6.58933	6.15121	6.69788	6.46057	7.15191	6.10841	6.4297	6.73351	6.92377	6.47774	6.90472	4.95428	7.30995	7.27194	6.84981	1.43929	4.23248	0.259043	0.0776254	0.0456314	0.428126	0.0451031	0
Aromatics degradation	3.87137	5.5798	3.95517	6.13926	5.29784	4.20889	4.73595	6.46608	5.91345	5.85877	5.64031	5.45536	3.10345	6.07658	2.65522	4.68661	4.31189	6.63981	2.33982	1.29464	0.107046	0.489141	0.227404	0	0.0445201	0.0266904
Drug resistance	2.03856	3.05469	1.23529	3.04662	1.88516	1.15638	0.989069	2.19256	3.0968	2.93427	2.19522	1.92786	1.04443	1.00245	0	0	0	0	0	0	0	0	0	0.056051	0	0
Pathogenicity	0.473111	1.08661	1.01589	1.6952	1.23421	0.53643	0.763526	1.31211	1.00704	1.26335	1.43269	1.68661	0.761574	0.91109	0	0	0	0	0	0	0	0	0	1.58363	0	0
Metabolic capacity	5.56142	7.32903	8.09225	8.04483	7.768	8.15581	7.93676	8.41211	7.40512	7.82715	8.26861	8.46434	7.6969	8.81971	6.56104	7.8615	8.00292	7.85721	3.1614	3.33559	2.76083	1.67305	0.781214	1.26985	0.893809	1.29205
