# Supplementary material for: Metagenomic profiles of archaea and bacteria within thermal and geochemical gradients of the Guaymas Basin deep subsurface
Source: Nat Commun. 2023 Nov 27;14:7768. doi: 10.1038/s41467-023-43296-x (PMC10681998; doi:10.1038/s41467-023-43296-x)
Supplement: Supplementary file 12 — Supplementary Data 9 [file 41467_2023_43296_MOESM12_ESM.xls]

## Sheet: Supplementary Data 9
category	U1546B_0.8	U1545B_1.7	U1546B_16.4	U1545B_6.8	U1549B_16.5	U1545B_24.3	U1545B_25.8	U1548B_8.9	U1547B_2.2	U1547B_3.6	U1547B_8.7	U1547B_9.9	U1545B_63.8	U1547B_19.3	U1545B_112.5	U1547B_36.9	U1548B_33.5	U1547B_38.1	U1545B_155	U1547B_57.4	U1547B_65.8	U1547B_75.5	U1547B_76	U1545B_211.1	U1545B_219.5	U1548B_69.5
Arginine and proline metabolism	8.92784	9.52348	9.58846	9.55884	9.47668	10.1562	10.0572	9.68208	9.4729	9.64176	9.63707	9.77978	10.247	9.80111	11.3062	10.7001	12.1777	10.3728	11.5137	8.99611	9.39827	11.039	6.79837	3.18435	7.06805	7.60793
Aromatic amino acid metabolism	8.6892	9.27789	9.47615	9.48652	9.24072	9.70213	9.88798	9.50127	9.26174	9.48848	9.49541	9.60206	9.97657	9.54732	10.5876	10.1657	11.6365	9.7288	10.1252	7.77389	8.7644	9.60745	5.334	4.33989	8.04664	6.04539
Branched-chain amino acid metabolism	9.35099	10.0982	9.9632	10.2074	9.95701	10.5654	10.5578	10.1965	10.0681	10.2302	10.2875	10.3133	10.5044	10.5018	11.0871	11.5492	12.8956	11.2795	11.4713	10.1472	10.7144	11.655	7.88179	4.48789	6.7355	7.97795
Cysteine and methionine metabolism	8.97194	9.5335	9.82741	9.71316	9.61843	10.138	9.95899	9.83534	9.53169	9.74257	9.89286	9.85466	10.4115	10.179	10.8314	11.4978	12.4991	11.2462	10.8648	9.31349	10.2577	10.6585	6.90108	4.98085	6.99937	7.13593
Histidine metabolism	7.81415	8.44595	8.37688	8.55585	8.26734	8.78993	8.91274	8.58827	8.48483	8.65933	8.58115	8.60903	9.54396	8.78184	9.31384	9.88065	10.6306	9.69157	10.3496	7.92942	9.07684	9.62082	5.64648	2.96416	7.02732	5.98033
Lysine metabolism	9.76809	10.5221	10.5018	10.626	10.3637	11.1094	11.2358	10.6582	10.5388	10.6652	10.71	10.6761	11.1774	10.884	11.5888	11.6771	13.0952	11.3662	11.4164	9.45689	10.4205	11.434	7.58104	4.12809	6.9803	8.04207
Other amino acid metabolism	5.07682	5.33721	5.66899	5.5982	5.39427	6.16127	6.17208	5.70325	5.18337	5.41674	5.89174	5.74544	6.69185	5.36498	5.23365	6.66489	8.55517	6.66594	5.7879	5.83079	6.30892	2.57279	0.287965	2.61979	0.113612	0
Polyamine biosynthesis	6.55268	7.2013	6.95515	7.304	7.20083	7.21984	6.97795	7.32351	7.27301	7.3809	7.60056	7.4606	7.45946	7.27373	8.17362	8.49739	9.275	8.46328	8.60868	6.77618	6.73141	8.19264	3.92463	1.8953	5.40294	4.44533
Serine and threonine metabolism	8.2451	8.98845	9.191	9.16048	8.9382	9.54778	9.71488	9.15833	9.02446	9.13959	9.16265	9.18029	9.89127	9.62312	10.1375	10.4904	12.2281	10.3745	10.3001	8.61651	9.64839	9.85457	5.92877	4.38029	6.7687	6.40654
Biosynthesis of beta-lactams	1.15388	1.13966	0	0.985994	0	0	0	0.138117	0.809788	0.86794	0.238779	0.182586	0	0.0131218	0.0618221	0	0	0	0	0	0	0	0	0	0	0
Biosynthesis of other antibiotics	5.91939	6.68898	6.56157	6.59722	6.16452	7.49292	7.36589	6.79409	6.61595	6.6053	6.7196	6.6944	7.2701	6.82417	7.37671	7.68891	7.47917	7.45941	6.56254	4.28354	2.22807	3.87064	0.0283488	1.22198	6.07361	0
Biosynthesis of other bacterial compounds	4.92189	5.2537	5.9045	5.49307	5.37638	6.39089	6.01979	5.84161	5.24308	5.70331	5.73252	5.81342	5.85132	6.35712	7.10592	5.84362	7.67798	5.56661	5.85051	3.77931	3.39815	7.27504	2.90524	0.622145	0.0334054	3.43055
Biosynthesis of phytochemical compounds	5.60914	5.9403	6.52398	6.14508	6.41714	6.81107	6.45713	6.56343	5.94403	6.17434	6.71048	6.48066	6.71333	7.04312	7.02901	8.45482	9.09298	8.14304	7.32042	6.37705	7.73734	7.1685	3.76817	2.3972	0.552797	4.09705
Enediyne biosynthesis	1.41155	1.81541	2.25557	2.08495	1.65652	3.44874	3.8619	2.58743	1.79277	2.07358	2.50967	1.9055	3.40499	1.52079	0	0	0	0	0.372472	0	0	0	0	0.597279	0	0
Plant terpenoid biosynthesis	2.68001	2.9222	2.98185	3.0143	2.36379	4.3381	4.17249	1.71	2.39151	3.09391	2.35943	2.03892	3.28768	2.31287	0.278581	2.79763	3.37707	2.17675	0.0495088	0	0	3.81258	0	0.635476	6.63489	0
Polyketide sugar unit biosynthesis	5.78458	6.22089	6.65244	6.3029	6.17379	6.98884	7.59012	6.68522	6.22975	6.31919	6.6095	6.43986	6.96665	6.61833	6.06551	8.59462	9.40221	8.43114	6.54184	5.32494	5.73226	4.21632	0.0597119	0.849732	0.133565	0
Terpenoid backbone biosynthesis	8.92169	9.54781	9.68746	9.57174	9.53039	10.1419	9.89802	9.78169	9.58771	9.68731	9.83856	9.80689	10.5061	9.9963	10.371	11.0823	12.2966	11.0077	10.2594	9.76415	10.2602	10.954	6.94901	3.5656	3.80222	7.20315
Type II polyketide biosynthesis	3.30685	4.07014	4.54509	4.56502	4.67058	4.07743	3.84924	4.93647	4.13673	4.47072	5.2356	4.83844	6.75067	4.45135	0.206362	5.23998	6.12644	5.68538	0	0.36281	0.717289	0.291546	0.0204413	2.43823	0.605918	0
Central carbohydrate metabolism	11.632	12.2888	12.3486	12.4156	12.2447	12.6993	12.6989	12.4944	12.306	12.4343	12.484	12.4768	12.9324	12.6729	13.1929	13.8347	14.7619	13.7066	12.9775	11.8054	12.4096	12.4832	8.37247	5.71441	8.89893	8.90458
Other carbohydrate metabolism	10.4393	11.066	11.2369	11.2235	11.1653	11.4751	11.4975	11.4123	11.0491	11.2075	11.4851	11.3743	11.9292	11.5581	11.7008	12.3898	13.6695	12.2617	11.7254	10.721	11.3526	10.7029	6.59635	6.11694	7.61869	6.84627
ATP synthesis	9.6131	10.1353	10.0858	10.1491	9.94698	10.6819	10.4487	10.208	10.112	10.1351	10.3836	10.2078	10.4785	10.2955	10.8096	10.5448	11.2119	10.2319	10.2322	7.88037	8.6876	8.33995	8.37012	3.99212	6.91592	4.96191
Carbon fixation	11.4964	12.2661	12.3094	12.415	12.2861	12.645	12.6086	12.4699	12.3126	12.4232	12.5332	12.5046	12.68	12.7232	12.9996	13.8214	14.4269	13.6503	12.8496	11.6174	12.078	12.4749	8.27421	4.34404	10.1246	9.05643
Methane metabolism	9.93103	10.5759	10.7857	10.8563	10.8334	11.3693	11.0772	11.0611	10.6038	10.9085	11.0445	11.1213	11.2228	11.1804	11.1583	12.1154	13.9517	11.9007	11.3291	10.738	11.4972	12.0476	8.01117	4.96635	7.05367	8.50157
Nitrogen metabolism	5.74896	5.71247	4.09436	5.13765	4.39325	4.4685	4.94071	4.61248	5.86895	5.70248	4.9614	4.69583	3.28949	3.6513	1.623	0	2.74649	0.113953	0.0417857	0	0	2.75561	0	1.12366	5.68902	0
Photosynthesis	0.39423	0.384486	0.0148005	0.576234	0.148892	0	0.0214301	0.0289436	0.323458	0.537746	0.180798	0.133494	0	0	0	0	0	0	0	0	0	0	0	0	0	0
Sulfur metabolism	6.38513	6.59028	6.53031	6.52775	6.38426	6.99285	7.08389	6.53539	6.54169	6.73337	6.8605	6.5665	6.71512	7.20057	5.35748	6.01135	8.3873	5.4747	5.33716	3.53917	4.68363	3.56955	0.111053	3.09677	0	0
Glycan biosynthesis	4.29697	4.67055	5.37926	5.20663	5.40776	4.67933	4.84356	5.4652	4.88965	5.53956	5.55804	5.72107	5.32967	5.35026	4.74578	8.55747	9.74609	8.50321	5.89784	5.8432	7.66365	1.94935	0.0545841	0.592113	0.0718266	0.0765852
Glycosaminoglycan metabolism	6.49605	6.28458	6.74273	6.56283	5.82442	6.27877	6.53195	6.16176	5.98851	6.53227	6.61294	5.84424	7.26295	6.48778	7.10429	8.03493	5.90402	7.68219	5.96709	2.05707	2.43567	3.5417	0	0.096409	1.36487	0
Lipopolysaccharide metabolism	8.96288	9.44498	8.75563	9.17819	9.07573	9.12256	9.38766	9.46622	9.41842	9.28209	9.58545	9.26896	9.29777	9.10117	9.1391	9.28523	9.77173	8.7984	8.14131	5.64388	5.29629	6.07859	1.82704	3.58322	7.73651	0.417147
Fatty acid metabolism	9.36096	10.2584	10.2154	10.3241	10.2108	10.5006	10.62	10.566	10.2834	10.3121	10.5852	10.5133	10.2851	10.7473	10.3927	10.7072	11.1871	10.4106	9.66533	7.77157	7.90711	8.88	4.3625	4.87978	8.02664	5.04845
Lipid metabolism	8.03577	8.72394	8.48581	8.79288	8.43131	8.90354	8.83499	8.7993	8.71502	8.76458	8.83707	8.78309	8.95918	8.85633	8.49474	9.30065	9.76296	9.00253	8.07598	7.27572	7.56109	8.89032	4.9409	3.26557	7.88898	5.92035
Sterol biosynthesis	4.72781	5.00478	4.88233	5.13741	4.59858	5.16064	4.85293	5.35483	5.08622	5.34417	4.90554	4.97886	3.77782	3.69099	5.27858	6.15425	6.38638	5.6432	1.39624	0	0.78383	6.73514	3.08888	0	0.105804	2.49733
Cofactor and vitamin metabolism	11.9133	12.5071	12.5269	12.6019	12.4066	12.9992	12.9785	12.6886	12.5018	12.6209	12.6788	12.6804	13.2163	13.0567	13.5401	13.7404	14.5172	13.5179	13.1597	11.367	11.7776	12.8214	8.99964	7.5602	10.2071	9.07554
Purine metabolism	10.1173	10.4468	10.5868	10.4044	10.2203	11.0069	10.981	10.5321	10.336	10.5101	10.5611	10.5089	11.065	10.8117	10.986	11.8606	12.9797	11.718	10.695	10.0313	10.5862	11.2676	7.50234	5.50708	6.30146	7.54851
Pyrimidine metabolism	9.81591	9.87472	9.535	9.64157	9.38336	9.99222	9.99431	9.7122	9.67327	9.80427	9.674	9.63819	10.0143	9.81535	10.0192	10.9781	12.1105	10.8575	10.1514	9.41427	10.0815	10.2301	6.85679	4.06529	6.82539	6.8401
Aromatics degradation	7.66288	8.7162	8.31995	8.84589	8.68759	8.69277	8.59617	9.03781	8.80773	8.82036	8.98187	8.9205	8.11698	8.74572	7.79844	9.97451	10.433	9.6423	7.53763	8.1086	8.95394	9.09255	4.70239	2.44772	6.54371	5.22567
Drug resistance	6.75776	6.86345	6.3729	6.72722	6.86659	6.98211	7.18951	7.0558	6.91805	6.82648	7.17277	6.94707	7.68661	7.19659	7.53709	6.97373	7.17434	6.78322	6.33023	4.53494	5.14191	2.85946	0.834566	1.04586	0.0170181	0
Pathogenicity	5.66319	5.82481	5.77834	5.75238	6.10458	6.27353	6.23696	6.32709	5.90307	5.78318	6.51338	6.11364	6.15197	6.69325	6.20908	5.45776	6.76627	5.49851	6.02345	1.89525	0.464855	0.63968	0.0855711	1.73292	0	0
Metabolic capacity	10.1542	10.8063	10.9768	10.9404	10.6999	11.3185	11.3571	11.0536	10.7818	10.9142	11.082	11.0639	11.4072	11.2862	11.8206	11.9614	13.4912	11.8012	11.3765	10.5056	11.0903	11.0931	7.09128	4.60998	8.36159	7.60267
