# Supplementary material for: Metagenomic profiles of archaea and bacteria within thermal and geochemical gradients of the Guaymas Basin deep subsurface
Source: Nat Commun. 2023 Nov 27;14:7768. doi: 10.1038/s41467-023-43296-x (PMC10681998; doi:10.1038/s41467-023-43296-x)
Supplement: Supplementary file 15 — Source Data [file 41467_2023_43296_MOESM15_ESM.xls]

## Sheet: Table_1
	Sample ID	ToC	Depth (mbsf)	Alkalinity (mM)	SO42- (mM)	PO43- (µM)	H2S (µM)	NH4+ (mM)	CH4 (mM)	CO (nM)	DOC (mg/L)	DIC (mM)	TOC (wt%)	TN (wt%)	TOC/TN
	U1545B_1H2	5.3	1.7	6	26.9	33.9	44.1	0.5	0	360	24.2	2.4	4.87	0.61	9.3
	U1545B_2H3	6.4	6.8	6.9	26.3	36.4	1220.5	0.5	0	367	24.2	2.4	4.03	0.63	7.45
	U1545B_4H2	10.4	24.3	21	21.1	51	6068	5.3	0	189	25.7	7.6	2.43	0.38	7.4
U1545B	U1545B_4H3	10.7	25.8	21	21.1	51	6068	5.3	0	254	25.7	7.6	2.43	0.38	7.4
	U1545B_8H3	19.3	63.8	59.5	0.7	78.3	8947	9.2	1.5	174	73.2	27.9	2.73	0.34	9.4
	U1545B_13H4	30.2	112.5	40.4	0.4	77.1	1891	15.1	1.2	161	52.3	14.1	1.97	0.29	8
	U1545B_19F3	39.8	155	35.3	0.3	46.9	3.2	15.9	1.9	116	48.2	10.7	2.17	0.34	7.5
	U1545B_32F3	52.4	211.1	28.5	0.3	16.2	0	23.9	0.4	160	50.7	4.8	1.74	0.28	7.3
	U1545B_34F3	54.3	219.5	26.7	0.2	12.2	0	25.6	0.6	168	40.9	3	2.42	0.4	7
U1546B	U1546B_1H2	2.8	0.8	5.1	27.7	12.4	428	0.7	0	665	21.8	2.2	4.36	0.52	9.7
	U1546B_3H2	6.2	16.4	7.3	26.7	28.7	1226.6	0.3	0	260	21	2.5	2.15	0.34	7.4
U1547B	U1547B_1H2	14.2	2.2	3	27.9	16.5	68	0.1	0	350	13.9	1.2	3.76	0.45	9.7
	U1547B_1H3	15	3.6	3	27.9	16.5	68	0.1	0	350	13.9	1.2	3.76	0.45	9.7
	U1547B_2H2	17.5	8.7	5.3	26.8	22.8	759	0.3	0	427	14.7	1.2	3.53	0.29	14
	U1547B_2H3	17.8	9.9	5.3	26.8	22.8	759	0.3	0	427	14.7	1.2	3.53	0.29	14
	U1547B_3H3	23.7	19.3	7.8	26.1	33.3	1538	0.6	0	252	14.6	1.5	2.13	0.26	9.4
	U1547B_5H2	31.9	36.9	14.5	23.3	24.7	3725.5	1.5	0	197	14.3	1.8	2.63	0.29	10.5
	U1547B_5H3	34	38.1	14.5	23.3	24.7	3725.5	1.5	0	197	14.3	1.8	2.63	0.29	10.5
	U1547B_7H3	42.3	57.4	13.3	21.1	27	5110	2.6	0	83	23.3	1.5	2.03	0.26	9
	U1547B_8H2	46.6	65.8	13	20.2	25.4	6606	2.9	0	91	23.3	1.5	1.25	0.15	9.5
	U1547B_9H2	51	74.3	13.7	18.8	28	7151	3.7	0	54	15	1.9	2.2	0.26	10
	U1547B_9H3	51.8	76	13.7	18.8	28	7151	3.7	0	54	15	1.9	2.2	0.26	10
U1548B	U1548B_2H3	13.7	8.9	4.8	26.8	24.5	732.5	0.3	0	554	13.1	1.4	2.4	0.22	12.9
	U1548B_4H7	33.5	33.5	9.5	25.4	18.6	1913	0.6	0	303	9.4	1.2	1.9	0.22	10.3
	U1548B_8H5	62.4	69.5	13	20.2	25.4	6606	2.9	0	51	1.5	0.2	1.57	0.2	9
U1549B	U1549B_3H2	6.4	16.5	18.7	17.5	98.1	2567	3.3	0	188	23.6	5.7	3.12	0.59	6.1

## Sheet: Figure_1C
Site	Sample Name	Depth	Cell.abundance (cells/cm^3)
U1545	U1545B_1H1	1.5	481000000
U1545	U1545B_1H3	3.5	393000000
U1545	U1545B_2H1	5.3	150000000
U1545	U1545B_2H3	8.3	132000000
U1545	U1545B_2H4	9.8	102000000
U1545	U1545B_2H6	11.3	132000000
U1545	U1545B_2H6	12.8	97600000
U1545	U1545B_3H1	14.8	119000000
U1545	U1545B_3H3	17.8	28400000
U1545	U1545B_3H4	19.3	17300000
U1545	U1545B_3H6	20.8	27500000
U1545	U1545B_3H6	22.3	11700000
U1545	U1545B_4H1	22.8	26900000
U1545	U1545B_4H3	27.3	24700000
U1545	U1545B_5H1	32.3	9510000
U1545	U1545B_5H3	36.7	12700000
U1545	U1545B_6H3	46.3	4290000
U1545	U1545B_7H3	55.7	3240000
U1545	U1545B_8H3	65.2	1420000
U1545	U1545B_9H3	74.6	891000
U1545	U1545B_10H3	82.9	455000
U1545	U1545B_10H4	85	408000
U1545	U1545B_11H3	92.7	473000
U1545	U1545B_11H4	94.6	658000
U1545	U1545B_12H3	101.7	1240000
U1545	U1545B_12H4	103.2	355000
U1546	U1546B_1H1	0.7	1300000000
U1546	U1546B_1H4	3.2	1410000000
U1546	U1546B_2H1	5.8	660000000
U1546	U1546B_2H3	7.3	376000000
U1546	U1546B_2H3	8.8	352000000
U1546	U1546B_2H6	11.8	190000000
U1546	U1546B_2H6	13.3	144000000
U1546	U1546B_3H1	15.3	40300000
U1546	U1546B_3H2	16	228000000
U1546	U1546B_3H3	18.3	85400000
U1546	U1546B_3H4	19.8	49300000
U1546	U1546B_3H6	21.3	97400000
U1546	U1546B_3H6	22.7	12100000
U1546	U1546B_4H3	26.3	112000000
U1546	U1546B_5H2	35.2	5530000
U1546	U1546B_6H4	46.6	9180000
U1546	U1546B_7H2	54	6100000
U1546	U1546B_8H3	64.3	4090000
U1546	U1546B_9H3	74.7	856000
U1546	U1546B_10H3	83.3	454000
U1546	U1546B_11H2	92.1	2680000
U1546	U1546B_12H4	103.8	211000
U1547	U1547B_1H1	1.5	717000000
U1547	U1547B_1H3	3.3	370000000
U1547	U1547B_1H4	4.5	328000000
U1547	U1547B_1H5	6.1	335000000
U1547	U1547B_2H1	7.7	125000000
U1547	U1547B_2H4	10.5	152000000
U1547	U1547B_2H4	12	134000000
U1547	U1547B_2H6	13.5	85700000
U1547	U1547B_2H6	15	123000000
U1547	U1547B_3H1	17.2	36100000
U1547	U1547B_3H3	19.4	9320000
U1547	U1547B_3H5	23.1	25600000
U1547	U1547B_4H4	31.1	3200000
U1547	U1547B_5H3	38.1	1350000
U1547	U1547B_6H4	50	463000
U1547	U1547B_7H3	57.4	320000
U1547	U1547B_8H3	66.7	43000
U1547	U1547B_8H5	68.8	17800
U1547	U1547B_9H3	76	38500
U1547	U1547B_9H4	77.1	10400
U1547	U1547B_10H3	85.2	9440
U1547	U1547B_10H4	86.7	12200
U1547	U1547B_12F3	94.7	1220
U1547	U1547B_14F3	100.4	404
U1548	U1548B_1H1	1.5	529000000
U1548	U1548B_1H3	3.4	383000000
U1548	U1548B_1H4	4.4	356000000
U1548	U1548B_2H1	7.4	59400000
U1548	U1548B_2H4	10.3	99600000
U1548	U1548B_2H5	13.3	72200000
U1548	U1548B_2H7	14.8	23600000
U1548	U1548B_3H1	16.8	33900000
U1548	U1548B_3H3	19.4	76800000
U1548	U1548B_3H5	20.7	84500000
U1548	U1548B_3H6	22.2	23500000
U1548	U1548B_3H6	23.6	66100000
U1548	U1548B_4H6	33.3	17800000
U1548	U1548B_5H6	41.9	7520000
U1548	U1548B_6H2	46.2	1170000
U1548	U1548B_7H3	57.5	166000
U1548	U1548B_7H7	61.6	18800
U1548	U1548B_8H6	71	1010
U1548	U1548B_9H3	76.5	1620
U1549	U1549B_1H1	1.4	725000000
U1549	U1549B_1H3	3	360000000
U1549	U1549B_2H1	6.8	492000000
U1549	U1549B_2H3	8.4	674000000
U1549	U1549B_2H7	13.9	43500000
U1549	U1549B_3H1	16.3	173000000
U1549	U1549B_3H3	17.9	12500000
U1549	U1549B_3H7	23.4	270000000
U1549	U1549B_4H3	28.2	108000000
U1549	U1549B_5H3	37.5	1990000
U1549	U1549B_6H4	47.1	24800000
U1549	U1549B_7H4	56.3	2900000
U1549	U1549B_8H5	66.8	9370000
U1549	U1549B_9H4	75.7	2070000
U1549	U1549B_10H4	84.7	8630000
U1549	U1549B_11H5	95.3	1850000
U1549	U1549B_12H3	103.7	3690000

## Sheet: Figure_1D
Exp, site, hole	Core	Depth (mbsf)	Temperature (degC)
385-U1545A-	4H	33	11.23
385-U1545A-	7H	61.5	17.92
385-U1545A-	10H	90	25.1
385-U1545A-	13H	118.5	31.35
385-U1545A-	18F	143.2	38.31
385-U1545A-	24F	172.9	44.08
385-U1545A-	30F	193.5	49.59
385-U1545A-	36F	231.2	58.65
385-U1545A-	47F	277.3	65.27
385-U1545A-	62X	391.5	61.25
385-U1545A-	67X	441.2	39.62
385-U1545A-	71X	480.1	78.61
385-U1545A-	74X	498.6	89.28
385-U1545B-	4H	33.3	10.88
385-U1545B-	7H	60.8	17.32
385-U1545B-	10H	89.3	24.56
385-U1545B-	13H	117.8	31.04
385-U1545B-	16F	138.1	36.17
385-U1545B-	20F	161.4	46.89
385-U1545B-	27F	189.4	47.63
385-U1545B-	28F	189.4	47.92
385-U1545B-	33F	217.6	54.37
385-U1545B-	34F	218.6	54.95
385-U1545B-	40F	246.8	62.47
385-U1545B-	46F	275	67.54
385-U1545B-	49F	287.9	67.47
385-U1545B-	50F	288.9	71.17
385-U1545B-	61X	329.5	77.58
385-U1545B-	64X	358.6	85.22
385-U1546A-	4H	32.3	10.05
385-U1546A-	7H	60.8	16.3
385-U1546A-	10H	89.3	22.4
385-U1546A-	13H	117.8	28.14
385-U1546A-	16H	146.3	35.19
385-U1546A-	19H	174.8	41.66
385-U1546A-	22F	198.5	45.98
385-U1546A-	28F	218.4	51.12
385-U1546A-	36F	239.9	54.44
385-U1546A-	43F	259.4	61.08
385-U1546A-	52F	288.7	66.93
385-U1546A-	59X	323	67.18
385-U1547A-	4H	24.3	25.65
385-U1547A-	4H	34.7	27.97
385-U1547A-	6H	52.8	37.36
385-U1547A-	8H	71.8	49.68
385-U1547A-	10H	90.8	56.25
385-U1547A-	17F	101.9	66.83
385-U1547A-	24F	124.2	74.21
385-U1547B-	6H	53.7	40.97
385-U1547B-	8H	72.7	53.95
385-U1547B-	10H	91.7	60.18
385-U1547B-	12F	96.4	66.61
385-U1547B-	21F	115.6	77.45
385-U1547B-	27F	140.5	79.72
385-U1548A-	4H	30.4	26.96
385-U1548A-	6H	49.4	40.28
385-U1548A-	8H	68.4	55.39
385-U1548A-	10H	87.4	62.86
385-U1548B-	4H	34.4	33.88
385-U1548B-	6H	53.4	49.14
385-U1548B-	8H	63.9	59.59
385-U1548B-	9H	73.4	64.34
385-U1549A-	4H	35	10.06
385-U1549A-	6H	63.5	15.59
385-U1549A-	8H	92	20.89
385-U1549A-	10H	120.5	26.73

## Sheet: Figure_2
sample	U1546B_0.8	U1545B_1.7	U1546B_16.4	U1545B_6.8	U1549B_16.5	U1545B_24.3	U1545B_25.8	U1548B_8.9	U1547B_2.2	U1547B_3.6	U1547B_8.7	U1547B_9.9	U1545B_63.8	U1547B_19.3	U1545B_112.5	U1547B_36.9	U1548B_33.5	U1547B_38.1	U1545B_155	U1547B_57.4	U1547B_65.8	U1547B_75.5	U1547B_76	U1545B_211.1	U1545B_219.5	U1548B_69.5
GMP_085; Anaerolineales	0.0713786	0.11669	0.0187193	0.0940936	0.0332849	0.00575754	0.00433376	0.0808572	0.0758505	0.108632	0.0711242	0.0860253	0.000526996	0.00897247	0.000202332	0.000315861	3.48228e-05	0.000249434	0.000332877	0.00675253	5.47673e-05	0.00246825	0.000136993	0.000252269	0.00139275	0
GMP_048; B4-G1	0.00991848	0.0507657	0.0296248	0.0832133	0.0526144	0.000385448	0.000495716	0.125198	0.0947803	0.0633344	0.0796679	0.0531068	0.000272674	0.00220736	0.000103819	0.000237628	4.49422e-05	7.32214e-05	0.000202057	0.000825279	4.26239e-05	0.00245515	0.000154068	0.000259512	0.00087343	9.45669e-06
GMP_038; DSTF01	0.000800008	0.0145683	0.054397	0.0797817	0.0225641	0.00252496	0.0018158	0.0469008	0.00377907	0.0143309	0.0594264	0.0545183	0.00146984	0.357948	0.000925733	0.000951877	0.00144689	0.000869291	0.000206445	0.00110372	9.37384e-05	0.000984778	5.40774e-05	0.00150715	0.00062857	5.37909e-06
GMP_019; Dehalococcoidales	0.0039257	0.0214311	0.0759107	0.0355956	0.162906	0.0868771	0.0791688	0.124762	0.0179027	0.025906	0.0554893	0.0739045	0.132457	1.32918	0.107853	0.074994	0.146623	0.0610869	0.00762177	0.0119167	0.00479646	0.00202213	0.000179976	0.00028826	0.000357848	8.18918e-06
GMP_033; E44-bin15	0.00231522	0.0291335	0.00755681	0.134143	0.237345	0.00808952	0.00669532	0.220187	0.0826132	0.115888	0.218538	0.179524	0.00302127	0.0288774	0.009637	0.00624197	0.0520486	0.00443403	0.00118047	0.00344136	4.19383e-05	0.0015278	0.000274519	0.00261486	1.13688e-05	2.14985e-06
GMP_059; E44-bin15	0.0751739	0.0541428	0.102115	0.0348018	0.00429264	0.205799	0.309241	0.0248296	0.0342022	0.0152204	0.0144975	0.0173309	0.00452917	0.0467232	0.00203414	0.0390258	0.0153526	0.0281852	0.000428083	0.000618396	0.000843085	0.000185202	6.26154e-06	0.000244771	1.81413e-05	0
GMP_080; E44-bin15	0.0017689	0.00724169	0.00918678	0.0244643	0.0848152	0.00818583	0.0077177	0.0637555	0.00734615	0.0251946	0.100021	0.0411954	0.0018593	0.0107219	0.0718553	0.00543757	0.00782445	0.004208	0.00707408	0.000694183	0.00041472	0.000439856	0.000206717	2.45946e-05	0.000388134	1.70943e-05
GMP_087; E44-bin15	0.0313948	0.102635	0.0361994	0.0655803	0.0518539	0.00782717	0.00812142	0.0305426	0.128802	0.118608	0.0308613	0.0334569	0.00159447	0.0203065	0.0117534	0.00492629	0.00862511	0.00616212	0.00164708	0.000444326	0.000442722	0.00080414	0.000261173	0.000368133	0.000992763	0.000294925
GMP_018; GIF9	0.0030106	0.0158655	0.378169	0.0467989	0.0746791	0.625501	0.37332	0.211139	0.00754761	0.0316268	0.096922	0.304334	0.829133	0.599309	0.169444	0.505409	0.467409	0.256433	0.0154328	0.00228953	0.000605317	0.00014773	0.000320518	0.000280296	7.51368e-06	0.000117483
GMP_036; GIF9	0.0352858	0.0886929	0.349639	0.090209	0.0543416	0.592529	0.660357	0.160467	0.05253	0.055444	0.0848325	0.166542	0.65153	0.160455	0.136175	0.201806	0.0291067	0.17008	0.0249224	0.00314225	0.000196696	0.00027825	4.11141e-05	0.000731529	5.00265e-06	0.000137638
GMP_043; GIF9	0.0270973	0.206322	0.00905647	0.24524	0.0737281	0.0036958	0.00397683	0.0533899	0.253247	0.150023	0.0975051	0.0560688	0.0062383	0.0075264	0.00198699	0.00506232	0.00279571	0.0031035	0.000804	0.000348654	0.000129884	0.00304196	3.23299e-05	0.00341994	0.0007734	1.91728e-05
GMP_057; GIF9	0.00106077	0.00362246	0.0215297	0.00616841	0.0112704	0.0460552	0.0405401	0.0151647	0.00295812	0.00442255	0.010875	0.0128649	0.0917984	0.0497109	0.462072	0.689833	0.296845	0.615489	0.0470716	0.0214982	0.00593407	0.00100177	5.73018e-05	0.000243949	4.15453e-05	7.0162e-06
GMP_083; GIF9	0.000905802	0.00372407	0.0270231	0.00694426	0.0152882	0.0305897	0.0275186	0.0203265	0.00338184	0.00545035	0.0142353	0.015814	0.121338	0.111582	0.0237627	0.157024	0.463305	0.109258	0.00496104	0.0165762	0.00583363	0.00183008	4.64345e-05	0.000147788	2.99475e-05	6.13684e-06
GMP_086; GIF9	0.0602822	0.118342	0.219101	0.143855	0.188462	0.160357	0.104798	0.221007	0.121431	0.176469	0.190533	0.371261	0.131863	0.252886	0.0926608	0.0674825	0.00969989	0.0497404	0.00395132	0.0085779	0.000250059	0.00182273	0.000543013	0.00195279	0.00094462	0
GMP_068; Promineofilales	0.00520139	0.0413027	0.00139323	0.0386106	0.00218439	0.000294455	0.00028261	0.0271843	0.0621468	0.0500617	0.0188448	0.0457492	2.20981e-05	0.000677014	6.50474e-05	9.52108e-06	6.40229e-05	4.61071e-05	0.000343657	0.000231493	2.93787e-06	0.00109134	0.000134186	0.000237485	5.06418e-05	0.000150455
GMP_079; RBG-13-53-26	0.0015393	0.014367	0.00683167	0.0440575	0.0338682	0.00547524	0.00479829	0.139869	0.0129199	0.0524436	0.137554	0.11633	0.00650008	0.0119225	0.00487736	0.00406059	0.00602446	0.00394704	0.00100584	0.00621939	0.000880676	0.00187071	8.47278e-06	0.000512153	5.16005e-05	0
GMP_064; SM23-28-2	0.00669932	0.0229458	0.099086	0.0448313	0.0560577	0.0547645	0.0171348	0.448542	0.00984541	0.032512	0.0538818	0.0798447	0.000206895	0.312792	0.000159311	0.0108407	0.0232574	0.000145433	0.000544136	0.000590997	9.98056e-06	0.00222375	5.36127e-05	0.000915332	0.000861661	0.000379005
GMP_015; UBA1429	0.00246674	0.0617531	0.117857	0.0902269	0.139402	0.151097	0.141663	0.10226	0.0681113	0.0687098	0.103982	0.0827661	0.269074	0.13403	0.000379308	0.000138374	0.00637346	0.000106181	0.000765548	0.00105948	2.93353e-05	0.00239392	5.89008e-05	0.000408365	3.84479e-05	0.00035411
GMP_054; UBA7937	0.0273542	0.0769465	0.0117938	0.096634	0.0130121	0.00121577	0.00104378	0.0214473	0.0593942	0.0907282	0.028702	0.0270314	0.000110067	0.00403657	5.08842e-05	0.000344905	7.99685e-06	5.51258e-05	0.000179734	0.00437429	4.39145e-05	0.00252209	0.000168921	0.00108871	0.000153381	3.10378e-06
GMP_069; UBA7937	0.00172346	0.0134818	0.0456558	0.0517576	0.0467703	0.00050618	0.000972112	0.0794417	0.0101436	0.0248997	0.072681	0.0919261	0.000616946	0.0334561	0.00155051	0.000121331	0.0001037	0.0137175	0.00777711	0.0104215	7.17023e-05	0.000321742	0.0126496	0.0294786	0.00364017	0.00111946
GMP_088; UBA7937	0.000746289	0.0612835	0.00352614	0.367773	0.418739	0.00113913	0.00122523	0.303248	0.161432	0.241187	0.210591	0.151476	0.000298631	0.0548098	0.000797877	0.00034444	7.25279e-05	0.000230377	0.000208099	0.00976554	0.000212069	0.00664209	3.71091e-05	0.00736295	0.00127294	0.000468715
GMP_006; VGOG01	0.00130813	0.00435519	0.0139917	0.00697393	0.0115062	0.00865144	0.00265644	0.012085	0.00368421	0.00622973	0.0110801	0.0105006	0.0330688	1.24642	0.000377794	0.00207283	0.000727076	0.00104049	0.00011818	0.00563413	0.000238032	0.000190859	0.00043806	6.79816e-05	0.000320991	4.53326e-05
GMP_037; VGOG01	0.00803072	0.218706	0.673297	0.37845	0.574686	0.328254	0.0812028	0.676229	0.184372	0.334871	0.699563	0.563044	0.000491611	0.350828	0.00087817	0.000400142	5.64034e-05	0.000432725	0.000723452	0.00645434	8.60249e-05	0.010135	0.000224306	0.0047161	6.1264e-05	0.00441081
GMP_035; Acidoferrales	0.000109809	0.00020482	0.00109238	0.000321505	0.0011908	0.00059055	0.000463015	0.000847464	0.000166105	0.000287792	0.000718581	0.00101636	0.00704453	0.00330432	0.0411584	0.0109257	0.894871	0.0098053	0.0145352	0.00314115	0.00502025	0.00198417	0.000301305	2.13018e-05	0.00143851	4.29367e-05
GMP_022; Aminicenantales	0.00686087	0.0787251	0.243441	0.0907831	0.143437	0.402467	0.495891	0.198085	0.0677965	0.0838459	0.198088	0.158869	0.0172703	0.228536	0.0183938	0.0896236	0.00681171	0.0410621	0.00522849	0.00124812	0.00369023	0.00311138	0.000544936	0.00404929	0.00106051	0.00366072
GMP_042; Aminicenantales	0.0967437	0.147033	0.00569144	0.0582881	0.0351897	0.00605427	0.00386555	0.0292105	0.126329	0.0847549	0.0774756	0.0530161	0.000330144	0.00593355	0.000191482	0.000751818	0.000121508	0.00016935	0.000215433	0.00595725	5.92804e-05	0.00195433	2.26401e-05	0.00052396	0.000207013	3.71086e-06
GMP_050; Aminicenantales	0.00428327	0.0109002	0.00651386	0.011675	0.294741	0.00675846	0.00399407	0.292294	0.00986002	0.0108189	0.101884	0.0951092	0.000283861	0.0144131	7.282e-05	0.000173804	0.000397848	0.000200699	4.81495e-05	5.33669e-05	1.57645e-06	4.54685e-05	2.34609e-05	7.61872e-05	5.96089e-05	7.9371e-05
GMP_056; Aminicenantales	0.0193613	0.0449781	0.0199604	0.0435667	0.181796	0.0274404	0.0152406	0.447562	0.0395865	0.0436901	0.386035	0.295346	0.000411769	0.557734	0.000134009	0.000915731	0.000871455	0.000524751	0.000293335	8.62565e-05	1.24753e-05	0.000673122	2.16842e-05	0.000391399	7.66582e-05	0.000166785
GMP_071; Aminicenantales	0.0121689	0.124376	0.109428	0.165586	0.0562935	0.00733751	0.00563963	0.162466	0.126432	0.135364	0.25758	0.122717	0.000967897	0.0187099	0.000144408	0.000188224	0.000176392	0.000288191	0.000200731	2.33078e-05	2.61878e-06	0.00138287	8.14741e-05	0.00472607	2.74481e-05	0.000162404
GMP_082; Aminicenantales	0.00468742	0.0210386	0.00575748	0.0263562	0.0846992	0.000201227	0.000173582	0.0174244	0.042859	0.0221462	0.0179206	0.0282483	1.85939e-05	0.00107578	5.43751e-05	5.87152e-06	3.12179e-05	3.25219e-05	0.000198629	1.22138e-05	3.53003e-05	9.36035e-05	0.000180586	0.000588255	1.0284e-05	8.66989e-06
GMP_089; Aminicenantales	0.00138881	0.00387502	0.00179085	0.00969588	0.181667	0.0015435	0.00160087	0.108387	0.00380604	0.0105043	0.0790275	0.0817898	0.000532017	0.00624125	0.000254176	9.64429e-05	0.000671321	0.000173653	8.71397e-05	0.000419186	2.23585e-06	8.39135e-06	4.45582e-05	2.48978e-05	7.72765e-06	3.24734e-06
GMP_061; Desulfatiglandales	0.156828	0.65276	0.152213	0.544849	0.196724	0.0531158	0.0651015	0.237496	0.604147	0.409945	0.235862	0.244823	0.00185252	0.0511688	0.000986788	0.00377767	0.00100128	0.00291201	0.00140005	0.0042513	2.47332e-05	0.00691227	0.000246797	0.0123246	0.000923647	0.00105007
GMP_084; Desulfatiglandales	0.0561238	0.13155	0.0372949	0.102405	0.0713655	0.0187789	0.0186308	0.103542	0.141505	0.108168	0.0980958	0.109239	0.00160683	0.00859029	0.0014401	0.00122041	0.000521078	0.000823945	0.000762177	0.0042145	8.75896e-05	0.00227393	0.000287208	0.000913379	8.92064e-06	0
GMP_055; Desulfobacterales	0.122999	0.071122	0.0140652	0.0525061	0.00138441	0.00850537	0.0088256	0.0142779	0.0778471	0.027171	0.0125527	0.012782	0.000661499	0.00838926	0.00062819	0.0154616	0.00133796	0.00270873	3.87798e-05	0.000248145	6.7487e-06	0.00764597	6.42972e-05	0.000369489	5.97421e-05	1.93066e-06
GMP_067; Desulfobacterales	0.168384	0.0767387	0.00347617	0.0258914	0.00250982	0.00186907	0.00208066	0.00506192	0.103743	0.0438814	0.00571927	0.00613496	0.000185608	0.00196199	7.34187e-05	7.94437e-05	9.01279e-05	0.000256957	6.62319e-05	0.00713901	3.36296e-06	0.00441891	3.33736e-05	0.00190347	0.00142685	8.33916e-07
GMP_060; WTBG01	0.0159764	0.0533551	0.00176915	0.0234789	0.0138867	0.00139068	0.00142466	0.028043	0.0502815	0.0428072	0.0312753	0.0197267	0.000296526	0.00341034	0.000201737	0.000509553	0.000334457	0.000740246	2.8798e-05	0.000173894	1.65936e-05	0.000605055	1.26371e-05	7.45019e-05	2.56203e-05	2.62483e-06
GMP_032; WVXP01	0.00265225	0.00951491	0.00471464	0.0144265	0.0254322	0.00269425	0.00230174	0.10624	0.00896137	0.0176099	0.0914761	0.0814792	0.00153476	0.00808996	0.000622518	0.000748035	0.00129989	0.000751384	7.0599e-05	4.82455e-05	1.30944e-05	0.000155438	5.37317e-06	0.000179721	1.07756e-05	3.01511e-06
GMP_047; WVXP01	0.00160045	0.00502704	0.000531107	0.0107658	0.111931	0.000252719	0.000387929	0.105154	0.00817866	0.00845613	0.0545761	0.079521	0.000229752	0.00165087	0.000139253	6.98976e-05	6.86361e-05	0.000136709	7.15498e-05	0.000115837	3.0634e-05	0.000324098	6.39532e-05	6.62485e-05	0.000136876	3.20489e-06
GMP_004; E44-bin80	0.00187469	0.0115474	0.143137	0.0319438	0.0289428	0.569177	0.860277	0.0834423	0.0144932	0.0546974	0.102053	0.0839342	0.00488671	0.0590862	0.00240936	0.00146105	0.00453088	0.0015665	0.00123115	0.00163863	8.36539e-05	0.000917464	0.000721775	0.000226926	0.00214994	0.000263209
GMP_031; JACQXS01	0.000381568	0.00268744	0.0336119	0.00860125	0.00368276	0.171566	0.496616	0.00998533	0.00244335	0.00550224	0.0102997	0.00781892	0.00875804	0.00692936	0.000674734	0.000443357	0.000487559	0.000649566	0.000560355	2.07997e-05	1.85421e-05	1.0953e-05	1.47898e-05	0.000113487	2.28508e-05	1.7516e-06
GMP_009; SM23-42	0.0397492	0.0403897	0.00523624	0.0332228	0.00924312	0.00447327	0.00133611	0.0222666	0.0755438	0.0671956	0.0357882	0.0248772	0.000239834	0.00239944	0.000120324	0.000318423	7.38782e-05	0.000102312	0.000223138	8.35573e-06	1.24591e-05	0.000612735	0.000192154	0.00134071	0.000935605	3.44102e-06
GMP_023; UBA3072	0.00138439	0.0154358	0.0916502	0.0301138	0.0896391	0.107675	0.108983	0.192317	0.0117133	0.059194	0.109555	0.102095	0.0162301	0.164049	0.0010105	0.00112442	0.000481267	0.0117225	0.000359459	4.4187e-05	1.20235e-05	4.1804e-06	0.00010714	0.000415519	1.41919e-05	1.41115e-06
GMP_052; UBA3072	0.0247966	0.0363424	0.0480885	0.034015	0.0442476	0.0375907	0.0325175	0.0459389	0.0418435	0.0649029	0.0430804	0.0523827	0.00253203	0.0141276	0.000166183	2.54807e-05	0.00012569	0.000496147	0.000199933	0.00155495	0.000289086	0.000427536	0.000223878	1.27229e-05	0.00296924	7.23611e-06
GMP_021; UBA3073	0.00013378	0.000328143	0.000286666	0.000272445	0.00112713	0.000238487	0.000354534	0.0023169	0.00035271	0.000299457	0.00136925	0.00135437	0.0157455	0.0167361	1.04288	0.00125568	0.376583	0.00234366	0.274037	1.44941e-06	3.53696e-05	1.20013e-05	1.05394e-05	5.15388e-06	1.06822e-05	3.45936e-06
GMP_007; Aerophobales	0.000384118	0.00123585	0.0043225	0.00176874	0.00222664	0.00499648	0.00568935	0.00344428	0.000904091	0.00125252	0.00225857	0.00256162	0.256794	0.00628565	0.767635	0.133165	0.00947014	0.0739867	0.365695	0.00719777	0.0206084	0.00451505	0.000528785	0.00100453	0.000517692	0.00012427
GMP_011; Aerophobales	0.000228478	0.000953047	0.00966912	0.00185713	0.00439763	0.0102128	0.0134252	0.00687859	0.0006874	0.0012682	0.00429058	0.004498	0.0315436	0.0177946	1.15931	0.0747751	0.0508655	0.08121	0.791962	0.0156404	0.0150739	0.0039011	0.000286586	0.000843511	0.00140305	4.0648e-06
GMP_014; Aerophobales	0.0101301	0.162848	0.0123587	0.192246	0.319745	0.00604686	0.00896135	0.124657	0.202147	0.246819	0.145826	0.113193	0.0101632	0.0255867	0.0149949	0.00842826	0.00341307	0.00502679	0.005659	0.00220923	0.000230263	0.00126172	0.00099332	0.00262466	5.03711e-06	0.0015615
GMP_024; Aerophobales	0.0262876	0.0481784	0.0313094	0.0206122	0.00783694	0.0469891	0.0329894	0.0107059	0.0403106	0.0281543	0.0183802	0.0111623	0.0174823	0.0253776	0.00210965	0.00945651	0.00155863	0.00718149	0.00256753	0.000236278	0.00249298	0.000115624	0.000136503	0.00179058	5.52443e-05	0.000325986
GMP_073; Aerophobales	0.00165143	0.00395478	0.0097769	0.00548172	0.00807433	0.0076839	0.00733308	0.198598	0.00300025	0.00499262	0.00938825	0.0156666	0.00984948	0.0111678	0.00619456	0.0054219	0.00294937	0.0044085	0.0018698	0.000399124	0.000197468	4.70521e-05	8.07197e-06	0.000201275	8.52498e-06	3.10475e-06
GMP_062; DG-27	0.00044041	0.0153019	0.0404689	0.0438106	0.0111806	0.100581	0.000567382	0.0551666	0.0214083	0.0377125	0.0729949	0.0490547	4.87141e-05	0.00456568	1.57906e-05	1.48028e-05	9.03761e-06	7.08692e-05	5.93657e-05	0.000106428	2.33589e-05	0.00301227	0.000256646	0.000205293	2.03105e-05	1.56476e-06
GMP_063; MSB-5A5	0.000369483	0.00721995	0.0621401	0.0229857	0.0497789	0.0559626	0.0039539	0.0695074	0.00700389	0.0115172	0.143859	0.053192	7.7171e-05	0.0827994	2.97643e-05	1.14023e-05	2.05656e-05	5.55293e-05	0.000132835	6.49912e-05	1.6734e-05	1.49336e-05	4.745e-05	0.000247815	1.28992e-05	9.74235e-07
GMP_078; MSB-5A5	0.000239069	0.0019258	0.0208772	0.0218162	0.0336187	0.000304516	0.000514201	0.0991353	0.00169479	0.0234976	0.0759119	0.0929323	0.000528633	0.0754296	1.42091e-05	2.16862e-05	2.96452e-05	8.21867e-05	6.38395e-05	0.00467603	4.54017e-06	0.000852657	4.31984e-05	5.56234e-05	3.64718e-05	6.59414e-06
GMP_017; UBA10806	0.000126109	0.000100738	0.0542278	0.0014244	0.00322482	7.29564e-05	0.000124531	0.0450907	0.000102329	0.000151517	0.0672107	0.0725789	5.12056e-05	0.0533216	7.09885e-05	0.000294983	2.72866e-05	5.85728e-05	2.3077e-05	1.14968e-06	1.1397e-05	0.000262526	2.97822e-06	4.94933e-06	1.18897e-05	4.04052e-06
GMP_045; DG-23	0.000178193	0.000782494	0.000497616	0.000862842	0.000522943	0.000308337	0.000245241	0.000985842	0.000662151	0.000750781	0.000741407	0.000701953	0.51712	0.0317596	0.0253383	0.0019783	0.00187565	0.00376834	0.00143313	1.01051e-05	4.48853e-05	7.12055e-06	5.03173e-06	5.33585e-06	3.63634e-05	0
GMP_005; Pirellulales	0.115236	0.111856	0.160377	0.181082	0.0540007	0.0517714	0.0301422	0.0346644	0.0750187	0.152416	0.146722	0.0644239	0.000550166	0.00164529	0.000665536	0.000428072	0.000192309	0.000328601	0.000338015	0.0141545	0.000114442	0.0174555	0.000212264	0.00144425	0.00178652	0.000388837
GMP_028; Rhizobiales	0.0416596	0.0484821	0.0112931	0.0762238	0.0377662	0.00822739	0.00682472	0.0209018	0.0328077	0.0619881	0.0411687	0.0244176	0.000196601	0.000462848	0.000340216	4.98344e-05	2.77809e-05	6.86709e-05	0.000439757	0.00181632	2.11399e-05	0.0012602	5.69901e-05	0.000773065	6.61114e-05	0.000129636
GMP_065; Rhizobiales	0.0231125	0.0344371	0.00349128	0.0571498	0.0161697	0.000461172	0.000243973	0.00323406	0.0222575	0.0487065	0.0213506	0.011728	0.000172316	0.00031688	0.00103094	0.000229455	0.000242707	0.000207663	0.0034744	0.00353978	0.00175661	0.00644161	0.000285223	0.000376659	0.0028951	0.00163
GMP_030; UBA2242	0.0281735	0.0429667	0.0584998	0.0402452	0.0221908	0.103783	0.0351725	0.0434513	0.0214133	0.0273301	0.0453968	0.0367232	0.0178669	0.00705568	0.000482416	0.000596771	0.000625446	0.000920706	0.000242168	0.000458649	9.10744e-05	8.35362e-05	0.000335164	0.00135976	0.000430348	6.41657e-05
GMP_081; UBA2242	0.00275167	0.00624199	0.0383545	0.00414157	0.039805	0.0562972	0.0486971	0.0235506	0.00565263	0.00674275	0.015346	0.00854822	0.159825	0.058115	0.000699358	0.000479491	0.000261387	0.00138556	0.000601382	0.000286834	2.70881e-05	1.25791e-05	4.31771e-06	9.71591e-05	1.42826e-05	9.58056e-06
GMP_070; 4484-113	0.000349927	0.00163778	0.00121072	0.00130843	0.0049305	0.144572	0.000937872	0.0129207	0.0004101	0.00103865	0.0013401	0.00835097	0.000595323	0.00279928	4.84962e-05	0.000182019	0.000217437	0.000241993	0.000110183	2.89671e-05	3.32882e-05	0.000212449	8.12677e-06	7.38731e-06	9.38438e-05	1.37703e-05
GMP_049; JGIOTU-2	0.00203144	0.00366198	0.00697126	0.00447667	0.00177327	0.201722	0.0857579	0.00650245	0.00325442	0.00425297	0.00513391	0.00397673	0.133598	0.00348719	0.00140888	0.000438885	0.000503027	0.00052567	0.000176351	4.72991e-05	4.00282e-05	7.78461e-06	7.31836e-05	6.47534e-05	1.44242e-05	5.41658e-06
GMP_058; UBA7950	0.00121854	0.00408073	0.291849	0.0722488	0.137255	1.17782	1.02981	0.120165	0.00207227	0.00800059	0.157189	0.0997525	0.884027	0.436363	0.0283513	0.259491	0.000179317	0.190509	0.0033307	1.84303e-06	5.10055e-06	0.000562009	3.5717e-06	0.00139598	2.46457e-05	5.06532e-06
GMP_013; Unclassified order	0.000576108	0.00310024	0.0808309	0.00551735	0.00355339	0.159566	0.001338	0.0163901	0.00326481	0.00262124	0.0108722	0.0132189	0.000228103	0.00482701	0.000673582	0.000213599	0.000383808	0.000297409	0.000110645	0.00011447	2.39216e-06	4.79489e-06	0.000115561	1.04156e-05	0.000124831	4.05343e-06
GMP_044; 40CM-2-53-6	0.0424101	0.0358445	0.0208577	0.0665449	0.0216177	0.000926527	0.00169238	0.0332464	0.0352064	0.0754561	0.0354296	0.0359292	0.000125585	0.0124658	0.00026066	5.58925e-05	0.000102028	0.00013605	8.76371e-05	0.00144001	1.84238e-05	0.00278544	6.18538e-06	0.000980241	1.19542e-05	2.65871e-05
GMP_002; B26-1	0.00129162	0.0016776	0.00521278	0.00244286	0.0128807	0.001284	0.00106243	0.0100275	0.00273261	0.00404062	0.00625498	0.00975331	0.0282924	0.0297859	0.0177709	0.0910251	0.912608	0.0736098	0.0053678	0.127091	0.0301696	0.00662533	0.000401763	1.22005e-05	0.00360258	0.000579654
GMP_026; B26-1	3.18164e-05	0.000311112	0.00143618	0.000660351	0.0100591	0.000156862	0.000128254	0.00243675	0.00072503	0.00112601	0.00198098	0.00449716	0.00260977	0.00496616	0.0020206	0.0171069	0.0877789	0.0135314	0.00325054	1.09616	1.20281	0.375556	0.0174168	6.15451e-05	0.00277209	0.000180853
GMP_039; B26-1	5.85829e-05	0.00128587	0.42275	0.0043457	0.0156246	0.00348113	0.00115387	0.0183405	0.0026438	0.00652893	0.015846	0.0951737	0.0339754	0.0379915	0.0275653	0.0565917	0.165558	0.0422513	0.00619351	0.0626904	0.0495581	0.014193	0.0010328	0.000243853	0.00293202	0.000697535
GMP_012; RBG-16-48-13	2.90276e-05	6.957e-05	0.000455862	0.000191849	0.00106993	0.000182456	0.000151583	0.000709375	0.000120937	0.000241285	0.000531042	0.00114653	0.00131708	0.00109812	0.0010909	0.00133419	0.601182	0.00193526	0.000464957	0.00519805	0.00339938	0.000834518	9.58042e-05	1.22023e-05	4.39773e-05	0.000142266
GMP_003; TCS64	1.34814e-05	5.78236e-05	3.80188e-05	7.82313e-05	0.000158425	3.90318e-05	3.75174e-05	7.02102e-05	4.14346e-05	8.54128e-05	6.94729e-05	0.000194419	0.000100879	9.88558e-05	0.000103535	0.000362637	1.22789	0.000395092	0.000301208	0.00164261	0.000845748	3.01552e-05	2.39623e-05	5.3413e-05	9.52173e-05	8.91573e-06
GMP_010; TCS64	0.00102829	0.0644585	0.00383986	0.0305237	0.00793756	0.000334286	0.000392523	0.0471355	0.0460771	0.12703	0.0887882	0.0509421	0.0467075	0.000888851	7.05088e-05	0.000306676	0.000438036	0.000316694	0.00037697	0.000172652	2.50285e-05	0.000459164	0.000160351	0.000700674	3.04265e-05	6.88481e-07
GMP_040; TCS64	0.000177968	0.00130593	0.000632705	0.00180346	0.0137482	0.000117919	0.00011021	0.0207013	0.00169264	0.00271298	0.00343318	0.0503711	0.00168983	0.00037621	1.30782e-05	0.00175399	0.363243	0.00248187	3.09996e-05	0.000331348	0.000237593	3.66089e-05	7.63873e-06	4.72495e-05	4.47867e-05	5.37521e-06
GMP_074; TCS64	0.00905247	0.158676	0.258012	0.22486	0.637154	0.000618397	0.000870445	0.258833	0.204789	0.321124	0.438947	0.324094	0.000641844	0.0304669	0.000628596	0.000110614	5.47701e-05	0.000399272	0.000695786	0.000278353	7.57722e-06	0.00101798	4.8396e-05	0.00250614	5.09217e-05	1.80798e-05
GMP_025; Unclassified order	0.0960211	0.0489786	0.00431539	0.032337	0.011771	0.000888642	0.00214269	0.029092	0.0681855	0.0625107	0.0440221	0.027922	0.000339748	0.000617392	0.000116516	0.00199518	0.000564126	0.00110498	0.000303989	0.000227969	3.07228e-05	0.00352225	0.00016221	0.000364116	0.000176964	1.26588e-06
GMP_053; Unclassified order	0.000125844	0.000639488	0.00180339	0.00103048	0.00387365	0.000140477	0.000202803	0.0060945	0.000649961	0.00124821	0.00604338	0.0065246	0.0114024	0.00900084	0.00457026	0.013995	1.68518	0.0108225	0.000428088	0.382132	0.488448	0.0155018	0.00016212	8.36903e-06	5.44932e-05	0.000914885
GMP_041; DHVEG-1	0.0353926	0.160217	0.420974	0.124278	0.189675	0.046131	0.0648799	0.161489	0.0882959	0.182748	0.215663	0.193001	0.0361665	0.080364	0.000234954	0.00012941	0.00181124	0.000347445	0.000412321	0.000464462	9.9525e-06	0.00429053	5.7694e-05	0.00245974	0.00172453	3.82997e-06
GMP_046; DHVEG-1	0.0408202	0.0251565	0.166709	0.0151682	0.0158278	0.111308	0.0954115	0.0180128	0.0128207	0.0290683	0.0265417	0.011178	0.00593546	0.0103386	0.00184301	0.00181556	0.00314698	0.0013144	0.000209835	0.00269889	6.33686e-05	0.0011045	2.04563e-05	3.299e-05	2.17801e-05	7.60481e-06
GMP_051; DHVEG-1	0.139398	0.0312308	0.0284789	0.0140424	0.00354891	0.00769892	0.0169993	0.0176807	0.0298681	0.0369817	0.0180858	0.00775968	9.4086e-05	0.000759816	4.10655e-06	0.000109918	9.00314e-05	2.92801e-05	8.13839e-05	0.00607328	1.55079e-05	0.00650724	6.91355e-05	5.37776e-05	5.4056e-05	2.97481e-05
GMP_066; DHVEG-1	0.0852535	0.0383304	0.0262615	0.0175324	0.00556864	0.0133271	0.00999358	0.014357	0.0444316	0.0291979	0.00955272	0.010414	0.00026788	0.000972769	7.67623e-05	1.63408e-05	5.33598e-05	2.54794e-05	6.87898e-05	0.000882109	1.14157e-05	0.00227003	0.000118541	7.00364e-05	1.82939e-05	1.15625e-05
GMP_072; DHVEG-1	0.0342218	0.0973867	0.0935779	0.0312361	0.010715	0.120724	0.184537	0.014119	0.0309988	0.0274813	0.0214145	0.0185749	0.0026875	0.00341152	0.000441694	0.000400533	0.00063706	0.000475085	0.000481067	1.51588e-05	3.54172e-06	0.00095412	3.12765e-05	0.00017123	1.31154e-05	3.27345e-06
GMP_008; Hadarchaeales	5.02796e-05	0.000206715	0.00271233	0.00052284	0.00355705	0.00111163	0.00056834	0.00230609	0.000136259	0.000371275	0.00207126	0.0024122	0.0118973	0.00694311	0.876006	0.0111357	0.0127863	0.0127901	1.2578	0.00245172	0.00120196	0.00152253	8.78107e-05	0.00532719	0.0524191	2.49904e-05
GMP_020; Hadarchaeales	6.72721e-05	0.00030664	0.00125497	0.000616435	0.00244609	0.000468446	0.000415678	0.00212968	0.000447843	0.000703147	0.00159765	0.00201948	0.00565004	0.00444626	0.0242661	0.0068789	0.0354041	0.00565659	0.0518893	0.000126562	0.000812431	2.67905	0.403462	0.000735653	0.0110298	0.502085
GMP_027; Hadarchaeales	0.00928498	0.011672	0.00462389	0.00807332	0.00191993	0.00162932	0.0105632	0.0117918	0.00747247	0.0051701	0.00359348	0.00181651	0.00643175	0.00592457	0.0689178	0.00661882	0.00888329	0.0076918	1.23147	0.00170802	0.000804105	0.000606955	0.000112725	0.000725358	0.00255714	1.52132e-05
GMP_034; Hadarchaeales	3.39532e-05	6.00208e-05	0.000821561	0.000167944	0.00091839	0.000423256	0.000316869	0.000717304	6.32458e-05	0.000138328	0.000627763	0.000951445	0.00318657	0.00390907	0.0182157	0.00267765	1.90494	0.00338882	0.00637386	0.000784817	0.000592021	0.00331211	6.92723e-05	5.33851e-06	0.000242897	0.000958112
GMP_016; CG10238-14	5.76347e-05	0.000120735	0.000155876	9.03097e-05	0.000102417	8.89013e-05	6.77337e-05	0.000469051	0.000125216	0.000135517	0.000264915	0.000240981	0.000693004	0.000160313	3.80795e-05	0.000210866	0.91075	0.00011984	3.97524e-05	0.000133655	6.04817e-05	1.49601e-05	3.6814e-05	2.84436e-05	1.54651e-05	1.68371e-05
GMP_077; CG10238-14	0.00270458	0.0515009	0.00320925	0.0317553	0.00857148	0.00162123	0.00218631	0.0287336	0.0572239	0.0628747	0.00863216	0.0202824	0.000421231	0.0010894	2.54645e-05	0.000130532	0.000582169	4.89259e-05	6.5069e-06	0.00185249	4.31845e-05	5.22899e-06	1.58007e-05	0.00109756	0.0041899	2.89957e-06
GMP_075; QMZP01	0.000255918	0.0106976	5.33313e-05	0.0495126	0.0459589	4.46933e-05	0.000149982	0.000905912	0.0874516	0.0988179	0.00753023	0.0126453	8.09723e-05	0.000200532	0.000230104	0.000155591	3.11885e-05	0	1.8698e-05	4.71327e-06	0	0.00112119	8.83589e-06	0.00202852	6.05511e-06	0
GMP_029; CR-4	0.00504026	0.0384034	0.00263236	0.046951	0.0338549	0.00106231	0.00165085	0.163854	0.0439874	0.206357	0.112283	0.237769	0.000152934	0.00409968	4.42526e-05	4.60789e-05	0.000118582	0.000108661	8.94655e-05	5.20392e-05	4.0084e-05	0.000545232	0.000362447	0.000793709	0.000127367	0.000129541
GMP_076; Hodarchaeales	8.41302e-05	0.00873091	0.00018549	0.0448561	0.00965107	0.00012729	0.000133687	0.0679576	0.0204395	0.0126285	0.0175591	0.111386	0.000193887	0.000382105	9.40713e-05	0.000487207	4.62423e-05	0.00136456	8.75499e-05	0	8.16416e-06	1.95155e-05	3.04431e-06	9.84917e-05	3.01953e-06	2.66464e-06
GMP_001; Methanofastidiosales	0.00055643	0.0647676	0.0006742	0.129584	0.00289348	0.000421502	0.000674108	0.0130266	0.106553	0.0977519	0.0359407	0.0507655	0.000239571	0.00142046	0.000161402	4.33974e-05	0.000142683	0.000137426	0.000210077	1.50003e-05	7.94343e-06	0.0015156	0.000228857	0.00170953	0.00414365	0.000395629

## Sheet: Figure_3
sample	U1546B_0.8	U1549B_1.6	U1545B_2.7	U1546B_16.3	U1549B_16.5	U1548B_2.1	U1545B_25.3	U1547B_2.1	U1546B1_102	U1545B1_92.9	U1547B_36.8	U1548B_33.3	U1547B_74.2
GMP_085; Anaerolineales	0	0.0167804	0	0	0	0.00196844	0	0.000969892	0	0	0	0	0
GMP_048; B4-G1	2.00117e-05	0.000921464	2.41119e-06	0	1.49864e-05	0.000864464	0.000109687	0.000903033	6.44577e-06	0	7.60007e-07	1.399e-05	0
GMP_038; DSTF01	0.00142436	0.0130447	0.00023105	0	0.0131388	0.0232762	0.0132082	0.0311359	3.40187e-06	2.45644e-05	5.72094e-06	0.00190955	0
GMP_019; Dehalococcoidales	0.0789874	0.0280968	0.000179475	0	0.000817294	0.0383453	0.0476046	0.0757217	5.48497e-05	0.00361489	0.82922	0.0276388	0.000172206
GMP_033; E44-bin15	0	0.00104887	0	0	4.68292e-05	0.00147307	0	0.0043709	0	0	0.000140004	0	0
GMP_059; E44-bin15	0.00116675	0.0160878	0	0	5.80677e-06	0.00443054	0	0.0146408	0	0	0.0142979	0.000683429	6.1316e-06
GMP_080; E44-bin15	0.00980882	0.0282964	2.11254e-05	0	0.000887506	0.0526629	0.342622	0.0298373	0.000829461	0.0022056	6.50019e-06	0.00655417	0
GMP_087; E44-bin15	0.00235198	0.291997	0.00404959	0	0.00147167	0.156429	0.0396858	0.246726	0.00954241	0.000116862	0.000954155	0.000670313	5.54694e-05
GMP_018; GIF9	0.593862	0.0336716	2.77512e-06	0	0.115152	0.0918755	3.92485	0.182161	0.00041976	0.000394901	1.97435	0.0610337	0.000350863
GMP_036; GIF9	0.490475	0.000840065	1.08019e-05	0	0.00017366	0.0247275	0.000884823	0.0283447	0	0.000100072	0.335517	5.81442e-06	9.42426e-05
GMP_043; GIF9	0.00172671	0.00443506	3.16711e-05	0	5.95724e-06	0.0433829	0.00272671	0.0517496	0	0	0.000718099	0.00266326	0
GMP_057; GIF9	0.131844	0.00703884	4.26658e-05	0	1.08605e-05	0.0233429	0.0525952	0.030862	0.00477895	0.297361	0.951514	0.0455013	5.57176e-05
GMP_083; GIF9	0.0171069	0.00330422	0	0	3.32093e-06	0.0168412	0.293614	0.0119214	2.24966e-05	0.00145959	0.147425	0.0140025	2.72566e-05
GMP_086; GIF9	0	0.00286071	0	0	1.6689e-05	0.00167645	0.0103635	0.00605972	0	0	0.00129748	0	0
GMP_068; Promineofilales	0	5.11943e-06	0.000195106	0	0	0.00549702	0	1.87017e-07	1.42975e-05	0	0	2.30413e-05	0
GMP_079; RBG-13-53-26	0.000388271	0.000533656	0	0	2.03769e-05	0.00255468	0	0.00259643	0.000853824	0	1.79264e-05	0.000741893	0
GMP_064; SM23-28-2	0	4.87728e-06	3.9343e-05	0	6.96561e-06	0.000319289	2.41494e-05	1.83696e-06	1.02718e-05	0	0	1.50185e-06	0
GMP_015; UBA1429	0	0	0	0	0	0.00127195	4.63687e-05	7.773e-05	1.80057e-05	0	1.26672e-05	0	1.66356e-05
GMP_054; UBA7937	0	1.52213e-05	0	0	0	0.000467677	0	0.000363617	0	0	0	0	0
GMP_069; UBA7937	2.44863e-05	1.04276e-06	0	0.00471853	0	0.000244689	9.10126e-06	1.05733e-05	1.30872e-05	0.000264582	0.000282217	1.64085e-06	0
GMP_088; UBA7937	0.00449498	0.0407115	0.000504919	0	0.0264807	0.0324628	0.0258149	0.0389598	0.000640427	0	0	0.00200792	0
GMP_006; VGOG01	0.00733213	0.0144145	1.29617e-05	0	9.40271e-05	0.0239183	0.0198401	0.0152152	1.14148e-05	0.000443103	1.43678e-05	0.00310449	0
GMP_037; VGOG01	0	6.3552e-05	0.000417571	0	0.000581389	0.0113482	4.53803e-05	0.000364917	0	0	1.25987e-06	0	0
GMP_035; Acidoferrales	0.00368277	0.00181662	0.000110644	0	5.0239e-05	0.00154289	0.00397245	0.0062881	0.000251227	0.0743046	0.000125625	0.269057	0
GMP_022; Aminicenantales	0.00248889	0.0227615	5.60403e-05	0	0.000126908	0.0291586	0.00319274	0.0392755	0.000497468	0	0.00952386	0.00173664	1.83917e-06
GMP_042; Aminicenantales	5.39006e-05	0.011229	0.000156884	0	0	0.0103808	0	0.0434647	0	0	1.05901e-05	1.10441e-05	0
GMP_050; Aminicenantales	0.00117033	0.00923036	0.000175702	0	0.00106154	0.00721713	0.00239446	0.0300195	0.000546336	0	8.95695e-06	2.57647e-06	0
GMP_056; Aminicenantales	5.24942e-06	0.0628829	0.0100393	0	0.00161666	0.0216677	0.111593	0.269393	0.00013325	6.2876e-05	3.54466e-06	5.82867e-06	0
GMP_071; Aminicenantales	0	0.00476568	8.01917e-05	0	0	0.00307131	0	0.072538	0	0	0.00438268	2.33213e-06	0
GMP_082; Aminicenantales	0	0.00288286	4.83602e-06	0	5.04708e-05	0.0214593	0	0.0300517	0	0	0	4.1617e-06	0
GMP_089; Aminicenantales	1.78601e-06	0.00261025	0	0	6.6546e-05	0.0208688	0	0.000965818	2.21211e-05	0	7.29891e-06	0	0
GMP_061; Desulfatiglandales	1.85552e-05	0.0631321	0.00356982	0	4.55176e-05	0.177164	0.0287407	0.314951	0.00114172	0	0.00121419	1.90227e-05	0
GMP_084; Desulfatiglandales	8.39923e-06	0.0353752	0.000806823	0	2.98708e-05	0.0124226	1.21194e-05	0.0678954	2.0405e-05	0	0.000493918	0.000101797	0
GMP_055; Desulfobacterales	0.0106046	0.0328505	0	0	4.29884e-06	0.00525518	0.000328833	0.016608	1.21023e-05	0	5.453e-06	3.56255e-05	0
GMP_067; Desulfobacterales	5.27145e-05	0.0931863	5.61301e-05	0	0	0.017476	0	0.0329145	0.00205171	0	8.09427e-06	0	0
GMP_060; WTBG01	0	0.00236998	6.62955e-05	0	4.14427e-05	0.00187352	0	0.0237946	0.000107708	0	4.21292e-05	3.79396e-05	0
GMP_032; WVXP01	1.56938e-05	0.000127145	3.22761e-06	0	0	2.82773e-05	6.37955e-05	0.00256769	1.06313e-05	0.000103887	1.96318e-06	1.20361e-05	0
GMP_047; WVXP01	0	0.000416935	2.33845e-06	0	0.0436819	0.000506317	0	0.000207832	0	0.000207976	5.59127e-05	3.52062e-06	0
GMP_004; E44-bin80	0.0128592	0.941772	0.00606859	0	0.375548	0.169729	0.719123	0.666195	0.00794154	0.00352717	1.01462e-05	0.0198448	0
GMP_031; JACQXS01	0.00474674	0.0110007	4.58349e-05	0	0.000862591	0.00671691	0.176417	0.0409692	0.000454976	0.00767208	3.60189e-05	0.0125892	2.32707e-06
GMP_009; SM23-42	3.79518e-06	0.0837632	0	0	0	0.0197795	3.40704e-05	0.0869171	0.000568291	0	1.45863e-06	1.32803e-05	0
GMP_023; UBA3072	3.77036e-05	0.0247999	0	0	0	0.0102983	2.1725e-05	0.0139889	0.000676941	0.000121635	0	5.0954e-05	0
GMP_052; UBA3072	4.69757e-05	0.0287711	2.01863e-05	0	1.0135e-05	0.00167973	0.00011787	0.0399561	1.813e-05	0	0	1.11865e-05	0
GMP_021; UBA3073	1.08103e-06	1.6602e-06	0	0	9.6721e-06	7.87316e-06	0	1.98775e-05	0	0	1.84e-06	0.00731331	0
GMP_007; Aerophobales	0.000176076	6.40324e-05	3.50885e-06	0	0.000734602	6.15505e-06	0.000183335	0.00022012	0.000457812	0.410452	0.0375663	0.000183322	0
GMP_011; Aerophobales	0.0247228	0.10637	0.000103989	0	8.10067e-05	0.0215566	0.0626825	0.0623657	0.00313352	0.0920544	0.0126035	0.0282359	0
GMP_014; Aerophobales	0.0014898	0.01104	0	0	0.075538	0.0208753	0	0.0130858	2.92603e-05	0	0.00633584	0.00208108	0
GMP_024; Aerophobales	3.06495e-05	0.01408	3.90353e-05	0	9.3256e-06	0.00242627	0.00635259	0.0390948	7.65884e-05	0.000264188	9.90631e-05	0.000197504	0
GMP_073; Aerophobales	0	0.00177025	0	0	1.17836e-05	1.88429e-06	1.11121e-05	0.000568808	6.38596e-06	0	0.000130799	0	0
GMP_062; DG-27	0	2.34884e-05	0	0	0	5.13679e-06	0	0.000294964	0	0	0	0	0
GMP_063; MSB-5A5	0	2.96678e-05	0	0	0.000172743	0.000369481	4.29432e-05	0.000297063	0	0	0	0	0
GMP_078; MSB-5A5	1.64851e-06	1.45987e-05	0	0	0	1.03545e-05	0	0.000302545	8.79602e-06	0	0	0	0
GMP_017; UBA10806	0	2.94384e-05	0	0	0	0	0	0	0	0	0	0	0
GMP_045; DG-23	5.15838e-06	1.45044e-05	0	0	0	0.000391075	0	0.0005391	0	0	4.19622e-05	0	0
GMP_005; Pirellulales	0.0075371	0.0568809	5.4586e-05	0	0.015691	0.0466481	0.00071069	0.0722346	0.00981886	0.0280386	0	0.00230907	0
GMP_028; Rhizobiales	0	5.69027e-06	0	0	3.45608e-06	1.59419e-06	1.67749e-06	2.13883e-06	0	0	0	9.40143e-05	0
GMP_065; Rhizobiales	0.000470524	0.00565526	3.11865e-06	0	0	8.08917e-05	1.07336e-05	0.00867207	0.0112721	0	5.94974e-07	7.23582e-06	0
GMP_030; UBA2242	0.000553406	0.026174	0.00012048	0.0386515	0.00292781	0.0151911	0.041204	0.0519943	0.000207014	0.0116697	2.92718e-05	0.0183969	5.07438e-05
GMP_081; UBA2242	0.000308969	0.00523293	0	0	0.00612283	0.000386141	0.00427269	9.99572e-05	0	0	3.39541e-06	1.30991e-06	0
GMP_070; 4484-113	0.000426691	0.00973063	0.000104409	0	0	0.00186044	0.00015979	0.0159154	0.00102198	0	0	0.00889528	0
GMP_049; JGIOTU-2	0.0510222	0.000565011	0	0	1.78169e-06	0.000889962	0.862872	0.000983404	0.000105522	0	0.000397085	1.02781e-05	0
GMP_058; UBA7950	0.0039943	9.92499e-05	0	0	0	7.11672e-05	9.53978e-05	0.000403995	0	0	0.0830643	0	0
GMP_013; Unclassified order	2.72878e-05	3.18716e-05	3.88527e-06	0.0492586	0.00263927	9.89877e-06	0.00160486	1.98914e-06	0.000115389	0.0119329	0.000578386	0.000129439	0
GMP_044; 40CM-2-53-6	3.73076e-06	0.0401512	0.000995922	0	0	0.00122551	0	0.0180024	4.29172e-05	0	6.18049e-06	3.95125e-06	0
GMP_002; B26-1	0.00677468	0.00261997	2.59524e-06	0	1.7863e-06	0.00499943	0.00131896	0.0222039	0.000141086	0	0.0602922	0.508707	7.39979e-06
GMP_026; B26-1	0.000304078	0.000102832	0	0	4.08894e-05	8.61216e-05	0	0.000226685	0	0.00110966	0.00561593	0.0236023	0
GMP_039; B26-1	0.0683349	0.000702255	0	0	2.41878e-05	0.00165578	0.0010472	0.00563591	0.00204032	0.0248502	0.112046	0.142856	7.20796e-06
GMP_012; RBG-16-48-13	0.000806073	0.000839765	0	0	2.89709e-05	0.00108061	0	0.0118059	8.81408e-06	0	8.84468e-06	0.977948	0
GMP_003; TCS64	1.57841e-06	0.000604391	0	0	0	0.000161495	0	0.000726339	1.12548e-05	7.10397e-05	3.39956e-05	0.0706581	1.67299e-05
GMP_010; TCS64	7.99571e-05	0.00672276	0.000272341	0	5.91068e-06	0.0113834	0	0.0318089	6.57471e-06	0	5.03577e-05	5.30189e-05	0
GMP_040; TCS64	3.31993e-06	7.73418e-05	3.92871e-06	0	3.39055e-05	9.37097e-06	0	0.00736991	0	6.14963e-05	2.68541e-05	0.0260603	0
GMP_074; TCS64	0	4.35412e-05	0	0	0.00364305	0.0547413	0	0.022192	0	0	0	0	0
GMP_025; Unclassified order	7.68418e-06	0.00585235	1.92285e-05	0	0	0.0166897	0	0.0657684	6.19544e-06	0	0	0.000234283	1.72e-05
GMP_053; Unclassified order	0.183942	2.1222e-05	0	0	0	0.000125429	0	0.00125634	9.85338e-06	1.34514	0.00401749	1.47116	0
GMP_041; DHVEG-1	0	0.0368615	0.000110343	0	0.000455844	0.0128417	0.0129273	0.136536	7.78687e-06	0	0	4.85279e-05	0
GMP_046; DHVEG-1	0	0.0150001	0.000100032	0	0	0.00160436	2.6944e-05	0.0106082	0.000213293	0	9.28204e-05	3.03272e-05	0
GMP_051; DHVEG-1	0	0.0607863	0	0	3.63451e-06	0.00420228	0	0.0167499	0.00584839	0.000199123	6.48957e-06	3.2125e-05	0
GMP_066; DHVEG-1	0	0.0407381	0.000322031	0	0.00319088	0.000380483	0	0.0468062	6.11116e-06	0	2.17102e-06	1.21302e-06	0
GMP_072; DHVEG-1	7.24825e-06	0.0257268	0	0	0.000264571	0.0142768	0.000427162	0.00862539	6.25203e-06	0	1.73309e-05	1.20102e-05	0
GMP_008; Hadarchaeales	0.0134229	0.000214331	0	0	0	4.49566e-05	0	0.000206866	0	0	0.000447266	0.000160845	0
GMP_020; Hadarchaeales	0.0235824	0.00251515	2.47009e-05	0	1.70851e-05	0.00146407	0.00023753	0.0295538	3.30679e-05	0.00062767	0.00168115	0.00213625	0.0825364
GMP_027; Hadarchaeales	1.81725e-05	0.000205478	3.18468e-05	0	1.20298e-05	0.000149013	0	0.000178833	0	0	0.0001534	0.0027873	0
GMP_034; Hadarchaeales	0.000171862	7.77032e-06	0	0	1.49836e-05	7.38633e-07	0	4.99511e-06	0	0	3.63938e-06	0.0812779	0
GMP_016; CG10238-14	3.52948e-06	0.000970023	0	0	5.59331e-05	0.000192757	0	0.000638008	0.000116646	0	3.75732e-05	1.94359	0
GMP_077; CG10238-14	5.43662e-05	0.00138711	0.00110313	0	0	0.00347795	0	0.159333	3.20618e-05	0	1.64961e-05	0.0091711	0
GMP_075; QMZP01	0	0.000158756	1.23002e-05	0	0	0.0149818	0	0.0267424	0	0	0	0	0
GMP_029; CR-4	1.94366e-05	0.147488	0.000128773	0.00171725	0.000841155	0.123912	0.000208273	0.480563	0.000331071	0.00274122	5.12823e-06	8.09817e-05	0
GMP_076; Hodarchaeales	0	0	0	0	0	8.70854e-05	0	0.0446252	2.20534e-05	0	0.000165914	0	0
GMP_001; Methanofastidiosales	0	0.00436333	2.69573e-05	0.0223342	1.27154e-05	0.0052675	4.75693e-05	0.0516401	0.000281016	0	0	2.93566e-05	0

## Sheet: Figure_4
NMDS1	NMDS2	Site	Temperature Bin
-0.14731	-1.56091	U1545B	Warm (20-45°)
0.289231	-2.2737	U1545B	Warm (20-45°C)
-0.799458	0.830922	U1545B	Cool (2-20°C)
-0.747319	0.628783	U1545B	Cool (2-20°C)
-0.119188	0.697624	U1545B	Hot (45-62°C)
-1.1832	-0.399319	U1545B	Cool (2-20°C)
-0.79816	-0.872201	U1545B	Cool (2-20°C)
-1.03481	0.926149	U1546B	Cool (2-20°C)
-0.55518	0.0778458	U1546B	Cool (2-20°C)
-0.688165	0.924369	U1547B	Cool (2-20°C)
2.18758	-1.17283	U1547B	Hot (45-62°C)
-0.658647	0.792777	U1547B	Cool (2-20°C)
-0.543456	0.322227	U1547B	Cool (2-20°C)
-0.795506	-0.279555	U1547B	Warm (20-45°C)
-0.166228	-0.7266	U1547B	Warm (20-45°C)
1.49846	-0.82117	U1547B	Warm (20-45°C)
1.75987	1.2363	U1547B	Hot (45-62°C)
-0.740346	0.333236	U1548B	Cool (2-20°C)
1.19636	-1.59414	U1548B	Warm (20-45°C)
1.73568	1.64089	U1548B	Hot (45-62°C)
-0.629089	0.431773	U1549B	Cool (2-20°C)
0.567665	0.117725	U1545B	Hot (45-62°C)
-1.15386	-0.228629	U1545B	Cool (2-20°C)
-0.71726	0.480472	U1547B	Cool (2-20°C)
-0.339253	-0.828653	U1547B	Warm (20-45°C)
2.5816	1.31661	U1547B	Hot (45-62°C)

## Sheet: Figure_5A
mag_name	est_genome_size	temperature_group
Guaymas_MAG_P_025	2.44695	Cool (2-20°C)
Guaymas_MAG_P_033	1.24165	Cool (2-20°C)
Guaymas_MAG_P_081	1.76789	Cool (2-20°C)
Guaymas_MAG_P_017	2.17474	Cool (2-20°C)
Guaymas_MAG_P_076	2.96313	Cool (2-20°C)
Guaymas_MAG_P_075	0.694332	Cool (2-20°C)
Guaymas_MAG_P_059	2.01119	Cool (2-20°C)
Guaymas_MAG_P_013	1.89153	Cool (2-20°C)
Guaymas_MAG_P_032	3.86487	Cool (2-20°C)
Guaymas_MAG_P_042	2.24629	Cool (2-20°C)
Guaymas_MAG_P_078	1.28572	Cool (2-20°C)
Guaymas_MAG_P_023	1.60874	Cool (2-20°C)
Guaymas_MAG_P_048	3.10316	Cool (2-20°C)
Guaymas_MAG_P_054	2.87171	Cool (2-20°C)
Guaymas_MAG_P_018	1.1933	Cool (2-20°C)
Guaymas_MAG_P_062	1.67088	Cool (2-20°C)
Guaymas_MAG_P_084	3.16741	Cool (2-20°C)
Guaymas_MAG_P_007	1.601	Cool (2-20°C)
Guaymas_MAG_P_077	0.87391	Cool (2-20°C)
Guaymas_MAG_P_001	1.66956	Cool (2-20°C)
Guaymas_MAG_P_039	1.90154	Cool (2-20°C)
Guaymas_MAG_P_030	2.33979	Cool (2-20°C)
Guaymas_MAG_P_066	1.66309	Cool (2-20°C)
Guaymas_MAG_P_064	2.82855	Cool (2-20°C)
Guaymas_MAG_P_040	1.96644	Cool (2-20°C)
Guaymas_MAG_P_014	1.63203	Cool (2-20°C)
Guaymas_MAG_P_058	1.76986	Cool (2-20°C)
Guaymas_MAG_P_028	5.00446	Cool (2-20°C)
Guaymas_MAG_P_083	2.93546	Cool (2-20°C)
Guaymas_MAG_P_029	3.19794	Cool (2-20°C)
Guaymas_MAG_P_067	3.08175	Cool (2-20°C)
Guaymas_MAG_P_070	3.00917	Cool (2-20°C)
Guaymas_MAG_P_079	1.78905	Cool (2-20°C)
Guaymas_MAG_P_041	1.7042	Cool (2-20°C)
Guaymas_MAG_P_045	2.5598	Cool (2-20°C)
Guaymas_MAG_P_049	1.82599	Cool (2-20°C)
Guaymas_MAG_P_052	1.43194	Cool (2-20°C)
Guaymas_MAG_P_080	0.930857	Cool (2-20°C)
Guaymas_MAG_P_004	2.77023	Cool (2-20°C)
Guaymas_MAG_P_038	2.97573	Cool (2-20°C)
Guaymas_MAG_P_082	2.31748	Cool (2-20°C)
Guaymas_MAG_P_060	2.88648	Cool (2-20°C)
Guaymas_MAG_P_089	3.06167	Cool (2-20°C)
Guaymas_MAG_P_043	1.87715	Cool (2-20°C)
Guaymas_MAG_P_015	3.0984	Cool (2-20°C)
Guaymas_MAG_P_031	2.25757	Cool (2-20°C)
Guaymas_MAG_P_073	1.61211	Cool (2-20°C)
Guaymas_MAG_P_055	2.30714	Cool (2-20°C)
Guaymas_MAG_P_086	0.799014	Cool (2-20°C)
Guaymas_MAG_P_087	1.86431	Cool (2-20°C)
Guaymas_MAG_P_044	1.26159	Cool (2-20°C)
Guaymas_MAG_P_005	3.84464	Cool (2-20°C)
Guaymas_MAG_P_051	1.55858	Cool (2-20°C)
Guaymas_MAG_P_010	2.61722	Cool (2-20°C)
Guaymas_MAG_P_069	2.43735	Cool (2-20°C)
Guaymas_MAG_P_085	1.96345	Cool (2-20°C)
Guaymas_MAG_P_009	2.21488	Cool (2-20°C)
Guaymas_MAG_P_063	2.32466	Cool (2-20°C)
Guaymas_MAG_P_074	1.49777	Cool (2-20°C)
Guaymas_MAG_P_068	3.31529	Cool (2-20°C)
Guaymas_MAG_P_050	2.84451	Cool (2-20°C)
Guaymas_MAG_P_046	2.07912	Cool (2-20°C)
Guaymas_MAG_P_019	1.63478	Cool (2-20°C)
Guaymas_MAG_P_072	1.64821	Cool (2-20°C)
Guaymas_MAG_P_047	3.24644	Cool (2-20°C)
Guaymas_MAG_P_061	2.47458	Cool (2-20°C)
Guaymas_MAG_P_022	2.72603	Cool (2-20°C)
Guaymas_MAG_P_088	2.7547	Cool (2-20°C)
Guaymas_MAG_P_056	1.97863	Cool (2-20°C)
Guaymas_MAG_P_037	2.5614	Cool (2-20°C)
Guaymas_MAG_P_071	1.89795	Cool (2-20°C)
Guaymas_MAG_P_065	4.47859	Cool (2-20°C)
Guaymas_MAG_P_036	1.32646	Cool (2-20°C)
Guaymas_MAG_P_057	2.44743	Cool (2-20°C)
Guaymas_MAG_P_033	1.24165	Warm (20-45°C)
Guaymas_MAG_P_021	1.61463	Warm (20-45°C)
Guaymas_MAG_P_081	1.76789	Warm (20-45°C)
Guaymas_MAG_P_017	2.17474	Warm (20-45°C)
Guaymas_MAG_P_002	2.41574	Warm (20-45°C)
Guaymas_MAG_P_020	1.47187	Warm (20-45°C)
Guaymas_MAG_P_006	2.53909	Warm (20-45°C)
Guaymas_MAG_P_078	1.28572	Warm (20-45°C)
Guaymas_MAG_P_023	1.60874	Warm (20-45°C)
Guaymas_MAG_P_018	1.1933	Warm (20-45°C)
Guaymas_MAG_P_007	1.601	Warm (20-45°C)
Guaymas_MAG_P_012	1.80761	Warm (20-45°C)
Guaymas_MAG_P_039	1.90154	Warm (20-45°C)
Guaymas_MAG_P_064	2.82855	Warm (20-45°C)
Guaymas_MAG_P_040	1.96644	Warm (20-45°C)
Guaymas_MAG_P_016	0.861965	Warm (20-45°C)
Guaymas_MAG_P_035	5.03254	Warm (20-45°C)
Guaymas_MAG_P_053	1.79351	Warm (20-45°C)
Guaymas_MAG_P_011	2.93575	Warm (20-45°C)
Guaymas_MAG_P_058	1.76986	Warm (20-45°C)
Guaymas_MAG_P_008	1.46313	Warm (20-45°C)
Guaymas_MAG_P_083	2.93546	Warm (20-45°C)
Guaymas_MAG_P_041	1.7042	Warm (20-45°C)
Guaymas_MAG_P_003	2.20299	Warm (20-45°C)
Guaymas_MAG_P_034	1.67626	Warm (20-45°C)
Guaymas_MAG_P_080	0.930857	Warm (20-45°C)
Guaymas_MAG_P_004	2.77023	Warm (20-45°C)
Guaymas_MAG_P_038	2.97573	Warm (20-45°C)
Guaymas_MAG_P_015	3.0984	Warm (20-45°C)
Guaymas_MAG_P_086	0.799014	Warm (20-45°C)
Guaymas_MAG_P_063	2.32466	Warm (20-45°C)
Guaymas_MAG_P_027	1.91745	Warm (20-45°C)
Guaymas_MAG_P_019	1.63478	Warm (20-45°C)
Guaymas_MAG_P_061	2.47458	Warm (20-45°C)
Guaymas_MAG_P_022	2.72603	Warm (20-45°C)
Guaymas_MAG_P_026	1.90556	Warm (20-45°C)
Guaymas_MAG_P_088	2.7547	Warm (20-45°C)
Guaymas_MAG_P_056	1.97863	Warm (20-45°C)
Guaymas_MAG_P_037	2.5614	Warm (20-45°C)
Guaymas_MAG_P_036	1.32646	Warm (20-45°C)
Guaymas_MAG_P_057	2.44743	Warm (20-45°C)
Guaymas_MAG_P_020	1.47187	Hot (>45°C)
Guaymas_MAG_P_039	1.90154	Hot (>45°C)
Guaymas_MAG_P_053	1.79351	Hot (>45°C)
Guaymas_MAG_P_008	1.46313	Hot (>45°C)
Guaymas_MAG_P_026	1.90556	Hot (>45°C)

## Sheet: Figure_5B
mag_name	est_genome_size	depth_group
Guaymas_MAG_P_025	2.44695	Shallow (2-15 mbsf)
Guaymas_MAG_P_033	1.24165	Shallow (2-15 mbsf)
Guaymas_MAG_P_017	2.17474	Shallow (2-15 mbsf)
Guaymas_MAG_P_076	2.96313	Shallow (2-15 mbsf)
Guaymas_MAG_P_075	0.694332	Shallow (2-15 mbsf)
Guaymas_MAG_P_059	2.01119	Shallow (2-15 mbsf)
Guaymas_MAG_P_032	3.86487	Shallow (2-15 mbsf)
Guaymas_MAG_P_042	2.24629	Shallow (2-15 mbsf)
Guaymas_MAG_P_078	1.28572	Shallow (2-15 mbsf)
Guaymas_MAG_P_023	1.60874	Shallow (2-15 mbsf)
Guaymas_MAG_P_048	3.10316	Shallow (2-15 mbsf)
Guaymas_MAG_P_054	2.87171	Shallow (2-15 mbsf)
Guaymas_MAG_P_018	1.1933	Shallow (2-15 mbsf)
Guaymas_MAG_P_062	1.67088	Shallow (2-15 mbsf)
Guaymas_MAG_P_084	3.16741	Shallow (2-15 mbsf)
Guaymas_MAG_P_077	0.87391	Shallow (2-15 mbsf)
Guaymas_MAG_P_001	1.66956	Shallow (2-15 mbsf)
Guaymas_MAG_P_039	1.90154	Shallow (2-15 mbsf)
Guaymas_MAG_P_066	1.66309	Shallow (2-15 mbsf)
Guaymas_MAG_P_064	2.82855	Shallow (2-15 mbsf)
Guaymas_MAG_P_040	1.96644	Shallow (2-15 mbsf)
Guaymas_MAG_P_014	1.63203	Shallow (2-15 mbsf)
Guaymas_MAG_P_058	1.76986	Shallow (2-15 mbsf)
Guaymas_MAG_P_028	5.00446	Shallow (2-15 mbsf)
Guaymas_MAG_P_029	3.19794	Shallow (2-15 mbsf)
Guaymas_MAG_P_067	3.08175	Shallow (2-15 mbsf)
Guaymas_MAG_P_079	1.78905	Shallow (2-15 mbsf)
Guaymas_MAG_P_041	1.7042	Shallow (2-15 mbsf)
Guaymas_MAG_P_052	1.43194	Shallow (2-15 mbsf)
Guaymas_MAG_P_080	0.930857	Shallow (2-15 mbsf)
Guaymas_MAG_P_004	2.77023	Shallow (2-15 mbsf)
Guaymas_MAG_P_038	2.97573	Shallow (2-15 mbsf)
Guaymas_MAG_P_060	2.88648	Shallow (2-15 mbsf)
Guaymas_MAG_P_089	3.06167	Shallow (2-15 mbsf)
Guaymas_MAG_P_043	1.87715	Shallow (2-15 mbsf)
Guaymas_MAG_P_015	3.0984	Shallow (2-15 mbsf)
Guaymas_MAG_P_073	1.61211	Shallow (2-15 mbsf)
Guaymas_MAG_P_055	2.30714	Shallow (2-15 mbsf)
Guaymas_MAG_P_086	0.799014	Shallow (2-15 mbsf)
Guaymas_MAG_P_087	1.86431	Shallow (2-15 mbsf)
Guaymas_MAG_P_044	1.26159	Shallow (2-15 mbsf)
Guaymas_MAG_P_005	3.84464	Shallow (2-15 mbsf)
Guaymas_MAG_P_051	1.55858	Shallow (2-15 mbsf)
Guaymas_MAG_P_010	2.61722	Shallow (2-15 mbsf)
Guaymas_MAG_P_069	2.43735	Shallow (2-15 mbsf)
Guaymas_MAG_P_085	1.96345	Shallow (2-15 mbsf)
Guaymas_MAG_P_009	2.21488	Shallow (2-15 mbsf)
Guaymas_MAG_P_063	2.32466	Shallow (2-15 mbsf)
Guaymas_MAG_P_074	1.49777	Shallow (2-15 mbsf)
Guaymas_MAG_P_068	3.31529	Shallow (2-15 mbsf)
Guaymas_MAG_P_050	2.84451	Shallow (2-15 mbsf)
Guaymas_MAG_P_019	1.63478	Shallow (2-15 mbsf)
Guaymas_MAG_P_072	1.64821	Shallow (2-15 mbsf)
Guaymas_MAG_P_047	3.24644	Shallow (2-15 mbsf)
Guaymas_MAG_P_061	2.47458	Shallow (2-15 mbsf)
Guaymas_MAG_P_022	2.72603	Shallow (2-15 mbsf)
Guaymas_MAG_P_088	2.7547	Shallow (2-15 mbsf)
Guaymas_MAG_P_056	1.97863	Shallow (2-15 mbsf)
Guaymas_MAG_P_037	2.5614	Shallow (2-15 mbsf)
Guaymas_MAG_P_071	1.89795	Shallow (2-15 mbsf)
Guaymas_MAG_P_065	4.47859	Shallow (2-15 mbsf)
Guaymas_MAG_P_036	1.32646	Shallow (2-15 mbsf)
Guaymas_MAG_P_033	1.24165	Intermediate (15-60 mbsf)
Guaymas_MAG_P_021	1.61463	Intermediate (15-60 mbsf)
Guaymas_MAG_P_081	1.76789	Intermediate (15-60 mbsf)
Guaymas_MAG_P_017	2.17474	Intermediate (15-60 mbsf)
Guaymas_MAG_P_002	2.41574	Intermediate (15-60 mbsf)
Guaymas_MAG_P_059	2.01119	Intermediate (15-60 mbsf)
Guaymas_MAG_P_013	1.89153	Intermediate (15-60 mbsf)
Guaymas_MAG_P_006	2.53909	Intermediate (15-60 mbsf)
Guaymas_MAG_P_078	1.28572	Intermediate (15-60 mbsf)
Guaymas_MAG_P_023	1.60874	Intermediate (15-60 mbsf)
Guaymas_MAG_P_048	3.10316	Intermediate (15-60 mbsf)
Guaymas_MAG_P_018	1.1933	Intermediate (15-60 mbsf)
Guaymas_MAG_P_062	1.67088	Intermediate (15-60 mbsf)
Guaymas_MAG_P_084	3.16741	Intermediate (15-60 mbsf)
Guaymas_MAG_P_007	1.601	Intermediate (15-60 mbsf)
Guaymas_MAG_P_012	1.80761	Intermediate (15-60 mbsf)
Guaymas_MAG_P_039	1.90154	Intermediate (15-60 mbsf)
Guaymas_MAG_P_030	2.33979	Intermediate (15-60 mbsf)
Guaymas_MAG_P_064	2.82855	Intermediate (15-60 mbsf)
Guaymas_MAG_P_040	1.96644	Intermediate (15-60 mbsf)
Guaymas_MAG_P_014	1.63203	Intermediate (15-60 mbsf)
Guaymas_MAG_P_016	0.861965	Intermediate (15-60 mbsf)
Guaymas_MAG_P_035	5.03254	Intermediate (15-60 mbsf)
Guaymas_MAG_P_053	1.79351	Intermediate (15-60 mbsf)
Guaymas_MAG_P_011	2.93575	Intermediate (15-60 mbsf)
Guaymas_MAG_P_058	1.76986	Intermediate (15-60 mbsf)
Guaymas_MAG_P_083	2.93546	Intermediate (15-60 mbsf)
Guaymas_MAG_P_070	3.00917	Intermediate (15-60 mbsf)
Guaymas_MAG_P_041	1.7042	Intermediate (15-60 mbsf)
Guaymas_MAG_P_003	2.20299	Intermediate (15-60 mbsf)
Guaymas_MAG_P_034	1.67626	Intermediate (15-60 mbsf)
Guaymas_MAG_P_049	1.82599	Intermediate (15-60 mbsf)
Guaymas_MAG_P_080	0.930857	Intermediate (15-60 mbsf)
Guaymas_MAG_P_004	2.77023	Intermediate (15-60 mbsf)
Guaymas_MAG_P_038	2.97573	Intermediate (15-60 mbsf)
Guaymas_MAG_P_082	2.31748	Intermediate (15-60 mbsf)
Guaymas_MAG_P_089	3.06167	Intermediate (15-60 mbsf)
Guaymas_MAG_P_043	1.87715	Intermediate (15-60 mbsf)
Guaymas_MAG_P_015	3.0984	Intermediate (15-60 mbsf)
Guaymas_MAG_P_031	2.25757	Intermediate (15-60 mbsf)
Guaymas_MAG_P_086	0.799014	Intermediate (15-60 mbsf)
Guaymas_MAG_P_087	1.86431	Intermediate (15-60 mbsf)
Guaymas_MAG_P_005	3.84464	Intermediate (15-60 mbsf)
Guaymas_MAG_P_063	2.32466	Intermediate (15-60 mbsf)
Guaymas_MAG_P_074	1.49777	Intermediate (15-60 mbsf)
Guaymas_MAG_P_050	2.84451	Intermediate (15-60 mbsf)
Guaymas_MAG_P_046	2.07912	Intermediate (15-60 mbsf)
Guaymas_MAG_P_019	1.63478	Intermediate (15-60 mbsf)
Guaymas_MAG_P_072	1.64821	Intermediate (15-60 mbsf)
Guaymas_MAG_P_047	3.24644	Intermediate (15-60 mbsf)
Guaymas_MAG_P_061	2.47458	Intermediate (15-60 mbsf)
Guaymas_MAG_P_022	2.72603	Intermediate (15-60 mbsf)
Guaymas_MAG_P_026	1.90556	Intermediate (15-60 mbsf)
Guaymas_MAG_P_088	2.7547	Intermediate (15-60 mbsf)
Guaymas_MAG_P_056	1.97863	Intermediate (15-60 mbsf)
Guaymas_MAG_P_037	2.5614	Intermediate (15-60 mbsf)
Guaymas_MAG_P_071	1.89795	Intermediate (15-60 mbsf)
Guaymas_MAG_P_036	1.32646	Intermediate (15-60 mbsf)
Guaymas_MAG_P_057	2.44743	Intermediate (15-60 mbsf)
Guaymas_MAG_P_021	1.61463	Deep (>60 mbsf)
Guaymas_MAG_P_081	1.76789	Deep (>60 mbsf)
Guaymas_MAG_P_020	1.47187	Deep (>60 mbsf)
Guaymas_MAG_P_018	1.1933	Deep (>60 mbsf)
Guaymas_MAG_P_007	1.601	Deep (>60 mbsf)
Guaymas_MAG_P_039	1.90154	Deep (>60 mbsf)
Guaymas_MAG_P_053	1.79351	Deep (>60 mbsf)
Guaymas_MAG_P_011	2.93575	Deep (>60 mbsf)
Guaymas_MAG_P_058	1.76986	Deep (>60 mbsf)
Guaymas_MAG_P_008	1.46313	Deep (>60 mbsf)
Guaymas_MAG_P_083	2.93546	Deep (>60 mbsf)
Guaymas_MAG_P_045	2.5598	Deep (>60 mbsf)
Guaymas_MAG_P_049	1.82599	Deep (>60 mbsf)
Guaymas_MAG_P_080	0.930857	Deep (>60 mbsf)
Guaymas_MAG_P_015	3.0984	Deep (>60 mbsf)
Guaymas_MAG_P_086	0.799014	Deep (>60 mbsf)
Guaymas_MAG_P_027	1.91745	Deep (>60 mbsf)
Guaymas_MAG_P_019	1.63478	Deep (>60 mbsf)
Guaymas_MAG_P_026	1.90556	Deep (>60 mbsf)
Guaymas_MAG_P_036	1.32646	Deep (>60 mbsf)
Guaymas_MAG_P_057	2.44743	Deep (>60 mbsf)

## Sheet: Figure_5C
sample	temperature	temperature_group	ags
U1545B_13H4	29.9	Temperate (20-45°C)	1.62398
U1545B_19F3	39.6	Temperate (20-45°C)	1.83397
U1545B_1H2	5.3	Cool (2-20°C)	2.24832
U1545B_2H3	6.4	Cool (2-20°C)	2.319
U1545B_34F3	54.2	Hot (>45°C)	1.46313
U1545B_4H2	10.7	Cool (2-20°C)	2.14425
U1545B_4H3	10.7	Cool (2-20°C)	1.96995
U1545B_8H3	18.9	Cool (2-20°C)	1.91328
U1546B_1H2	2.8	Cool (2-20°C)	2.29701
U1546B_3H2	6.2	Cool (2-20°C)	2.1233
U1547B_1H2	14.2	Cool (2-20°C)	2.21181
U1547B_1H3	14.2	Cool (2-20°C)	2.22201
U1545B_32F3	52.4	Hot (>45°C)	1.53265
U1547B_2H2	17.4	Cool (2-20°C)	2.25954
U1547B_2H3	17.4	Cool (2-20°C)	2.25869
U1547B_3H3	22	Temperate (20-45°C)	2.15998
U1547B_5H2	31.8	Temperate (20-45°C)	1.97386
U1547B_5H3	31.8	Temperate (20-45°C)	1.90588
U1547B_7H3	44.6	Temperate (20-45°C)	2.00409
U1547B_8H2	46.6	Hot (>45°C)	1.86687
U1547B_9H2	51	Hot (>45°C)	1.68872
U1547B_9H3	51	Hot (>45°C)	1.47187
U1548B_2H3	13.8	Cool (2-20°C)	2.18996
U1548B_4H7	33.3	Temperate (20-45°C)	2.09219
U1548B_8H5	62.4	Hot (>45°C)	1.47187
U1549B_3H2	6.4	Cool (2-20°C)	2.18311

## Sheet: Figure_5D
sample	depth	ags
U1545B_13H4	112.5	1.62398
U1545B_19F3	154.2	1.83397
U1545B_1H2	1.7	2.24832
U1545B_2H3	6.8	2.319
U1545B_34F3	219.4	1.46313
U1545B_4H2	25.8	2.14425
U1545B_4H3	26.9	1.96995
U1545B_8H3	63.8	1.91328
U1546B_1H2	0.8	2.29701
U1546B_3H2	16.3	2.1233
U1547B_1H2	2.1	2.21181
U1547B_1H3	3.6	2.22201
U1545B_32F3	211.1	1.53265
U1547B_2H2	8.6	2.25954
U1547B_2H3	10.1	2.25869
U1547B_3H3	19.1	2.15998
U1547B_5H2	36.8	1.97386
U1547B_5H3	38.3	1.90588
U1547B_7H3	57.3	2.00409
U1547B_8H2	65.7	1.86687
U1547B_9H2	74.2	1.68872
U1547B_9H3	75.7	1.47187
U1548B_2H3	9.1	2.18996
U1548B_4H7	33.3	2.09219
U1548B_8H5	69.4	1.47187
U1549B_3H2	16.5	2.18311

[truncated: 9 more sheets: Figure_6, Supplementary_Figure_1A, Supplementary_Figure_1B, Supplementary_Figure_2A, Supplementary_Figure_2B, Supplementary_Figure_3, Supplementary_Figure_4, Supplementary_Figure_5, Supplementary_Figure_6]
